# Supplementary material for: Comprehensive genomic features indicative for Notch responsiveness
Source: Nucleic Acids Res. 2024 Apr 22;52(9):5179–94. doi: 10.1093/nar/gkae292 (PMC11109962; doi:10.1093/nar/gkae292)
Supplement: gkae292_Supplemental_Files [file gkae292_supplemental_files.zip]

Archive with 13 entries (13 files):
- Suppl_Figures_2003.pdf
- Table_S1.xlsx
- Table_S10_new.xlsx
- Table_S11_new.xlsx
- Table_S2.xlsx
- Table_S3_new.xlsx
- Table_S4_new.xlsx
- Table_S5.xlsx
- Table_S6.xlsx
- Table_S7_new.xlsx
- Table_S8.xlsx
- Table_S9.xlsx
- z_RBPJ dynamics_supplements_black.pdf
