# Supplementary material for: Comprehensive genomic features indicative for Notch responsiveness
Source: Nucleic Acids Res. 2024 Apr 22;52(9):5179–94. doi: 10.1093/nar/gkae292 (PMC11109962; doi:10.1093/nar/gkae292)
Supplement: gkae292_Supplemental_Files [file gkae292_supplemental_files.zip › Table_S1.xlsx]

## Sheet: RBPJ_Sites_Table1
	MSPC_p	geneId	Mode	baseMean_GSI_vs_DMSO	log2FoldChange_GSI_vs_DMSO	lfcSE_GSI_vs_DMSO	stat_GSI_vs_DMSO	pvalue_GSI_vs_DMSO	padj_GSI_vs_DMSO	GSI_RBPJ_Rep1	GSI_RBPJ_Rep2	GSI_RBPJ_Rep3	GSI_RBPJ_Rep4	DMSO_RBPJ_Rep1	DMSO_RBPJ_Rep2	DMSO_RBPJ_Rep3	DMSO_RBPJ_Rep4
chr1:7078723-7079225	101.033	Pcmtd1	Static	47.855	0.06437	0.232	0.277471	0.7814	0.9997	45.756	42.405	48.849	57.83	53.153	36.824	49.932	45.825
chr1:7388005-7388516	44.048	Pcmtd1	Static	35.437	-0.0507	0.2685	-0.188825	0.8502	0.9997	18.772	35.502	39.495	40.036	30.828	33.476	44.636	29.397
chr1:9690405-9690872	26.421	Mybl1	Static	26.595	0.08852	0.294	0.30108	0.7634	0.9997	34.024	22.682	31.18	18.906	24.45	27.897	21.183	26.803
chr1:9738328-9738686	72.374	Vcpip1	Static	32.346	0.2024	0.2696	0.750857	0.4527	0.9997	32.851	26.626	36.377	42.26	37.207	22.317	27.236	32.855
chr1:10027973-10028300	26.658	Cops5	Static	19.292	-0.3936	0.3242	-1.21425	0.2247	0.9997	17.599	14.792	17.669	17.794	21.261	21.201	27.236	19.022
chr1:10029654-10030244	17.191	Cspp1	Static	23.026	0.08427	0.2968	0.283878	0.7765	0.9997	21.118	25.64	27.023	24.466	23.387	21.201	25.723	22.48
chr1:10315545-10315829	27.54	Arfgef1	Static	13.762	-0.2734	0.3815	-0.716642	0.4736	0.9997	18.772	11.834	9.354	13.345	14.883	20.086	18.157	10.375
chr1:13362464-13363276	22.587	Ncoa2	Static	31.253	-0.06926	0.2772	-0.249901	0.8027	0.9997	25.811	37.474	28.062	26.691	21.261	39.055	32.532	31.126
chr1:16609319-16609574	74.18	Ube2w	Static	24.345	-0.1412	0.3075	-0.45909	0.6462	0.9997	30.504	17.751	21.826	20.018	26.576	29.012	20.427	23.345
chr1:24012294-24012567	55.673	Sdhaf4	Static	24.331	-0.2354	0.2991	-0.786978	0.4313	0.9997	14.079	25.64	25.984	21.13	22.324	26.781	28.749	25.074
chr1:36892668-36892891	16.339	Zap70	Dynamic	9.868	-1.066	0.4805	-2.21865	0.02651	0.9997	5.866	2.958	12.472	5.561	12.757	16.738	18.914	6.917
chr1:37921600-37922236	20.925	Tsga10	Static	26.485	-0.02881	0.2885	-0.0998524	0.9205	0.9997	21.118	23.668	32.22	31.139	15.946	29.012	37.071	28.532
chr1:39044392-39044690	18.012	Pdcl3	Static	19.755	-0.2794	0.3226	-0.865989	0.3865	0.9997	19.945	19.723	18.708	17.794	13.82	26.781	22.696	29.397
chr1:39634046-39634537	19.324	Rnf149	Static	25.301	-0.1832	0.2854	-0.641701	0.5211	0.9997	26.985	24.654	19.748	25.578	27.639	32.36	24.21	25.939
chr1:43155344-43155687	17.204	AI597479	Static	22.882	0.08874	0.3015	0.294293	0.7685	0.9997	19.945	27.612	22.866	23.354	21.261	23.433	18.914	25.074
chr1:43502113-43502658	32.392	Nck2	Static	27.985	0.05086	0.2808	0.181092	0.8563	0.9997	37.544	31.557	23.905	25.578	28.702	29.012	34.045	20.751
chr1:43557052-43557463	257.54	Nck2	Dynamic	42.546	-1.756	0.2814	-6.24	4.38e-10	1.55e-06	19.945	12.82	21.826	27.803	66.972	71.415	73.385	63.117
chr1:43884527-43884961	195.146	Uxs1	Static	60.37	0.04644	0.2204	0.21073	0.8331	0.9997	64.528	47.336	66.518	71.175	49.963	70.299	63.55	57.065
chr1:43990396-43990863	56.928	Tpp2	Static	32.519	-0.1246	0.2723	-0.457688	0.6472	0.9997	31.677	23.668	41.574	28.915	25.513	42.403	37.071	31.991
chr1:44159246-44159592	16.808	Tex30	Static	23.824	0.5576	0.3006	1.85536	0.06354	0.9997	29.331	23.668	29.102	28.915	14.883	17.854	24.21	18.157
chr1:46910228-46910795	11.98	Slc39a10	Static	23.24	0.005351	0.2973	0.0179998	0.9856	0.9997	21.118	23.668	29.102	22.242	19.135	27.897	25.723	23.345
chr1:51535137-51535443	20.587	Nabp1	Static	22.684	0.1567	0.3131	0.500442	0.6168	0.9997	16.425	20.709	20.787	31.139	14.883	20.086	25.723	19.022
chr1:51641674-51642079	60.935	Nabp1	Static	33.67	-0.02699	0.2736	-0.0986647	0.9214	0.9997	25.811	38.46	40.535	34.475	37.207	27.897	49.176	27.668
chr1:52170438-52170897	226.248	Stat1	Static	78.672	0.0893	0.196	0.455692	0.6486	0.9997	84.473	84.81	81.069	74.511	75.477	64.72	90.029	74.357
chr1:52176041-52176375	23.069	Stat1	Static	21.182	0.01693	0.3231	0.0523853	0.9582	0.9997	17.599	20.709	14.551	30.027	18.072	24.549	20.427	19.022
chr1:52206860-52207196	31.409	Stat1	Dynamic	20.354	-0.5122	0.3275	-1.56388	0.1178	0.9997	14.079	14.792	14.551	28.915	22.324	31.244	24.966	24.209
chr1:52207524-52207937	0	Stat1	Dynamic	62.665	-1.02	0.3778	-2.70087	0.006916	0.5968	48.103	31.557	58.204	33.363	77.603	132.788	90.786	51.877
chr1:52557283-52557682	69.267	Nab1	Static	28.332	-0.4196	0.2877	-1.45831	0.1448	0.9997	28.158	20.709	23.905	21.13	37.207	25.665	31.775	30.262
chr1:52687364-52687627	16.351	Tmem194b	Static	14.045	-0.3131	0.379	-0.826115	0.4087	0.9997	5.866	11.834	14.551	17.794	10.631	16.738	18.157	16.428
chr1:52901607-52901963	31.568	Hibch	Static	25.181	0.06517	0.3037	0.214572	0.8301	0.9997	37.544	19.723	22.866	21.13	20.198	30.128	20.427	25.074
chr1:55084175-55084443	22.015	Sf3b1	Static	23.988	-0.03041	0.3013	-0.100927	0.9196	0.9997	23.465	20.709	22.866	26.691	23.387	27.897	27.992	16.428
chr1:55109442-55110097	30.204	Coq10b	Static	28.17	0.1568	0.2862	0.547978	0.5837	0.9997	23.465	29.585	36.377	32.251	34.018	32.36	26.479	18.157
chr1:55144485-55145230	144.122	Hspd1	Static	76.698	-0.06522	0.1935	-0.337023	0.7361	0.9997	82.127	73.962	71.715	66.726	82.918	76.995	74.142	73.493
chr1:55187883-55188239	29.835	Mob4	Static	25.063	0.1869	0.3165	0.590379	0.5549	0.9997	17.599	24.654	21.826	42.26	23.387	20.086	32.532	16.428
chr1:55293895-55294271	14.865	Mars2	Static	19.891	-0.1858	0.3259	-0.570051	0.5686	0.9997	12.906	21.696	23.905	15.569	21.261	20.086	21.94	21.615
chr1:55505059-55505344	13.608	Plcl1	Static	16.099	-0.2872	0.3609	-0.795639	0.4262	0.9997	8.213	9.862	21.826	18.906	15.946	20.086	19.67	14.699
chr1:57896759-57897245	15.119	Spats2l	Static	19.488	-0.06191	0.3494	-0.177202	0.8593	0.9997	17.599	17.751	19.748	18.906	23.387	13.39	29.505	10.375
chr1:58449602-58449983	13.179	Bzw1	Static	22.323	0.0309	0.3093	0.0998866	0.9204	0.9997	26.985	24.654	24.944	16.682	24.45	23.433	17.401	25.939
chr1:58854312-58854522	18.46	Casp8	Static	13.799	-0.1774	0.3776	-0.469876	0.6384	0.9997	9.386	14.792	16.63	12.233	13.82	18.97	17.401	10.375
chr1:58916650-58917004	117.494	Casp8	Static	41.714	0.00217	0.2549	0.0085152	0.9932	0.9997	50.449	30.571	45.731	31.139	42.522	41.287	43.123	30.262
chr1:59030148-59030509	38.099	Stradb	Static	27.908	-0.1235	0.2814	-0.43881	0.6608	0.9997	32.851	27.612	23.905	23.354	27.639	23.433	34.801	30.262
chr1:59176614-59176978	14.338	Tmem237	Static	17.309	-0.1396	0.3442	-0.405436	0.6852	0.9997	17.599	14.792	17.669	12.233	15.946	23.433	15.131	14.699
chr1:59538347-59539040	30.052	Fzd7	Static	34.374	-0.1325	0.255	-0.519691	0.6033	0.9997	24.638	34.516	35.338	41.148	32.955	37.939	41.61	36.314
chr1:59969607-59970065	27.846	Fam117b	Static	22.952	-0.1271	0.2928	-0.43421	0.6641	0.9997	28.158	20.709	22.866	23.354	25.513	29.012	25.723	23.345
chr1:60237158-60237550	21.907	Nbeal1	Static	26.671	0.1894	0.2952	0.641604	0.5211	0.9997	24.638	23.668	25.984	30.027	11.694	24.549	26.479	29.397
chr1:64168111-64168671	45.738	Klf7	Static	32.785	-0.09876	0.2587	-0.381703	0.7027	0.9997	34.024	37.474	24.944	31.139	34.018	34.592	32.532	34.585
chr1:64579187-64579567	12.191	Creb1	Static	20.478	-0.01247	0.3304	-0.0377497	0.9699	0.9997	12.906	25.64	19.748	18.906	14.883	25.665	16.644	21.615
chr1:64737128-64737498	24.875	2810408I11Rik	Static	20.562	-0.09396	0.3226	-0.291242	0.7709	0.9997	15.252	19.723	23.905	18.906	12.757	20.086	22.696	28.532
chr1:64784144-64784554	29.374	Fzd5	Static	25.961	-0.05289	0.2838	-0.18634	0.8522	0.9997	21.118	25.64	28.062	30.027	25.513	30.128	23.453	30.262
chr1:65225641-65225889	21.588	Idh1	Static	16.08	-0.1538	0.3476	-0.442388	0.6582	0.9997	18.772	16.765	15.59	11.121	22.324	23.433	12.105	12.969
chr1:65232945-65233355	17.204	Idh1	Static	20.718	-0.1612	0.3207	-0.502844	0.6151	0.9997	24.638	21.696	18.708	14.457	17.009	27.897	17.401	25.939
chr1:66864019-66864289	8.975	Kansl1l	Static	19.669	0.74	0.3297	2.24447	0.0248	0.9997	24.638	20.709	34.299	18.906	14.883	13.39	13.618	17.292
chr1:71149378-71149868	36.78	Bard1	Static	34.576	0.06149	0.2684	0.229094	0.8188	0.9997	44.583	24.654	44.692	30.027	29.765	31.244	39.341	37.179
chr1:71603547-71603894	16.921	Atic	Static	21.303	-0.07317	0.314	-0.23301	0.8158	0.9997	18.772	21.696	21.826	20.018	15.946	29.012	18.914	23.345
chr1:72290350-72290748	15.994	Mreg	Static	21.578	0.03055	0.3346	0.0913048	0.9273	0.9997	28.158	16.765	18.708	15.569	18.072	15.622	21.94	20.751
chr1:74282911-74283197	41.502	Arpc2	Static	25.903	0.07809	0.2988	0.261347	0.7938	0.9997	29.331	22.682	23.905	26.691	19.135	25.665	21.183	31.126
chr1:74330784-74331683	51.834	Aamp	Static	52.131	-0.06363	0.2228	-0.285522	0.7752	0.9997	61.008	44.377	55.086	44.484	59.531	49.098	52.202	52.742
chr1:74433247-74433853	22.822	Ctdsp1	Static	31.94	-0.08763	0.2703	-0.32421	0.7458	0.9997	30.504	32.543	28.062	36.7	26.576	23.433	46.906	40.637
chr1:74552378-74552848	17.467	Rqcd1	Static	30.984	0.2708	0.275	0.984432	0.3249	0.9997	29.331	31.557	34.299	40.036	31.892	16.738	36.314	26.803
chr1:74634382-74635034	37.121	Bcs1l	Static	40.31	-0.3687	0.2448	-1.5059	0.1321	0.9997	34.024	33.529	38.456	31.139	46.774	44.635	37.071	49.283
chr1:74708075-74708374	11.324	Ttll4	Static	16.891	0.08044	0.342	0.235225	0.814	0.9997	18.772	16.765	14.551	16.682	17.009	18.97	13.618	13.834
chr1:75121284-75121868	41.078	Nhej1	Static	37.78	0.3502	0.2691	1.30125	0.1932	0.9997	41.063	41.419	39.495	46.708	48.9	27.897	24.21	32.855
chr1:75139206-75139599	10.822	Fam134a	Static	21.602	0.1342	0.3095	0.43364	0.6645	0.9997	19.945	23.668	21.826	23.354	20.198	22.317	18.914	19.886
chr1:75165125-75165627	17.766	Zfand2b	Static	26.259	0.05602	0.2956	0.189494	0.8497	0.9997	23.465	34.516	21.826	31.139	28.702	20.086	22.696	35.449
chr1:75232710-75233136	9.005	Dnajb2	Static	15.764	-0.0625	0.3556	-0.175773	0.8605	0.9997	21.118	12.82	11.433	18.906	21.261	15.622	14.374	15.563
chr1:75313829-75314661	34.968	Dnpep	Static	55.962	0.03044	0.2361	0.128921	0.8974	0.9997	49.276	44.377	56.125	71.175	62.72	56.909	47.663	49.283
chr1:75475764-75476117	14.341	Chpf	Static	20.263	0.02439	0.3188	0.0764896	0.939	0.9997	24.638	19.723	17.669	20.018	24.45	16.738	17.401	21.615
chr1:78534157-78534555	18.882	Mogat1	Static	23.253	-0.1401	0.3066	-0.456753	0.6478	0.9997	23.465	21.696	18.708	21.13	15.946	23.433	26.479	27.668
chr1:80337232-80337912	39.846	Cul3	Static	42.881	-0.1414	0.2391	-0.591504	0.5542	0.9997	43.41	41.419	44.692	32.251	47.837	49.098	43.88	38.043
chr1:80377953-80378217	77.844	Cul3	Static	23.176	-0.2241	0.3259	-0.687659	0.4917	0.9997	12.906	13.806	23.905	40.036	20.198	27.897	21.183	32.855
chr1:80380794-80381029	32.97	Cul3	Dynamic	21.33	-0.765	0.3203	-2.38855	0.01691	0.9649	15.252	21.696	17.669	10.009	28.702	29.012	29.505	22.48
chr1:82803694-82803999	90.911	Agfg1	Dynamic	17.145	-1.632	0.3841	-4.24921	2.15e-05	0.008433	9.386	6.903	9.354	11.121	27.639	24.549	33.288	27.668
chr1:88383982-88384434	120.762	Ptma	Static	53.785	0.1657	0.2289	0.723598	0.4693	0.9997	59.835	57.197	68.597	41.148	52.09	40.171	54.472	55.336
chr1:88400685-88401216	9.95	Ptma	Static	23.644	-0.291	0.3169	-0.918213	0.3585	0.9997	15.252	24.654	25.984	21.13	29.765	24.549	31.775	20.751
chr1:88422762-88423388	35.178	Ptma	Static	35.767	-0.02065	0.2621	-0.0787907	0.9372	0.9997	30.504	38.46	37.417	32.251	28.702	44.635	40.097	27.668
chr1:89223292-89223770	276.24	Gigyf2	Static	68.907	-0.07833	0.2197	-0.356486	0.7215	0.9997	87.993	71.004	61.322	42.26	92.485	73.647	47.663	63.117
chr1:89533453-89534099	10.139	Inpp5d	Static	23.57	0.1038	0.3121	0.332411	0.7396	0.9997	25.811	14.792	30.141	23.354	26.576	17.854	21.94	20.751
chr1:89652412-89652813	27.144	Atg16l1	Static	19.4	0.05009	0.319	0.157044	0.8752	0.9997	17.599	19.723	24.944	22.242	19.135	22.317	18.914	21.615
chr1:90551438-90551867	106.283	Arl4c	Static	38.717	-0.3885	0.2658	-1.46161	0.1438	0.9997	29.331	29.585	39.495	32.251	32.955	45.75	49.176	43.231
chr1:92949276-92950181	31.566	Lrrfip1	Static	52.109	0.08989	0.2271	0.39591	0.6922	0.9997	66.875	43.391	49.889	46.708	57.405	54.677	41.61	41.502
chr1:93146741-93147083	8.394	Ube2f	Static	16.559	0.07925	0.3553	0.223055	0.8235	0.9997	17.599	10.848	15.59	24.466	15.946	16.738	12.861	19.022
chr1:93355896-93356203	11.669	Per2	Static	17.677	0.08687	0.3534	0.245808	0.8058	0.9997	29.331	17.751	12.472	17.794	11.694	16.738	19.67	23.345
chr1:93436988-93437284	8.448	Asb1	Static	20.311	0.3639	0.3198	1.13789	0.2552	0.9997	22.292	17.751	22.866	27.803	15.946	12.275	18.157	24.209
chr1:93555570-93556567	25.763	Asb1	Static	37.198	-0.3659	0.2532	-1.44507	0.1484	0.9997	30.504	39.446	32.22	28.915	40.396	46.866	45.393	36.314
chr1:94077449-94077719	54.596	Hdac4	Static	25.491	0.08286	0.2838	0.292002	0.7703	0.9997	30.504	28.599	30.141	20.018	29.765	26.781	23.453	23.345
chr1:94830886-94831144	12.891	Capn10	Static	12.627	-0.3991	0.402	-0.992764	0.3208	0.9997	12.906	11.834	7.275	14.457	14.883	15.622	18.914	11.24
chr1:99476913-99477184	59.053	D1Ertd622e	Dynamic	18.71	-1.047	0.3494	-2.99659	0.00273	0.2761	14.079	14.792	5.197	16.682	30.828	25.665	25.723	21.615
chr1:99666569-99666778	19.6	Gin1	Static	16.96	0.2715	0.3395	0.799518	0.424	0.9997	18.772	16.765	18.708	22.242	9.567	16.738	18.157	19.022
chr1:102076719-102076936	35.788	Cntnap5b	Static	46.686	0.1242	0.2397	0.518339	0.6042	0.9997	34.024	43.391	56.125	70.063	30.828	50.214	49.176	55.336
chr1:102989649-102990037	15.971	Gm20268	Static	27.026	0.3675	0.2893	1.26999	0.2041	0.9997	15.252	21.696	38.456	50.045	14.883	18.97	34.045	27.668
chr1:107559969-107560516	64.037	2310035C23Rik	Static	44.312	0.04364	0.2574	0.16957	0.8653	0.9997	49.276	43.391	38.456	45.596	44.648	45.75	38.584	42.366
chr1:107886639-107887358	36.158	Zcchc2	Static	39.941	-0.0187	0.2451	-0.0762751	0.9392	0.9997	42.237	49.308	31.18	35.587	45.711	36.824	42.367	33.72
chr1:107931974-107932255	24.306	Zcchc2	Dynamic	14.047	-1.498	0.4238	-3.53451	0.0004085	0.06284	5.866	6.903	7.275	6.673	22.324	13.39	25.723	13.834
chr1:108067947-108068406	107.671	Gm20753	Static	48.71	-0.07485	0.2602	-0.287674	0.7736	0.9997	62.182	42.405	33.259	48.933	49.963	39.055	54.472	51.012
chr1:108656255-108656578	17.301	Kdsr	Static	16.94	0.09652	0.3469	0.278247	0.7808	0.9997	12.906	22.682	19.748	13.345	21.261	16.738	14.374	12.969
chr1:116835435-116835649	16.515	Cntnap5a	Static	27.42	-0.01526	0.3095	-0.0492885	0.9607	0.9997	14.079	26.626	30.141	44.484	21.261	25.665	25.723	43.231
chr1:121401158-121401588	46.118	Ralb	Static	37.881	0.03039	0.2502	0.121456	0.9033	0.9997	38.717	34.516	48.849	32.251	35.081	30.128	44.636	41.502
chr1:121422541-121422867	20.957	Tmem185b	Static	19.592	-0.1778	0.3388	-0.524984	0.5996	0.9997	16.425	21.696	13.512	20.018	24.45	11.159	22.696	22.48
chr1:121733935-121734352	29.703	Ptpn4	Static	30.155	-0.06634	0.277	-0.239524	0.8107	0.9997	26.985	30.571	21.826	38.924	37.207	26.781	27.992	31.991
chr1:123116580-123116884	51.377	Insig2	Dynamic	23.268	-0.6323	0.3183	-1.98647	0.04698	0.9997	12.906	14.792	20.787	24.466	23.387	31.244	33.288	24.209
chr1:123224340-123224687	8.254	Insig2	Static	19.458	0.03554	0.3347	0.106189	0.9154	0.9997	18.772	21.696	19.748	17.794	12.757	22.317	21.183	19.886
chr1:127332178-127332602	26.179	Actr3	Static	28.582	0.2336	0.2871	0.813592	0.4159	0.9997	30.504	34.516	22.866	33.363	23.387	18.97	30.262	30.262
chr1:129670446-129670809	24.588	2900009J06Rik	Static	32.749	0.3327	0.2586	1.28674	0.1982	0.9997	36.37	33.529	41.574	38.924	35.081	29.012	26.479	29.397
chr1:129999176-130000092	58.749	R3hdm1	Static	58.903	0.1005	0.2315	0.434076	0.6642	0.9997	49.276	66.073	82.109	44.484	44.648	55.793	63.55	63.117
chr1:130313530-130314067	32.052	Dars	Static	32.366	0.06099	0.2624	0.232446	0.8162	0.9997	30.504	35.502	35.338	31.139	36.144	27.897	28.749	34.585
chr1:130340977-130341318	65.602	Dars	Dynamic	21.081	-1.72	0.6634	-2.59235	0.009532	0.6834	3.52	3.945	21.826	16.682	20.198	49.098	37.827	17.292
chr1:130487696-130487902	8.937	Cxcr4	Static	11.951	-0.03456	0.4043	-0.0854966	0.9319	0.9997	12.906	12.82	12.472	7.785	13.82	14.506	11.348	7.782
chr1:132613722-132614140	10.221	Yod1	Static	12.72	-0.4107	0.4045	-1.01536	0.3099	0.9997	10.559	7.889	8.315	17.794	18.072	15.622	15.131	10.375
chr1:133423971-133424465	45.707	Srgap2	Static	36.948	-0.05131	0.2512	-0.20424	0.8382	0.9997	36.37	41.419	35.338	28.915	38.27	34.592	32.532	41.502
chr1:133724083-133724662	34.636	Slc41a1	Static	35.011	0.2659	0.2652	1.00289	0.3159	0.9997	31.677	40.433	44.692	36.7	32.955	22.317	43.123	29.397
chr1:133806748-133807420	10.754	Nucks1	Static	24.263	-0.1856	0.297	-0.624852	0.5321	0.9997	28.158	24.654	19.748	20.018	24.45	31.244	18.914	30.262
chr1:133904494-133904989	70.551	Elk4	Static	40.887	-0.07861	0.2582	-0.304446	0.7608	0.9997	41.063	35.502	45.731	31.139	42.522	49.098	45.393	25.939
chr1:135957542-135958071	39.165	Btg2	Dynamic	29.501	-0.5555	0.2985	-1.86125	0.06271	0.9997	23.465	31.557	16.63	25.578	29.765	51.33	31.019	31.126
chr1:135963685-135964027	20.446	Btg2	Static	19.713	0.132	0.3374	0.391178	0.6957	0.9997	14.079	14.792	30.141	22.242	20.198	20.086	21.183	12.105
chr1:135975676-135975953	36.946	Btg2	Static	27.073	0.1493	0.2878	0.518673	0.604	0.9997	29.331	27.612	27.023	23.354	31.892	22.317	19.67	23.345
chr1:135989454-135989833	21.67	Btg2	Static	25.591	0.2215	0.2904	0.762658	0.4457	0.9997	28.158	23.668	28.062	25.578	20.198	27.897	22.696	19.886
chr1:136311889-136312318	16.148	Adipor1	Static	19.287	-0.3514	0.3321	-1.05816	0.29	0.9997	11.732	14.792	23.905	18.906	24.45	18.97	18.157	26.803
chr1:137566975-137567263	277.74	Csrp1	Static	64.645	0.3413	0.2117	1.61242	0.1069	0.9997	73.914	67.059	60.282	81.184	65.909	55.793	48.419	53.606
chr1:138027656-138028021	15.849	Gm15850	Static	16.269	-0.158	0.3565	-0.443157	0.6577	0.9997	16.425	14.792	18.708	8.897	19.135	13.39	18.157	14.699
chr1:138311662-138312211	63.354	9230116N13Rik	Static	34.454	-0.07326	0.2532	-0.289351	0.7723	0.9997	36.37	35.502	33.259	32.251	32.955	31.244	38.584	41.502
chr1:138362752-138362991	17.707	Kif14	Static	16.529	0.1338	0.3626	0.36901	0.7121	0.9997	15.252	23.668	18.708	10.009	9.567	17.854	15.131	19.022
chr1:138521166-138521745	22.023	Zfp281	Static	30.201	0.07886	0.2733	0.288555	0.7729	0.9997	34.024	30.571	24.944	30.027	23.387	34.592	28.749	25.939
chr1:139703355-139703845	67.624	Mir181a-1	Static	33.175	-0.1981	0.2747	-0.721129	0.4708	0.9997	46.93	23.668	33.259	22.242	43.585	36.824	34.801	28.532
chr1:145624130-145624798	10.735	Trove2	Static	27.125	-0.09778	0.293	-0.333671	0.7386	0.9997	34.024	20.709	22.866	23.354	31.892	27.897	20.427	27.668
chr1:145851166-145851526	17.808	Rgs2	Static	19.825	-0.1387	0.3231	-0.429213	0.6678	0.9997	19.945	24.654	15.59	17.794	17.009	25.665	23.453	19.022
chr1:152239822-152240665	113.207	BC003331	Static	64.81	0.1032	0.2103	0.490642	0.6237	0.9997	63.355	69.031	64.44	71.175	69.098	46.866	72.629	60.523
chr1:153275433-153275773	16.293	Swt1	Static	21.212	-0.005505	0.3083	-0.0178544	0.9858	0.9997	25.811	28.599	16.63	20.018	20.198	22.317	26.479	20.751
chr1:153347431-153348255	30.992	Rnf2	Static	33.989	-0.3801	0.2672	-1.42239	0.1549	0.9997	24.638	32.543	28.062	31.139	29.765	50.214	38.584	33.72
chr1:153937386-153937648	13.12	1700025G04Rik	Static	18.066	0.3937	0.3462	1.13705	0.2555	0.9997	12.906	20.709	16.63	30.027	10.631	16.738	17.401	16.428
chr1:154613437-154613757	37.024	Arpc5	Static	28.82	0.2178	0.2752	0.791384	0.4287	0.9997	25.811	33.529	35.338	27.803	24.45	27.897	24.21	29.397
chr1:154750299-154750600	13.075	Smg7	Static	16.388	-0.1375	0.3688	-0.372793	0.7093	0.9997	15.252	18.737	12.472	17.794	21.261	15.622	18.914	14.699
chr1:155334665-155334952	21.89	Dhx9	Static	16.254	-0.2307	0.3523	-0.654811	0.5126	0.9997	14.079	16.765	16.63	13.345	12.757	21.201	22.696	14.699
chr1:156930399-156930839	13.046	Ier5	Static	27.36	0.07599	0.2886	0.263294	0.7923	0.9997	29.331	31.557	25.984	17.794	24.45	21.201	25.723	26.803
chr1:157005626-157005924	57.218	Stx6	Static	24.758	-0.25	0.3059	-0.817152	0.4138	0.9997	18.772	15.779	22.866	25.578	31.892	24.549	20.427	22.48
chr1:157264485-157264930	78.12	Xpr1	Static	33.496	-0.1979	0.2646	-0.747802	0.4546	0.9997	30.504	28.599	36.377	24.466	36.144	25.665	38.584	37.179
chr1:157820141-157820633	15.995	Cep350	Static	20.528	-0.2765	0.3469	-0.797155	0.4254	0.9997	18.772	22.682	6.236	25.578	22.324	22.317	26.479	16.428
chr1:157882939-157883828	22.474	Tor1aip1	Static	35.765	0.06588	0.2578	0.255602	0.7983	0.9997	34.024	37.474	33.259	42.26	25.513	41.287	32.532	41.502
chr1:158350783-158351321	19.188	Soat1	Static	24.4	-0.08947	0.3084	-0.290095	0.7717	0.9997	17.599	33.529	28.062	16.682	31.892	21.201	21.94	27.668
chr1:158488780-158489140	44.993	Abl2	Static	34.404	0.3825	0.2653	1.44174	0.1494	0.9997	39.89	44.377	43.653	24.466	26.576	30.128	30.262	29.397
chr1:158648857-158649466	30.496	Fam20b	Static	30.309	-0.09021	0.2881	-0.313066	0.7542	0.9997	24.638	27.612	38.456	25.578	36.144	43.519	20.427	27.668
chr1:158886507-158886893	30.054	Ralgps2	Static	28.288	0.1194	0.2949	0.404949	0.6855	0.9997	35.197	21.696	21.826	38.924	28.702	23.433	31.019	24.209
chr1:161162134-161162550	17.858	Rfwd2	Static	21.891	-0.1278	0.3138	-0.407314	0.6838	0.9997	18.772	18.737	21.826	22.242	19.135	24.549	18.157	27.668
chr1:162125080-162125404	23.904	Mrps14	Static	19.78	0.1167	0.3241	0.359965	0.7189	0.9997	19.945	27.612	16.63	18.906	13.82	21.201	21.94	19.022
chr1:162142883-162143475	26.115	Cacybp	Static	29.483	-0.009169	0.2707	-0.0338754	0.973	0.9997	28.158	33.529	29.102	25.578	30.828	25.665	31.775	28.532
chr1:162836309-162836648	21.565	Rc3h1	Static	19.734	-0.2977	0.3408	-0.873585	0.3823	0.9997	11.732	16.765	14.551	22.242	20.198	12.275	18.157	30.262
chr1:162964444-162965283	37.679	Gas5	Static	43.303	0.01239	0.2538	0.04881	0.9611	0.9997	43.41	45.363	36.377	47.821	32.955	62.488	33.288	44.096
chr1:163000779-163001125	26.013	Cenpl	Static	23.571	0.2204	0.2955	0.745842	0.4558	0.9997	18.772	22.682	36.377	27.803	20.198	20.086	22.696	27.668
chr1:163806799-163807208	33.253	Suco	Static	29.522	-0.1735	0.2725	-0.636678	0.5243	0.9997	32.851	32.543	21.826	26.691	30.828	29.012	31.775	35.449
chr1:164478589-164478859	13.109	Mettl13	Static	16.309	0.1085	0.3467	0.312969	0.7543	0.9997	21.118	18.737	13.512	16.682	11.694	17.854	18.157	16.428
chr1:164500626-164501052	12.495	Vamp4	Static	20.011	-0.1769	0.3318	-0.533218	0.5939	0.9997	11.732	24.654	21.826	18.906	17.009	25.665	21.183	24.209
chr1:166178855-166179286	45.87	Slc19a2	Static	30.626	0.3234	0.2793	1.15794	0.2469	0.9997	46.93	38.46	27.023	26.691	41.459	20.086	22.696	25.074
chr1:167124446-167124707	16.914	Sft2d2	Static	18.119	-0.01642	0.3256	-0.0504488	0.9598	0.9997	19.945	18.737	16.63	20.018	15.946	22.317	20.427	17.292
chr1:167167008-167167351	45.82	Tiprl	Static	29.24	0.06028	0.2694	0.223717	0.823	0.9997	32.851	30.571	25.984	31.139	29.765	29.012	28.749	27.668
chr1:167391111-167391475	18.038	Mpc2	Static	23.515	0.1381	0.296	0.466531	0.6408	0.9997	22.292	20.709	29.102	24.466	20.198	22.317	21.183	24.209
chr1:167639822-167640166	25.304	Rcsd1	Static	17.483	-0.13	0.3419	-0.380037	0.7039	0.9997	15.252	15.779	16.63	18.906	21.261	21.201	18.157	12.969
chr1:167932741-167933688	25.585	Pou2f1	Static	51.963	0.1578	0.2179	0.724102	0.469	0.9997	56.316	56.211	49.889	63.39	54.216	52.446	47.663	48.419
chr1:169215074-169215497	32.511	Uck2	Static	21.552	0.0875	0.3148	0.27796	0.781	0.9997	19.945	23.668	18.708	26.691	25.513	15.622	24.21	18.157
chr1:169323914-169324416	11.372	Mgst3	Static	24.946	0.3695	0.2942	1.25612	0.2091	0.9997	23.465	23.668	36.377	31.139	27.639	15.622	22.696	22.48
chr1:172104741-172105422	27.619	Uap1	Static	30.319	-0.0224	0.2728	-0.0821165	0.9346	0.9997	24.638	26.626	32.22	36.7	22.324	36.824	31.775	31.126
chr1:173259350-173259985	12.242	Dedd	Static	22.311	-0.07945	0.3111	-0.255342	0.7985	0.9997	17.599	29.585	23.905	15.569	21.261	30.128	21.183	19.886
chr1:174242206-174242546	31.341	Igsf8	Static	23.344	-0.02855	0.2959	-0.0964845	0.9231	0.9997	30.504	21.696	20.787	22.242	22.324	29.012	21.94	23.345
chr1:174306421-174306759	23.207	Pigm	Static	25.582	0.1754	0.2907	0.603391	0.5462	0.9997	31.677	27.612	24.944	21.13	24.45	23.433	18.157	26.803
chr1:177622604-177623269	77.287	Opn3	Static	58.894	-0.3592	0.2376	-1.51171	0.1306	0.9997	49.276	42.405	51.967	52.269	76.54	56.909	64.307	53.606
chr1:179371756-179372337	105.565	Zbtb18	Static	46.508	-0.09509	0.2344	-0.405606	0.685	0.9997	59.835	40.433	46.771	35.587	53.153	50.214	41.61	49.283
chr1:179726481-179727021	34.141	Adss	Static	35.645	0.106	0.2565	0.413293	0.6794	0.9997	38.717	33.529	32.22	37.812	25.513	30.128	40.854	35.449
chr1:179913167-179913600	56.034	Gm16432	Static	37.472	-0.02052	0.2438	-0.0841574	0.9329	0.9997	36.37	35.502	39.495	40.036	39.333	41.287	37.071	36.314
chr1:180117429-180118103	37.523	Desi2	Static	40.148	-0.0276	0.2512	-0.109873	0.9125	0.9997	35.197	37.474	51.967	37.812	37.207	35.708	43.88	49.283
chr1:180248718-180249512	25.286	Cox20	Static	33.722	-0.09432	0.2605	-0.362093	0.7173	0.9997	37.544	32.543	30.141	33.363	28.702	46.866	32.532	34.585
chr1:180266633-180266949	10.838	Hnrnpu	Static	12.898	-0.2252	0.4111	-0.547772	0.5838	0.9997	10.559	10.848	13.512	13.345	8.504	18.97	14.374	14.699
chr1:180298973-180299318	15.628	Hnrnpu	Static	19.075	0.1744	0.3259	0.535024	0.5926	0.9997	19.945	18.737	28.062	17.794	13.82	21.201	23.453	16.428
chr1:181476359-181476890	28.014	Cnst	Static	27.912	-0.2075	0.2911	-0.712738	0.476	0.9997	34.024	16.765	21.826	31.139	36.144	30.128	25.723	27.668
chr1:182125928-182126361	23.496	Adck3	Static	21.977	-0.1707	0.3148	-0.542239	0.5877	0.9997	25.811	21.696	20.787	15.569	28.702	14.506	24.21	25.939
chr1:182186296-182186646	24.659	Psen2	Static	19.988	-0.14	0.313	-0.447391	0.6546	0.9997	19.945	17.751	18.708	21.13	23.387	20.086	21.94	19.886
chr1:182317585-182317922	41.175	Gm5069	Static	29.955	0.00411	0.2986	0.0137653	0.989	0.9997	46.93	19.723	19.748	27.803	29.765	30.128	22.696	29.397
chr1:182498826-182499212	112.66	Parp1	Static	44.865	0.02521	0.2363	0.106682	0.915	0.9997	51.623	42.405	49.889	41.148	41.459	37.939	43.88	58.794
chr1:182655997-182656374	15.187	Acbd3	Static	20.621	-0.2692	0.3228	-0.833818	0.4044	0.9997	21.118	15.779	12.472	23.354	21.261	26.781	19.67	19.886
chr1:182743632-182744071	26.224	H3f3a	Static	23.855	-0.09499	0.3094	-0.30704	0.7588	0.9997	30.504	27.612	25.984	11.121	24.45	26.781	19.67	29.397
chr1:182780796-182781312	30.24	Sde2	Static	34.792	0.06834	0.2586	0.264303	0.7915	0.9997	41.063	37.474	35.338	28.915	36.144	25.665	37.827	35.449
chr1:183186657-183187260	17.738	Wdr26	Static	24.56	-0.4064	0.3048	-1.33326	0.1824	0.9997	21.118	18.737	15.59	30.027	18.072	25.665	34.801	35.449
chr1:183265649-183265945	11.061	Cnih3	Static	15.86	0.05204	0.3711	0.140236	0.8885	0.9997	19.945	13.806	18.708	14.457	10.631	15.622	23.453	14.699
chr1:183772417-183772787	15.835	Lbr	Static	17.311	-0.08406	0.3513	-0.23931	0.8109	0.9997	9.386	27.612	14.551	20.018	17.009	16.738	21.94	20.751
chr1:184212870-184213112	38.544	Degs1	Static	23.008	0.1337	0.3076	0.434819	0.6637	0.9997	23.465	24.654	32.22	16.682	26.576	16.738	21.94	23.345
chr1:184338973-184339437	37.067	Trp53bp2	Static	27.79	0.07194	0.2773	0.259467	0.7953	0.9997	30.504	26.626	25.984	34.475	31.892	31.244	21.94	27.668
chr1:185925210-185925866	39.204	Dusp10	Dynamic	31.978	-0.5985	0.2982	-2.00675	0.04478	0.9997	22.292	22.682	32.22	23.354	36.144	49.098	37.071	31.126
chr1:187155857-187156127	55.917	Bpnt1	Static	33.652	0.09958	0.2678	0.371833	0.71	0.9997	28.158	42.405	27.023	40.036	25.513	37.939	34.045	31.126
chr1:191511763-191512186	15.077	Cenpf	Static	19.358	0.00922	0.3398	0.0271358	0.9784	0.9997	14.079	26.626	13.512	26.691	12.757	24.549	23.453	19.886
chr1:191551900-191552224	10.486	Ptpn14	Static	12.142	0.02375	0.4192	0.0566597	0.9548	0.9997	17.599	9.862	14.551	12.233	5.315	16.738	17.401	13.834
chr1:192849779-192850336	18.426	Mfsd7b	Static	25.813	-0.01787	0.2902	-0.06158	0.9509	0.9997	22.292	28.599	20.787	30.027	24.45	32.36	21.94	25.074
chr1:193220885-193221169	22.807	Ppp2r5a	Static	23.435	0.04853	0.3122	0.155451	0.8765	0.9997	32.851	15.779	20.787	25.578	22.324	32.36	19.67	18.157
chr1:193399368-193400215	83.979	Dtl	Static	60.464	0.05208	0.2115	0.246196	0.8055	0.9997	65.701	59.17	72.754	54.493	64.846	53.561	67.333	57.065
chr1:193730147-193730806	76.522	Slc30a1	Static	53.05	0.08328	0.2236	0.372459	0.7096	0.9997	45.756	55.225	53.007	58.942	55.279	36.824	53.715	55.336
chr1:194861743-194862415	24.703	Syt14	Static	37.809	0.2205	0.2451	0.899861	0.3682	0.9997	41.063	41.419	41.574	37.812	31.892	37.939	37.827	31.126
chr1:194949066-194949311	34.943	Diexf	Static	18.104	-0.1909	0.3481	-0.548307	0.5835	0.9997	22.292	10.848	20.787	15.569	20.198	17.854	24.966	15.563
chr1:194999602-195000038	61.031	A130010J15Rik	Static	42.214	0.2349	0.2374	0.98975	0.3223	0.9997	52.796	50.294	41.574	42.26	34.018	37.939	40.854	44.96
chr2:3201053-3201528	53.437	Nmt2	Static	38.612	0.1131	0.2626	0.43066	0.6667	0.9997	35.197	49.308	24.944	45.596	37.207	32.36	40.854	31.991
chr2:3249760-3250426	27.732	Rpp38	Static	35.23	0.07702	0.2728	0.282338	0.7777	0.9997	36.37	27.612	40.535	38.924	47.837	37.939	27.992	25.074
chr2:3392232-3392525	53.855	Suv39h2	Static	26.739	0.09498	0.2908	0.326662	0.7439	0.9997	25.811	18.737	28.062	33.363	25.513	24.549	20.427	28.532
chr2:3429901-3430453	33.834	Cdnf	Static	35.709	0.0181	0.2792	0.0648213	0.9483	0.9997	29.331	35.502	42.613	27.803	24.45	45.75	34.801	29.397
chr2:3630597-3630934	12.545	Fam107b	Static	17.719	-0.2355	0.3425	-0.68769	0.4916	0.9997	17.599	9.862	19.748	16.682	18.072	14.506	18.914	23.345
chr2:4933763-4934015	14.131	Mcm10	Static	16.458	0.1394	0.3404	0.409602	0.6821	0.9997	18.772	21.696	15.59	14.457	17.009	17.854	15.888	12.969
chr2:5872079-5872692	29.285	Upf2	Static	34.686	-0.05325	0.2593	-0.205362	0.8373	0.9997	31.677	32.543	27.023	41.148	31.892	37.939	36.314	31.126
chr2:6793626-6794049	29.35	Celf2	Static	20.332	-0.3519	0.3336	-1.05474	0.2915	0.9997	19.945	10.848	15.59	24.466	26.576	18.97	25.723	18.157
chr2:9515638-9515924	20.914	Gata3	Static	21.347	-0.1582	0.3175	-0.498327	0.6183	0.9997	14.079	26.626	21.826	15.569	25.513	22.317	21.183	19.022
chr2:9970089-9970380	15.811	Taf3	Static	16.184	0.1627	0.3475	0.468355	0.6395	0.9997	15.252	20.709	15.59	18.906	11.694	14.506	21.183	15.563
chr2:11544824-11545164	77.775	Il2ra	Dynamic	26.932	-1.3	0.3318	-3.91927	8.88e-05	0.02066	24.638	7.889	14.551	15.569	29.765	39.055	52.202	31.126
chr2:11579349-11579566	42.194	Il2ra	Static	25.023	-0.1881	0.3003	-0.626313	0.5311	0.9997	26.985	21.696	17.669	18.906	27.639	22.317	21.94	24.209
chr2:11699131-11699541	18.967	Ankrd16	Static	23.387	0.2923	0.3505	0.833868	0.4044	0.9997	32.851	16.765	33.259	20.018	28.702	11.159	29.505	13.834
chr2:12845398-12845820	22.261	Pter	Static	22.663	0.01603	0.3136	0.0511011	0.9592	0.9997	15.252	22.682	21.826	25.578	28.702	16.738	20.427	19.022
chr2:13192802-13193238	37.876	Rsu1	Static	30.991	0.05029	0.2707	0.185805	0.8526	0.9997	38.717	32.543	29.102	32.251	23.387	31.244	32.532	40.637
chr2:13495444-13495862	16.958	Vim	Static	23.792	0.2413	0.3213	0.750871	0.4527	0.9997	23.465	32.543	24.944	24.466	13.82	27.897	15.131	32.855
chr2:14976698-14976970	18.295	Arl5b	Static	19.571	-0.194	0.3376	-0.574817	0.5654	0.9997	9.386	19.723	16.63	23.354	22.324	18.97	15.131	23.345
chr2:17978138-17978695	17.022	Mir7655	Static	28.184	0.08124	0.2817	0.288419	0.773	0.9997	23.465	31.557	29.102	28.915	28.702	20.086	27.236	31.126
chr2:17985819-17987293	28.469	Mllt10	Static	49.092	0.06959	0.2362	0.29466	0.7683	0.9997	44.583	50.294	60.282	44.484	58.468	46.866	42.367	44.096
chr2:18314286-18314609	15.984	Dnajc1	Static	15.267	-0.284	0.37	-0.76765	0.4427	0.9997	17.599	5.917	14.551	20.018	14.883	17.854	21.183	15.563
chr2:19579051-19579420	25.617	Gm3230	Static	21.925	0.01976	0.3068	0.0644064	0.9486	0.9997	17.599	21.696	23.905	23.354	17.009	20.086	21.94	26.803
chr2:21127154-21127591	21.799	Thnsl1	Static	28.919	0.0394	0.2924	0.134773	0.8928	0.9997	39.89	24.654	19.748	33.363	30.828	21.201	25.723	35.449
chr2:22895539-22895968	22.884	Abi1	Static	24.086	-0.1147	0.3044	-0.376881	0.7063	0.9997	24.638	18.737	23.905	24.466	19.135	14.506	28.749	38.908
chr2:22924414-22924703	16.422	Acbd5	Static	18.045	-0.07004	0.332	-0.210996	0.8329	0.9997	19.945	12.82	20.787	18.906	14.883	21.201	17.401	22.48
chr2:23011317-23011598	10.89	Mastl	Static	16.252	0.04219	0.3501	0.120516	0.9041	0.9997	14.079	13.806	18.708	20.018	10.631	17.854	19.67	16.428
chr2:24790565-24791153	26.341	Arrdc1	Static	29.67	0.08224	0.2798	0.293885	0.7688	0.9997	37.544	27.612	21.826	31.139	30.828	23.433	24.21	31.991
chr2:24805044-24805362	33.437	Zmynd19	Static	22.338	-0.08349	0.3391	-0.246213	0.8055	0.9997	24.638	23.668	12.472	24.466	24.45	21.201	11.348	32.855
chr2:25023500-25023974	0	Nrarp	Static	126.887	-0.1686	0.1795	-0.939079	0.3477	0.9997	152.521	133.132	113.289	95.641	142.449	139.483	142.988	124.505
chr2:25037099-25037354	24.913	Nrarp	Static	20.666	0.001318	0.3185	0.0041376	0.9967	0.9997	19.945	25.64	20.787	17.794	14.883	25.665	22.696	20.751
chr2:25066842-25067099	29.21	Nelfb	Static	27.597	0.2604	0.2891	0.90058	0.3678	0.9997	38.717	25.64	27.023	23.354	19.135	27.897	22.696	25.074
chr2:25316448-25316716	13.732	BC029214	Static	20.036	0.2734	0.3237	0.844752	0.3982	0.9997	21.118	26.626	15.59	21.13	24.45	15.622	14.374	15.563
chr2:25404687-25405312	25.41	Traf2	Dynamic	28.158	-0.7182	0.3007	-2.38795	0.01694	0.9649	17.599	27.612	16.63	23.354	26.576	35.708	46.15	31.991
chr2:25838728-25839179	17.301	Camsap1	Static	26.254	-0.02434	0.2903	-0.0838449	0.9332	0.9997	21.118	35.502	23.905	22.242	29.765	24.549	21.94	28.532
chr2:25877139-25877617	27.201	Ubac1	Static	27.392	-0.0797	0.2837	-0.280962	0.7787	0.9997	34.024	22.682	31.18	20.018	27.639	31.244	27.992	26.803
chr2:26024479-26024871	16.576	C330006A16Rik	Static	22.23	-0.3859	0.3133	-1.2316	0.2181	0.9997	25.811	17.751	15.59	20.018	24.45	31.244	29.505	17.292
chr2:26092826-26093222	58.635	Qsox2	Static	33.269	-0.1893	0.2831	-0.668918	0.5035	0.9997	26.985	28.599	43.653	22.242	43.585	27.897	37.071	30.262
chr2:26300592-26301420	36.089	Sec16a	Static	52.979	0.07364	0.2258	0.326147	0.7443	0.9997	57.489	56.211	39.495	61.166	46.774	52.446	49.176	54.471
chr2:26323975-26324437	47.244	Mir6996	Dynamic	21.723	-1.418	0.3848	-3.68673	0.0002272	0.04018	10.559	13.806	14.551	7.785	19.135	54.677	27.236	25.939
chr2:26357774-26358087	201.992	Notch1	Static	39.096	-0.2787	0.2769	-1.00649	0.3142	0.9997	39.89	20.709	53.007	32.251	35.081	52.446	51.445	36.314
chr2:26368829-26369365	0	Notch1	Dynamic	73.212	-1.538	0.3929	-3.91476	9.05e-05	0.02066	45.756	24.654	44.692	38.924	80.792	177.422	119.535	72.628
chr2:26406952-26407352	22.41	Egfl7	Dynamic	15.878	-1.183	0.3933	-3.00706	0.002638	0.2761	9.386	10.848	12.472	7.785	15.946	35.708	27.236	13.834
chr2:26758307-26758694	11.695	Surf6	Static	21.952	0.08381	0.312	0.268623	0.7882	0.9997	22.292	25.64	30.141	14.457	18.072	23.433	22.696	23.345
chr2:26788899-26789347	28.561	Surf4	Static	28.031	0.06174	0.2896	0.21317	0.8312	0.9997	25.811	25.64	39.495	18.906	27.639	24.549	24.966	28.532
chr2:26865282-26865614	17.194	Cacfd1	Static	20.887	-0.1273	0.3124	-0.407305	0.6838	0.9997	18.772	22.682	19.748	20.018	23.387	18.97	18.914	27.668
chr2:27282487-27282796	33.158	Vav2	Static	26.959	0.08421	0.2874	0.293023	0.7695	0.9997	35.197	24.654	28.062	22.242	25.513	24.549	30.262	22.48
chr2:27595922-27596203	29.114	Rxra	Static	24.234	-0.2434	0.2952	-0.824617	0.4096	0.9997	17.599	27.612	20.787	22.242	27.639	31.244	24.21	22.48
chr2:28496460-28496953	14.837	Tsc1	Static	24.073	0.164	0.2981	0.55027	0.5821	0.9997	17.599	31.557	32.22	24.466	25.513	20.086	21.94	27.668
chr2:28980257-28980912	92.596	Setx	Static	58.996	0.08185	0.223	0.366975	0.7136	0.9997	82.127	54.239	43.653	54.493	60.594	54.677	53.715	49.283
chr2:29399171-29399731	128.476	Mir133c	Dynamic	28.866	-1.695	0.3238	-5.23547	1.65e-07	0.0001164	18.772	11.834	15.59	12.233	35.081	62.488	55.985	34.585
chr2:29724780-29725200	116.665	Cercam	Static	42.952	-0.1481	0.2408	-0.615241	0.5384	0.9997	41.063	41.419	37.417	36.7	49.963	43.519	35.558	44.96
chr2:29745054-29745342	23.699	Odf2	Static	19.603	-0.02656	0.3215	-0.0826018	0.9342	0.9997	24.638	16.765	17.669	23.354	22.324	13.39	22.696	25.074
chr2:29820831-29821207	15.984	Sptan1	Static	19.705	0.1645	0.3311	0.497008	0.6192	0.9997	15.252	19.723	27.023	17.794	11.694	21.201	19.67	19.022
chr2:29921653-29922019	13.977	Set	Static	24.154	-0.009051	0.3058	-0.0296013	0.9764	0.9997	25.811	22.682	28.062	21.13	30.828	14.506	23.453	29.397
chr2:29949117-29949691	55.847	Zdhhc12	Static	39.665	0.1212	0.2538	0.477592	0.6329	0.9997	49.276	29.585	44.692	42.26	41.459	29.012	34.801	46.689
chr2:30247932-30248208	9.61	Dolpp1	Static	16.446	0.07456	0.3504	0.212811	0.8315	0.9997	8.213	17.751	21.826	21.13	10.631	17.854	18.157	19.022
chr2:30442818-30443045	88.769	Cstad	Static	36.297	0.1216	0.2548	0.477286	0.6332	0.9997	41.063	36.488	35.338	42.26	39.333	31.244	37.827	33.72
chr2:30513968-30514469	17.318	Mir3089	Static	24.279	0.2346	0.3079	0.762154	0.446	0.9997	21.118	26.626	20.787	35.587	18.072	30.128	23.453	17.292
chr2:30997423-30997693	13.368	Fnbp1	Static	17.09	-0.1353	0.3416	-0.396032	0.6921	0.9997	15.252	23.668	14.551	14.457	15.946	18.97	22.696	16.428
chr2:31325525-31325918	27.104	Ass1	Static	24.895	0.03719	0.3226	0.115268	0.9082	0.9997	18.772	35.502	12.472	28.915	20.198	32.36	23.453	17.292
chr2:31543633-31544235	15.872	Abl1	Static	24.099	0.006954	0.2928	0.023753	0.981	0.9997	18.772	28.599	24.944	24.466	23.387	23.433	26.479	23.345
chr2:32143497-32144053	45.842	Golga2	Static	37.495	0.03709	0.2647	0.140109	0.8886	0.9997	25.811	48.322	41.574	32.251	42.522	27.897	34.801	39.772
chr2:32167866-32168232	93.239	Gm23363	Static	40.226	0.2581	0.2419	1.06679	0.2861	0.9997	38.717	48.322	46.771	41.148	39.333	34.592	34.801	38.043
chr2:32237332-32237638	23.872	1110008P14Rik	Static	21.603	-0.04249	0.3152	-0.134819	0.8928	0.9997	16.425	22.682	23.905	22.242	23.387	15.622	26.479	22.48
chr2:32306886-32307440	15.947	Slc25a25	Static	21.285	0.06052	0.3093	0.195636	0.8449	0.9997	19.945	19.723	24.944	24.466	26.576	18.97	22.696	17.292
chr2:32307509-32307766	17.76	Slc25a25	Static	19.589	-0.03593	0.3276	-0.109691	0.9127	0.9997	25.811	18.737	15.59	17.794	13.82	20.086	24.966	19.886
chr2:32390540-32391017	21.974	Fam102a	Static	24.374	0.01432	0.3087	0.0463945	0.963	0.9997	19.945	25.64	23.905	23.354	29.765	17.854	19.67	25.074
chr2:32442390-32442667	14.225	St6galnac4	Static	22.558	0.5739	0.3029	1.89495	0.0581	0.9997	29.331	21.696	30.141	27.803	20.198	15.622	17.401	19.886
chr2:32568234-32569177	31.829	Cdk9	Static	48.936	0.07139	0.2306	0.309586	0.7569	0.9997	58.662	49.308	48.849	43.372	42.522	55.793	40.854	51.012
chr2:32612603-32612890	21.164	Tor2a	Static	16.75	-0.4301	0.3674	-1.17051	0.2418	0.9997	11.732	7.889	19.748	17.794	20.198	25.665	17.401	13.834
chr2:32702545-32703116	21.86	Stxbp1	Static	23.841	-0.08573	0.3116	-0.275098	0.7832	0.9997	18.772	17.751	34.299	30.027	24.45	29.012	19.67	32.855
chr2:32985968-32986935	37.097	Garnl3	Static	54.106	-0.02072	0.2574	-0.0804946	0.9358	0.9997	73.914	49.308	41.574	45.596	64.846	36.824	39.341	69.169
chr2:33226154-33226592	10.942	Ralgps1	Static	14.157	-0.4327	0.3759	-1.15115	0.2497	0.9997	11.732	10.848	12.472	12.233	21.261	14.506	11.348	17.292
chr2:33323953-33324194	13.815	Zbtb43	Static	13.968	-0.3988	0.3788	-1.05282	0.2924	0.9997	10.559	15.779	9.354	12.233	13.82	16.738	12.861	19.886
chr2:34262216-34262461	13.388	Mapkap1	Static	19.294	0.1261	0.3255	0.387263	0.6986	0.9997	24.638	14.792	18.708	23.354	17.009	20.086	17.401	19.886
chr2:34726394-34726610	25.719	Psmd5	Static	26.578	0.1061	0.3075	0.345235	0.7299	0.9997	16.425	32.543	22.866	33.363	31.892	14.506	26.479	25.074
chr2:34760386-34760982	56.582	Phf19	Static	50.453	0.1165	0.2316	0.502921	0.615	0.9997	63.355	46.35	44.692	56.717	57.405	39.055	45.393	51.877
chr2:35056194-35056952	84.482	Rab14	Static	52.781	0.1089	0.2253	0.483306	0.6289	0.9997	61.008	54.239	53.007	46.708	58.468	43.519	51.445	44.96
chr2:35318863-35319430	66.169	Ggta1	Static	41.608	-0.07258	0.2552	-0.284408	0.7761	0.9997	46.93	34.516	41.574	38.924	40.396	46.866	53.715	28.532
chr2:35351519-35351722	16.379	Ggta1	Static	13.072	-0.3978	0.3861	-1.03032	0.3029	0.9997	8.213	11.834	13.512	12.233	13.82	20.086	15.888	11.24
chr2:37278290-37278767	8.571	Rc3h2	Dynamic	17.963	-0.5346	0.3417	-1.56482	0.1176	0.9997	9.386	16.765	20.787	14.457	15.946	24.549	25.723	23.345
chr2:37558861-37559159	19.441	Mir5128	Static	17.863	-0.4337	0.3381	-1.28261	0.1996	0.9997	16.425	13.806	20.787	11.121	17.009	20.086	21.183	25.939
chr2:38142219-38143012	26.59	Dennd1a	Static	32.748	-0.09661	0.2628	-0.367572	0.7132	0.9997	26.985	40.433	25.984	36.7	38.27	39.055	33.288	29.397
chr2:38206364-38206705	21.058	Lhx2	Dynamic	18.937	-0.5967	0.3349	-1.78199	0.07475	0.9997	12.906	16.765	13.512	17.794	25.513	24.549	21.94	20.751
chr2:38499246-38499581	10.348	Psmb7	Static	16.783	0.1485	0.3439	0.431833	0.6659	0.9997	21.118	13.806	17.669	17.794	19.135	14.506	16.644	12.969
chr2:38781829-38782326	31.986	Nr6a1	Static	27.198	0.06902	0.3041	0.22697	0.8204	0.9997	28.158	30.571	41.574	17.794	28.702	20.086	34.801	29.397
chr2:38863388-38863785	127.953	Arpc5l	Static	42.502	-0.07308	0.2364	-0.309107	0.7572	0.9997	32.851	45.363	40.535	47.821	44.648	41.287	43.123	46.689
chr2:44782414-44782933	36.331	Gtdc1	Static	35.321	0.009044	0.2604	0.0347361	0.9723	0.9997	38.717	30.571	35.338	32.251	32.955	33.476	27.236	42.366
chr2:48804537-48805103	44.093	Mbd5	Static	41.458	0.2855	0.2458	1.16165	0.2454	0.9997	35.197	36.488	47.81	52.269	35.081	36.824	31.019	38.043
chr2:52280150-52280558	16.753	Arl5a	Static	19.637	0.1641	0.3321	0.494082	0.6212	0.9997	16.425	26.626	16.63	20.018	11.694	20.086	21.94	17.292
chr2:53050251-53051155	47.166	Arl6ip6	Static	39.416	-0.2216	0.2478	-0.894367	0.3711	0.9997	43.41	37.474	25.984	37.812	51.026	46.866	35.558	35.449
chr2:60681007-60681258	45.533	Rbms1	Dynamic	18.357	-0.8006	0.3764	-2.12708	0.03341	0.9997	10.559	10.848	14.551	20.018	15.946	39.055	21.94	20.751
chr2:69735145-69735524	12.46	Ubr3	Static	21.032	-0.0441	0.3359	-0.131279	0.8956	0.9997	14.079	34.516	22.866	13.345	27.639	16.738	18.914	24.209
chr2:71049679-71050065	11.281	Dync1i2	Static	17.9	0.08456	0.3387	0.249678	0.8028	0.9997	17.599	23.668	15.59	17.794	13.82	21.201	21.94	12.969
chr2:71227042-71227400	177.839	Hat1	Static	54.532	0.134	0.2187	0.612808	0.54	0.9997	57.489	62.128	56.125	52.269	59.531	58.025	40.097	51.877
chr2:71710960-71711392	57.281	Pdk1	Static	38.813	-0.1357	0.256	-0.530273	0.5959	0.9997	34.024	34.516	45.731	31.139	34.018	47.982	37.827	40.637
chr2:72313968-72314282	25.46	Cdca7	Static	18.61	-0.08842	0.3222	-0.274418	0.7838	0.9997	21.118	17.751	20.787	17.794	14.883	18.97	21.94	26.803
chr2:72817494-72818175	19.475	Sp3os	Static	27.01	-0.2388	0.2851	-0.837656	0.4022	0.9997	22.292	23.668	36.377	24.466	30.828	35.708	26.479	33.72
chr2:72841156-72841452	18.989	Sp3	Static	14.662	-0.3519	0.3898	-0.902679	0.3667	0.9997	10.559	8.875	10.393	22.242	14.883	21.201	13.618	16.428
chr2:73052376-73052594	18.088	Ola1	Static	18.857	0.04885	0.3339	0.146311	0.8837	0.9997	18.772	19.723	18.708	16.682	15.946	15.622	17.401	22.48
chr2:73224503-73224972	24.592	Gpr155	Static	33.374	0.1445	0.2606	0.554581	0.5792	0.9997	31.677	38.46	33.259	34.475	36.144	29.012	27.992	31.991
chr2:73730624-73731131	59.929	Atf2	Static	47.647	0.03294	0.2516	0.130937	0.8958	0.9997	52.796	41.419	41.574	44.484	64.846	37.939	32.532	42.366
chr2:75308451-75308941	175.415	9430019J16Rik	Static	56.305	-0.172	0.2307	-0.745602	0.4559	0.9997	65.701	42.405	57.164	44.484	58.468	58.025	65.063	53.606
chr2:75496931-75497355	26.082	Gm6793	Static	31.275	-0.02184	0.2718	-0.0803307	0.936	0.9997	32.851	32.543	34.299	26.691	38.27	23.433	31.775	34.585
chr2:75542573-75542966	33.977	Nfe2l2	Static	31.461	0.1476	0.2611	0.565348	0.5718	0.9997	34.024	37.474	30.141	31.139	28.702	34.592	27.236	29.397
chr2:76486005-76486497	74.251	Prkra	Static	43.263	0.02375	0.2485	0.095579	0.9239	0.9997	53.969	35.502	32.22	48.933	45.711	42.403	41.61	37.179
chr2:79475234-79475494	23.718	Ssfa2	Static	17.276	-0.1293	0.3736	-0.345994	0.7293	0.9997	16.425	15.779	5.197	26.691	17.009	18.97	18.157	15.563
chr2:83484306-83484817	0	Zc3h15	Static	98.084	-0.03337	0.1911	-0.17463	0.8614	0.9997	100.899	91.713	97.699	88.969	107.368	72.531	99.865	108.077
chr2:84567423-84567755	33.848	Clp1	Static	28.285	0.2018	0.2923	0.690329	0.49	0.9997	29.331	26.626	35.338	23.354	18.072	23.433	33.288	25.074
chr2:84887916-84888370	74.258	Tnks1bp1	Static	37.462	-0.197	0.2644	-0.744958	0.4563	0.9997	34.024	45.363	24.944	37.812	38.27	41.287	31.019	51.877
chr2:90519225-90519622	22.359	Nup160	Static	21.951	0.06254	0.3062	0.204224	0.8382	0.9997	25.811	23.668	17.669	24.466	18.072	21.201	21.183	26.803
chr2:90585357-90585923	22.715	Fnbp4	Static	29.057	-0.02617	0.2817	-0.0928895	0.926	0.9997	29.331	22.682	35.338	22.242	22.324	29.012	33.288	26.803
chr2:90687126-90687583	47.007	Mtch2	Static	29.515	0.173	0.2739	0.631629	0.5276	0.9997	23.465	24.654	33.259	37.812	19.135	18.97	36.314	31.991
chr2:90910381-90910750	20.613	Slc39a13	Static	22.263	-0.05106	0.315	-0.16211	0.8712	0.9997	22.292	17.751	24.944	23.354	23.387	24.549	20.427	23.345
chr2:91077012-91077503	33.382	A330069E16Rik	Static	28.663	-0.203	0.2809	-0.722405	0.47	0.9997	32.851	22.682	20.787	28.915	31.892	31.244	28.749	28.532
chr2:91490199-91490504	21.636	Arhgap1	Static	23.29	-0.06421	0.3076	-0.208733	0.8347	0.9997	21.118	15.779	20.787	28.915	23.387	18.97	24.21	23.345
chr2:92215311-92215656	40.676	Pex16	Static	24.574	-0.07477	0.2918	-0.256203	0.7978	0.9997	26.985	23.668	24.944	23.354	27.639	18.97	29.505	27.668
chr2:92274114-92274513	59.253	Cry2	Static	35.611	0.07652	0.2598	0.294534	0.7683	0.9997	35.197	31.557	29.102	46.708	37.207	30.128	37.071	30.262
chr2:92885719-92886136	11.282	Prdm11	Static	18.887	-0.1004	0.3423	-0.293399	0.7692	0.9997	19.945	21.696	8.315	22.242	19.135	16.738	19.67	20.751
chr2:93017058-93017521	49.478	Trp53i11	Static	37.34	-0.117	0.2606	-0.449021	0.6534	0.9997	42.237	25.64	39.495	38.924	47.837	27.897	44.636	37.179
chr2:93027502-93027790	10.209	Trp53i11	Static	17.887	0.3921	0.3299	1.1886	0.2346	0.9997	18.772	23.668	17.669	24.466	20.198	15.622	14.374	14.699
chr2:93998023-93998509	19.309	Hsd17b12	Static	19.882	-0.3459	0.3229	-1.07101	0.2842	0.9997	16.425	16.765	19.748	20.018	23.387	22.317	30.262	16.428
chr2:94246401-94246890	39.955	2810002D19Rik	Static	40.933	0.02729	0.2462	0.110841	0.9117	0.9997	43.41	42.405	41.574	34.475	31.892	44.635	35.558	46.689
chr2:101391326-101391870	114.188	Rag2	Static	41.827	-0.4933	0.2876	-1.71545	0.08626	0.9997	34.024	31.557	49.889	27.803	42.522	65.836	64.307	29.397
chr2:101489593-101490017	46.948	Rag1	Static	22.507	-0.361	0.3264	-1.1061	0.2687	0.9997	32.851	15.779	19.748	13.345	23.387	26.781	33.288	19.022
chr2:102026342-102026610	15.952	Ldlrad3	Static	15.868	-0.0631	0.3671	-0.171885	0.8635	0.9997	14.079	18.737	14.551	12.233	22.324	11.159	18.157	10.375
chr2:102099627-102100059	17.63	Ldlrad3	Dynamic	18.229	-0.6693	0.3416	-1.9596	0.05004	0.9997	11.732	12.82	20.787	13.345	24.45	13.39	26.479	29.397
chr2:102241111-102241698	38.752	Trim44	Static	34.904	0.36	0.2632	1.36812	0.1713	0.9997	37.544	29.585	43.653	42.26	23.387	37.939	30.262	27.668
chr2:102291771-102292179	110.669	Fjx1	Dynamic	27.909	-1.237	0.3008	-4.1121	3.92e-05	0.01156	15.252	12.82	16.63	23.354	37.207	51.33	32.532	39.772
chr2:102913582-102913869	20.298	Apip	Static	18.828	0.3453	0.3421	1.00948	0.3127	0.9997	26.985	20.709	14.551	23.354	9.567	16.738	17.401	23.345
chr2:103406221-103406539	10.82	Abtb2	Static	16.286	-0.1001	0.3572	-0.280197	0.7793	0.9997	17.599	10.848	13.512	20.018	11.694	22.317	16.644	15.563
chr2:103522545-103522780	14.208	Nat10	Static	17.351	0.238	0.3391	0.701877	0.4828	0.9997	18.772	21.696	19.748	18.906	21.261	15.622	16.644	13.834
chr2:104430329-104430638	45.876	Cstf3	Static	27.471	0.2244	0.2882	0.778659	0.4362	0.9997	30.504	20.709	34.299	30.027	20.198	20.086	23.453	35.449
chr2:105744622-105744815	15.424	Elp4	Dynamic	13.379	-0.6916	0.3955	-1.74862	0.08036	0.9997	11.732	12.82	9.354	7.785	12.757	14.506	15.131	25.074
chr2:112105612-112106093	48.668	Slc12a6	Static	35.965	0.1704	0.2533	0.672687	0.5011	0.9997	26.985	40.433	44.692	38.924	34.018	31.244	34.045	35.449
chr2:118213986-118214395	8.289	Eif2ak4	Static	26.001	0.2948	0.2962	0.995212	0.3196	0.9997	23.465	28.599	20.787	35.587	23.387	17.854	20.427	26.803
chr2:118317005-118317457	12.76	Srp14	Static	20.972	0.1235	0.3302	0.374174	0.7083	0.9997	29.331	23.668	24.944	14.457	22.324	20.086	26.479	14.699
chr2:118571239-118571520	27.077	Inafm2	Static	19.532	0.1263	0.3359	0.376029	0.7069	0.9997	14.079	25.64	13.512	24.466	21.261	15.622	19.67	14.699
chr2:119114196-119114497	20.398	Vps18	Static	24.724	0.3916	0.3025	1.29461	0.1955	0.9997	28.158	19.723	24.944	36.7	23.387	14.506	24.966	19.886
chr2:119373157-119373670	28.192	Chp1	Static	26.209	0.05185	0.2865	0.181	0.8564	0.9997	23.465	34.516	20.787	31.139	28.702	33.476	23.453	21.615
chr2:119567767-119568139	18.512	Itpka	Static	22.828	0.08525	0.3008	0.283443	0.7768	0.9997	23.465	16.765	28.062	25.578	23.387	17.854	23.453	23.345
chr2:119722863-119723411	22.197	Mga	Static	25.961	-0.2282	0.2902	-0.786503	0.4316	0.9997	22.292	22.682	20.787	28.915	21.261	32.36	28.749	28.532
chr2:120229625-120230058	178.619	Ganc	Static	51.163	-0.0972	0.2217	-0.438414	0.6611	0.9997	53.969	47.336	41.574	51.157	54.216	55.793	52.202	44.96
chr2:120454617-120454959	28.717	Haus2	Static	24.105	0.3227	0.3099	1.04113	0.2978	0.9997	36.37	26.626	19.748	30.027	15.946	20.086	24.966	28.532
chr2:120676181-120676440	15.79	AV039307	Static	18.157	-0.1803	0.3525	-0.511514	0.609	0.9997	23.465	9.862	21.826	13.345	25.513	15.622	19.67	16.428
chr2:120833795-120834267	37.064	Ccndbp1	Static	28.752	0.04413	0.2979	0.148154	0.8822	0.9997	31.677	25.64	23.905	34.475	32.955	25.665	24.966	28.532
chr2:121274694-121275545	47.524	Serf2	Static	40.75	-0.2433	0.2444	-0.995446	0.3195	0.9997	42.237	36.488	34.299	35.587	47.837	53.561	31.019	44.96
chr2:121692522-121692992	15.537	Casc4	Static	23.277	-0.2675	0.3108	-0.860556	0.3895	0.9997	29.331	17.751	19.748	16.682	32.955	21.201	19.67	25.939
chr2:121781499-121782207	23.209	Ctdspl2	Static	35.354	0.2504	0.2655	0.943036	0.3457	0.9997	42.237	41.419	32.22	40.036	39.333	21.201	32.532	37.179
chr2:121854008-121854463	24.784	Eif3j1	Static	25.751	0.1257	0.2835	0.443305	0.6575	0.9997	29.331	29.585	27.023	24.466	20.198	29.012	24.966	26.803
chr2:121985321-121985609	38.753	Trim69	Dynamic	16.361	-0.7646	0.3615	-2.1147	0.03446	0.9997	12.906	8.875	18.708	10.009	25.513	16.738	24.966	18.157
chr2:122060434-122060836	17.506	Sord	Static	17.15	-0.4826	0.3397	-1.42068	0.1554	0.9997	11.732	11.834	19.748	16.682	21.261	22.317	21.183	19.022
chr2:122528350-122528690	8.261	Slc30a4	Static	13.055	-0.08974	0.398	-0.225455	0.8216	0.9997	12.906	7.889	12.472	15.569	18.072	15.622	8.322	11.24
chr2:125450818-125451102	17.268	Cep152	Static	18.78	-0.4641	0.3452	-1.34416	0.1789	0.9997	12.906	17.751	10.393	20.018	23.387	21.201	15.888	24.209
chr2:126500915-126501746	9.073	Gabpb1	Static	26.84	-0.1458	0.2951	-0.494048	0.6213	0.9997	19.945	27.612	22.866	31.139	24.45	31.244	31.775	25.074
chr2:126959451-126959853	16.294	Ncaph	Static	17.211	0.1566	0.3358	0.466474	0.6409	0.9997	18.772	21.696	13.512	22.242	14.883	21.201	15.888	16.428
chr2:127073408-127073737	20.309	Ciao1	Static	21.645	0.1402	0.3176	0.441541	0.6588	0.9997	24.638	23.668	15.59	26.691	13.82	26.781	19.67	21.615
chr2:127161594-127161886	29.535	Dusp2	Static	25.771	0.09982	0.2923	0.341429	0.7328	0.9997	35.197	21.696	20.787	31.139	21.261	27.897	27.236	24.209
chr2:127951403-127951795	22.805	Bcl2l11	Static	22.935	0.2259	0.3148	0.717645	0.473	0.9997	30.504	23.668	19.748	25.578	19.135	17.854	17.401	30.262
chr2:127978415-127978906	57.987	Bcl2l11	Dynamic	25.852	-0.5671	0.3023	-1.87609	0.06064	0.9997	21.118	14.792	29.102	24.466	40.396	36.824	31.775	24.209
chr2:128120770-128121145	69.871	Gm14005	Static	28.73	-0.2116	0.3025	-0.699384	0.4843	0.9997	21.118	20.709	43.653	23.354	35.081	27.897	40.097	21.615
chr2:128296088-128296444	10.961	Gm14005	Static	15.694	-0.4762	0.3506	-1.35802	0.1745	0.9997	14.079	11.834	17.669	11.121	17.009	15.622	21.94	21.615
chr2:128370306-128370862	40.766	Gm14005	Static	33.529	-0.1742	0.2666	-0.653436	0.5135	0.9997	23.465	27.612	42.613	33.363	38.27	33.476	41.61	29.397
chr2:128643204-128644258	46.352	Tmem87b	Static	59.709	-0.008068	0.2161	-0.0373405	0.9702	0.9997	70.394	65.087	46.771	56.717	64.846	56.909	49.176	67.44
chr2:128769449-128769945	13.594	Zc3h8	Static	23.758	0.0418	0.2971	0.14073	0.8881	0.9997	28.158	22.682	22.866	25.578	20.198	24.549	30.262	20.751
chr2:129024261-129024536	15.544	Slc20a1	Static	19.063	0.08851	0.3491	0.253546	0.7998	0.9997	15.252	24.654	22.866	10.009	15.946	12.275	18.157	22.48
chr2:130468490-130468780	24.417	Lzts3	Static	19.224	-0.1289	0.326	-0.395385	0.6926	0.9997	15.252	22.682	19.748	16.682	14.883	23.433	24.21	19.022
chr2:130490032-130490416	10.039	Ddrgk1	Static	16.733	-0.006806	0.3446	-0.019749	0.9842	0.9997	16.425	16.765	18.708	13.345	21.261	18.97	14.374	12.105
chr2:131087985-131088401	19.043	Pank2	Static	24.464	-0.1222	0.2965	-0.412139	0.6802	0.9997	17.599	21.696	22.866	31.139	22.324	20.086	25.723	33.72
chr2:131178530-131178773	39.754	Rnf24	Static	21.827	-0.1833	0.3102	-0.590751	0.5547	0.9997	15.252	21.696	19.748	22.242	17.009	24.549	23.453	25.074
chr2:132088709-132089060	57.74	Cds2	Static	29.69	-0.2089	0.274	-0.762281	0.4459	0.9997	26.985	23.668	28.062	32.251	27.639	35.708	29.505	35.449
chr2:132403402-132404119	12.821	Gpcpd1	Static	23.875	-0.06296	0.3162	-0.199105	0.8422	0.9997	26.985	25.64	23.905	16.682	15.946	40.171	23.453	18.157
chr2:132512552-132512890	45.92	1110034G24Rik	Static	31.833	0.1194	0.2727	0.437894	0.6615	0.9997	35.197	27.612	29.102	32.251	28.702	21.201	30.262	33.72
chr2:134469723-134470169	207.775	Tmx4	Static	56.269	-0.06018	0.2309	-0.260569	0.7944	0.9997	49.276	50.294	59.243	53.381	68.035	55.793	43.123	56.2
chr2:142728628-142728943	14.068	Kif16bos	Static	15.738	0.0005038	0.3676	0.0013704	0.9989	0.9997	21.118	8.875	17.669	17.794	11.694	17.854	18.914	16.428
chr2:143836941-143837337	27.356	Rrbp1	Static	25.228	0.3648	0.2906	1.25504	0.2095	0.9997	29.331	34.516	32.22	21.13	23.387	21.201	21.183	25.074
chr2:144096188-144096802	11.883	Mgme1	Static	23.81	0.08801	0.3059	0.287705	0.7736	0.9997	28.158	31.557	18.708	22.242	15.946	26.781	27.992	22.48
chr2:144194508-144194912	14.19	Csrp2bp	Static	19.834	0.1879	0.3313	0.567051	0.5707	0.9997	16.425	21.696	23.905	24.466	22.324	18.97	21.94	12.969
chr2:146337648-146338047	21.803	Ralgapa2	Static	27.038	0.06531	0.2909	0.224542	0.8223	0.9997	18.772	29.585	29.102	26.691	25.513	31.244	23.453	20.751
chr2:146838456-146838862	12.495	Xrn2	Dynamic	17.977	-0.62	0.3407	-1.81975	0.0688	0.9997	16.425	15.779	10.393	13.345	17.009	24.549	21.94	21.615
chr2:148498197-148498554	14.744	Nxt1	Static	18.431	0.1259	0.3435	0.366558	0.7139	0.9997	14.079	15.779	20.787	22.242	23.387	17.854	11.348	15.563
chr2:150735233-150735623	21.055	Gins1	Static	23.78	-0.2058	0.3097	-0.664413	0.5064	0.9997	18.772	21.696	18.708	28.915	35.081	26.781	16.644	25.074
chr2:152052262-152052938	20.043	Csnk2a1	Static	32.654	0.2229	0.2802	0.795627	0.4262	0.9997	42.237	41.419	38.456	20.018	27.639	23.433	35.558	33.72
chr2:152119455-152119802	11.45	Tbc1d20	Static	16.549	-0.1736	0.3549	-0.489123	0.6248	0.9997	10.559	14.792	21.826	13.345	14.883	14.506	23.453	15.563
chr2:152549685-152549979	66.58	Id1	Dynamic	20.316	-0.668	0.3231	-2.06711	0.03872	0.9997	18.772	18.737	17.669	11.121	25.513	20.086	33.288	25.939
chr2:152565111-152565408	16.434	Id1	Static	13.42	-0.4438	0.375	-1.18355	0.2366	0.9997	11.732	14.792	9.354	13.345	12.757	21.201	18.157	14.699
chr2:152840974-152841286	70.066	Pdrg1	Static	26.09	-0.3261	0.2845	-1.14641	0.2516	0.9997	30.504	21.696	19.748	25.578	36.144	27.897	27.236	30.262
chr2:152871479-152871824	10.773	Xkr7	Static	15.617	-0.04221	0.357	-0.118234	0.9059	0.9997	12.906	17.751	17.669	14.457	18.072	8.927	18.914	19.022
chr2:153066969-153067377	27.842	Plagl2	Static	26.374	-0.09129	0.284	-0.321467	0.7479	0.9997	24.638	29.585	27.023	23.354	27.639	22.317	28.749	32.855
chr2:153171186-153171724	42.161	2500004C02Rik	Static	32.941	-0.2112	0.2675	-0.789727	0.4297	0.9997	35.197	20.709	33.259	35.587	41.459	35.708	33.288	33.72
chr2:153318177-153319069	32.148	Nol4l	Static	32.611	-0.4163	0.2634	-1.58014	0.1141	0.9997	29.331	32.543	24.944	30.027	37.207	46.866	41.61	30.262
chr2:154261889-154262381	36.014	Cbfa2t2	Static	35.467	0.3417	0.2554	1.33817	0.1808	0.9997	50.449	39.446	32.22	36.7	29.765	30.128	31.775	31.991
chr2:154395659-154396151	10.48	E2f1	Static	24.433	0.1087	0.3042	0.35729	0.7209	0.9997	21.118	23.668	23.905	32.251	22.324	23.433	31.019	16.428
chr2:154438967-154439436	120.532	Zfp341	Static	53.494	-0.3373	0.23	-1.46664	0.1425	0.9997	53.969	52.267	33.259	46.708	57.405	52.446	59.011	63.982
chr2:154482581-154482859	23.413	Chmp4b	Static	19.509	0.04312	0.3252	0.132581	0.8945	0.9997	12.906	20.709	17.669	28.915	17.009	16.738	24.21	19.886
chr2:154616407-154617042	51.999	Raly	Static	50.601	-0.1697	0.2298	-0.738591	0.4602	0.9997	53.969	43.391	40.535	42.26	58.468	52.446	42.367	49.283
chr2:154718219-154718714	16.437	Eif2s2	Static	21.307	-0.04709	0.3094	-0.152175	0.879	0.9997	17.599	24.654	22.866	22.242	17.009	17.854	28.749	27.668
chr2:154876442-154876672	35.55	Ahcy	Static	24.913	0.3373	0.2999	1.1247	0.2607	0.9997	29.331	27.612	25.984	25.578	26.576	24.549	14.374	21.615
chr2:155299521-155299782	20.63	Ncoa6	Static	16.348	0.05751	0.3575	0.160861	0.8722	0.9997	19.945	18.737	12.472	12.233	11.694	16.738	18.914	12.105
chr2:155343439-155344016	34.874	Acss2	Static	31.889	-0.3452	0.2676	-1.29003	0.197	0.9997	23.465	32.543	28.062	23.354	30.828	35.708	34.045	36.314
chr2:155418326-155418625	31.221	Gss	Static	23.8	0.1749	0.2986	0.58574	0.5581	0.9997	18.772	25.64	27.023	32.251	25.513	14.506	23.453	28.532
chr2:155644780-155645144	39.141	BC029722	Static	25.56	0.08874	0.2877	0.308491	0.7577	0.9997	23.465	29.585	28.062	27.803	22.324	26.781	22.696	31.126
chr2:155833511-155833887	41.75	6430550D23Rik	Static	24.008	-0.242	0.2971	-0.814532	0.4153	0.9997	19.945	21.696	27.023	23.354	32.955	21.201	28.749	25.939
chr2:155937288-155937834	35.893	Cpne1	Static	34.341	0.01557	0.2574	0.0604904	0.9518	0.9997	32.851	34.516	39.495	38.924	26.576	33.476	49.932	34.585
chr2:155969591-155970013	38.075	Nfs1	Static	33.507	0.3041	0.2563	1.18687	0.2353	0.9997	36.37	39.446	42.613	33.363	26.576	33.476	29.505	33.72
chr2:156005874-156006352	29.726	Rbm39	Static	31.831	0.2356	0.2628	0.896765	0.3698	0.9997	37.544	37.474	32.22	34.475	32.955	25.665	32.532	28.532
chr2:156022252-156022940	29.585	Phf20	Static	36.58	0.01323	0.276	0.0479297	0.9618	0.9997	28.158	47.336	37.417	32.251	24.45	53.561	32.532	34.585
chr2:156546501-156546862	11.055	4930405A21Rik	Static	16.734	-0.1183	0.3504	-0.337701	0.7356	0.9997	16.425	18.737	10.393	17.794	15.946	21.201	15.888	15.563
chr2:156665484-156665935	25.208	Tgif2	Static	27.369	0.1666	0.2766	0.602264	0.547	0.9997	28.158	28.599	27.023	33.363	28.702	22.317	27.236	25.939
chr2:156688611-156688934	16.503	1110008F13Rik	Static	18.799	-0.2654	0.3532	-0.751294	0.4525	0.9997	23.465	10.848	11.433	17.794	12.757	15.622	22.696	25.074
chr2:157030084-157030516	12.573	Rbl1	Static	16.859	-0.02436	0.3471	-0.0701631	0.9441	0.9997	10.559	20.709	18.708	24.466	12.757	20.086	24.966	18.157
chr2:158235365-158235634	20.769	Ralgapb	Static	19.466	0.01204	0.3289	0.0366114	0.9708	0.9997	19.945	19.723	22.866	14.457	15.946	20.086	20.427	19.886
chr2:158549658-158549928	13.179	Fam83d	Dynamic	13.11	-0.5856	0.393	-1.49017	0.1362	0.9997	7.039	12.82	9.354	11.121	19.135	16.738	13.618	12.105
chr2:158620163-158620683	18.969	Dhx35	Static	26.182	0.08225	0.2992	0.274899	0.7834	0.9997	25.811	31.557	29.102	21.13	31.892	14.506	26.479	28.532
chr2:160471423-160471734	55.246	Top1	Static	33.63	-0.04371	0.269	-0.162495	0.8709	0.9997	35.197	30.571	34.299	31.139	45.711	22.317	34.801	31.991
chr2:160556914-160557621	13.409	Plcg1	Static	25.884	0.1942	0.312	0.622575	0.5336	0.9997	35.197	28.599	23.905	22.242	11.694	27.897	28.749	26.803
chr2:160698604-160698973	51.375	Zhx3	Static	27.364	-0.1385	0.3072	-0.451031	0.652	0.9997	31.677	39.446	17.669	16.682	28.702	24.549	31.019	26.803
chr2:160934870-160935266	34.443	Chd6	Static	22.499	-0.1224	0.3038	-0.403028	0.6869	0.9997	16.425	27.612	21.826	23.354	27.639	31.244	20.427	19.886
chr2:162756924-162757398	15.797	Srsf6	Static	17.071	-0.2811	0.3421	-0.821917	0.4111	0.9997	10.559	13.806	19.748	22.242	17.009	22.317	24.21	16.428
chr2:162863757-162864045	11.242	Mybl2	Static	9.62	0.06851	0.4754	0.144112	0.8854	0.9997	2.346	15.779	12.472	11.121	10.631	11.159	7.565	11.24
chr2:162880167-162880429	39.582	Mybl2	Static	24.382	-0.1613	0.3005	-0.536695	0.5915	0.9997	17.599	27.612	20.787	25.578	26.576	17.854	25.723	32.855
chr2:163245156-163245571	59.211	Oser1	Static	32.975	0.2078	0.2627	0.790906	0.429	0.9997	25.811	39.446	40.535	36.7	28.702	31.244	28.749	35.449
chr2:163470399-163471011	16.232	0610039K10Rik	Static	27.596	0.2023	0.2829	0.715174	0.4745	0.9997	29.331	30.571	24.944	33.363	18.072	29.012	29.505	25.939
chr2:163820483-163820932	88.088	Ywhab	Static	42.517	0.1302	0.2476	0.526011	0.5989	0.9997	57.489	41.419	48.849	32.251	46.774	33.476	44.636	38.043
chr2:163896742-163897080	24.784	Tomm34	Static	19.76	0.05593	0.3233	0.172976	0.8627	0.9997	25.811	20.709	16.63	17.794	17.009	16.738	18.157	25.074
chr2:163899744-163899990	15.414	Stk4	Static	21.638	0.5632	0.306	1.84065	0.06567	0.9997	29.331	31.557	29.102	21.13	24.45	20.086	16.644	14.699
chr2:164347365-164347789	22.439	Pigt	Static	22.295	0.07647	0.3448	0.22175	0.8245	0.9997	32.851	24.654	16.63	20.018	11.694	23.433	31.775	20.751
chr2:164571308-164571793	15.422	Dnttip1	Static	26.647	0.3215	0.2917	1.10197	0.2705	0.9997	22.292	31.557	31.18	28.915	20.198	31.244	22.696	18.157
chr2:164630307-164630745	13.71	Acot8	Static	19.449	-0.2784	0.3202	-0.869479	0.3846	0.9997	17.599	18.737	17.669	16.682	23.387	17.854	22.696	21.615
chr2:164705071-164705632	58.334	Pcif1	Static	36.4	0.164	0.2654	0.617953	0.5366	0.9997	38.717	39.446	39.495	44.484	40.396	23.433	29.505	51.877
chr2:164736749-164737360	13.327	Zfp335	Static	26.837	-0.2413	0.2887	-0.835873	0.4032	0.9997	21.118	31.557	24.944	18.906	25.513	26.781	34.045	27.668
chr2:165151954-165152238	14.859	Elmo2	Static	21.676	0.1876	0.3219	0.582819	0.56	0.9997	28.158	16.765	16.63	26.691	17.009	14.506	19.67	25.939
chr2:166539065-166539614	30.568	Prex1	Static	27.858	-0.03252	0.2873	-0.113212	0.9099	0.9997	22.292	30.571	25.984	27.803	28.702	21.201	24.21	35.449
chr2:166630817-166631161	20.878	Arfgef2	Static	16.581	-0.126	0.3666	-0.343592	0.7312	0.9997	16.425	14.792	12.472	18.906	15.946	24.549	19.67	8.646
chr2:166821686-166822047	30.487	Stau1	Static	27.856	0.1986	0.2918	0.680482	0.4962	0.9997	22.292	36.488	30.141	27.803	17.009	23.433	27.992	34.585
chr2:166888070-166888738	21.296	1500012F01Rik	Static	41.418	0.2719	0.2515	1.08098	0.2797	0.9997	57.489	36.488	46.771	35.587	36.144	40.171	37.071	31.991
chr2:167174697-167175192	29.341	B4galt5	Static	33.173	0.06606	0.2671	0.247335	0.8046	0.9997	41.063	33.529	24.944	31.139	35.081	34.592	21.183	33.72
chr2:167246971-167247527	21.373	Slc9a8	Static	29.397	0.001819	0.2748	0.0066188	0.9947	0.9997	21.118	31.557	32.22	32.251	24.45	31.244	34.801	26.803
chr2:167457423-167457901	81.891	Ube2v1	Static	51.369	0.1551	0.2254	0.688095	0.4914	0.9997	57.489	61.142	51.967	46.708	39.333	52.446	50.689	51.877
chr2:167459797-167460287	126.792	Ube2v1	Static	51.292	-0.08028	0.2307	-0.348054	0.7278	0.9997	39.89	46.35	59.243	53.381	54.216	62.488	50.689	44.096
chr2:167757641-167758021	29.86	Ptpn1	Static	25.501	-0.1387	0.2955	-0.469313	0.6388	0.9997	31.677	18.737	27.023	20.018	20.198	30.128	29.505	26.803
chr2:167906042-167906520	52.674	Pard6b	Static	33.626	-0.1552	0.2676	-0.580157	0.5618	0.9997	28.158	29.585	33.259	37.812	45.711	27.897	30.262	39.772
chr2:168032684-168033124	11.947	Adnp	Static	23.298	0.319	0.3044	1.04802	0.2946	0.9997	24.638	25.64	24.944	26.691	11.694	23.433	24.21	22.48
chr2:169956456-169957056	40.073	Zfp217	Static	37.129	-0.1427	0.2553	-0.559109	0.5761	0.9997	38.717	26.626	36.377	34.475	27.639	39.055	38.584	44.96
chr2:172170637-172171123	55.228	Fam210b	Static	44.397	0.1121	0.2483	0.451377	0.6517	0.9997	50.449	42.405	46.771	37.812	40.396	36.824	43.123	43.231
chr2:172802900-172803418	21.846	Spo11	Static	28.572	0.01106	0.2752	0.0401821	0.9679	0.9997	24.638	26.626	33.259	33.363	22.324	31.244	34.801	28.532
chr2:173101942-173102331	230.989	Pmepa1	Static	52.259	-0.05416	0.2283	-0.237215	0.8125	0.9997	43.41	66.073	53.007	47.821	53.153	46.866	65.82	52.742
chr2:173484787-173485384	33.773	Ppp4r1l-ps	Static	32.533	0.226	0.2704	0.835629	0.4034	0.9997	24.638	44.377	33.259	36.7	26.576	24.549	36.314	31.991
chr2:173562836-173563136	26.943	Vapb	Static	22.848	-0.05546	0.3002	-0.184753	0.8534	0.9997	23.465	29.585	21.826	16.682	22.324	27.897	20.427	24.209
chr2:174155175-174155591	18.663	Gnas	Static	20.777	-0.003143	0.3136	-0.0100219	0.992	0.9997	18.772	27.612	21.826	16.682	17.009	24.549	21.94	21.615
chr2:174298448-174298731	16.845	Slmo2	Static	19.636	0.2478	0.3166	0.782802	0.4337	0.9997	21.118	17.751	25.984	23.354	15.946	17.854	19.67	20.751
chr2:179711359-179711665	10.955	4921531C22Rik	Static	18.968	0.2445	0.3339	0.732159	0.4641	0.9997	14.079	27.612	20.787	20.018	19.135	13.39	15.131	22.48
chr2:179759294-179759787	69.658	Lsm14b	Static	42.689	-0.1666	0.2423	-0.687608	0.4917	0.9997	48.103	35.502	41.574	36.7	43.585	50.214	39.341	48.419
chr2:179853653-179854150	129.61	Osbpl2	Static	64.912	0.0999	0.2093	0.477243	0.6332	0.9997	71.568	78.893	63.4	51.157	60.594	65.836	52.958	66.576
chr2:179906045-179906534	29.52	Adrm1	Static	27.641	0.07947	0.2819	0.281953	0.778	0.9997	26.985	27.612	27.023	35.587	19.135	22.317	30.262	40.637
chr2:180317324-180317622	22.273	Mrgbp	Static	16.503	-0.2182	0.3709	-0.588366	0.5563	0.9997	11.732	18.737	15.59	13.345	7.441	18.97	18.157	25.939
chr3:8666615-8667806	175.044	Hey1	Static	99.801	-0.241	0.1856	-1.29834	0.1942	0.9997	87.993	99.602	99.778	87.856	88.233	119.397	123.318	113.265
chr3:8717302-8717946	0	Hey1	Dynamic	156.205	-0.9883	0.4375	-2.25912	0.02388	0.9997	107.938	112.422	113.289	121.22	156.269	367.119	214.104	174.653
chr3:8766687-8767151	10.695	Hey1	Static	21.026	0.0776	0.3255	0.238439	0.8115	0.9997	16.425	19.723	23.905	33.363	20.198	26.781	18.914	22.48
chr3:8767458-8767772	43.401	Hey1	Static	25.004	-0.2378	0.2947	-0.80681	0.4198	0.9997	18.772	28.599	32.22	21.13	22.324	36.824	30.262	30.262
chr3:8850821-8851045	31.626	Mrps28	Dynamic	14.204	-2.068	0.4185	-4.94026	7.8e-07	0.00046	5.866	3.945	7.275	7.785	27.639	31.244	25.723	19.886
chr3:8923284-8923969	46.177	Mrps28	Static	46.072	-0.04726	0.2354	-0.200806	0.8409	0.9997	42.237	49.308	49.889	38.924	53.153	39.055	48.419	45.825
chr3:9865638-9866097	56.424	Pag1	Dynamic	25.771	-0.5185	0.335	-1.54784	0.1217	0.9997	19.945	18.737	22.866	24.466	25.513	37.939	45.393	13.834
chr3:9886999-9887424	35.495	Pag1	Static	29.286	0.03382	0.2899	0.116636	0.9071	0.9997	26.985	21.696	44.692	26.691	29.765	35.708	28.749	23.345
chr3:10151553-10152026	121.071	Pmp2	Dynamic	39.277	-0.6031	0.2509	-2.40385	0.01622	0.9566	35.197	27.612	28.062	34.475	46.774	50.214	54.472	38.043
chr3:10351234-10351551	88.215	Zfand1	Static	40.557	0.1871	0.2542	0.735981	0.4617	0.9997	58.662	42.405	45.731	27.803	47.837	42.403	27.236	36.314
chr3:14578548-14578904	20.829	E2f5	Static	22.571	0.5289	0.3187	1.6598	0.09695	0.9997	23.465	31.557	23.905	27.803	15.946	8.927	22.696	27.668
chr3:14611199-14611518	32.813	1810022K09Rik	Static	27.869	0.03529	0.2922	0.120758	0.9039	0.9997	31.677	33.529	22.866	27.803	19.135	31.244	24.21	38.043
chr3:19063039-19063326	14.281	Armc1	Static	14.276	-0.05744	0.37	-0.155228	0.8766	0.9997	15.252	14.792	10.393	21.13	20.198	13.39	18.914	11.24
chr3:27052566-27053047	42.419	1700125G22Rik	Static	36.291	0.2105	0.2533	0.830917	0.406	0.9997	38.717	30.571	38.456	43.372	24.45	30.128	35.558	40.637
chr3:27930501-27930785	143.927	Pld1	Dynamic	28.048	-0.841	0.319	-2.63616	0.008385	0.618	14.079	21.696	21.826	20.018	22.324	34.592	41.61	42.366
chr3:28704220-28704626	146.323	Rpl22l1	Static	48.916	0.03896	0.2486	0.156736	0.8755	0.9997	50.449	52.267	43.653	40.036	44.648	41.287	55.985	38.043
chr3:30894370-30894766	37.085	Prkci	Static	24.356	-0.0194	0.3019	-0.0642623	0.9488	0.9997	24.638	35.502	22.866	16.682	23.387	22.317	27.992	25.939
chr3:32295779-32296265	18.987	Zmat3	Static	27.344	0.4294	0.2894	1.48368	0.1379	0.9997	30.504	35.502	22.866	33.363	30.828	17.854	21.94	19.886
chr3:32607216-32607705	19.323	Actl6a	Static	23.276	-0.1522	0.3177	-0.479048	0.6319	0.9997	25.811	16.765	23.905	21.13	27.639	34.592	14.374	23.345
chr3:33698631-33699188	13.142	Ttc14	Static	24.307	0.207	0.2945	0.703054	0.482	0.9997	30.504	32.543	25.984	21.13	25.513	24.549	17.401	27.668
chr3:35652755-35653424	32.355	Atp11b	Static	31.461	0.06534	0.2909	0.224653	0.8222	0.9997	34.024	41.419	28.062	26.691	31.892	27.897	37.071	25.939
chr3:37318205-37319000	61.435	Nudt6	Static	57.384	-0.1778	0.2212	-0.80377	0.4215	0.9997	61.008	56.211	37.417	52.269	59.531	69.184	49.932	54.471
chr3:37704634-37704897	21.219	Gm5148	Static	17.659	0.1594	0.3415	0.466861	0.6406	0.9997	25.811	15.779	21.826	15.569	18.072	14.506	23.453	13.834
chr3:38383710-38384122	34.592	Ankrd50	Static	31.995	0.1688	0.2964	0.569417	0.5691	0.9997	38.717	27.612	31.18	32.251	35.081	20.086	31.019	28.532
chr3:40548870-40549700	18.03	Hspa4l	Static	33.779	0.06452	0.2644	0.243981	0.8072	0.9997	26.985	39.446	35.338	33.363	30.828	41.287	33.288	25.074
chr3:40603783-40604051	39.372	Plk4	Static	23.623	-0.01281	0.3213	-0.0398751	0.9682	0.9997	12.906	19.723	20.787	38.924	21.261	26.781	24.966	19.022
chr3:40650545-40650992	40.716	Gm2011	Static	32.883	-0.2009	0.2682	-0.74907	0.4538	0.9997	26.985	23.668	37.417	33.363	29.765	43.519	31.019	35.449
chr3:40697911-40698363	24.48	3110057O12Rik	Static	27.401	0.2188	0.2878	0.760175	0.4471	0.9997	32.851	22.682	32.22	22.242	21.261	24.549	24.21	24.209
chr3:40753385-40753795	28.287	Larp1b	Static	25.32	-0.1458	0.2944	-0.495076	0.6205	0.9997	32.851	23.668	19.748	18.906	28.702	21.201	25.723	27.668
chr3:40886906-40887452	40.409	Pgrmc2	Static	42.94	0.0289	0.2343	0.123365	0.9018	0.9997	48.103	47.336	41.574	37.812	40.396	45.75	45.393	38.908
chr3:51028424-51028919	16.158	Ccrn4l	Static	24.698	0.1274	0.2923	0.436074	0.6628	0.9997	29.331	23.668	25.984	25.578	25.513	25.665	18.914	25.939
chr3:51080008-51080376	18.233	4930577N17Rik	Static	23.12	0.2629	0.3094	0.849628	0.3955	0.9997	22.292	29.585	18.708	28.915	21.261	25.665	13.618	23.345
chr3:51081220-51081591	12.433	Elf2	Static	12.402	-0.3474	0.4012	-0.865932	0.3865	0.9997	12.906	8.875	12.472	13.345	18.072	16.738	18.914	6.917
chr3:51145190-51145517	30.634	Elf2	Static	26.7	0.184	0.2857	0.644139	0.5195	0.9997	35.197	24.654	25.984	25.578	22.324	31.244	21.94	22.48
chr3:51219667-51220166	94.65	Naa15	Static	41.91	0.11	0.248	0.443539	0.6574	0.9997	38.717	54.239	41.574	44.484	38.27	41.287	33.288	53.606
chr3:51906389-51907219	25.831	Maml3	Static	40.785	0.1088	0.2472	0.439998	0.6599	0.9997	50.449	44.377	42.613	36.7	32.955	36.824	46.906	44.096
chr3:52326882-52327097	30.463	Gm2447	Static	20.537	-0.4239	0.3236	-1.30992	0.1902	0.9997	23.465	14.792	19.748	13.345	25.513	25.665	24.21	19.886
chr3:53267224-53267832	53.257	Proser1	Static	40.168	-0.07177	0.248	-0.289437	0.7722	0.9997	50.449	34.516	37.417	32.251	38.27	47.982	42.367	32.855
chr3:54496546-54496820	11.019	Supt20	Static	13.167	-0.08921	0.3876	-0.230149	0.818	0.9997	15.252	9.862	10.393	13.345	13.82	14.506	9.835	13.834
chr3:57165030-57165274	21.465	Tm4sf1	Static	19.394	-0.05964	0.3272	-0.182241	0.8554	0.9997	15.252	14.792	18.708	27.803	13.82	20.086	18.914	26.803
chr3:58329524-58330165	16.075	Eif2a	Static	26.364	-0.3276	0.2872	-1.14064	0.254	0.9997	28.158	20.709	21.826	22.242	22.324	32.36	31.019	30.262
chr3:58496098-58496494	13.777	Siah2	Static	22.164	-0.14	0.3201	-0.437337	0.6619	0.9997	18.772	21.696	21.826	16.682	31.892	23.433	17.401	16.428
chr3:61167562-61167937	14.226	Rap2b	Static	17.693	0.1319	0.3535	0.373148	0.709	0.9997	16.425	24.654	19.748	10.009	13.82	21.201	17.401	12.105
chr3:61168297-61168777	15.841	Rap2b	Static	20.282	0.1049	0.3155	0.332432	0.7396	0.9997	18.772	24.654	19.748	20.018	19.135	17.854	20.427	19.886
chr3:61963047-61963300	50.615	Arhgef26	Static	43.375	0.02241	0.2363	0.094816	0.9245	0.9997	28.158	34.516	64.44	56.717	40.396	32.36	52.958	52.742
chr3:65332185-65332448	12.175	Tiparp	Static	17.422	0.3574	0.3575	0.999894	0.3174	0.9997	18.772	18.737	25.984	14.457	11.694	20.086	9.079	20.751
chr3:65778486-65778961	23.311	Ccnl1	Static	25.143	0.0336	0.2887	0.116381	0.9074	0.9997	23.465	24.654	28.062	24.466	25.513	18.97	29.505	24.209
chr3:68808375-68808668	15.071	Ift80	Static	17.426	0.1701	0.3335	0.509889	0.6101	0.9997	12.906	13.806	24.944	24.466	14.883	13.39	18.914	19.886
chr3:68848529-68848947	13.778	Trim59	Static	17.575	-0.4877	0.3461	-1.40893	0.1589	0.9997	16.425	13.806	15.59	13.345	14.883	25.665	16.644	25.939
chr3:68981151-68981702	17.179	Arl14	Static	18.774	-0.3205	0.3372	-0.950398	0.3419	0.9997	25.811	11.834	17.669	14.457	20.198	26.781	18.914	20.751
chr3:69120406-69120848	11.907	Ppm1l	Static	20.891	0.1734	0.3225	0.537802	0.5907	0.9997	17.599	22.682	22.866	20.018	27.639	17.854	15.131	14.699
chr3:78768199-78768739	95.01	Rapgef2	Dynamic	45.506	-0.7007	0.2888	-2.42641	0.01525	0.9465	36.37	38.46	43.653	28.915	37.207	72.531	87.003	43.231
chr3:79091137-79091484	16.692	Gm17359	Static	18.439	-0.1992	0.3274	-0.608502	0.5429	0.9997	18.772	16.765	14.551	21.13	21.261	23.433	16.644	20.751
chr3:79371726-79372139	13.467	Fnip2	Static	22.397	0.233	0.304	0.766503	0.4434	0.9997	19.945	25.64	24.944	25.578	23.387	22.317	21.183	15.563
chr3:82859176-82859651	24.885	Plrg1	Static	26.224	-0.07828	0.3043	-0.257265	0.797	0.9997	23.465	32.543	13.512	28.915	23.387	25.665	28.749	25.074
chr3:83843856-83844399	11.036	D930015E06Rik	Static	18.543	-0.1207	0.3404	-0.354697	0.7228	0.9997	16.425	15.779	15.59	27.803	15.946	27.897	22.696	15.563
chr3:83959466-83959914	31.484	Mnd1	Static	30.01	0.1643	0.2775	0.592132	0.5538	0.9997	26.985	27.612	35.338	32.251	26.576	31.244	24.966	26.803
chr3:84386533-84386983	46.223	Arfip1	Static	36.204	-0.09191	0.2568	-0.357853	0.7205	0.9997	31.677	33.529	30.141	40.036	40.396	44.635	32.532	28.532
chr3:84618180-84618840	71.797	Fbxw7	Static	45.625	-0.0362	0.2507	-0.14437	0.8852	0.9997	38.717	59.17	42.613	44.484	29.765	50.214	50.689	60.523
chr3:85377820-85378096	35.796	Gatb	Static	22.511	0.109	0.3253	0.33523	0.7375	0.9997	21.118	35.502	18.708	18.906	24.45	18.97	21.183	21.615
chr3:85946471-85946861	47.409	Rps3a1	Static	33.758	0.01465	0.2609	0.0561489	0.9552	0.9997	37.544	28.599	36.377	33.363	35.081	23.433	40.097	35.449
chr3:87689515-87690045	36.006	Prcc	Static	33.674	0.3041	0.2683	1.13339	0.2571	0.9997	37.544	44.377	28.062	42.26	38.27	21.201	30.262	32.855
chr3:87733846-87734441	19.816	Isg20l2	Static	26.799	0.01538	0.2891	0.0532205	0.9576	0.9997	25.811	22.682	25.984	31.139	21.261	32.36	23.453	27.668
chr3:87942264-87942921	22.952	Mef2d	Static	32.206	-0.09602	0.2664	-0.360445	0.7185	0.9997	36.37	28.599	27.023	32.251	31.892	37.939	34.801	27.668
chr3:87945926-87946661	27.992	Mef2d	Static	31.507	0.2522	0.2757	0.914906	0.3602	0.9997	36.37	37.474	34.299	31.139	25.513	32.36	20.427	38.908
chr3:88140091-88140541	13.076	Smg5	Static	22.483	0.097	0.3058	0.317234	0.7511	0.9997	21.118	27.612	24.944	17.794	22.324	21.201	18.914	23.345
chr3:88335254-88335508	12.856	Mex3a	Static	14.731	0.01552	0.37	0.041938	0.9665	0.9997	18.772	9.862	15.59	15.569	11.694	16.738	18.914	11.24
chr3:88576363-88576704	16.21	Syt11	Static	20.018	0.2969	0.3139	0.945588	0.3444	0.9997	22.292	24.654	25.984	21.13	19.135	21.201	14.374	22.48
chr3:88753866-88754366	19.63	Dap3	Static	22.911	-0.0834	0.3032	-0.275039	0.7833	0.9997	15.252	26.626	28.062	22.242	19.135	21.201	25.723	32.855
chr3:88905789-88906266	30.805	Fdps	Static	33.231	0.07891	0.2709	0.291243	0.7709	0.9997	42.237	28.599	24.944	42.26	36.144	26.781	36.314	30.262
chr3:88968517-88968926	15.055	Clk2	Static	20.541	-0.08106	0.3156	-0.256822	0.7973	0.9997	21.118	19.723	16.63	22.242	24.45	16.738	21.94	20.751
chr3:89000375-89000735	45.759	Gba	Static	35.617	0.1958	0.2715	0.721268	0.4707	0.9997	49.276	33.529	33.259	30.027	31.892	22.317	36.314	35.449
chr3:89222126-89222477	12.831	Cks1b	Static	20.193	0.1384	0.326	0.424652	0.6711	0.9997	17.599	28.599	20.787	14.457	15.946	20.086	21.183	16.428
chr3:89234102-89234412	20.527	Pygo2	Static	21.128	0.07522	0.3251	0.231344	0.817	0.9997	22.292	28.599	13.512	18.906	22.324	16.738	22.696	15.563
chr3:89576941-89577540	63.7	4632404H12Rik	Static	44.046	-0.08303	0.2475	-0.335466	0.7373	0.9997	37.544	44.377	40.535	44.484	57.405	35.708	48.419	35.449
chr3:89856329-89856771	23.745	4933434E20Rik	Static	30.895	-0.1373	0.2949	-0.46566	0.6415	0.9997	37.544	26.626	15.59	33.363	38.27	32.36	18.914	34.585
chr3:89883999-89884401	10.312	Tpm3	Static	30.297	0.313	0.2711	1.15457	0.2483	0.9997	28.158	31.557	36.377	35.587	24.45	26.781	26.479	28.532
chr3:90051896-90052225	21.026	Slc39a1	Static	20.435	-0.3541	0.3458	-1.02399	0.3058	0.9997	19.945	14.792	15.59	22.242	17.009	33.476	24.21	18.157
chr3:90068942-90069617	17.669	Dennd4b	Static	29.282	-0.178	0.2807	-0.633926	0.5261	0.9997	23.465	31.557	21.826	33.363	31.892	36.824	34.045	22.48
chr3:90294718-90295162	17.898	Snapin	Static	21.203	-0.08975	0.3233	-0.277606	0.7813	0.9997	24.638	12.82	25.984	20.018	24.45	23.433	23.453	17.292
chr3:94910738-94910977	22.006	Pip5k1a	Static	18.025	0.09961	0.3549	0.280703	0.7789	0.9997	25.811	18.737	12.472	17.794	18.072	8.927	24.966	16.428
chr3:95238148-95238526	24.476	Arnt	Static	24.685	0.2653	0.305	0.869788	0.3844	0.9997	31.677	22.682	25.984	25.578	14.883	17.854	26.479	29.397
chr3:95697619-95697996	54.692	Aph1a	Static	30.989	0.002688	0.2677	0.0100418	0.992	0.9997	34.024	33.529	25.984	28.915	36.144	31.244	29.505	25.074
chr3:95729104-95729364	34.756	Anp32e	Static	18.981	-0.1204	0.3554	-0.338655	0.7349	0.9997	15.252	8.875	31.18	22.242	19.135	12.275	35.558	14.699
chr3:95732917-95733244	9.141	Anp32e	Static	14.218	0.3246	0.4024	0.80661	0.4199	0.9997	10.559	20.709	11.433	24.466	17.009	13.39	16.644	6.917
chr3:95908249-95908511	21.607	Otud7b	Static	16.516	-0.3664	0.3617	-1.01299	0.3111	0.9997	17.599	9.862	18.708	8.897	20.198	17.854	18.157	14.699
chr3:95976282-95976602	10.646	Sf3b4	Static	16.694	0.2479	0.3393	0.730683	0.465	0.9997	18.772	20.709	19.748	15.569	18.072	17.854	11.348	16.428
chr3:96361304-96361896	30.961	Txnip	Static	33.877	0.1844	0.2707	0.681092	0.4958	0.9997	32.851	37.474	34.299	34.475	24.45	22.317	46.15	30.262
chr3:96433646-96434056	14.144	6330549D23Rik	Static	21.486	0.3028	0.3155	0.959836	0.3371	0.9997	28.158	16.765	31.18	21.13	21.261	23.433	17.401	17.292
chr3:96618287-96618638	30.796	Cd160	Static	26.043	-0.1758	0.2856	-0.615689	0.5381	0.9997	21.118	20.709	23.905	30.027	21.261	21.201	34.045	31.991
chr3:96648731-96649015	8.761	Pdzk1	Static	19.71	0.126	0.3362	0.374704	0.7079	0.9997	8.213	19.723	34.299	25.578	12.757	22.317	24.21	19.886
chr3:97031185-97031930	41.993	Bcl9	Static	46.771	-0.1407	0.2281	-0.616695	0.5374	0.9997	46.93	42.405	39.495	42.26	49.963	44.635	49.176	44.096
chr3:97413820-97414319	127.143	Chd1l	Static	43.653	0.1341	0.2328	0.57604	0.5646	0.9997	45.756	40.433	57.164	46.708	39.333	39.055	52.958	41.502
chr3:97461944-97462217	12.773	Prkab2	Static	22.26	0.0687	0.3086	0.222597	0.8238	0.9997	22.292	21.696	18.708	22.242	25.513	21.201	15.131	19.886
chr3:97817197-97817499	37.305	Notch2	Static	21.34	-0.02748	0.3052	-0.0900378	0.9283	0.9997	23.465	20.709	19.748	22.242	23.387	18.97	24.21	20.751
chr3:103083346-103083903	18.084	Trim33	Static	21.808	-0.09172	0.3227	-0.28426	0.7762	0.9997	12.906	19.723	28.062	22.242	27.639	17.854	19.67	23.345
chr3:103190418-103191034	33.431	Trim33	Static	30.394	0.1666	0.2638	0.63156	0.5277	0.9997	36.37	29.585	34.299	36.7	29.765	33.476	30.262	28.532
chr3:103613271-103613684	27.321	Ap4b1	Static	23.753	0.133	0.2943	0.452076	0.6512	0.9997	22.292	25.64	22.866	30.027	24.45	20.086	26.479	20.751
chr3:103718145-103718517	25.782	Rsbn1	Static	25.896	0.1948	0.281	0.693384	0.4881	0.9997	28.158	30.571	28.062	25.578	25.513	26.781	21.183	25.074
chr3:104024278-104024628	32.603	Magi3	Static	24.097	-0.0006442	0.2975	-0.0021652	0.9983	0.9997	19.945	24.654	20.787	30.027	22.324	24.549	20.427	28.532
chr3:104315635-104316053	30.174	Lrig2	Static	31.577	0.03014	0.2781	0.108413	0.9137	0.9997	28.158	22.682	35.338	32.251	27.639	25.665	39.341	22.48
chr3:104442296-104442620	21.8	Slc16a1	Static	21.367	0.2187	0.3218	0.67962	0.4967	0.9997	22.292	21.696	19.748	32.251	18.072	24.549	24.966	14.699
chr3:105490260-105490653	61.619	Ddx20	Static	37.282	0.01491	0.2479	0.0601318	0.9521	0.9997	42.237	35.502	35.338	42.26	37.207	39.055	33.288	44.096
chr3:106265050-106265495	0	Dennd2d	Dynamic	61.13	-1.469	0.2691	-5.45943	4.78e-08	4.23e-05	39.89	28.599	29.102	30.027	79.729	131.672	78.681	66.576
chr3:108003361-108003966	22.689	Cyb561d1	Static	27.311	-0.00624	0.2829	-0.0220543	0.9824	0.9997	30.504	40.433	23.905	18.906	25.513	33.476	26.479	26.803
chr3:108365136-108365496	21.833	Tmem167b	Static	23.252	0.1623	0.2995	0.541974	0.5878	0.9997	29.331	26.626	17.669	22.242	27.639	21.201	17.401	19.022
chr3:108456723-108456939	17.297	Clcc1	Static	12.493	-0.166	0.388	-0.427802	0.6688	0.9997	10.559	10.848	12.472	15.569	13.82	18.97	10.592	12.969
chr3:108525036-108525444	21.203	Gpsm2	Static	23.439	0.4741	0.3044	1.55781	0.1193	0.9997	30.504	21.696	30.141	26.691	21.261	17.854	24.21	14.699
chr3:108643398-108643663	21.779	Stxbp3	Static	18.829	-0.005682	0.3235	-0.0175623	0.986	0.9997	18.772	15.779	21.826	20.018	15.946	15.622	22.696	22.48
chr3:108714503-108714835	21.369	Prpf38b	Static	25.247	0.1751	0.2996	0.584374	0.559	0.9997	24.638	30.571	19.748	30.027	15.946	30.128	22.696	24.209
chr3:116210979-116211227	22.879	Rtca	Static	17.662	-0.3353	0.3486	-0.961803	0.3361	0.9997	11.732	21.696	13.512	12.233	17.009	22.317	17.401	18.157
chr3:116511058-116511402	23.087	Agl	Static	22.839	-0.02288	0.3057	-0.074849	0.9403	0.9997	17.599	23.668	21.826	25.578	20.198	22.317	21.183	26.803
chr3:121129065-121129445	22.243	Cnn3	Static	26.48	0.03282	0.2893	0.113452	0.9097	0.9997	25.811	21.696	22.866	36.7	22.324	29.012	29.505	23.345
chr3:121948247-121948946	12.591	Gclm	Static	29.655	0.2848	0.2834	1.00487	0.315	0.9997	19.945	34.516	34.299	35.587	28.702	24.549	21.94	27.668
chr3:126299070-126299313	20.331	Camk2d	Static	22.706	0.4851	0.3041	1.59535	0.1106	0.9997	29.331	24.654	22.866	31.139	20.198	14.506	20.427	21.615
chr3:127255755-127256354	23.519	Larp7	Static	36.384	0.1599	0.2567	0.623024	0.5333	0.9997	34.024	36.488	39.495	33.363	27.639	39.055	30.262	31.991
chr3:127599084-127599376	12.649	5730508B09Rik	Static	20.483	0.2597	0.3166	0.820414	0.412	0.9997	25.811	19.723	20.787	22.242	14.883	18.97	17.401	22.48
chr3:129581272-129581622	221.077	Pla2g12a	Static	61.835	0.05587	0.218	0.256331	0.7977	0.9997	51.623	82.837	64.44	53.381	56.342	61.373	61.281	63.982
chr3:130433188-130433500	17.727	Rpl34	Static	20.666	0.2537	0.3291	0.770877	0.4408	0.9997	19.945	20.709	21.826	28.915	15.946	11.159	28.749	21.615
chr3:130649861-130650595	0	Lef1	Dynamic	75.004	-1.231	0.2576	-4.77879	1.76e-06	0.0008914	53.969	41.419	45.731	50.045	92.485	133.904	147.527	73.493
chr3:130679150-130679569	208.359	Lef1	Dynamic	46.266	-1.251	0.4148	-3.01684	0.002554	0.2761	32.851	11.834	37.417	31.139	71.224	72.531	81.707	39.772
chr3:130717239-130717706	12.843	Lef1	Static	21.092	-0.4093	0.322	-1.27088	0.2038	0.9997	21.118	10.848	21.826	16.682	22.324	23.433	27.236	19.886
chr3:130722435-130722828	31.252	Lef1	Static	23.951	-0.03794	0.3022	-0.125543	0.9001	0.9997	25.811	19.723	21.826	27.803	27.639	29.012	21.94	19.886
chr3:131227439-131228264	54.187	Papss1	Static	59.455	0.09192	0.2159	0.42581	0.6702	0.9997	63.355	60.156	56.125	67.839	66.972	45.75	65.063	53.606
chr3:135086057-135086498	22.906	Cisd2	Static	24.565	-0.03943	0.2991	-0.131834	0.8951	0.9997	25.811	28.599	22.866	18.906	19.135	29.012	24.21	25.939
chr3:135100931-135101928	50.874	4930539J05Rik	Static	56.304	-0.02248	0.2233	-0.100644	0.9198	0.9997	61.008	44.377	61.322	51.157	57.405	63.604	56.741	44.096
chr3:136332797-136333147	18.787	Ppp3ca	Static	21.881	0.1164	0.3159	0.36857	0.7124	0.9997	17.599	37.474	18.708	20.018	20.198	25.665	19.67	20.751
chr3:137527108-137527667	17.206	H2afz	Static	27.641	0.3567	0.2877	1.23966	0.2151	0.9997	25.811	31.557	40.535	28.915	25.513	33.476	21.94	19.886
chr3:137581281-137581695	12.381	Lamtor3	Static	18.691	0.03403	0.3273	0.103964	0.9172	0.9997	18.772	25.64	19.748	15.569	13.82	23.433	18.914	21.615
chr3:138105613-138106247	57.856	Adh5	Static	40.614	-0.174	0.2491	-0.698601	0.4848	0.9997	37.544	38.46	44.692	28.915	51.026	34.592	39.341	44.096
chr3:138152249-138152819	29.027	Metap1	Static	34.301	0.0874	0.2631	0.332207	0.7397	0.9997	45.756	31.557	27.023	36.7	32.955	32.36	34.801	31.126
chr3:142544742-142545479	38.605	Pkn2	Static	38.117	0.2273	0.2567	0.885438	0.3759	0.9997	50.449	43.391	45.731	26.691	36.144	31.244	38.584	34.585
chr3:143865322-143865555	15.906	Lmo4	Static	14.725	-0.232	0.3701	-0.626916	0.5307	0.9997	14.079	10.848	12.472	12.233	18.072	15.622	12.861	12.105
chr3:143916085-143916430	21.419	Lmo4	Static	19.367	-0.3214	0.3638	-0.883548	0.3769	0.9997	14.079	18.737	13.512	14.457	11.694	25.665	20.427	18.157
chr3:143923582-143924043	34.343	Lmo4	Static	28.428	-0.08745	0.295	-0.296419	0.7669	0.9997	12.906	33.529	29.102	30.027	21.261	27.897	27.992	36.314
chr3:144233040-144233678	20.374	Hs2st1	Static	26.676	-0.2128	0.2995	-0.710538	0.4774	0.9997	41.063	18.737	20.787	23.354	25.513	30.128	34.801	27.668
chr3:144383029-144383738	230.964	Sh3glb1	Static	86.149	-0.1387	0.205	-0.676652	0.4986	0.9997	87.993	61.142	98.738	67.839	91.422	75.879	93.812	85.597
chr3:144781433-144781731	9.35	Odf2l	Static	13.973	0.02635	0.3828	0.0688365	0.9451	0.9997	14.079	16.765	7.275	18.906	15.946	8.927	15.888	14.699
chr3:145586946-145587557	29.225	Bcl10	Static	32.084	0.1401	0.2688	0.521094	0.6023	0.9997	37.544	35.502	25.984	33.363	27.639	26.781	31.019	33.72
chr3:145600867-145601380	20.356	2410004B18Rik	Static	24.989	0.3143	0.3264	0.962857	0.3356	0.9997	39.89	14.792	33.259	22.242	18.072	32.36	20.427	18.157
chr3:146067349-146067764	19.421	Ssx2ip	Static	17.143	-0.4673	0.3653	-1.27931	0.2008	0.9997	16.425	5.917	19.748	17.794	21.261	20.086	14.374	25.939
chr3:146162414-146162851	35.002	Gng5	Static	24.485	0.1135	0.2889	0.392952	0.6944	0.9997	22.292	30.571	28.062	25.578	23.387	23.433	22.696	29.397
chr3:151873135-151873437	29.8	Fubp1	Static	29.353	0.3382	0.2823	1.19806	0.2309	0.9997	43.41	31.557	28.062	24.466	25.513	20.086	26.479	26.803
chr3:152058819-152059176	26.539	Zzz3	Static	20.836	-0.1276	0.3181	-0.401278	0.6882	0.9997	17.599	20.709	19.748	20.018	15.946	21.201	24.21	24.209
chr4:3865720-3866077	47.662	Chchd7	Static	23.861	-0.09881	0.3037	-0.325338	0.7449	0.9997	14.079	27.612	29.102	21.13	24.45	21.201	23.453	30.262
chr4:8462653-8462897	9.681	Rab2a	Static	14.139	-0.09008	0.3806	-0.236696	0.8129	0.9997	12.906	14.792	14.551	11.121	17.009	15.622	15.888	8.646
chr4:8574497-8574830	45.668	Chd7	Static	28.732	0.3601	0.2865	1.25688	0.2088	0.9997	28.158	33.529	37.417	27.803	28.702	20.086	21.94	28.532
chr4:9364237-9364495	20.276	Clvs1	Dynamic	9.835	-0.8153	0.4982	-1.6365	0.1017	0.9997	4.693	6.903	6.236	10.009	7.441	17.854	15.888	7.782
chr4:10934613-10935050	45.313	Plekhf2	Static	34.595	0.042	0.2657	0.158098	0.8744	0.9997	45.756	37.474	32.22	25.578	32.955	34.592	29.505	38.043
chr4:11083399-11083788	43.778	Trp53inp1	Static	28.733	0.1299	0.2746	0.472936	0.6363	0.9997	29.331	31.557	29.102	25.578	23.387	27.897	25.723	28.532
chr4:11118081-11118919	12.972	Ccne2	Static	26.931	0.08783	0.2957	0.297013	0.7665	0.9997	21.118	32.543	28.062	30.027	18.072	37.939	24.21	25.939
chr4:11893458-11893852	34.335	1700123M08Rik	Static	27.014	0.2096	0.2922	0.717588	0.473	0.9997	32.851	26.626	25.984	30.027	19.135	25.665	19.67	35.449
chr4:14753649-14753891	15.085	Otud6b	Static	19.922	-0.1167	0.3388	-0.344501	0.7305	0.9997	10.559	19.723	17.669	18.906	19.135	17.854	21.183	14.699
chr4:14894491-14894884	45.853	Gm11837	Static	23.249	-0.4816	0.2986	-1.61291	0.1068	0.9997	16.425	19.723	19.748	23.354	29.765	27.897	24.966	28.532
chr4:15192730-15193000	16.074	Tmem64	Static	18.52	-0.29	0.3363	-0.862189	0.3886	0.9997	21.118	17.751	16.63	11.121	18.072	15.622	21.183	25.939
chr4:15884999-15885652	41.542	Nbn	Static	33.022	-0.0799	0.2626	-0.304279	0.7609	0.9997	28.158	38.46	31.18	34.475	32.955	31.244	37.827	38.043
chr4:15940931-15941160	15.431	Osgin2	Static	16.481	-0.157	0.3474	-0.452006	0.6513	0.9997	16.425	11.834	15.59	15.569	14.883	15.622	18.157	17.292
chr4:16090609-16091397	42.676	A530072M11Rik	Static	46.549	0.08219	0.2353	0.349348	0.7268	0.9997	44.583	46.35	41.574	51.157	55.279	44.635	35.558	39.772
chr4:19502076-19502441	20.903	Rmdn1	Static	21.976	0.0761	0.3137	0.242614	0.8083	0.9997	23.465	18.737	24.944	23.354	30.828	15.622	19.67	19.886
chr4:19636129-19636488	35.051	Wwp1	Static	23.602	-0.04114	0.2976	-0.138253	0.89	0.9997	22.292	20.709	24.944	24.466	18.072	26.781	21.94	28.532
chr4:24423294-24423894	17.241	Mms22l	Static	24.148	-0.1653	0.2969	-0.556915	0.5776	0.9997	18.772	18.737	25.984	25.578	26.576	27.897	24.21	21.615
chr4:32050791-32051145	17.301	Map3k7	Static	16.88	-0.4467	0.3415	-1.30795	0.1909	0.9997	16.425	13.806	15.59	12.233	25.513	22.317	15.888	16.428
chr4:32702107-32702472	52.478	Casp8ap2	Static	30.236	-0.4396	0.2761	-1.59208	0.1114	0.9997	30.504	20.709	24.944	26.691	32.955	36.824	27.992	41.502
chr4:32949351-32949691	22.458	Ankrd6	Static	22.535	0.1249	0.3142	0.397643	0.6909	0.9997	22.292	34.516	12.472	23.354	22.324	24.549	18.914	18.157
chr4:33037455-33037931	14.935	Ankrd6	Static	24.293	0.008823	0.2973	0.0296762	0.9763	0.9997	29.331	26.626	21.826	23.354	22.324	27.897	30.262	19.022
chr4:33334578-33335220	14.591	Pnrc1	Static	31.486	0.09065	0.2788	0.325103	0.7451	0.9997	37.544	30.571	31.18	30.027	23.387	37.939	28.749	31.126
chr4:33397048-33397350	54.116	Rngtt	Static	27.889	-0.2253	0.2955	-0.762563	0.4457	0.9997	39.89	23.668	20.787	16.682	32.955	23.433	28.749	29.397
chr4:34725497-34725748	33.683	Smim8	Static	22.359	0.05022	0.307	0.163566	0.8701	0.9997	22.292	15.779	25.984	26.691	19.135	20.086	19.67	28.532
chr4:40089925-40090626	16.201	Aco1	Static	35.718	0.05176	0.2668	0.194034	0.8461	0.9997	31.677	42.405	31.18	36.7	25.513	32.36	34.045	45.825
chr4:40226423-40226723	35.859	Ndufb6	Static	22.691	0.182	0.301	0.604761	0.5453	0.9997	24.638	19.723	27.023	24.466	20.198	15.622	22.696	25.939
chr4:40669222-40670136	19.549	Dnaja1	Static	39.595	-0.06717	0.2434	-0.275922	0.7826	0.9997	32.851	30.571	45.731	48.933	36.144	42.403	46.15	39.772
chr4:40800802-40801670	34.061	B4galt1	Static	39.631	0.03897	0.2641	0.14754	0.8827	0.9997	45.756	34.516	27.023	51.157	44.648	31.244	39.341	38.043
chr4:40895116-40895630	40.99	Bag1	Static	35.582	-0.3624	0.258	-1.40468	0.1601	0.9997	37.544	28.599	31.18	25.578	39.333	34.592	42.367	40.637
chr4:41071220-41071563	10.979	Nol6	Static	17.154	-0.08062	0.3447	-0.233843	0.8151	0.9997	17.599	11.834	17.669	21.13	19.135	21.201	18.914	12.969
chr4:41222110-41222790	24.222	Ubap2	Static	32.769	0.06048	0.2824	0.214143	0.8304	0.9997	41.063	22.682	28.062	44.484	22.324	37.939	31.019	38.908
chr4:41295866-41296336	12.265	Ubap1	Static	18.864	0.3145	0.3231	0.973241	0.3304	0.9997	17.599	18.737	25.984	23.354	17.009	18.97	15.131	18.157
chr4:41411850-41412179	12.158	Kif24	Static	23.064	0.01747	0.2977	0.0586783	0.9532	0.9997	23.465	19.723	27.023	24.466	27.639	18.97	23.453	23.345
chr4:41450109-41450362	28.968	AI464131	Static	24.891	0.1745	0.3012	0.579268	0.5624	0.9997	25.811	29.585	25.984	21.13	24.45	26.781	22.696	17.292
chr4:41516482-41516847	33.919	Dnaic1	Static	25.047	0.0395	0.3012	0.131164	0.8956	0.9997	23.465	32.543	27.023	16.682	20.198	21.201	30.262	25.074
chr4:43053107-43053353	18.521	Fam214b	Static	17.591	-0.06602	0.3448	-0.191466	0.8482	0.9997	24.638	14.792	15.59	12.233	14.883	18.97	20.427	14.699
chr4:43575067-43575571	52.111	Creb3	Static	37.608	0.2354	0.2589	0.909205	0.3632	0.9997	43.41	32.543	50.928	34.475	39.333	26.781	39.341	31.126
chr4:44180299-44180932	26.749	Rnf38	Static	34.504	-0.04391	0.2698	-0.162741	0.8707	0.9997	26.985	45.363	28.062	35.587	34.018	39.055	37.071	30.262
chr4:44769059-44769585	11.02	Zcchc7	Static	30.346	0.1782	0.283	0.629548	0.529	0.9997	32.851	29.585	37.417	28.915	35.081	21.201	27.236	30.262
chr4:45025076-45025515	18.624	Zbtb5	Static	26.066	0.1785	0.2872	0.621687	0.5341	0.9997	24.638	36.488	23.905	31.139	26.576	23.433	24.966	27.668
chr4:45031345-45031717	56.346	Polr1e	Static	38.953	0.54	0.2449	2.2053	0.02743	0.9997	46.93	45.363	47.81	42.26	36.144	34.592	27.992	27.668
chr4:45097397-45097658	35.58	Fbxo10	Static	27.229	-0.03151	0.2822	-0.111654	0.9111	0.9997	25.811	29.585	31.18	23.354	27.639	33.476	31.019	20.751
chr4:45543538-45543894	22.218	Shb	Static	25.43	0.4894	0.293	1.67023	0.09487	0.9997	25.811	32.543	27.023	31.139	24.45	18.97	15.888	24.209
chr4:45732498-45732824	16.388	Gm829	Dynamic	14.61	-0.5105	0.3656	-1.39642	0.1626	0.9997	9.386	14.792	12.472	12.233	17.009	16.738	18.914	17.292
chr4:45802504-45802890	99.486	Aldh1b1	Dynamic	24.083	-1.566	0.5093	-3.0754	0.002102	0.2607	9.386	12.82	16.63	11.121	14.883	50.214	57.498	25.939
chr4:46151272-46151619	12.923	Ncbp1	Static	17.721	-0.1286	0.341	-0.377088	0.7061	0.9997	19.945	21.696	12.472	16.682	15.946	17.854	23.453	19.022
chr4:47104593-47104893	23.768	Galnt12	Static	16.219	-0.1555	0.3633	-0.428068	0.6686	0.9997	8.213	12.82	20.787	21.13	19.135	22.317	15.888	12.969
chr4:47365718-47366232	38.034	Tgfbr1	Static	32.296	-0.008678	0.2646	-0.03279	0.9738	0.9997	25.811	29.585	31.18	41.148	36.144	26.781	32.532	32.855
chr4:48292425-48292700	11.299	Erp44	Static	18.9	-0.01486	0.3205	-0.0463744	0.963	0.9997	22.292	25.64	15.59	17.794	18.072	23.433	17.401	22.48
chr4:53024817-53025288	58.584	Nipsnap3b	Static	35.655	-0.1298	0.2695	-0.481502	0.6302	0.9997	46.93	31.557	21.826	32.251	38.27	41.287	34.045	29.397
chr4:53453033-53453318	15.414	Slc44a1	Static	14.441	-0.06041	0.3659	-0.165123	0.8688	0.9997	11.732	18.737	13.512	14.457	14.883	15.622	15.888	14.699
chr4:55362327-55362971	43.413	Rad23b	Static	37.748	0.05819	0.2506	0.232236	0.8164	0.9997	48.103	37.474	32.22	36.7	32.955	47.982	33.288	33.72
chr4:57968889-57969412	14.839	Txn1	Static	24.156	-0.09669	0.3112	-0.310735	0.756	0.9997	22.292	21.696	29.102	20.018	23.387	30.128	15.131	31.991
chr4:59561615-59562562	42.774	Ptbp3	Static	45.128	-0.2246	0.2342	-0.959082	0.3375	0.9997	42.237	49.308	36.377	36.7	43.585	55.793	41.61	51.012
chr4:59594280-59594787	19.952	Hsdl2	Static	29.049	0.1895	0.2823	0.671193	0.5021	0.9997	36.37	26.626	21.826	36.7	28.702	29.012	21.183	27.668
chr4:59818382-59818813	10.94	Snx30	Static	21.165	0.283	0.3249	0.870973	0.3838	0.9997	17.599	24.654	17.669	30.027	22.324	11.159	19.67	20.751
chr4:62021361-62021970	31.038	Fkbp15	Static	37.031	0.03786	0.2543	0.148897	0.8816	0.9997	41.063	38.46	28.062	34.475	29.765	37.939	34.045	35.449
chr4:62069564-62070019	31.771	Cdc26	Static	31.396	0.2189	0.2674	0.818438	0.4131	0.9997	36.37	27.612	37.417	33.363	28.702	33.476	27.992	25.939
chr4:63263062-63263379	8.064	Gm11213	Static	31.977	0.2936	0.2933	1.00108	0.3168	0.9997	29.331	37.474	33.259	37.812	11.694	27.897	30.262	45.825
chr4:70071240-70071574	15.139	Cdk5rap2	Static	17.385	-0.1023	0.344	-0.297336	0.7662	0.9997	12.906	16.765	16.63	17.794	12.757	17.854	22.696	15.563
chr4:73897461-73897997	31.759	Kdm4c	Static	27.565	0.001578	0.3014	0.0052348	0.9958	0.9997	23.465	27.612	20.787	43.372	34.018	29.012	26.479	25.939
chr4:83131712-83132372	61.279	Psip1	Static	41.63	0.01821	0.2398	0.0759493	0.9395	0.9997	44.583	34.516	50.928	43.372	38.27	33.476	54.472	44.96
chr4:83171256-83171604	14.83	Ccdc171	Static	22.556	-0.05157	0.3192	-0.161561	0.8717	0.9997	14.079	27.612	16.63	30.027	29.765	24.549	18.157	20.751
chr4:86257864-86258165	44.353	Haus6	Static	27.239	0.3751	0.2812	1.3338	0.1823	0.9997	38.717	27.612	29.102	40.036	24.45	30.128	27.992	21.615
chr4:86394251-86394834	17.36	Dennd4c	Static	29.04	0.1311	0.2796	0.468902	0.6391	0.9997	25.811	31.557	32.22	33.363	35.081	26.781	20.427	31.126
chr4:87740290-87740602	17.425	Focad	Static	27.957	0.2794	0.2803	0.996764	0.3189	0.9997	35.197	25.64	28.062	34.475	19.135	29.012	27.992	25.074
chr4:88368212-88368509	11.282	Klhl9	Static	18.033	0.1696	0.3366	0.503949	0.6143	0.9997	17.599	18.737	18.708	15.569	18.072	16.738	12.105	16.428
chr4:94718904-94719447	15.639	Jun	Static	25.049	0.01279	0.2889	0.0442625	0.9647	0.9997	25.811	23.668	27.023	26.691	32.955	21.201	25.723	22.48
chr4:94827822-94828245	57.614	Jun	Static	32.208	0.07722	0.2766	0.279207	0.7801	0.9997	23.465	39.446	40.535	31.139	22.324	36.824	35.558	33.72
chr4:97438827-97439189	26.129	Nfia	Static	25.176	0.1303	0.3028	0.430124	0.6671	0.9997	28.158	20.709	29.102	33.363	29.765	23.433	15.888	32.855
chr4:99382182-99382471	49.864	Alg6	Static	26.534	-0.2578	0.2987	-0.862985	0.3881	0.9997	35.197	23.668	15.59	21.13	27.639	35.708	18.157	31.126
chr4:102442708-102442944	31.725	Sgip1	Dynamic	14.669	-1.03	0.3798	-2.7109	0.00671	0.5935	5.866	9.862	12.472	11.121	12.757	17.854	27.992	22.48
chr4:102786882-102787618	30.91	Mier1	Static	37.122	-0.1928	0.2635	-0.731726	0.4643	0.9997	19.945	38.46	32.22	46.708	39.333	32.36	43.123	42.366
chr4:102791849-102792258	10.678	Mier1	Static	14.197	-0.2405	0.3716	-0.647343	0.5174	0.9997	12.906	12.82	17.669	10.009	18.072	12.275	19.67	12.969
chr4:106323478-106323772	158.01	Pars2	Static	54.532	0.1593	0.2472	0.644291	0.5194	0.9997	72.741	46.35	46.771	61.166	57.405	47.982	46.906	50.148
chr4:106583915-106584196	10.033	Ssbp3	Static	13.642	0.3188	0.3903	0.816775	0.4141	0.9997	12.906	22.682	14.551	12.233	5.315	15.622	15.131	13.834
chr4:106850888-106851332	31.194	Tceanc2	Static	26.829	0.1244	0.2893	0.429926	0.6672	0.9997	31.677	33.529	21.826	27.803	28.702	20.086	21.94	33.72
chr4:106925837-106926780	111.083	Hspb11	Static	76.398	0.2357	0.1981	1.18982	0.2341	0.9997	100.899	84.81	68.597	68.951	92.485	78.11	49.176	57.929
chr4:107552101-107552574	20.513	Magoh	Static	27.825	0.1287	0.2857	0.450502	0.6523	0.9997	31.677	25.64	27.023	27.803	24.45	20.086	34.801	22.48
chr4:107562476-107562858	17.304	0610037L13Rik	Static	22.267	-0.2788	0.3077	-0.906295	0.3648	0.9997	18.772	15.779	23.905	21.13	26.576	15.622	27.236	26.803
chr4:107743944-107744360	145.428	Mir6397	Static	43.016	-0.397	0.2386	-1.66377	0.09616	0.9997	41.063	34.516	36.377	41.148	56.342	52.446	51.445	41.502
chr4:107973481-107973917	15.96	Zyg11b	Static	22.874	0.01015	0.3088	0.0328842	0.9738	0.9997	28.158	20.709	15.59	23.354	21.261	24.549	16.644	24.209
chr4:108000632-108001092	40.696	Coa7	Static	30.328	0.1445	0.2671	0.540935	0.5886	0.9997	35.197	29.585	30.141	37.812	34.018	31.244	24.21	31.126
chr4:108672988-108673417	27.712	Nrd1	Static	25.979	0.2005	0.2836	0.707102	0.4795	0.9997	32.851	30.571	23.905	31.139	30.828	25.665	26.479	19.886
chr4:108874602-108875046	20.687	Osbpl9	Static	20.468	-0.2291	0.3155	-0.726125	0.4678	0.9997	18.772	16.765	25.984	16.682	22.324	24.549	24.21	20.751
chr4:108952753-108953188	16.071	Eps15	Static	20.341	-0.1536	0.3159	-0.48633	0.6267	0.9997	16.425	22.682	21.826	15.569	20.198	23.433	21.183	20.751
chr4:109338984-109339586	16.223	Cdkn2c	Static	22.364	-0.3626	0.3011	-1.20425	0.2285	0.9997	18.772	21.696	17.669	20.018	26.576	25.665	24.966	23.345
chr4:109348993-109349476	18.064	Faf1	Static	25.983	0.2023	0.3076	0.657875	0.5106	0.9997	25.811	31.557	29.102	23.354	13.82	31.244	18.914	31.991
chr4:114672448-114672891	21.342	Stil	Static	26.685	0.1466	0.2828	0.518368	0.6042	0.9997	28.158	31.557	23.905	28.915	20.198	24.549	26.479	30.262
chr4:115511745-115512026	9.634	Mknk1	Static	20.181	0.2956	0.3211	0.920465	0.3573	0.9997	26.985	23.668	20.787	15.569	13.82	18.97	18.914	18.157
chr4:115893589-115893928	10.685	Pik3r3	Static	17.01	-0.3327	0.3485	-0.954809	0.3397	0.9997	14.079	12.82	13.512	15.569	22.324	18.97	13.618	16.428
chr4:116180048-116180449	30.243	Ipp	Static	27.557	0.3228	0.2847	1.13355	0.257	0.9997	24.638	28.599	32.22	30.027	18.072	16.738	25.723	32.855
chr4:116229987-116230339	19.015	Gpbp1l1	Static	23.991	-0.09929	0.3079	-0.322425	0.7471	0.9997	24.638	30.571	19.748	15.569	28.702	22.317	18.914	25.939
chr4:116357901-116358617	141.733	Prdx1	Static	65.351	0.1501	0.2173	0.690457	0.4899	0.9997	78.607	66.073	67.558	68.951	71.224	56.909	66.576	57.929
chr4:116480162-116480431	54.567	Mutyh	Static	30.64	0.1974	0.2729	0.723556	0.4693	0.9997	26.985	30.571	37.417	30.027	34.018	25.665	23.453	26.803
chr4:116666949-116667303	9.851	Urod	Static	18.156	0.212	0.3303	0.64182	0.521	0.9997	22.292	17.751	22.866	17.794	13.82	16.738	15.888	23.345
chr4:116828681-116828910	59.857	Rps8	Static	24.059	-0.1311	0.3173	-0.413269	0.6794	0.9997	11.732	28.599	32.22	20.018	26.576	30.128	20.427	25.939
chr4:116924385-116924902	19.509	Gm1661	Static	28.074	0.1543	0.3055	0.505032	0.6135	0.9997	14.079	32.543	33.259	35.587	15.946	30.128	29.505	28.532
chr4:117150730-117151043	10.75	Rnf220	Static	21.235	0.07931	0.3133	0.253152	0.8002	0.9997	19.945	15.779	27.023	24.466	22.324	23.433	18.914	18.157
chr4:117508890-117509295	11.105	Slc6a9	Static	19.798	-0.4786	0.3381	-1.41565	0.1569	0.9997	21.118	21.696	13.512	12.233	17.009	30.128	16.644	30.262
chr4:117807446-117807769	21.678	St3gal3	Static	19.04	-0.1433	0.3291	-0.435563	0.6632	0.9997	22.292	14.792	13.512	21.13	21.261	16.738	18.914	21.615
chr4:117930054-117930327	25.741	Ptprf	Dynamic	12.765	-0.5509	0.4335	-1.27066	0.2039	0.9997	7.039	8.875	10.393	13.345	8.504	27.897	15.131	7.782
chr4:118781202-118781881	17.517	Slc2a1	Static	29.571	0.04883	0.2736	0.178457	0.8584	0.9997	25.811	34.516	29.102	28.915	31.892	26.781	23.453	32.855
chr4:118867815-118868088	15.644	Ccdc23	Static	18.336	-0.1173	0.3577	-0.328027	0.7429	0.9997	24.638	23.668	9.354	12.233	21.261	12.275	14.374	24.209
chr4:118905183-118905521	63.405	AU022252	Static	30.311	-0.07536	0.2853	-0.26419	0.7916	0.9997	34.024	33.529	22.866	27.803	32.955	22.317	32.532	35.449
chr4:119211967-119212289	15.214	Foxj3	Static	18.156	0.002119	0.3394	0.0062447	0.995	0.9997	10.559	24.654	20.787	17.794	20.198	20.086	20.427	13.834
chr4:119406028-119406567	34.107	Guca2b	Static	31.326	0.02063	0.2666	0.0773927	0.9383	0.9997	24.638	27.612	40.535	32.251	27.639	25.665	37.071	32.855
chr4:119960320-119960724	39.741	Foxo6	Static	24.03	-0.1149	0.2936	-0.391513	0.6954	0.9997	23.465	19.723	24.944	26.691	24.45	27.897	21.183	29.397
chr4:120497946-120498540	43.019	Nfyc	Static	37.136	0.3785	0.2614	1.44796	0.1476	0.9997	43.41	50.294	38.456	37.812	41.459	31.244	37.827	19.886
chr4:120624252-120624538	20.564	Zfp69	Static	19.02	-0.1169	0.3324	-0.351631	0.7251	0.9997	22.292	11.834	15.59	21.13	21.261	18.97	19.67	16.428
chr4:120689498-120690069	42.307	Smap2	Static	27.539	0.05183	0.2937	0.176443	0.8599	0.9997	30.504	24.654	20.787	32.251	27.639	20.086	34.045	21.615
chr4:120887428-120887978	95.822	Rlf	Static	48.186	0.01519	0.2461	0.0617054	0.9508	0.9997	43.41	47.336	38.456	57.83	61.657	44.635	43.123	37.179
chr4:122910820-122911116	109.083	Heyl	Static	36.556	-0.06451	0.256	-0.251973	0.8011	0.9997	39.89	32.543	42.613	27.803	32.955	41.287	37.071	38.043
chr4:122937296-122937659	136.611	Pabpc4	Dynamic	27.701	-0.6866	0.3052	-2.24966	0.02447	0.9997	31.677	17.751	23.905	17.794	32.955	54.677	34.045	25.939
chr4:123427469-123427896	31.948	Akirin1	Static	29.467	0.1432	0.2807	0.50997	0.6101	0.9997	19.945	32.543	36.377	34.475	19.135	33.476	31.775	27.668
chr4:123581978-123582563	130.911	Mycbp	Static	54.309	0.02442	0.2332	0.10473	0.9166	0.9997	57.489	47.336	44.692	71.175	60.594	47.982	49.176	58.794
chr4:123594516-123594817	11.129	Rragc	Static	14.643	-0.3924	0.3732	-1.05151	0.293	0.9997	15.252	21.696	13.512	4.448	20.198	16.738	16.644	16.428
chr4:124527434-124528108	41.206	1110065P20Rik	Static	34.676	0.007188	0.2627	0.0273657	0.9782	0.9997	39.89	32.543	41.574	27.803	38.27	27.897	43.123	31.126
chr4:125773730-125773973	16.751	Lsm10	Static	19.408	0.04896	0.334	0.146594	0.8835	0.9997	24.638	27.612	11.433	14.457	17.009	16.738	19.67	19.022
chr4:125781040-125781499	15.745	Stk40	Static	28.657	0.257	0.2781	0.924031	0.3555	0.9997	26.985	28.599	32.22	34.475	30.828	20.086	28.749	22.48
chr4:125879731-125880259	86.567	Thrap3	Static	45.174	-0.2205	0.2362	-0.933631	0.3505	0.9997	48.103	42.405	41.574	32.251	55.279	41.287	45.393	48.419
chr4:126145772-126146046	14.906		Static	16.842	0.08296	0.3393	0.244485	0.8069	0.9997	15.252	17.751	17.669	18.906	11.694	17.854	18.157	18.157
chr4:126645098-126645675	212.359	Zmym4	Static	70.39	0.136	0.2077	0.654718	0.5126	0.9997	68.048	81.851	70.676	74.511	65.909	65.836	54.472	83.003
chr4:128287217-128287533	35.43	Zscan20	Static	25.327	0.1022	0.2885	0.354056	0.7233	0.9997	28.158	30.571	21.826	23.354	24.45	22.317	25.723	23.345
chr4:128331779-128332097	15.044	Phc2	Static	15.98	-0.3763	0.3565	-1.05563	0.2911	0.9997	16.425	13.806	10.393	16.682	17.009	23.433	17.401	16.428
chr4:128639611-128639991	21.163	Azin2	Static	15.976	-0.2567	0.3673	-0.698946	0.4846	0.9997	11.732	16.765	18.708	12.233	21.261	10.043	23.453	16.428
chr4:128866836-128867265	18.881	Yars	Static	24.634	0.3326	0.306	1.08706	0.277	0.9997	24.638	21.696	25.984	40.036	15.946	22.317	18.157	32.855
chr4:129012450-129012966	42.034	Rbbp4	Static	35.608	0.0373	0.2468	0.151113	0.8799	0.9997	38.717	33.529	39.495	38.924	36.144	31.244	38.584	40.637
chr4:129138612-129139116	18.875	Bsdc1	Static	23.171	-0.1154	0.303	-0.380842	0.7033	0.9997	22.292	21.696	18.708	25.578	20.198	32.36	21.94	21.615
chr4:129233634-129233973	47.445	Mir8119	Static	29.869	0.1234	0.2868	0.430477	0.6668	0.9997	38.717	24.654	32.22	17.794	26.576	26.781	27.236	22.48
chr4:129235488-129235998	21.182	Lck	Static	20.871	-0.04907	0.3114	-0.157568	0.8748	0.9997	22.292	18.737	24.944	23.354	19.135	25.665	24.21	23.345
chr4:129317895-129318468	47.7	Txlna	Static	38.218	-0.02612	0.2434	-0.107296	0.9146	0.9997	39.89	37.474	40.535	34.475	35.081	43.519	38.584	38.043
chr4:129373810-129374191	10.836	Tmem39b	Static	19.582	-0.2178	0.3309	-0.658162	0.5104	0.9997	18.772	20.709	20.787	12.233	15.946	26.781	24.966	16.428
chr4:129419533-129420036	22.957	Khdrbs1	Static	26.705	0.02721	0.2855	0.0953287	0.9241	0.9997	23.465	26.626	28.062	24.466	19.135	27.897	28.749	25.074
chr4:129471112-129471446	45.131	Ptp4a2	Static	23.882	-0.2018	0.3096	-0.652018	0.5144	0.9997	17.599	17.751	27.023	28.915	26.576	26.781	32.532	18.157
chr4:129497126-129497524	36.111	Ptp4a2	Static	26.624	-0.02241	0.2948	-0.0760126	0.9394	0.9997	23.465	29.585	29.102	24.466	34.018	15.622	31.775	26.803
chr4:129784734-129785105	13.608	Pef1	Static	16.073	-0.03837	0.3655	-0.104987	0.9164	0.9997	10.559	13.806	21.826	18.906	12.757	21.201	20.427	12.105
chr4:130037153-130037465	14.826	Snrnp40	Static	16.24	-0.2705	0.3607	-0.749966	0.4533	0.9997	11.732	11.834	14.551	22.242	15.946	21.201	19.67	15.563
chr4:130218883-130219467	38.098	Pum1	Static	28.803	-0.1731	0.2829	-0.611795	0.5407	0.9997	26.985	29.585	22.866	27.803	24.45	27.897	35.558	32.855
chr4:130470077-130470292	16.268	Laptm5	Static	17.141	0.09814	0.3428	0.286302	0.7746	0.9997	19.945	15.779	17.669	16.682	13.82	21.201	16.644	13.834
chr4:131429273-131429657	25.775	Srsf4	Static	21.618	-0.2974	0.327	-0.909588	0.363	0.9997	24.638	11.834	18.708	22.242	24.45	13.39	23.453	33.72
chr4:131604930-131605291	25.68	Epb4.1	Static	21.961	-0.02508	0.334	-0.0750874	0.9401	0.9997	24.638	20.709	16.63	25.578	9.567	23.433	31.019	25.939
chr4:131768016-131768466	40.407	Ythdf2	Static	22.453	-0.05106	0.3085	-0.165521	0.8685	0.9997	19.945	24.654	17.669	25.578	17.009	27.897	20.427	25.939
chr4:132066333-132066637	73.056	Sesn2	Static	39.292	0.3417	0.2604	1.31203	0.1895	0.9997	58.662	36.488	37.417	38.924	41.459	24.549	36.314	31.126
chr4:132399026-132399312	87.038	Ppp1r8	Static	30.734	0.1355	0.2714	0.499191	0.6176	0.9997	32.851	31.557	35.338	27.803	34.018	21.201	28.749	31.991
chr4:132478326-132479025	50.793	Fam76a	Static	49.41	0.2889	0.2378	1.21504	0.2244	0.9997	62.182	40.433	45.731	63.39	34.018	39.055	49.932	50.148
chr4:132686255-132686540	13.57	Wasf2	Static	16.4	-0.08327	0.3505	-0.237554	0.8122	0.9997	12.906	16.765	13.512	22.242	13.82	18.97	14.374	22.48
chr4:132848540-132849056	81.417	Tmem222	Dynamic	30.46	-0.6801	0.297	-2.29012	0.02201	0.9997	25.811	19.723	33.259	24.466	37.207	56.909	44.636	27.668
chr4:132895032-132895675	38.211	Wdtc1	Static	40.608	0.1125	0.2434	0.462301	0.6439	0.9997	41.063	40.433	44.692	43.372	31.892	35.708	44.636	44.96
chr4:133228301-133228768	18.053	Pigv	Static	20.614	-0.2598	0.315	-0.824674	0.4096	0.9997	14.079	19.723	23.905	18.906	26.576	23.433	23.453	19.022
chr4:133229259-133229527	11.581	Pigv	Static	8.839	-0.3295	0.4614	-0.714018	0.4752	0.9997	9.386	4.931	8.315	11.121	14.883	12.275	9.079	6.917
chr4:133369270-133370562	161.638	Arid1a	Static	96.923	0.0602	0.1808	0.333041	0.7391	0.9997	92.686	83.824	107.053	104.538	75.477	87.037	100.621	109.806
chr4:133556760-133557016	26.008	Dhdds	Static	28.479	0.09318	0.2942	0.316774	0.7514	0.9997	31.677	22.682	31.18	23.354	26.576	21.201	28.749	25.074
chr4:133742720-133743313	28.982	Cep85	Static	36.447	0.1909	0.2486	0.767726	0.4426	0.9997	41.063	41.419	32.22	45.596	34.018	36.824	35.558	33.72
chr4:133843144-133843654	21.816	Pdik1l	Static	21.64	-0.02684	0.3218	-0.0834029	0.9335	0.9997	21.118	26.626	17.669	24.466	24.45	12.275	25.723	29.397
chr4:133918594-133918886	17.233	Extl1	Static	16.315	-0.396	0.3626	-1.09212	0.2748	0.9997	23.465	12.82	9.354	13.345	19.135	14.506	21.94	19.886
chr4:133952043-133952296	39.12	Pafah2	Static	21.983	-0.007348	0.306	-0.0240102	0.9808	0.9997	21.118	25.64	22.866	20.018	20.198	17.854	29.505	22.48
chr4:133957328-133957605	22.514	Pafah2	Static	17.49	-0.06103	0.3462	-0.176286	0.8601	0.9997	15.252	13.806	15.59	21.13	23.387	20.086	12.861	13.834
chr4:134024770-134025102	27.332	Stmn1	Static	18.441	-0.03574	0.3338	-0.107074	0.9147	0.9997	15.252	22.682	16.63	18.906	17.009	13.39	21.183	24.209
chr4:134091018-134091439	29.485	Mtfr1l	Static	23.832	0.05942	0.3114	0.190815	0.8487	0.9997	17.599	29.585	22.866	28.915	23.387	14.506	30.262	27.668
chr4:134409303-134410151	21.176	Tmem57	Static	31.355	0.02697	0.2629	0.10258	0.9183	0.9997	28.158	35.502	33.259	33.363	34.018	24.549	34.045	35.449
chr4:134479337-134479658	11.183	Rsrp1	Static	17.497	0.1128	0.3369	0.334792	0.7378	0.9997	22.292	14.792	16.63	18.906	14.883	15.622	20.427	15.563
chr4:134486657-134487035	114.857	Syf2	Static	49.521	0.3807	0.2593	1.46806	0.1421	0.9997	51.623	59.17	54.046	58.942	54.216	42.403	21.94	55.336
chr4:134828639-134829079	32.196	Clic4	Static	38.925	0.1666	0.2546	0.654357	0.5129	0.9997	29.331	54.239	35.338	43.372	34.018	36.824	37.827	36.314
chr4:135411697-135412059	51.816	Srsf10	Static	36.292	0.06334	0.251	0.252371	0.8008	0.9997	34.024	27.612	42.613	42.26	34.018	32.36	39.341	33.72
chr4:135432538-135432939	0	Pnrc2	Static	75.645	-0.1319	0.2183	-0.604324	0.5456	0.9997	75.087	73.962	87.305	52.269	76.54	81.458	77.168	81.274
chr4:135519320-135519992	26.25	Gale	Static	30.084	-0.02412	0.3067	-0.0786337	0.9373	0.9997	44.583	16.765	34.299	24.466	24.45	33.476	27.236	36.314
chr4:135542843-135543269	11.997	Pithd1	Static	18.597	0.1214	0.3362	0.361187	0.718	0.9997	21.118	22.682	18.708	15.569	19.135	21.201	14.374	17.292
chr4:135577518-135577918	38.779	Tceb3	Static	31.259	0.1195	0.2813	0.424771	0.671	0.9997	34.024	27.612	22.866	42.26	35.081	21.201	29.505	30.262
chr4:135703606-135704010	17.789	Id3	Static	24.582	-0.02471	0.3111	-0.079409	0.9367	0.9997	25.811	32.543	12.472	24.466	19.135	25.665	23.453	26.803
chr4:135733565-135734181	10.095	E2f2	Static	26.046	0.348	0.2996	1.16138	0.2455	0.9997	21.118	34.516	30.141	23.354	20.198	23.433	23.453	19.022
chr4:135866530-135866925	11.282	Hnrnpr	Static	24.129	0.4695	0.2995	1.56754	0.117	0.9997	22.292	31.557	22.866	30.027	19.135	21.201	18.914	18.157
chr4:136158494-136158785	15.007	Kdm1a	Static	18	0.0724	0.3425	0.211424	0.8326	0.9997	23.465	13.806	20.787	13.345	21.261	20.086	14.374	12.969
chr4:136372637-136372930	42.589	Ephb2	Static	24.549	0.1122	0.3054	0.367545	0.7132	0.9997	25.811	24.654	23.905	26.691	17.009	22.317	34.045	19.886
chr4:137024310-137024790	33.197	Hspg2	Static	30.811	-0.009704	0.2848	-0.0340712	0.9728	0.9997	41.063	23.668	28.062	25.578	39.333	24.549	32.532	21.615
chr4:137417805-137418227	11.054	Ece1	Static	18.731	-0.1401	0.3574	-0.392007	0.6951	0.9997	15.252	12.82	21.826	23.354	14.883	22.317	12.861	30.262
chr4:137860330-137860796	11.192	Ddost	Static	20.085	-0.0556	0.3338	-0.166563	0.8677	0.9997	16.425	25.64	22.866	15.569	19.135	11.159	27.236	27.668
chr4:137990416-137990651	45.946	Mul1	Static	22.93	0.1735	0.3095	0.560644	0.575	0.9997	17.599	22.682	34.299	23.354	25.513	23.433	19.67	19.022
chr4:138686774-138687118	12.882	Minos1	Static	16.23	-0.02853	0.364	-0.0783829	0.9375	0.9997	11.732	14.792	12.472	21.13	9.567	18.97	18.914	13.834
chr4:138748531-138748796	20.488	Capzb	Static	19.206	-0.306	0.3332	-0.918186	0.3585	0.9997	21.118	20.709	10.393	15.569	21.261	18.97	24.21	17.292
chr4:139130229-139130572	36.635	Iffo2	Static	32.144	-0.07316	0.2826	-0.258894	0.7957	0.9997	31.677	25.64	28.062	38.924	45.711	26.781	23.453	35.449
chr4:140156967-140157319	60.095	Arhgef10l	Dynamic	28.388	-0.5497	0.2992	-1.8373	0.06617	0.9997	24.638	19.723	28.062	16.682	34.018	29.012	39.341	27.668
chr4:140517019-140517337	47.151	Sdhb	Static	31.903	0.2109	0.2711	0.777958	0.4366	0.9997	26.985	37.474	39.495	34.475	38.27	36.824	23.453	24.209
chr4:140616342-140616955	49.936	Crocc	Static	45.117	-0.1649	0.2295	-0.718695	0.4723	0.9997	39.89	35.502	45.731	48.933	46.774	43.519	52.202	47.554
chr4:140695375-140695856	17.041	Szrd1	Static	26.742	-0.03701	0.2823	-0.131103	0.8957	0.9997	24.638	29.585	29.102	22.242	27.639	26.781	26.479	27.668
chr4:141000464-141000810	17.881	Zbtb17	Static	13.502	-0.1101	0.4154	-0.265132	0.7909	0.9997	15.252	7.889	11.433	17.794	4.252	20.086	19.67	12.105
chr4:141094228-141094795	39.863	Spen	Static	36.196	-0.253	0.2598	-0.974091	0.33	0.9997	34.024	37.474	32.22	26.691	30.828	41.287	44.636	38.043
chr4:141101773-141102218	114.062	B330016D10Rik	Static	48.617	0.0332	0.2237	0.148403	0.882	0.9997	51.623	49.308	50.928	47.821	44.648	45.75	56.741	47.554
chr4:141102455-141103046	27.82	B330016D10Rik	Static	34.07	0.2243	0.2612	0.858675	0.3905	0.9997	32.851	31.557	46.771	37.812	27.639	27.897	43.123	28.532
chr4:141346456-141346960	16.095	Dnajc16	Static	26.598	-0.09093	0.3038	-0.299264	0.7647	0.9997	12.906	33.529	24.944	35.587	23.387	30.128	24.966	36.314
chr4:141349094-141349959	77.162	Casp9	Static	56.506	-0.05309	0.2291	-0.231691	0.8168	0.9997	50.449	55.225	49.889	52.269	76.54	50.214	52.202	38.908
chr4:142752017-142752278	10.268	Mir7021	Static	18.373	-0.02375	0.3304	-0.0718896	0.9427	0.9997	19.945	16.765	15.59	16.682	17.009	18.97	17.401	16.428
chr4:146162816-146163384	18.474	Zfp600	Static	23.539	0.4998	0.3036	1.64631	0.0997	0.9997	21.118	17.751	42.613	35.587	8.504	13.39	27.992	35.449
chr4:147242288-147243012	42.681	Miip	Static	33.704	0.1796	0.283	0.634456	0.5258	0.9997	29.331	41.419	38.456	34.475	49.963	21.201	24.966	31.991
chr4:147278776-147279205	21.937	Mfn2	Static	23.893	-0.09276	0.302	-0.307149	0.7587	0.9997	24.638	19.723	29.102	20.018	22.324	26.781	27.992	22.48
chr4:147412701-147413310	58.197	Clcn6	Static	39.412	-0.05432	0.2413	-0.225152	0.8219	0.9997	44.583	40.433	34.299	33.363	38.27	43.519	38.584	37.179
chr4:148000852-148001463	28.175	Tardbp	Static	40.21	0.413	0.2473	1.66983	0.09495	0.9997	48.103	54.239	33.259	47.821	30.828	35.708	37.071	32.855
chr4:148511477-148511791	13.992	Apitd1	Static	13.079	-0.2018	0.3908	-0.516416	0.6056	0.9997	14.079	9.862	16.63	8.897	7.441	14.506	19.67	15.563
chr4:149329105-149329427	30.281	Spsb1	Static	28.103	0.01014	0.2915	0.034796	0.9722	0.9997	32.851	21.696	29.102	25.578	36.144	32.36	18.157	24.209
chr4:149383041-149383287	19.973	H6pd	Static	17.285	0.2264	0.3358	0.674241	0.5002	0.9997	16.425	25.64	14.551	22.242	17.009	15.622	18.157	16.428
chr4:149610878-149611294	41.017	Eno1	Static	27.56	-0.06618	0.3016	-0.219468	0.8263	0.9997	31.677	33.529	27.023	16.682	29.765	17.854	27.236	38.043
chr4:150120267-150120518	33.479	Slc45a1	Static	22.493	0.3477	0.3124	1.1131	0.2657	0.9997	25.811	19.723	23.905	32.251	18.072	14.506	28.749	18.157
chr4:150288368-150288796	12.755	Park7	Static	22.801	-0.0149	0.3044	-0.048949	0.961	0.9997	25.811	22.682	25.984	15.569	24.45	23.433	18.157	25.074
chr4:150418869-150419155	12.981	Per3	Static	19.05	0.3364	0.3402	0.988772	0.3228	0.9997	22.292	21.696	20.787	16.682	18.072	15.622	15.131	15.563
chr4:150432011-150432243	11.334	Vamp3	Static	18.068	0.2447	0.3379	0.724136	0.469	0.9997	18.772	21.696	12.472	24.466	14.883	17.854	14.374	18.157
chr4:151235784-151236854	84.91	Camta1	Static	75.801	0.039	0.1938	0.201235	0.8405	0.9997	95.032	81.851	70.676	63.39	83.981	88.153	60.524	70.034
chr4:151370278-151370788	44.401	Phf13	Static	35.218	0.1473	0.2574	0.57253	0.567	0.9997	39.89	42.405	33.259	32.251	27.639	35.708	37.071	31.991
chr4:151382867-151383306	16.44	Klhl21	Static	29.047	-0.103	0.2718	-0.378804	0.7048	0.9997	25.811	29.585	24.944	28.915	30.828	31.244	28.749	26.803
chr4:151551809-151552409	20.56	Acot7	Static	30.15	0.202	0.2739	0.737317	0.4609	0.9997	32.851	32.543	32.22	35.587	37.207	32.36	18.914	29.397
chr4:151671071-151671561	26.855	Icmt	Static	27.825	0.2822	0.2809	1.00481	0.315	0.9997	26.985	32.543	35.338	32.251	23.387	17.854	37.827	25.939
chr4:151699696-151700159	67.543	Rpl22	Static	34.082	0.02613	0.2567	0.10178	0.9189	0.9997	31.677	33.529	39.495	38.924	34.018	29.012	31.775	46.689
chr4:153331034-153331588	45.516	A430005L14Rik	Static	42.184	-0.2175	0.2404	-0.904911	0.3655	0.9997	38.717	40.433	36.377	41.148	36.144	50.214	50.689	44.96
chr4:154440883-154441233	35.331	Pex10	Static	28.767	0.135	0.2873	0.4699	0.6384	0.9997	36.37	24.654	34.299	23.354	28.702	16.738	29.505	32.855
chr4:154460250-154460741	11.339	Morn1	Static	29.806	0.2723	0.2722	1.00062	0.317	0.9997	29.331	33.529	27.023	40.036	28.702	25.665	26.479	26.803
chr4:154937436-154937809	24.977	Nadk	Static	30.584	0.1478	0.2854	0.5179	0.6045	0.9997	44.583	28.599	19.748	32.251	38.27	34.592	17.401	24.209
chr4:155043233-155043743	30.594	Mib2	Static	36.738	0.1976	0.2612	0.756425	0.4494	0.9997	44.583	45.363	35.338	33.363	35.081	31.244	30.262	40.637
chr4:155079060-155079642	19.539	Ssu72	Static	27.696	0.1948	0.2721	0.715904	0.4741	0.9997	30.504	29.585	32.22	32.251	27.639	27.897	24.21	29.397
chr4:155186335-155186628	19.164	Ccnl2	Static	17.521	0.2508	0.3567	0.703069	0.482	0.9997	18.772	13.806	19.748	24.466	23.387	20.086	15.131	7.782
chr4:155221331-155221609	32.997	Dvl1	Static	24.703	-0.2432	0.2992	-0.812729	0.4164	0.9997	26.985	25.64	18.708	15.569	27.639	23.433	24.966	25.074
chr4:155243495-155243891	18.165	Cpsf3l	Static	18.939	0.1948	0.3523	0.552818	0.5804	0.9997	15.252	25.64	16.63	22.242	11.694	10.043	21.183	29.397
chr4:155366879-155367440	23.534	Sdf4	Static	24.476	-0.193	0.2937	-0.657016	0.5112	0.9997	22.292	30.571	24.944	17.794	31.892	22.317	27.992	26.803
chr4:155483812-155484105	38.384	9430015G10Rik	Static	26.47	0.2382	0.2861	0.832601	0.4051	0.9997	29.331	27.612	27.023	30.027	21.261	17.854	24.966	32.855
chr4:155571427-155571971	10.678	Agrn	Static	22.847	-0.1706	0.2987	-0.571117	0.5679	0.9997	21.118	19.723	27.023	20.018	21.261	24.549	27.236	25.939
chr4:155577096-155577880	0	AW011738	Dynamic	120.752	-1.39	0.2416	-5.75206	8.82e-09	1.04e-05	73.914	64.1	67.558	76.735	154.142	314.674	128.613	162.548
chr5:3342335-3342933	47.527	Cdk6	Static	27.099	-0.2421	0.2853	-0.848652	0.3961	0.9997	17.599	28.599	31.18	21.13	28.702	25.665	31.775	31.126
chr5:3543678-3543947	20.339	Fam133b	Static	16.582	-0.4239	0.3662	-1.15749	0.2471	0.9997	15.252	11.834	11.433	15.569	22.324	7.811	19.67	22.48
chr5:3596059-3596603	33.509	Pex1	Static	30.053	0.132	0.2837	0.465342	0.6417	0.9997	32.851	28.599	33.259	32.251	39.333	27.897	18.157	31.991
chr5:3647645-3648119	37.01	Gatad1	Static	20.011	-0.4434	0.3239	-1.36902	0.171	0.9997	22.292	14.792	16.63	13.345	24.45	26.781	16.644	23.345
chr5:3893818-3894114	24.476	Mterf1a	Static	22.582	0.1391	0.3137	0.443533	0.6574	0.9997	19.945	22.682	27.023	23.354	18.072	31.244	15.888	20.751
chr5:4104305-4104841	24.781	Cyp51	Static	30.691	0.00647	0.2741	0.0236026	0.9812	0.9997	26.985	24.654	31.18	35.587	36.144	30.128	27.992	24.209
chr5:8422693-8422931	15.552	Dbf4	Static	18.808	-0.00958	0.3348	-0.0286136	0.9772	0.9997	19.945	16.765	17.669	20.018	12.757	16.738	17.401	28.532
chr5:8997120-8997412	27.001	Crot	Static	18.444	-0.1961	0.3559	-0.551128	0.5815	0.9997	19.945	9.862	22.866	16.682	19.135	17.854	12.861	29.397
chr5:9161577-9161969	17.056	Dmtf1	Static	20.067	0.2047	0.3229	0.633937	0.5261	0.9997	21.118	22.682	22.866	20.018	26.576	12.275	17.401	19.022
chr5:20387814-20388297	20.642	Phtf2	Static	33.388	0.1533	0.2662	0.576096	0.5646	0.9997	29.331	33.529	30.141	46.708	26.576	24.549	38.584	36.314
chr5:20561773-20562245	14.014	Ptpn12	Static	22.625	-0.1983	0.3019	-0.656859	0.5113	0.9997	23.465	23.668	21.826	16.682	22.324	30.128	25.723	19.886
chr5:21207147-21207440	22.101	Napepld	Static	24.931	0.1805	0.2941	0.613888	0.5393	0.9997	22.292	31.557	22.866	30.027	28.702	21.201	18.914	25.939
chr5:22892614-22893029	24.11	5031425E22Rik	Static	26.232	0.5933	0.2866	2.06985	0.03847	0.9997	28.158	26.626	38.456	35.587	18.072	25.665	22.696	19.022
chr5:22938591-22939006	10.409	5031425E22Rik	Static	22.855	0.4306	0.3198	1.34672	0.1781	0.9997	24.638	31.557	20.787	22.242	15.946	24.549	15.888	17.292
chr5:22939647-22940526	21.001	5031425E22Rik	Dynamic	27.918	-0.504	0.2974	-1.69454	0.09016	0.9997	18.772	21.696	27.023	23.354	23.387	43.519	35.558	26.803
chr5:23293226-23293644	12.897	Rint1	Static	15.866	-0.2162	0.3709	-0.582898	0.56	0.9997	7.039	13.806	18.708	18.906	23.387	16.738	12.105	16.428
chr5:23929355-23929596	27.697	Cdk5	Static	17.176	0.02316	0.3368	0.0687538	0.9452	0.9997	16.425	16.765	19.748	16.682	18.072	13.39	19.67	17.292
chr5:23953368-23953757	17.053	Tmub1	Static	20.24	-0.1601	0.321	-0.498815	0.6179	0.9997	15.252	16.765	19.748	18.906	21.261	20.086	18.157	19.886
chr5:23957482-23957834	14.067	Agap3	Static	16.698	-0.06305	0.3372	-0.186974	0.8517	0.9997	19.945	17.751	15.59	16.682	18.072	20.086	17.401	17.292
chr5:24083105-24083568	47.814	Abcf2	Static	30.456	-0.0006982	0.2755	-0.0025345	0.998	0.9997	32.851	20.709	38.456	31.139	35.081	23.433	29.505	34.585
chr5:24191101-24192036	27.466	Nub1	Static	44.049	0.04719	0.235	0.200816	0.8408	0.9997	38.717	52.267	40.535	43.372	45.711	50.214	39.341	35.449
chr5:24348231-24348825	19.704	Rheb	Static	34.324	0.03838	0.2569	0.149376	0.8813	0.9997	35.197	33.529	39.495	36.7	46.774	32.36	31.019	31.991
chr5:24414084-24414741	123.86	Prkag2	Static	52.622	0.00406	0.2284	0.0177717	0.9858	0.9997	46.93	58.183	47.81	57.83	49.963	66.952	50.689	44.096
chr5:25004863-25005629	15.941	4831440E17Rik	Static	31.723	-0.01871	0.2807	-0.0666648	0.9468	0.9997	24.638	37.474	43.653	23.354	42.522	29.012	29.505	31.126
chr5:25035383-25035782	30.605	1700096K18Rik	Static	30.494	0.1849	0.2737	0.67552	0.4993	0.9997	30.504	27.612	33.259	37.812	29.765	33.476	21.94	29.397
chr5:28117920-28118374	16.103	Paxip1	Static	21.919	0.1794	0.3068	0.584801	0.5587	0.9997	25.811	31.557	23.905	18.906	21.261	20.086	18.914	27.668
chr5:29895485-29896094	30.435	Ube3c	Static	27.275	-0.2148	0.2861	-0.750756	0.4528	0.9997	29.331	25.64	27.023	18.906	31.892	27.897	24.21	32.855
chr5:30558940-30559260	30.788	Ept1	Static	24.993	0.3195	0.2989	1.06901	0.2851	0.9997	32.851	18.737	37.417	24.466	21.261	22.317	20.427	26.803
chr5:31210082-31210411	38.336	Ost4	Static	24.456	-0.1457	0.3125	-0.466261	0.641	0.9997	31.677	24.654	16.63	18.906	18.072	21.201	26.479	34.585
chr5:31223848-31224245	11.131	Khk	Static	15.828	0.1492	0.3529	0.422621	0.6726	0.9997	11.732	22.682	19.748	17.794	17.009	12.275	21.94	13.834
chr5:31252257-31252529	45.262	Abhd1	Static	32.888	0.2175	0.2729	0.796983	0.4255	0.9997	26.985	37.474	30.141	36.7	20.198	33.476	31.019	28.532
chr5:31262535-31262829	9.163	Preb	Static	13.702	-0.1984	0.3737	-0.531092	0.5954	0.9997	9.386	10.848	16.63	13.345	13.82	12.275	15.131	16.428
chr5:31350328-31351120	32.548	Atraid	Static	35.766	-0.1071	0.2591	-0.413347	0.6794	0.9997	28.158	27.612	41.574	37.812	28.702	41.287	35.558	39.772
chr5:31482164-31482695	40.974	Gtf3c2	Static	29.008	-0.1981	0.2905	-0.682058	0.4952	0.9997	25.811	29.585	25.984	27.803	36.144	18.97	26.479	44.096
chr5:31495056-31495638	10.825	Eif2b4	Static	29.849	0.2791	0.2725	1.02426	0.3057	0.9997	35.197	31.557	40.535	28.915	24.45	31.244	25.723	31.126
chr5:31522789-31523173	17.903	Ppm1g	Static	21.866	-0.07533	0.3024	-0.249086	0.8033	0.9997	22.292	26.626	20.787	17.794	28.702	23.433	20.427	19.886
chr5:31542905-31543792	49.392	Nrbp1	Static	39.385	-0.3735	0.273	-1.36806	0.1713	0.9997	21.118	30.571	44.692	31.139	35.081	22.317	62.794	48.419
chr5:31754637-31754943	28.262	Zfp512	Static	21.348	-0.2753	0.3243	-0.848973	0.3959	0.9997	17.599	22.682	15.59	17.794	31.892	17.854	18.914	20.751
chr5:32437834-32438162	19.859	Fosl2	Static	22.284	0.2398	0.3301	0.72633	0.4676	0.9997	11.732	23.668	28.062	26.691	13.82	16.738	19.67	26.803
chr5:32761024-32761656	108.406	Ppp1cb	Static	48.833	-0.01709	0.23	-0.0742832	0.9408	0.9997	39.89	62.128	43.653	48.933	45.711	52.446	51.445	47.554
chr5:33196816-33197082	32.393	Prr14l	Static	19.544	-0.368	0.361	-1.01934	0.308	0.9997	24.638	9.862	22.866	8.897	13.82	25.665	18.914	26.803
chr5:33206134-33206643	17.655	Depdc5	Static	19.353	-0.339	0.3586	-0.945151	0.3446	0.9997	11.732	12.82	14.551	26.691	22.324	24.549	18.914	17.292
chr5:33361277-33361799	22.992	Ywhah	Static	27.519	-0.04777	0.287	-0.166461	0.8678	0.9997	21.118	33.529	24.944	32.251	34.018	18.97	32.532	30.262
chr5:33617102-33617918	30.115	Ctbp1	Static	41.77	0.01128	0.2483	0.0454463	0.9638	0.9997	36.37	48.322	39.495	41.148	42.522	50.214	33.288	39.772
chr5:33721052-33721448	44.356	Uvssa	Static	33.468	0.2721	0.2564	1.06151	0.2885	0.9997	36.37	36.488	35.338	35.587	26.576	30.128	30.262	31.991
chr5:33972155-33972540	31.786	Fam53a	Static	23.896	-0.0955	0.3051	-0.312986	0.7543	0.9997	19.945	26.626	14.551	31.139	24.45	25.665	23.453	25.074
chr5:33994925-33995459	13.059	Slbp	Static	27.379	0.2705	0.2973	0.909902	0.3629	0.9997	29.331	39.446	16.63	33.363	20.198	33.476	23.453	20.751
chr5:34064150-34064437	70.466	Fgfr3	Static	30.551	0.3193	0.2845	1.12262	0.2616	0.9997	35.197	26.626	42.613	27.803	23.387	22.317	32.532	27.668
chr5:34511988-34512428	45.971	Haus3	Static	35.355	0.1274	0.2584	0.493172	0.6219	0.9997	38.717	34.516	33.259	35.587	37.207	33.476	31.019	28.532
chr5:34678779-34679107	48.635	Rnf4	Static	31.807	0.234	0.2741	0.853823	0.3932	0.9997	34.024	26.626	46.771	31.139	27.639	29.012	34.801	25.939
chr5:34712328-34712636	27.037	Fam193a	Static	23.573	0.1382	0.3014	0.458544	0.6466	0.9997	32.851	17.751	23.905	24.466	22.324	23.433	21.183	22.48
chr5:34856490-34856895	39.546	Tnip2	Static	36.026	0.1761	0.2573	0.68446	0.4937	0.9997	41.063	40.433	35.338	27.803	36.144	34.592	31.019	25.939
chr5:35002756-35003205	19.991	Grk4	Static	28.205	0.3055	0.2863	1.06714	0.2859	0.9997	25.811	26.626	39.495	40.036	30.828	29.012	18.914	28.532
chr5:35104148-35104504	23.264	Htt	Static	21.581	-0.1878	0.3171	-0.592159	0.5537	0.9997	16.425	30.571	14.551	21.13	23.387	23.433	21.183	25.939
chr5:35291905-35292176	20.447	Rgs12	Static	19.816	0.04115	0.3412	0.120632	0.904	0.9997	21.118	20.709	16.63	18.906	18.072	14.506	18.157	24.209
chr5:36100360-36100621	49.791	Ablim2	Static	32.979	0.3693	0.2782	1.32758	0.1843	0.9997	32.851	34.516	35.338	41.148	21.261	32.36	21.94	36.314
chr5:36235859-36236147	33.902	Afap1	Static	18.94	-0.1309	0.3528	-0.370998	0.7106	0.9997	14.079	30.571	17.669	16.682	27.639	11.159	24.966	22.48
chr5:36807510-36807999	65.055	Grpel1	Static	42.67	-0.04682	0.2452	-0.190919	0.8486	0.9997	38.717	42.405	47.81	41.148	45.711	35.708	46.906	47.554
chr5:36826935-36827230	27.17	Tada2b	Static	19.496	0.04767	0.3403	0.140078	0.8886	0.9997	26.985	14.792	27.023	14.457	24.45	18.97	18.157	19.022
chr5:36924379-36925089	58.111	Tbc1d14	Static	52.724	0.07357	0.2333	0.315402	0.7525	0.9997	64.528	58.183	44.692	47.821	62.72	39.055	55.985	44.096
chr5:38414272-38414530	31.675	Stx18	Static	25.981	0.4587	0.301	1.52363	0.1276	0.9997	32.851	31.557	23.905	27.803	18.072	35.708	14.374	18.157
chr5:42099373-42099739	10.109	Rab28	Static	19.85	0.07393	0.3301	0.223991	0.8228	0.9997	24.638	16.765	19.748	16.682	20.198	13.39	18.157	21.615
chr5:44215788-44216269	63.225	Bst1	Dynamic	32.862	-0.5154	0.2664	-1.93448	0.05305	0.9997	29.331	23.668	34.299	28.915	34.018	44.635	51.445	35.449
chr5:44339217-44339635	58.937	Fgfbp1	Static	32.978	-0.1714	0.266	-0.644283	0.5194	0.9997	39.89	30.571	30.141	26.691	31.892	50.214	27.236	34.585
chr5:44611796-44612031	15.984	Tapt1	Static	10.984	-0.3496	0.4152	-0.841988	0.3998	0.9997	12.906	5.917	15.59	7.785	9.567	13.39	15.888	14.699
chr5:45841328-45841799	14.564	Qdpr	Static	26.8	0.03722	0.294	0.126589	0.8993	0.9997	25.811	18.737	36.377	23.354	29.765	22.317	22.696	26.803
chr5:45884318-45884808	50.411	Lap3	Static	37.691	0.05324	0.2458	0.216645	0.8285	0.9997	38.717	34.516	40.535	35.587	35.081	33.476	35.558	39.772
chr5:46060888-46061259	23.721	1600023N17Rik	Static	29.357	0.2055	0.2831	0.725939	0.4679	0.9997	24.638	33.529	32.22	32.251	25.513	35.708	24.966	21.615
chr5:46248683-46249059	16.283	Lcorl	Static	23.12	0.09189	0.2979	0.308421	0.7578	0.9997	22.292	18.737	28.062	24.466	18.072	21.201	24.21	24.209
chr5:52581699-52582036	31.244	9230114K14Rik	Static	20.701	-0.3149	0.3303	-0.953564	0.3403	0.9997	25.811	9.862	15.59	23.354	25.513	26.781	19.67	20.751
chr5:53224956-53225539	45.086	Anapc4	Static	34.679	-0.01217	0.2665	-0.0456612	0.9636	0.9997	26.985	31.557	34.299	41.148	32.955	39.055	33.288	30.262
chr5:53980286-53981043	201.351	Rbpj	Static	79.851	0.04504	0.2115	0.212888	0.8314	0.9997	80.954	71.004	106.014	62.278	65.909	65.836	100.621	79.545
chr5:53981344-53981995	91.627	Rbpj	Static	52.439	0.1741	0.2256	0.771646	0.4403	0.9997	63.355	49.308	60.282	44.484	46.774	56.909	46.906	42.366
chr5:54389463-54389816	89.738	Stim2	Static	38.679	0.1121	0.2604	0.430363	0.6669	0.9997	41.063	34.516	38.456	42.26	41.459	21.201	38.584	43.231
chr5:64360142-64360437	21.701	Rell1	Static	23.638	0.2212	0.3087	0.716384	0.4738	0.9997	35.197	22.682	24.944	21.13	18.072	29.012	15.888	25.939
chr5:64621352-64621721	74.517	Tbc1d1	Static	31.558	-0.1157	0.2711	-0.426644	0.6696	0.9997	38.717	34.516	24.944	25.578	32.955	31.244	34.801	32.855
chr5:64879056-64879526	25.571	C030018K13Rik	Static	22.234	-0.1828	0.5026	-0.36365	0.7161	0.9997	9.386	23.668	30.141	21.13	7.441	32.36	26.479	29.397
chr5:65498616-65498990	10.338	Klhl5	Static	15.96	-0.1951	0.3549	-0.549801	0.5825	0.9997	17.599	10.848	14.551	14.457	12.757	15.622	19.67	17.292
chr5:65590727-65591018	32.727	Wdr19	Static	29.184	0.4164	0.2848	1.46209	0.1437	0.9997	45.756	30.571	22.866	34.475	26.576	24.549	24.21	23.345
chr5:65726593-65727085	14.506	Rfc1	Static	23.554	-0.1441	0.2984	-0.482937	0.6291	0.9997	18.772	25.64	21.826	26.691	27.639	18.97	31.019	25.074
chr5:65827011-65827376	18.272	Ugdh	Static	19.343	0.1528	0.3405	0.448761	0.6536	0.9997	21.118	18.737	17.669	21.13	19.135	14.506	12.105	25.074
chr5:65883893-65884363	37.939	Smim14	Static	25.114	-0.2829	0.2882	-0.981393	0.3264	0.9997	19.945	25.64	24.944	23.354	22.324	33.476	29.505	29.397
chr5:65928268-65928539	19.005	Ube2k	Static	21.181	0.1816	0.3081	0.589408	0.5556	0.9997	16.425	25.64	28.062	23.354	22.324	21.201	18.914	20.751
chr5:66115784-66116224	19.895	Pds5a	Static	21.721	0.1029	0.3072	0.334905	0.7377	0.9997	19.945	27.612	19.748	25.578	21.261	25.665	23.453	16.428
chr5:66249253-66249553	55.685	Rhoh	Dynamic	20.678	-0.5651	0.3485	-1.62156	0.1049	0.9997	18.772	15.779	21.826	12.233	23.387	33.476	28.749	16.428
chr5:66252292-66252664	17.998	Rhoh	Static	17.892	0.03457	0.3694	0.0935896	0.9254	0.9997	16.425	11.834	22.866	23.354	9.567	29.012	18.914	14.699
chr5:66292036-66292522	29.973	Rhoh	Static	28.123	-0.1132	0.2917	-0.388001	0.698	0.9997	24.638	26.626	29.102	27.803	31.892	27.897	36.314	20.751
chr5:67651769-67652121	12.513	Tmem33	Static	19.395	0.1431	0.3273	0.437251	0.6619	0.9997	28.158	19.723	13.512	17.794	19.135	18.97	16.644	15.563
chr5:68238600-68238987	15.731	Atp8a1	Static	20.457	-0.07304	0.3273	-0.223134	0.8234	0.9997	17.599	17.751	16.63	24.466	18.072	18.97	25.723	17.292
chr5:72950897-72951250	29.679	Nfxl1	Static	26.053	0.3146	0.2909	1.08143	0.2795	0.9997	32.851	22.682	37.417	25.578	15.946	24.549	27.236	27.668
chr5:73305367-73305905	15.045	Slain2	Static	22.97	0.2097	0.3037	0.690445	0.4899	0.9997	23.465	32.543	24.944	18.906	18.072	21.201	24.966	21.615
chr5:73647639-73648170	9.487	Fryl	Static	20.409	0.03727	0.3218	0.115838	0.9078	0.9997	18.772	21.696	15.59	22.242	21.261	26.781	14.374	15.563
chr5:73683852-73684440	102.783	Ociad1	Static	50.196	0.03462	0.2328	0.148663	0.8818	0.9997	64.528	47.336	46.771	43.372	48.9	64.72	39.341	44.96
chr5:73881977-73882360	13.249	Dcun1d4	Static	17.561	-0.2561	0.36	-0.711302	0.4769	0.9997	17.599	16.765	12.472	17.794	11.694	17.854	18.157	30.262
chr5:74591121-74591471	13.142	Rasl11b	Static	14.473	-0.2108	0.3952	-0.533328	0.5938	0.9997	11.732	11.834	9.354	25.578	17.009	23.433	9.079	19.022
chr5:77334381-77334645	33.172	Aasdh	Static	18.91	-0.2181	0.3521	-0.619248	0.5358	0.9997	18.772	19.723	16.63	13.345	20.198	12.275	31.019	15.563
chr5:86601690-86602053	29.747	Uba6	Static	26.04	0.06986	0.2929	0.238513	0.8115	0.9997	22.292	32.543	20.787	30.027	30.828	18.97	26.479	24.209
chr5:88982988-88983699	85.34	Utp3	Static	53.539	0.1516	0.216	0.702103	0.4826	0.9997	50.449	55.225	59.243	57.83	51.026	42.403	55.228	51.877
chr5:89104073-89104349	13.126	Grsf1	Static	10.554	-0.1389	0.4295	-0.323266	0.7465	0.9997	11.732	9.862	12.472	8.897	11.694	14.506	15.888	5.188
chr5:89193864-89194414	60.456	Dck	Static	36.42	-0.1406	0.2611	-0.538605	0.5902	0.9997	26.985	33.529	30.141	36.7	38.27	33.476	29.505	39.772
chr5:90652775-90653319	286.106	Cox18	Static	83.378	0.2092	0.2019	1.03638	0.3	0.9997	82.127	100.588	90.423	78.96	85.044	62.488	83.977	72.628
chr5:92512533-92513010	33.526	G3bp2	Static	30.207	0.09473	0.266	0.356113	0.7218	0.9997	34.024	29.585	33.259	27.803	29.765	27.897	30.262	28.532
chr5:92566710-92566991	38.433	Uso1	Static	27.081	-0.05892	0.2847	-0.206979	0.836	0.9997	25.811	28.599	24.944	23.354	35.081	24.549	21.183	26.803
chr5:92864054-92864417	21.282	Nup54	Static	21.702	0.1227	0.3423	0.358412	0.72	0.9997	11.732	25.64	31.18	17.794	22.324	17.854	27.236	12.105
chr5:93635508-93635854	13.023	2010109A12Rik	Static	22.373	0.1152	0.3118	0.369403	0.7118	0.9997	18.772	19.723	34.299	21.13	17.009	18.97	24.21	26.803
chr5:93695950-93697192	18.814	Ccng2	Static	42.268	-0.03239	0.247	-0.131158	0.8957	0.9997	50.449	28.599	44.692	45.596	49.963	37.939	44.636	39.772
chr5:96591454-96591909	14.202	Cnot6l	Static	19.046	0.1125	0.3392	0.331839	0.74	0.9997	18.772	14.792	15.59	30.027	22.324	18.97	18.157	13.834
chr5:97426009-97426759	165.096	Bmp2k	Static	58.402	-0.2116	0.2136	-0.990687	0.3218	0.9997	53.969	51.28	54.046	50.045	62.72	59.141	66.576	53.606
chr5:100407882-100408338	69.424	Hnrnpd	Static	41.851	0.1532	0.2494	0.614441	0.5389	0.9997	57.489	35.502	40.535	34.475	39.333	32.36	37.071	40.637
chr5:100467515-100468147	10.686	Hnrnpdl	Dynamic	17.551	-0.5825	0.3486	-1.67089	0.09474	0.9997	11.732	12.82	15.59	18.906	18.072	29.012	24.966	16.428
chr5:100845205-100845516	13.496	Sec31a	Static	17.994	0.1038	0.3315	0.313014	0.7543	0.9997	14.079	24.654	17.669	20.018	20.198	15.622	16.644	19.022
chr5:100929620-100929864	24.422	Lin54	Static	18.383	0.07614	0.3289	0.23153	0.8169	0.9997	15.252	24.654	18.708	16.682	18.072	18.97	17.401	17.292
chr5:100947211-100947450	14.202	Cops4	Static	18.572	0.2278	0.3358	0.678591	0.4974	0.9997	16.425	24.654	16.63	23.354	15.946	16.738	14.374	22.48
chr5:101416997-101417221	10.833	Agpat9	Static	7.649	-0.08965	0.5084	-0.176331	0.86	0.9997	5.866	1.972	12.472	11.121	5.315	5.579	6.809	14.699
chr5:104189498-104189785	32.194	Aff1	Static	17.641	-0.4164	0.35	-1.18971	0.2342	0.9997	11.732	15.779	18.708	17.794	21.261	26.781	24.21	13.834
chr5:104475699-104475997	23.594	Nudt9	Static	20.674	0.3428	0.3183	1.07688	0.2815	0.9997	21.118	24.654	20.787	28.915	15.946	20.086	22.696	16.428
chr5:105947894-105948368	9.43	Lrrc8c	Static	18.797	0.02757	0.3306	0.0833954	0.9335	0.9997	14.079	26.626	17.669	18.906	19.135	24.549	15.131	18.157
chr5:108026623-108026950	12.42	Glmn	Static	19.46	0.6155	0.3692	1.6672	0.09547	0.9997	41.063	18.737	19.748	14.457	19.135	12.275	9.079	19.022
chr5:108154412-108154904	58.743	Gfi1	Static	35.551	-0.3397	0.2591	-1.31134	0.1897	0.9997	22.292	33.529	43.653	31.139	37.207	37.939	50.689	39.772
chr5:108561529-108562098	27.828	Ccdc18	Static	34.438	0.07647	0.2758	0.277263	0.7816	0.9997	39.89	30.571	32.22	41.148	36.144	29.012	47.663	22.48
chr5:108589792-108590178	37.638	Ccdc18	Dynamic	19.699	-0.8642	0.3843	-2.24859	0.02454	0.9997	14.079	8.875	18.708	12.233	27.639	17.854	39.341	12.105
chr5:108697744-108698101	18.989	Dr1	Static	21.687	-0.02686	0.3086	-0.0870268	0.9307	0.9997	24.638	22.682	14.551	25.578	20.198	25.665	21.94	20.751
chr5:108863333-108863705	99.425	Atp5k	Static	45.759	0.2813	0.275	1.02299	0.3063	0.9997	55.142	54.239	40.535	53.381	58.468	17.854	41.61	48.419
chr5:108890177-108890740	9.829	Pcgf3	Static	20.924	0.07431	0.3287	0.226102	0.8211	0.9997	10.559	26.626	23.905	26.691	21.261	13.39	22.696	26.803
chr5:109985870-109986989	36.336	Crlf2	Static	58.391	0.07427	0.2212	0.335776	0.737	0.9997	58.662	66.073	57.164	54.493	60.594	46.866	63.55	52.742
chr5:109987366-109988092	12.286	Crlf2	Static	29.976	0.2272	0.2754	0.824835	0.4095	0.9997	34.024	24.654	36.377	35.587	19.135	29.012	36.314	26.803
chr5:110536980-110537409	34.776	Gtpbp6	Static	29.558	-0.1005	0.2796	-0.359527	0.7192	0.9997	32.851	26.626	22.866	24.466	36.144	22.317	26.479	28.532
chr5:110538944-110539328	15.682	Zfp605	Static	15.126	-0.4379	0.3701	-1.18316	0.2367	0.9997	14.079	11.834	12.472	14.457	9.567	22.317	18.157	21.615
chr5:110564685-110565017	13.198	Chfr	Static	17.349	0.1114	0.3395	0.328058	0.7429	0.9997	15.252	17.751	19.748	23.354	14.883	17.854	21.183	16.428
chr5:110698766-110698996	10.795	Pgam5	Static	11.741	-0.08031	0.4129	-0.194524	0.8458	0.9997	11.732	11.834	12.472	6.673	17.009	13.39	8.322	7.782
chr5:110877485-110877929	19.535	Fbrsl1	Static	25.279	-0.03954	0.3036	-0.130257	0.8964	0.9997	26.985	14.792	25.984	33.363	24.45	33.476	23.453	22.48
chr5:111199476-111200191	40.666	Ep400	Static	52.342	0.07224	0.2224	0.324762	0.7454	0.9997	55.142	58.183	53.007	51.157	58.468	40.171	49.932	57.929
chr5:111239038-111239340	20.869	Ulk1	Static	20.796	0.06336	0.3112	0.203586	0.8387	0.9997	23.465	21.696	17.669	21.13	23.387	23.433	15.131	19.022
chr5:111268723-111269236	28.292	Chek2	Static	32.122	-0.0632	0.2748	-0.229969	0.8181	0.9997	34.024	34.516	29.102	27.803	27.639	37.939	37.071	27.668
chr5:111759513-111759910	16.328	Pitpnb	Static	23.788	0.5014	0.2985	1.67963	0.09303	0.9997	23.465	30.571	32.22	26.691	21.261	14.506	24.966	19.022
chr5:111937986-111938323	13.121	C130026L21Rik	Static	19.31	-0.2325	0.3323	-0.69982	0.484	0.9997	16.425	18.737	14.551	20.018	18.072	21.201	23.453	19.022
chr5:112705423-112706021	18.999	Tpst2	Static	35.88	0.2995	0.2619	1.14326	0.2529	0.9997	34.024	39.446	34.299	43.372	36.144	20.086	30.262	36.314
chr5:112755180-112755427	20.109	Tfip11	Static	17.824	0.04876	0.3462	0.140843	0.888	0.9997	21.118	16.765	13.512	18.906	21.261	13.39	21.183	11.24
chr5:114185585-114186040	16.163	Ficd	Static	21.14	0.04566	0.3124	0.14616	0.8838	0.9997	19.945	22.682	27.023	18.906	24.45	26.781	20.427	15.563
chr5:114358575-114359020	24.469	Coro1c	Static	23.406	-0.07176	0.2956	-0.242818	0.8081	0.9997	21.118	22.682	23.905	23.354	18.072	24.549	26.479	26.803
chr5:114625693-114626149	52.207	Acacb	Static	40.864	0.2896	0.2674	1.08332	0.2787	0.9997	48.103	44.377	48.849	36.7	56.342	32.36	34.801	24.209
chr5:115223071-115223609	16.312	Git2	Static	24.394	0.02864	0.3073	0.093175	0.9258	0.9997	28.158	14.792	35.338	18.906	21.261	21.201	26.479	25.939
chr5:115601074-115601355	19.171	Mlec	Static	20.762	-0.1882	0.321	-0.586279	0.5577	0.9997	15.252	21.696	25.984	17.794	20.198	22.317	25.723	24.209
chr5:115607977-115608953	50.198	Mlec	Static	46.132	-0.3617	0.2412	-1.49931	0.1338	0.9997	39.89	52.267	44.692	30.027	59.531	44.635	55.228	54.471
chr5:115750931-115751301	30.609	Dynll1	Static	28.128	0.4644	0.2776	1.67289	0.09435	0.9997	30.504	29.585	37.417	37.812	23.387	27.897	19.67	27.668
chr5:115776983-115777264	35.306	Srsf9	Static	25.344	0.02813	0.302	0.0931359	0.9258	0.9997	24.638	21.696	31.18	22.242	31.892	15.622	23.453	26.803
chr5:115956539-115956903	16.514	Pxn	Static	19.445	0.03976	0.3372	0.117926	0.9061	0.9997	12.906	17.751	27.023	20.018	20.198	12.275	27.992	14.699
chr5:116182256-116183022	0	Ccdc64	Static	105.028	-0.1298	0.1864	-0.69638	0.4862	0.9997	124.363	87.768	104.974	85.632	113.746	104.891	110.456	109.806
chr5:116295007-116295282	13.917	Cit	Static	14.841	-0.4188	0.3743	-1.11903	0.2631	0.9997	11.732	11.834	7.275	21.13	12.757	17.854	20.427	18.157
chr5:116474316-116474663	11.443	Prkab1	Static	15.775	0.2833	0.3614	0.783913	0.4331	0.9997	17.599	19.723	13.512	17.794	15.946	20.086	14.374	6.917
chr5:117569872-117570495	44.046	Taok3	Static	30.265	-0.06621	0.2741	-0.241557	0.8091	0.9997	25.811	36.488	32.22	25.578	42.522	29.012	30.262	25.074
chr5:118426621-118426967	41.352	Fbxo21	Static	29.4	0.2419	0.287	0.842699	0.3994	0.9997	36.37	31.557	22.866	32.251	34.018	21.201	27.992	19.886
chr5:120083705-120083929	32.891	Gm16063	Static	22.373	-0.08016	0.3098	-0.258758	0.7958	0.9997	17.599	19.723	20.787	24.466	18.072	21.201	27.992	19.886
chr5:120566333-120566712	13.142	Rbm19	Static	20.374	-0.1389	0.3176	-0.437324	0.6619	0.9997	21.118	22.682	15.59	17.794	20.198	18.97	24.966	19.886
chr5:120589251-120589523	11.073	Gm10390	Static	16.082	0.2251	0.3538	0.636312	0.5246	0.9997	11.732	18.737	21.826	16.682	14.883	8.927	15.888	19.886
chr5:120961045-120961252	20.802	Slc8b1	Static	16.31	0.1093	0.3463	0.31562	0.7523	0.9997	15.252	14.792	19.748	18.906	20.198	11.159	16.644	15.563
chr5:121038630-121038991	39.156	Tpcn1	Static	29.572	0.2577	0.2756	0.935217	0.3497	0.9997	38.717	24.654	36.377	31.139	25.513	20.086	33.288	30.262
chr5:121127578-121127939	100.565	Rasal1	Static	50.62	0.2415	0.24	1.00603	0.3144	0.9997	64.528	46.35	58.204	52.269	59.531	35.708	42.367	49.283
chr5:121135634-121136117	0	Dtx1	Dynamic	67.775	-0.522	0.3757	-1.38928	0.1647	0.9997	70.394	45.363	72.754	33.363	64.846	93.733	107.43	51.877
chr5:121138372-121138897	149.042	Dtx1	Dynamic	57.844	-0.5709	0.2494	-2.28908	0.02207	0.9997	46.93	36.488	61.322	30.027	71.224	81.458	63.55	46.689
chr5:121574742-121574962	10.836	Ptpn11	Static	13.291	-0.08889	0.3954	-0.224775	0.8222	0.9997	16.425	13.806	8.315	7.785	10.631	15.622	12.105	9.511
chr5:121670053-121670332	10.406	Gm15800	Static	17.573	0.1807	0.334	0.540935	0.5886	0.9997	15.252	20.709	19.748	21.13	19.135	12.275	15.888	20.751
chr5:121835472-121835848	30.717	Trafd1	Static	23.137	-0.02008	0.3553	-0.0564977	0.9549	0.9997	18.772	26.626	16.63	31.139	34.018	17.854	9.835	33.72
chr5:121847646-121848227	9.934	Naa25	Static	20.704	-0.2408	0.3135	-0.767941	0.4425	0.9997	21.118	16.765	18.708	18.906	19.135	18.97	24.966	25.939
chr5:121902254-121902818	57.188	Erp29	Static	39.093	-0.2665	0.252	-1.05749	0.2903	0.9997	36.37	38.46	33.259	34.475	45.711	42.403	31.019	52.742
chr5:122286681-122287279	24.054	Sh2b3	Static	30.677	0.1854	0.2711	0.683961	0.494	0.9997	42.237	30.571	24.944	37.812	29.765	26.781	28.749	32.855
chr5:122500289-122500675	36.686	Cux2	Static	24.185	-0.009283	0.3214	-0.0288844	0.977	0.9997	14.079	25.64	32.22	22.242	11.694	30.128	31.019	22.48
chr5:122608004-122608428	50.164	Ppp1cc	Static	31.26	-0.04904	0.273	-0.179673	0.8574	0.9997	30.504	23.668	37.417	28.915	34.018	37.939	27.992	25.939
chr5:122714405-122714617	13.36	Tctn1	Static	18.385	-0.1325	0.3325	-0.398478	0.6903	0.9997	19.945	14.792	16.63	17.794	19.135	20.086	16.644	19.886
chr5:122804171-122804467	22.06	Rad9b	Static	18.125	-0.1845	0.3439	-0.536626	0.5915	0.9997	12.906	12.82	23.905	18.906	24.45	14.506	23.453	14.699
chr5:122822247-122822715	13.051	Gpn3	Static	25.752	0.1728	0.2944	0.586914	0.5573	0.9997	18.772	29.585	29.102	30.027	23.387	27.897	25.723	19.022
chr5:123270846-123271479	49.852	Anapc5	Static	38.773	-0.3023	0.2747	-1.10033	0.2712	0.9997	41.063	38.46	41.574	16.682	31.892	44.635	43.123	49.283
chr5:123299904-123300294	16.982	Rnf34	Static	22.853	-0.02547	0.3098	-0.0822254	0.9345	0.9997	24.638	27.612	11.433	23.354	24.45	24.549	21.183	17.292
chr5:123464839-123465249	37.472	Orai1	Static	29.295	0.1634	0.2724	0.599914	0.5486	0.9997	31.677	32.543	32.22	28.915	25.513	22.317	27.992	36.314
chr5:123507833-123508379	89.86	Morn3	Static	57.816	0.09924	0.2144	0.462893	0.6434	0.9997	65.701	68.045	56.125	56.717	63.783	51.33	63.55	50.148
chr5:123765257-123765519	95.559	Bcl7a	Dynamic	20.587	-1.336	0.3587	-3.72449	0.0001957	0.03644	8.213	11.834	14.551	14.457	25.513	40.171	39.341	19.022
chr5:123844458-123844896	24.005	Mlxip	Static	23.623	-0.1832	0.3004	-0.609705	0.5421	0.9997	24.638	24.654	23.905	18.906	27.639	18.97	24.966	32.855
chr5:123958012-123958512	84.504	B3gnt4	Static	39.738	-0.06863	0.2636	-0.260371	0.7946	0.9997	37.544	30.571	54.046	31.139	32.955	37.939	49.176	40.637
chr5:123974093-123974568	24.769	Diablo	Static	31.758	0.2169	0.2748	0.789409	0.4299	0.9997	32.851	37.474	32.22	38.924	41.459	20.086	25.723	34.585
chr5:124170808-124171162	72.599	Zcchc8	Static	31.515	-0.1455	0.2644	-0.5503	0.5821	0.9997	28.158	32.543	31.18	30.027	30.828	40.171	33.288	31.126
chr5:124357051-124357384	26.038	Denr	Static	26.411	0.2272	0.2799	0.811542	0.4171	0.9997	26.985	35.502	28.062	25.578	25.513	29.012	22.696	22.48
chr5:124380497-124380789	26.092	Ccdc62	Static	19.065	0.09168	0.3348	0.273802	0.7842	0.9997	19.945	13.806	22.866	21.13	14.883	10.043	29.505	19.022
chr5:124545797-124546191	38.698	Abcb9	Static	34.483	0.1415	0.2695	0.524907	0.5996	0.9997	28.158	38.46	35.338	34.475	23.387	27.897	28.749	44.96
chr5:124664692-124665229	13.016	Pitpnm2os1	Static	20.453	-0.2083	0.3469	-0.600419	0.5482	0.9997	24.638	15.779	20.787	14.457	10.631	34.592	20.427	21.615
chr5:124682389-124682774	119.024	Pitpnm2os1	Dynamic	36.065	-0.8102	0.3032	-2.67243	0.00753	0.618	34.024	14.792	36.377	20.018	39.333	71.415	42.367	33.72
chr5:124875554-124876165	29.476	Sbno1	Static	32.929	-0.01422	0.2588	-0.0549592	0.9562	0.9997	38.717	43.391	31.18	24.466	41.459	34.592	34.045	27.668
chr5:124928160-124928539	245.009	Rilpl2	Static	73.399	0.06673	0.2049	0.325698	0.7447	0.9997	76.261	76.921	58.204	85.632	66.972	66.952	69.603	79.545
chr5:124933110-124933533	17.841	Snrnp35	Static	20.002	-0.3582	0.3172	-1.12912	0.2588	0.9997	16.425	17.751	23.905	14.457	20.198	22.317	25.723	25.074
chr5:125002653-125002974	100.421	Ddx55	Static	37.049	0.008213	0.2517	0.0326325	0.974	0.9997	35.197	35.502	39.495	32.251	30.828	32.36	35.558	43.231
chr5:125087871-125088188	35.85	Atp6v0a2	Static	26.048	-0.282	0.2897	-0.973446	0.3303	0.9997	18.772	27.612	22.866	21.13	22.324	29.012	28.749	30.262
chr5:125342801-125343216	45.998	Zfp664	Static	30.133	-0.1277	0.2951	-0.432514	0.6654	0.9997	21.118	17.751	31.18	45.596	25.513	34.592	29.505	33.72
chr5:125873261-125873648	13.441	Ubc	Static	17.049	-0.1683	0.3623	-0.464505	0.6423	0.9997	15.252	16.765	15.59	20.018	11.694	22.317	27.992	13.834
chr5:125914209-125914643	24.248	Dhx37	Static	23.657	0.2859	0.3118	0.91692	0.3592	0.9997	36.37	22.682	19.748	24.466	17.009	16.738	27.992	21.615
chr5:125956034-125956318	31.156	Aacs	Static	21.836	0.05517	0.3147	0.175292	0.8608	0.9997	26.985	19.723	15.59	23.354	17.009	17.854	24.21	22.48
chr5:128097659-128097992	19.789	Slc15a4	Static	17.099	-0.1144	0.3571	-0.320365	0.7487	0.9997	8.213	21.696	22.866	12.233	15.946	18.97	17.401	19.022
chr5:129514298-129514587	38.244	Stx2	Static	25.247	0.06012	0.3023	0.198877	0.8424	0.9997	29.331	19.723	33.259	20.018	26.576	26.781	22.696	22.48
chr5:129525514-129526150	21.082	Ran	Static	32.511	0.1679	0.2628	0.63875	0.523	0.9997	32.851	36.488	33.259	35.587	24.45	31.244	28.749	38.908
chr5:130230788-130231300	12.474	Gbas	Static	20.134	0.225	0.3358	0.669915	0.5029	0.9997	22.292	20.709	23.905	20.018	10.631	22.317	25.723	15.563
chr5:130292742-130293348	24.189	Cct6a	Static	28.218	-0.07135	0.2774	-0.257221	0.797	0.9997	26.985	30.571	28.062	25.578	32.955	24.549	25.723	33.72
chr5:130417190-130417941	145.986	Vkorc1l1	Static	86.243	-0.148	0.2118	-0.69859	0.4848	0.9997	99.725	71.99	70.676	75.623	100.99	74.763	71.116	103.754
chr5:130647523-130647858	34.316	Rabgef1	Static	23.015	-0.2315	0.3009	-0.769227	0.4418	0.9997	19.945	23.668	19.748	22.242	20.198	26.781	22.696	31.126
chr5:130732593-130733026	44.565	Tyw1	Static	28.386	0.1251	0.2956	0.423249	0.6721	0.9997	19.945	30.571	25.984	42.26	31.892	16.738	25.723	34.585
chr5:134660169-134660540	53.194	Gtf2ird2	Static	31.575	0.01233	0.2699	0.0456904	0.9636	0.9997	42.237	27.612	31.18	24.466	30.828	30.128	31.019	31.126
chr5:134789446-134789901	9.227	Gtf2i	Static	19.602	-0.0319	0.334	-0.0955133	0.9239	0.9997	22.292	12.82	16.63	22.242	21.261	23.433	14.374	17.292
chr5:134920390-134920641	13.475	Gtf2ird1	Static	18.608	0.2111	0.3379	0.624861	0.5321	0.9997	17.599	14.792	22.866	21.13	15.946	18.97	18.914	12.105
chr5:135164288-135165157	84.645	Limk1	Static	79.719	-0.03212	0.2025	-0.158558	0.874	0.9997	65.701	90.727	66.518	86.744	79.729	73.647	76.412	87.326
chr5:135624837-135625569	42.165	Tbl2	Static	46.684	0.0357	0.2348	0.152057	0.8791	0.9997	41.063	54.239	40.535	58.942	45.711	53.561	43.123	48.419
chr5:135644169-135644870	33.586	Bcl7b	Static	40.735	0.005855	0.255	0.0229551	0.9817	0.9997	42.237	41.419	37.417	44.484	35.081	41.287	31.019	57.929
chr5:135662566-135663123	21.344	Baz1b	Static	28.15	0.1214	0.2779	0.436939	0.6622	0.9997	36.37	28.599	23.905	31.139	25.513	27.897	24.21	31.991
chr5:136108383-136108721	16.85	Rhbdd2	Static	19.422	0.2316	0.3279	0.706376	0.48	0.9997	18.772	20.709	20.787	17.794	18.072	22.317	15.131	12.105
chr5:136164586-136165045	138.856	Por	Static	57.62	-0.0924	0.2266	-0.407747	0.6835	0.9997	51.623	54.239	45.731	67.839	70.161	49.098	49.176	65.711
chr5:136254145-136254541	25.421	Mdh2	Static	23.448	-0.4785	0.3164	-1.51212	0.1305	0.9997	19.945	13.806	14.551	22.242	26.576	27.897	17.401	26.803
chr5:136410268-136411027	20.378	Ywhag	Static	29.5	0.05768	0.2761	0.20894	0.8345	0.9997	30.504	24.654	35.338	30.027	25.513	26.781	36.314	26.803
chr5:136438218-136438925	73.491	Ssc4d	Static	54.747	-0.07011	0.2306	-0.303977	0.7611	0.9997	64.528	45.363	43.653	50.045	57.405	70.299	44.636	43.231
chr5:137508576-137508897	61.218	Vgf	Static	30.374	0.153	0.2821	0.5424	0.5875	0.9997	36.37	34.516	18.708	38.924	23.387	35.708	27.992	27.668
chr5:137521881-137522144	30.409	Ap1s1	Static	23.371	0.3496	0.2995	1.16726	0.2431	0.9997	34.024	29.585	19.748	21.13	20.198	22.317	18.914	19.022
chr5:137735642-137735880	40.312	Ufsp1	Static	19.019	-0.3609	0.3412	-1.05778	0.2902	0.9997	12.906	14.792	20.787	17.794	23.387	17.854	28.749	14.699
chr5:138041706-138042548	19.328	Mospd3	Static	35.76	-0.1687	0.2609	-0.64634	0.5181	0.9997	25.811	33.529	32.22	44.484	47.837	34.592	35.558	35.449
chr5:138070029-138070422	11.952	Gm20605	Static	22.175	0.138	0.3142	0.439305	0.6604	0.9997	25.811	24.654	24.944	21.13	17.009	25.665	25.723	19.022
chr5:138125855-138126301	42.316	Agfg2	Static	31.409	-0.1522	0.272	-0.559539	0.5758	0.9997	35.197	31.557	33.259	21.13	36.144	35.708	26.479	36.314
chr5:138182487-138183121	11.533	Nyap1	Static	23.07	-0.05088	0.3165	-0.160765	0.8723	0.9997	18.772	22.682	20.787	28.915	14.883	34.592	19.67	25.939
chr5:138186902-138187381	20.099	Tsc22d4	Static	25.166	-0.09543	0.2881	-0.331219	0.7405	0.9997	19.945	22.682	25.984	30.027	25.513	22.317	26.479	31.126
chr5:138227386-138228246	79.905	Mepce	Static	63.756	0.1744	0.2078	0.839418	0.4012	0.9997	63.355	68.045	60.282	67.839	59.531	55.793	57.498	57.065
chr5:138596837-138597166	17.144	Zfp113	Static	17.748	-0.1939	0.3397	-0.570725	0.5682	0.9997	16.425	16.765	20.787	12.233	18.072	20.086	20.427	17.292
chr5:138613042-138613312	39.052	Ap4m1	Static	22.852	0.1281	0.3078	0.416195	0.6773	0.9997	28.158	25.64	18.708	24.466	22.324	20.086	19.67	25.939
chr5:139575023-139575359	22.476	Prkar1b	Static	16.271	-0.4189	0.3532	-1.18602	0.2356	0.9997	9.386	14.792	15.59	18.906	18.072	15.622	25.723	19.022
chr5:139625687-139626312	31.737	Dnaaf5	Static	41.201	0.3507	0.2688	1.30476	0.192	0.9997	57.489	36.488	29.102	61.166	43.585	36.824	27.236	37.179
chr5:139727912-139728616	246.398	Get4	Static	79.465	-0.1258	0.2158	-0.582996	0.5599	0.9997	83.3	90.727	63.4	67.839	104.179	59.141	81.707	84.733
chr5:139936398-139936718	31.472	3110082I17Rik	Static	21.903	-0.2564	0.3186	-0.804805	0.4209	0.9997	16.425	28.599	14.551	17.794	19.135	23.433	23.453	25.939
chr5:140267229-140267570	23.802	Mafk	Static	20.983	0.01765	0.3234	0.0545696	0.9565	0.9997	23.465	15.779	27.023	18.906	20.198	22.317	25.723	15.563
chr5:140865131-140865456	23.594	Snx8	Static	16.127	0.07701	0.35	0.220015	0.8259	0.9997	17.599	19.723	16.63	14.457	14.883	17.854	20.427	11.24
chr5:141124739-141125257	15.347	Ttyh3	Static	21.779	0.01658	0.3107	0.0533583	0.9574	0.9997	22.292	17.751	20.787	27.803	17.009	22.317	28.749	19.022
chr5:141306381-141306786	25.044	Gna12	Static	25.797	-0.1019	0.2899	-0.35145	0.7253	0.9997	28.158	20.709	24.944	23.354	32.955	24.549	21.183	25.939
chr5:142515677-142516141	10.235	Foxk1	Static	23.43	-0.06684	0.3064	-0.218169	0.8273	0.9997	28.158	15.779	27.023	22.242	23.387	20.086	31.775	21.615
chr5:142843204-142843845	41.026	Foxk1	Static	45.676	0.2137	0.239	0.894181	0.3712	0.9997	50.449	52.267	45.731	48.933	39.333	36.824	54.472	38.908
chr5:142916242-142916939	38.893	Ap5z1	Static	42.708	0.1002	0.2362	0.424278	0.6714	0.9997	41.063	44.377	54.046	40.036	45.711	43.519	38.584	40.637
chr5:142939743-142940051	62.575	Ap5z1	Static	34.887	0.3614	0.2733	1.32231	0.1861	0.9997	49.276	28.599	41.574	34.475	29.765	26.781	25.723	37.179
chr5:143105235-143105564	64.899	Wipi2	Static	37.397	0.3386	0.2763	1.22557	0.2204	0.9997	34.024	49.308	40.535	36.7	26.576	21.201	37.827	43.231
chr5:143667419-143667881	119.185	Actb	Static	45.35	-0.06869	0.2416	-0.284345	0.7761	0.9997	50.449	48.322	34.299	41.148	54.216	45.75	46.15	35.449
chr5:143996720-143997096	19.43	Zfp12	Static	17.148	-0.3654	0.3571	-1.02329	0.3062	0.9997	12.906	14.792	11.433	18.906	20.198	25.665	19.67	10.375
chr5:144288834-144289097	56.819	Rac1	Static	24.597	0.005436	0.2906	0.0187031	0.9851	0.9997	23.465	27.612	28.062	20.018	23.387	22.317	27.992	25.074
chr5:144309396-144309732	40.965	Fam220a	Static	25.121	0.03444	0.3078	0.111891	0.9109	0.9997	15.252	30.571	18.708	34.475	20.198	26.781	23.453	26.803
chr5:144861087-144861412	10.357	Lmtk2	Static	12.767	-0.08763	0.42	-0.208667	0.8347	0.9997	7.039	11.834	11.433	15.569	5.315	18.97	15.888	8.646
chr5:144950928-144951318	22.215	Bhlha15	Dynamic	16.322	-0.5166	0.3491	-1.47976	0.1389	0.9997	16.425	12.82	14.551	10.009	19.135	17.854	20.427	19.022
chr5:145725909-145726266	24.673	Smurf1	Static	23.023	0.1908	0.306	0.623605	0.5329	0.9997	23.465	30.571	18.708	21.13	29.765	18.97	17.401	16.428
chr5:145900853-145901288	11.604	Bud31	Static	17.632	-0.1564	0.3507	-0.446046	0.6556	0.9997	14.079	14.792	18.708	22.242	21.261	12.275	26.479	17.292
chr5:145927889-145928177	26.134	Cpsf4	Static	20.344	0.3752	0.3249	1.15479	0.2482	0.9997	26.985	30.571	17.669	22.242	18.072	15.622	22.696	17.292
chr5:147606401-147606810	63.754	Usp12	Static	39.444	-0.07795	0.2474	-0.315042	0.7527	0.9997	36.37	40.433	35.338	35.587	39.333	40.171	31.019	45.825
chr5:147888935-147889322	16.569	Polr1d	Static	17.521	0.07352	0.3332	0.220668	0.8254	0.9997	18.772	18.737	15.59	22.242	12.757	20.086	20.427	18.157
chr5:148241531-148241906	14.201	Pan3	Static	16.644	-0.2614	0.3438	-0.760269	0.4471	0.9997	17.599	11.834	18.708	14.457	21.261	20.086	15.888	18.157
chr5:148671935-148672305	159.151	Pomp	Static	51.209	0.1564	0.2286	0.684472	0.4937	0.9997	65.701	56.211	51.967	37.812	54.216	42.403	45.393	45.825
chr5:149770648-149771261	198.64	8430423G03Rik	Static	55.513	-0.423	0.2349	-1.80106	0.07169	0.9997	55.142	47.336	54.046	36.7	49.963	85.922	63.55	59.659
chr5:150170717-150170995	19.222	Medag	Static	13.376	-0.3879	0.3931	-0.986548	0.3239	0.9997	14.079	6.903	8.315	17.794	13.82	11.159	21.183	14.699
chr5:151476007-151476391	33.349	Pds5b	Static	21.733	-0.3189	0.3322	-0.959997	0.3371	0.9997	18.772	17.751	15.59	24.466	24.45	10.043	30.262	31.991
chr5:152171043-152171561	37.524	1700028E10Rik	Static	34.786	0.1171	0.2584	0.453309	0.6503	0.9997	43.41	33.529	32.22	40.036	39.333	30.128	27.992	39.772
chr6:5248095-5248567	105.982	Pon2	Static	35.053	-0.2521	0.2599	-0.969962	0.3321	0.9997	28.158	40.433	38.456	26.691	35.081	41.287	37.071	46.689
chr6:7794486-7794823	28.152	C1galt1	Static	21.539	-0.1538	0.3167	-0.485638	0.6272	0.9997	19.945	23.668	19.748	16.682	18.072	21.201	19.67	30.262
chr6:8159070-8159537	19.078	Mios	Static	24.761	0.1288	0.3161	0.407655	0.6835	0.9997	34.024	21.696	15.59	32.251	18.072	32.36	19.67	24.209
chr6:8209151-8209659	20.928	Umad1	Static	28.556	0.251	0.3015	0.832597	0.4051	0.9997	36.37	23.668	24.944	33.363	36.144	26.781	12.861	25.939
chr6:8435689-8436047	16.43	A430035B10Rik	Static	17.366	-0.1033	0.348	-0.296695	0.7667	0.9997	14.079	16.765	13.512	21.13	18.072	24.549	15.131	13.834
chr6:8459183-8459462	17.015	A430035B10Rik	Static	22.774	0.06966	0.3104	0.224403	0.8224	0.9997	19.945	27.612	21.826	25.578	20.198	16.738	27.236	26.803
chr6:13627875-13628403	18.635	B630005N14Rik	Static	23.327	0.4046	0.2999	1.3494	0.1772	0.9997	23.465	29.585	30.141	22.242	17.009	20.086	21.94	20.751
chr6:21899340-21900062	51.279	Ing3	Static	46.338	0.1491	0.2338	0.637768	0.5236	0.9997	53.969	41.419	50.928	43.372	46.774	40.171	43.123	40.637
chr6:24614948-24615223	20.814	Wasl	Static	17.33	-0.1111	0.3407	-0.325958	0.7445	0.9997	12.906	15.779	18.708	21.13	19.135	23.433	15.888	16.428
chr6:25759163-25759418	23.713	Pot1a	Static	20.312	-0.164	0.3201	-0.512458	0.6083	0.9997	16.425	13.806	20.787	24.466	17.009	24.549	22.696	19.886
chr6:29166074-29166409	16.304	Impdh1	Static	20.036	0.1591	0.3301	0.481917	0.6299	0.9997	21.118	20.709	21.826	22.242	18.072	18.97	15.888	24.209
chr6:29717847-29718532	113.349	Ahcyl2	Static	59.343	0.06336	0.2167	0.292349	0.77	0.9997	66.875	64.1	51.967	55.605	59.531	74.763	41.61	54.471
chr6:30846326-30847003	25.529	Copg2	Static	35.609	0.2343	0.2737	0.855748	0.3921	0.9997	24.638	43.391	44.692	42.26	31.892	36.824	40.854	22.48
chr6:31348596-31349040	21.167	Mkln1	Static	22.868	0.08194	0.302	0.271349	0.7861	0.9997	23.465	21.696	32.22	21.13	23.387	25.665	21.183	23.345
chr6:34827980-34828212	19.94	3110062M04Rik	Dynamic	15.892	-0.5801	0.3606	-1.60854	0.1077	0.9997	15.252	12.82	11.433	13.345	12.757	24.549	18.157	23.345
chr6:34893537-34893814	12.163	Stra8	Static	11.499	-0.2873	0.4441	-0.647023	0.5176	0.9997	12.906	9.862	9.354	8.897	4.252	15.622	20.427	9.511
chr6:35083665-35083990	15.922	Cnot4	Static	27.296	0.2616	0.2924	0.894722	0.3709	0.9997	41.063	22.682	32.22	24.466	29.765	22.317	21.94	25.939
chr6:37820470-37821055	43.483	Trim24	Static	36.799	-0.09914	0.2638	-0.375751	0.7071	0.9997	29.331	30.571	41.574	44.484	34.018	35.708	29.505	57.065
chr6:38383417-38383976	10.663	Ubn2	Static	24.46	-0.03523	0.3146	-0.111979	0.9108	0.9997	15.252	23.668	35.338	25.578	17.009	35.708	28.749	20.751
chr6:38501896-38502277	28.046	Luc7l2	Static	21.26	-0.2102	0.3139	-0.669466	0.5032	0.9997	21.118	25.64	13.512	21.13	20.198	22.317	26.479	24.209
chr6:39760843-39761109	18.941	Mrps33	Static	19.351	0.394	0.323	1.21989	0.2225	0.9997	22.292	19.723	21.826	25.578	19.135	17.854	17.401	13.834
chr6:41504364-41504984	172.639	Prss2	Static	83.295	-0.21	0.2196	-0.956431	0.3389	0.9997	77.434	61.142	97.699	75.623	105.242	88.153	103.647	63.117
chr6:41507579-41507848	26.888	Prss2	Dynamic	14.212	-1.522	0.4217	-3.60864	0.0003078	0.0495	4.693	5.917	6.236	14.457	23.387	30.128	19.67	17.292
chr6:42214695-42215219	56.665	Casp2	Static	34.798	-0.04695	0.2607	-0.180076	0.8571	0.9997	31.677	33.529	31.18	41.148	29.765	33.476	31.775	47.554
chr6:43616033-43616304	29.692	Tpk1	Static	16.17	-0.4292	0.3529	-1.21646	0.2238	0.9997	16.425	11.834	14.551	14.457	20.198	16.738	16.644	23.345
chr6:47545040-47545517	19.743	Ezh2	Static	24.342	0.1456	0.2893	0.503371	0.6147	0.9997	29.331	20.709	27.023	28.915	21.261	23.433	26.479	24.209
chr6:47763312-47763789	16.475	Pdia4	Static	26.774	0.4286	0.2938	1.45873	0.1446	0.9997	22.292	32.543	31.18	38.924	23.387	23.433	19.67	26.803
chr6:48036446-48036783	24.394	Zfp746	Static	18.306	0.03025	0.3345	0.0904203	0.928	0.9997	15.252	17.751	20.787	20.018	18.072	24.549	12.861	18.157
chr6:48682789-48683251	31.127	Gimap1	Static	34.397	0.4792	0.2612	1.83422	0.06662	0.9997	37.544	36.488	43.653	42.26	24.45	26.781	34.045	29.397
chr6:49317509-49317831	17.476	Fam221a	Static	22.71	0.1792	0.3105	0.576953	0.564	0.9997	24.638	17.751	19.748	27.803	20.198	21.201	18.914	19.022
chr6:51583870-51584286	132.593	Snx10	Dynamic	32.285	-1.248	0.3002	-4.15713	3.22e-05	0.01127	15.252	16.765	24.944	18.906	39.333	63.604	46.15	32.855
chr6:52590162-52590699	35.845	Hibadh	Static	40.454	0.0854	0.2538	0.336479	0.7365	0.9997	45.756	34.516	42.613	45.596	42.522	30.128	50.689	34.585
chr6:52869137-52869453	61.219	Jazf1	Static	27.991	-0.05878	0.2974	-0.197635	0.8433	0.9997	24.638	25.64	32.22	24.466	31.892	31.244	31.775	17.292
chr6:54631303-54631848	20.043	Mturn	Static	23.551	0.1587	0.3048	0.520755	0.6025	0.9997	25.811	16.765	29.102	27.803	20.198	21.201	18.157	29.397
chr6:54766448-54766840	26.115	Znrf2	Static	22.911	-0.00971	0.3067	-0.0316619	0.9747	0.9997	15.252	22.682	24.944	26.691	17.009	22.317	21.183	30.262
chr6:54922464-54922774	23.823	Nod1	Static	15.799	0.01114	0.3482	0.0320067	0.9745	0.9997	17.599	17.751	13.512	16.682	22.324	21.201	12.105	11.24
chr6:56664717-56665223	25.782	Avl9	Static	29.705	0.1174	0.2772	0.423627	0.6718	0.9997	23.465	36.488	27.023	42.26	25.513	30.128	31.019	32.855
chr6:56747594-56747892	15.854	Kbtbd2	Static	18.814	0.02562	0.3411	0.0751031	0.9401	0.9997	18.772	16.765	20.787	13.345	14.883	16.738	23.453	12.969
chr6:56873791-56874333	34.215	Nt5c3	Static	30.574	-0.007837	0.2695	-0.0290811	0.9768	0.9997	30.504	33.529	29.102	30.027	25.513	32.36	27.236	38.908
chr6:67216750-67217270	30.857	Serbp1	Static	27.116	-0.2196	0.2922	-0.75154	0.4523	0.9997	14.079	30.571	23.905	33.363	21.261	29.012	34.045	35.449
chr6:70741904-70742328	96.648	Rpia	Static	42.804	0.1623	0.2417	0.671456	0.5019	0.9997	63.355	40.433	40.535	35.587	41.459	47.982	34.801	35.449
chr6:71221421-71221895	89.53	Mir8112	Static	39.743	-0.01332	0.2425	-0.0549134	0.9562	0.9997	43.41	35.502	38.456	34.475	38.27	42.403	37.827	34.585
chr6:71390445-71390926	31.888	Rmnd5a	Static	32.049	0.01929	0.2616	0.0737385	0.9412	0.9997	28.158	32.543	31.18	33.363	30.828	26.781	34.801	31.126
chr6:71493790-71494430	37.862	Chmp3	Static	34.767	-0.03617	0.2636	-0.137193	0.8909	0.9997	31.677	37.474	40.535	32.251	39.333	21.201	40.097	45.825
chr6:71582640-71583538	32.53	Kdm3a	Static	45.041	0.0423	0.2327	0.181755	0.8558	0.9997	38.717	48.322	39.495	47.821	43.585	44.635	39.341	42.366
chr6:71707163-71707789	32.896	Reep1	Dynamic	29.423	-0.5777	0.2986	-1.93462	0.05304	0.9997	21.118	14.792	38.456	24.466	26.576	47.982	34.801	36.314
chr6:71858609-71859167	9.07	Polr1a	Static	21.725	-0.05585	0.3317	-0.16834	0.8663	0.9997	24.638	20.709	12.472	28.915	14.883	25.665	25.723	23.345
chr6:72566612-72566964	133.238	Tgoln2	Static	51.968	0.3265	0.2433	1.34187	0.1796	0.9997	63.355	51.28	57.164	53.381	48.9	39.055	55.228	35.449
chr6:82602487-82603105	38.697	Pole4	Static	40.718	0.2194	0.2598	0.844717	0.3983	0.9997	36.37	45.363	48.849	40.036	23.387	50.214	34.045	39.772
chr6:83004361-83004747	26.625	Aup1	Static	27.596	-0.09178	0.2797	-0.328157	0.7428	0.9997	28.158	22.682	28.062	27.803	30.828	21.201	31.019	30.262
chr6:83071272-83071720	18.484	Wbp1	Static	19.367	0.05777	0.3179	0.181736	0.8558	0.9997	16.425	22.682	23.905	20.018	18.072	23.433	17.401	21.615
chr6:83115503-83115970	54.665	Dctn1	Static	36.224	0.2071	0.2535	0.817244	0.4138	0.9997	30.504	44.377	39.495	40.036	34.018	31.244	30.262	38.908
chr6:83456556-83457057	16.68	Dguok	Static	23.661	0.1217	0.3047	0.399292	0.6897	0.9997	25.811	30.571	20.787	22.242	21.261	17.854	27.236	24.209
chr6:85187914-85188288	11.783	Emx1	Dynamic	15.134	-0.5029	0.3743	-1.34365	0.1791	0.9997	12.906	5.917	19.748	12.233	12.757	21.201	18.157	19.022
chr6:85537299-85537804	35.313	Alms1	Static	25.004	-0.05075	0.3038	-0.167085	0.8673	0.9997	25.811	15.779	31.18	22.242	31.892	22.317	21.94	22.48
chr6:86315372-86315750	36.358	Fam136a	Static	29.547	-0.08165	0.2891	-0.28238	0.7777	0.9997	37.544	30.571	22.866	21.13	29.765	31.244	31.019	24.209
chr6:86388468-86388894	11.41	C87436	Static	22.619	-0.3081	0.3123	-0.986373	0.324	0.9997	18.772	15.779	18.708	23.354	29.765	20.086	25.723	19.022
chr6:86619217-86619696	23.292	Mxd1	Static	30.733	0.2396	0.2663	0.899564	0.3684	0.9997	34.024	31.557	30.141	35.587	30.828	29.012	25.723	25.939
chr6:86683272-86683505	19.315	Gmcl1	Static	19.569	0.1875	0.3394	0.552373	0.5807	0.9997	26.985	19.723	13.512	18.906	17.009	23.433	19.67	8.646
chr6:86992610-86992888	13.467	Gfpt1	Static	15.569	-0.1973	0.3662	-0.53893	0.5899	0.9997	10.559	13.806	16.63	14.457	12.757	23.433	12.861	15.563
chr6:87102526-87102813	20.839	D6Ertd527e	Static	15.368	-0.3031	0.3645	-0.831595	0.4056	0.9997	11.732	15.779	11.433	14.457	15.946	15.622	21.94	12.105
chr6:87837677-87838021	191.468	Copg1	Static	71.457	0.1435	0.1987	0.722317	0.4701	0.9997	86.82	77.907	62.361	68.951	82.918	68.068	59.011	57.929
chr6:91066478-91067044	24.725	Nup210	Static	25.201	-0.1643	0.2936	-0.559663	0.5757	0.9997	24.638	24.654	23.905	25.578	17.009	33.476	32.532	27.668
chr6:91465683-91466053	25.841	Lsm3	Static	22.763	-0.02273	0.2977	-0.0763461	0.9391	0.9997	22.292	19.723	21.826	31.139	23.387	23.433	22.696	26.803
chr6:91629134-91629388	35.954	Slc6a6	Static	21.694	0.1888	0.3072	0.614588	0.5388	0.9997	22.292	23.668	22.866	23.354	22.324	21.201	21.94	15.563
chr6:92041857-92042442	20.925	Nr2c2	Static	31.381	0.2282	0.2685	0.850048	0.3953	0.9997	37.544	35.502	34.299	31.139	28.702	22.317	35.558	31.126
chr6:94650199-94650539	230.551	Lrig1	Static	63.534	0.2604	0.2154	1.20848	0.2269	0.9997	68.048	72.976	71.715	65.614	57.405	45.75	61.281	68.305
chr6:97128932-97129423	18.637	Tmf1	Static	18.646	-0.356	0.3374	-1.05522	0.2913	0.9997	12.906	17.751	17.669	13.345	26.576	16.738	18.157	18.157
chr6:97155489-97156019	62.507	Uba3	Static	46.762	0.1771	0.2601	0.680863	0.496	0.9997	52.796	29.585	48.849	57.83	44.648	35.708	34.045	51.877
chr6:99961724-99962125	47.547	Rybp	Dynamic	18.829	-0.8514	0.3582	-2.377	0.01745	0.9649	10.559	10.848	19.748	16.682	21.261	16.738	45.393	20.751
chr6:106749776-106750179	64.989	Crbn	Static	33.085	0.2311	0.2778	0.831824	0.4055	0.9997	41.063	40.433	33.259	33.363	39.333	21.201	31.775	32.855
chr6:108162964-108163212	12.91	Itpr1	Static	17.414	0.1967	0.3544	0.555054	0.5789	0.9997	14.079	15.779	18.708	23.354	21.261	21.201	12.105	10.375
chr6:108520974-108521519	62.313	0610040F04Rik	Static	41.037	-0.05692	0.241	-0.236168	0.8133	0.9997	35.197	38.46	38.456	51.157	41.459	45.75	44.636	38.043
chr6:108609486-108610687	22.598	Bhlhe40	Static	52.294	0.08742	0.2261	0.386616	0.699	0.9997	58.662	58.183	50.928	44.484	52.09	69.184	35.558	45.825
chr6:108732802-108733185	26.147	Arl8b	Static	26.134	0.2018	0.2945	0.685356	0.4931	0.9997	35.197	33.529	27.023	21.13	20.198	20.086	32.532	27.668
chr6:108778320-108778676	31.408	Edem1	Static	24.626	0.05415	0.3057	0.177114	0.8594	0.9997	14.079	16.765	24.944	37.812	19.135	20.086	23.453	25.939
chr6:108785798-108786417	25.646	Edem1	Dynamic	24.914	-0.5901	0.3109	-1.89783	0.05772	0.9997	18.772	17.751	21.826	27.803	23.387	39.055	43.88	22.48
chr6:112284033-112284337	65.22	5031434C07Rik	Static	25.402	-0.2417	0.2884	-0.837852	0.4021	0.9997	21.118	22.682	28.062	23.354	29.765	27.897	32.532	22.48
chr6:112996094-112996456	0	Thumpd3	Static	85.407	-0.01131	0.1981	-0.0571189	0.9545	0.9997	99.725	87.768	81.069	68.951	81.855	80.342	83.977	91.649
chr6:113026415-113027451	55.279	Gt(ROSA)26Sor	Static	61.289	0.1	0.2183	0.458074	0.6469	0.9997	59.835	74.948	72.754	47.821	59.531	54.677	55.985	68.305
chr6:113187603-113187960	32.096	Mtmr14	Static	25.077	0.1329	0.3008	0.441763	0.6587	0.9997	18.772	22.682	28.062	34.475	27.639	27.897	21.94	18.157
chr6:113256129-113256936	117.891	Brpf1	Static	92.774	0.06028	0.1978	0.304844	0.7605	0.9997	114.978	84.81	93.541	71.175	91.422	81.458	87.003	87.326
chr6:113276631-113277003	40.082	Ogg1	Static	30.958	0.1343	0.2871	0.467927	0.6398	0.9997	30.504	38.46	22.866	38.924	28.702	29.012	24.21	37.179
chr6:113646684-113647271	30.471	Tatdn2	Static	25.846	-0.1557	0.2879	-0.54072	0.5887	0.9997	23.465	22.682	31.18	25.578	27.639	30.128	21.94	35.449
chr6:114592928-114593260	14.131	Atg7	Static	16.861	-0.08742	0.345	-0.253349	0.8	0.9997	12.906	18.737	16.63	17.794	19.135	17.854	19.67	13.834
chr6:115626553-115626929	15.98	Raf1	Static	19.543	-0.01765	0.3332	-0.0529712	0.9578	0.9997	22.292	19.723	19.748	15.569	25.513	10.043	19.67	22.48
chr6:115758469-115758867	8.363	Rpl32	Dynamic	12.953	-0.5289	0.3995	-1.32381	0.1856	0.9997	14.079	7.889	11.433	10.009	8.504	20.086	18.914	14.699
chr6:116143419-116143690	24.081	Tmcc1	Static	22.701	0.08011	0.3214	0.24923	0.8032	0.9997	24.638	22.682	21.826	23.354	12.757	30.128	19.67	25.074
chr6:116214060-116214388	14.859	Zfand4	Static	16.15	-0.1787	0.3696	-0.483585	0.6287	0.9997	16.425	15.779	14.551	12.233	8.504	14.506	17.401	27.668
chr6:117856621-117857071	29.272	Hnrnpf	Static	25.04	-0.0009411	0.2858	-0.0032929	0.9974	0.9997	29.331	28.599	21.826	23.354	28.702	25.665	27.236	20.751
chr6:117866861-117867201	15.211	Hnrnpf	Static	20.162	0.167	0.3417	0.488716	0.625	0.9997	19.945	21.696	19.748	22.242	15.946	13.39	18.157	27.668
chr6:118088999-118089381	17.699	Csgalnact2	Static	19.884	-0.3368	0.3192	-1.05527	0.2913	0.9997	18.772	17.751	18.708	15.569	23.387	16.738	26.479	22.48
chr6:118369383-118369862	40.666	Bms1	Static	28.95	-0.1085	0.2771	-0.391447	0.6955	0.9997	28.158	26.626	36.377	21.13	30.828	30.128	31.775	28.532
chr6:119125173-119125594	21.26	Dcp1b	Static	28.538	0.09129	0.277	0.329631	0.7417	0.9997	26.985	29.585	29.102	24.466	25.513	27.897	22.696	27.668
chr6:119797837-119798377	16.874	3110021A11Rik	Static	22.035	-0.1412	0.3328	-0.424242	0.6714	0.9997	11.732	28.599	14.551	25.578	22.324	26.781	16.644	24.209
chr6:119988669-119988938	16.394	Wnk1	Static	24.645	0.2003	0.3066	0.653261	0.5136	0.9997	30.504	22.682	34.299	16.682	27.639	16.738	22.696	23.345
chr6:120314067-120314408	12.092	Ccdc77	Static	17.332	0.1438	0.3333	0.431508	0.6661	0.9997	19.945	18.737	15.59	18.906	17.009	16.738	16.644	15.563
chr6:120481081-120481561	153.282	Cecr5	Static	44.41	0.0257	0.2314	0.111075	0.9116	0.9997	48.103	56.211	43.653	38.924	55.279	46.866	39.341	42.366
chr6:120615978-120616384	21.986	Cecr2	Static	20.808	0.01261	0.311	0.0405265	0.9677	0.9997	17.599	21.696	21.826	20.018	20.198	20.086	18.914	21.615
chr6:120880460-120880759	21.296	Bid	Static	16.745	-0.1997	0.3561	-0.560893	0.5749	0.9997	21.118	12.82	18.708	13.345	12.757	18.97	27.236	16.428
chr6:120884295-120884596	9.26	Bid	Static	14.639	-0.2159	0.3648	-0.591951	0.5539	0.9997	9.386	16.765	15.59	14.457	10.631	18.97	18.914	17.292
chr6:122258593-122259082	30.126	M6pr	Static	33.604	0.308	0.2703	1.13937	0.2545	0.9997	42.237	38.46	33.259	41.148	35.081	21.201	27.236	41.502
chr6:124612924-124613191	11.141	Lpcat3	Static	19.939	0.1606	0.3316	0.484304	0.6282	0.9997	32.851	17.751	12.472	23.354	21.261	18.97	16.644	19.022
chr6:124695529-124695765	18.971	Grcc10	Static	16.834	-0.06292	0.3441	-0.182826	0.8549	0.9997	16.425	21.696	21.826	11.121	18.072	25.665	13.618	18.157
chr6:124881202-124881584	59.154	Mlf2	Static	30.585	-0.07263	0.2842	-0.255575	0.7983	0.9997	25.811	38.46	31.18	18.906	27.639	24.549	31.775	36.314
chr6:124915245-124915657	27.875	Cops7a	Static	27.443	0.1319	0.3055	0.431628	0.666	0.9997	18.772	41.419	31.18	20.018	20.198	21.201	31.775	29.397
chr6:124958750-124959356	11.802	Zfp384	Static	22.607	-0.2216	0.3177	-0.697334	0.4856	0.9997	21.118	17.751	31.18	14.457	19.135	27.897	24.966	26.803
chr6:125039854-125040289	21.69	Chd4	Static	19.653	-0.0261	0.3338	-0.0781965	0.9377	0.9997	15.252	30.571	17.669	17.794	15.946	21.201	18.157	27.668
chr6:125045908-125046278	27.703	Chd4	Static	21.126	0.008781	0.3645	0.0240894	0.9808	0.9997	21.118	15.779	15.59	27.803	20.198	41.287	9.835	14.699
chr6:125081420-125082044	33.505	Nop2	Static	28.967	-0.2314	0.2828	-0.818171	0.4133	0.9997	25.811	26.626	21.826	33.363	24.45	42.403	27.992	31.991
chr6:125172257-125172496	20.753	Vamp1	Static	17.4	-0.01143	0.3487	-0.0327709	0.9739	0.9997	16.425	15.779	20.787	14.457	21.261	20.086	18.157	9.511
chr6:125372419-125372747	34.744	Plekhg6	Static	23.944	-0.2564	0.3132	-0.818865	0.4129	0.9997	24.638	25.64	11.433	23.354	27.639	27.897	24.966	19.886
chr6:128150398-128150855	8.92	9330102E08Rik	Static	15.898	-0.02997	0.3518	-0.0851918	0.9321	0.9997	17.599	19.723	16.63	11.121	18.072	20.086	10.592	18.157
chr6:128374576-128375004	58.252	Itfg2	Static	34.365	0.3685	0.2618	1.40745	0.1593	0.9997	38.717	41.419	35.338	41.148	22.324	30.128	31.019	38.043
chr6:134779960-134780375	17.275	Crebl2	Static	19.06	-0.09403	0.3229	-0.291171	0.7709	0.9997	15.252	16.765	18.708	24.466	22.324	16.738	21.94	19.022
chr6:134878509-134878869	10.11	1190002F15Rik	Static	17.119	0.278	0.3337	0.833072	0.4048	0.9997	17.599	21.696	19.748	20.018	11.694	18.97	17.401	17.292
chr6:136416970-136417414	19.929	Atf7ip	Static	23.273	-0.1731	0.3275	-0.528623	0.5971	0.9997	18.772	16.765	30.141	27.803	17.009	34.592	22.696	30.262
chr6:136756614-136756909	15.417	H2afj	Static	20.199	0.3933	0.3324	1.18329	0.2367	0.9997	21.118	24.654	15.59	27.803	21.261	10.043	19.67	16.428
chr6:136776413-136776912	16.063	Wbp11	Static	19.218	0.2029	0.3418	0.593499	0.5528	0.9997	26.985	19.723	27.023	12.233	12.757	25.665	20.427	15.563
chr6:136879322-136879598	28.615	Arhgdib	Static	21.587	-0.3077	0.3246	-0.947901	0.3432	0.9997	17.599	27.612	17.669	15.569	38.27	17.854	18.914	22.48
chr6:137683502-137683758	35.175	Strap	Static	28.856	0.4455	0.2807	1.58739	0.1124	0.9997	28.158	32.543	39.495	28.915	19.135	16.738	27.992	31.991
chr6:140571788-140572200	164.833	Aebp2	Static	47.209	0.1074	0.2298	0.467144	0.6404	0.9997	44.583	47.336	54.046	50.045	41.459	39.055	59.011	42.366
chr6:142294048-142294497	12.495	Pyroxd1	Static	24.991	-0.008386	0.2956	-0.028372	0.9774	0.9997	21.118	22.682	30.141	21.13	22.324	20.086	24.21	29.397
chr6:142865939-142866287	13.777	St8sia1	Static	18.226	-0.2002	0.3327	-0.601915	0.5472	0.9997	17.599	16.765	19.748	16.682	28.702	22.317	18.157	13.834
chr6:143048537-143048918	39.13	C2cd5	Static	27.723	-0.0353	0.2978	-0.118555	0.9056	0.9997	17.599	22.682	23.905	36.7	31.892	24.549	20.427	26.803
chr6:143063075-143063310	27.47	C2cd5	Static	17.517	-0.03473	0.3459	-0.100407	0.92	0.9997	16.425	21.696	18.708	15.569	19.135	25.665	15.131	15.563
chr6:145198736-145199126	20.914	Gm15706	Static	21.493	0.02916	0.332	0.087823	0.93	0.9997	22.292	20.709	28.062	15.569	13.82	31.244	19.67	20.751
chr6:145804277-145804509	15.835	Bhlhe41	Static	11.379	-0.0373	0.4406	-0.0846685	0.9325	0.9997	8.213	12.82	10.393	12.233	17.009	17.854	9.835	3.458
chr6:146450600-146450962	109.559	Itpr2	Static	42.077	-0.1432	0.2505	-0.571727	0.5675	0.9997	46.93	32.543	42.613	43.372	54.216	37.939	49.176	40.637
chr6:146590846-146591303	28.882	Med21	Static	27.324	0.1755	0.2874	0.610573	0.5415	0.9997	29.331	32.543	23.905	28.915	17.009	24.549	27.236	32.855
chr6:146673311-146673661	31.37	Stk38l	Static	24.416	0.1563	0.3052	0.512088	0.6086	0.9997	19.945	23.668	25.984	31.139	22.324	30.128	15.131	24.209
chr6:148160485-148160774	31.026	4732416N19Rik	Static	26.272	0.2414	0.2893	0.834574	0.404	0.9997	31.677	33.529	23.905	21.13	31.892	21.201	17.401	22.48
chr6:148894881-148895370	57.373	Fam60a	Static	36.761	0.009426	0.2562	0.0367936	0.9706	0.9997	32.851	30.571	44.692	36.7	28.702	39.055	35.558	40.637
chr7:3596261-3596902	22.378	Cnot3	Static	27.315	-0.163	0.2889	-0.564252	0.5726	0.9997	31.677	23.668	18.708	33.363	37.207	25.665	24.966	31.991
chr7:3617061-3617334	10.013	Leng1	Static	11.995	-0.2249	0.4025	-0.558828	0.5763	0.9997	5.866	11.834	14.551	13.345	14.883	12.275	16.644	9.511
chr7:4075966-4076174	88.923	9430041J12Rik	Static	32.194	0.3286	0.2708	1.21358	0.2249	0.9997	35.197	26.626	35.338	44.484	35.081	22.317	26.479	28.532
chr7:4610520-4610921	18.381	Ppp6r1	Static	25.966	-0.1644	0.2892	-0.568547	0.5697	0.9997	25.811	24.654	18.708	27.803	25.513	27.897	27.992	26.803
chr7:4636520-4636950	25.417	Hspbp1	Static	30.401	0.2284	0.2806	0.814165	0.4156	0.9997	28.158	32.543	41.574	23.354	26.576	21.201	28.749	31.126
chr7:4691410-4691786	19.86	Suv420h2	Static	18.995	0.1679	0.3271	0.513312	0.6077	0.9997	16.425	19.723	20.787	25.578	17.009	18.97	23.453	13.834
chr7:4764195-4764583	19.55	Ube2s	Static	24.705	0.01969	0.2911	0.0676443	0.9461	0.9997	29.331	22.682	23.905	22.242	25.513	25.665	19.67	25.939
chr7:4866701-4867184	26.384	Zfp628	Static	28.258	0.0283	0.2808	0.100792	0.9197	0.9997	37.544	24.654	21.826	34.475	29.765	35.708	25.723	25.074
chr7:4966794-4967335	258.88	Zfp524	Static	85.993	-0.1536	0.2313	-0.664354	0.5065	0.9997	91.513	64.1	102.896	56.717	95.675	75.879	100.621	77.816
chr7:4971839-4972151	15.264	Zfp865	Static	24.551	0.02889	0.2966	0.0974192	0.9224	0.9997	23.465	24.654	19.748	22.242	23.387	20.086	21.183	23.345
chr7:5012650-5013411	59.307	U2af2	Static	55.638	-0.0005804	0.217	-0.0026743	0.9979	0.9997	61.008	56.211	53.007	46.708	64.846	63.604	42.367	48.419
chr7:6107152-6107954	18.604	Zfp787	Static	34.072	-0.01862	0.2819	-0.0660642	0.9473	0.9997	23.465	43.391	32.22	33.363	20.198	40.171	31.775	43.231
chr7:6237812-6238218	23.863	Zfp667	Static	19.745	0.02466	0.3267	0.0754852	0.9398	0.9997	17.599	17.751	17.669	31.139	22.324	24.549	18.157	18.157
chr7:6682227-6682427	14.813	Peg3	Static	12.281	0.3613	0.404	0.894354	0.3711	0.9997	9.386	13.806	12.472	18.906	6.378	12.275	15.131	8.646
chr7:13534813-13535165	28.284	Zfp324	Static	20.581	-0.2256	0.3125	-0.721952	0.4703	0.9997	16.425	20.709	18.708	24.466	17.009	27.897	24.21	25.074
chr7:13609344-13610256	41.043	Trim28	Static	46.989	-0.09901	0.2329	-0.425117	0.6708	0.9997	49.276	42.405	44.692	46.708	62.72	41.287	44.636	47.554
chr7:13619947-13620264	55.549	Chmp2a	Static	31.983	0.1221	0.2669	0.457502	0.6473	0.9997	31.677	34.516	25.984	37.812	31.892	32.36	30.262	25.074
chr7:13623335-13623811	22.942	Ube2m	Static	23.629	0.1083	0.2921	0.370663	0.7109	0.9997	25.811	29.585	21.826	22.242	27.639	23.433	19.67	21.615
chr7:13863805-13864243	11.165	6330408A02Rik	Static	24.054	0.5782	0.311	1.85907	0.06302	0.9997	19.945	34.516	33.259	27.803	24.45	13.39	15.888	24.209
chr7:16638143-16638687	19.587	Zfp541	Static	24.47	0.1149	0.302	0.380606	0.7035	0.9997	28.158	27.612	17.669	27.803	20.198	32.36	21.94	19.022
chr7:16683425-16683956	44.399	Napa	Static	39.304	0.2219	0.2505	0.88614	0.3755	0.9997	38.717	35.502	39.495	44.484	37.207	22.317	37.827	38.043
chr7:16871331-16872223	24.581	Ccdc9	Static	56.437	0.3284	0.2176	1.5091	0.1313	0.9997	72.741	64.1	50.928	61.166	48.9	47.982	53.715	45.825
chr7:16880816-16881155	31.743	Ccdc9	Static	25.176	0.1967	0.2978	0.660696	0.5088	0.9997	30.504	37.474	22.866	21.13	20.198	30.128	23.453	22.48
chr7:16894744-16895079	130.475	Bbc3	Static	55.085	0.146	0.2246	0.649916	0.5157	0.9997	66.875	53.253	55.086	50.045	57.405	44.635	45.393	55.336
chr7:16895354-16895793	54.867	Bbc3	Static	32.623	-0.2307	0.2754	-0.837646	0.4022	0.9997	39.89	27.612	24.944	27.803	23.387	37.939	36.314	42.366
chr7:16984880-16985756	28.773	Zc3h4	Static	43.2	0.06776	0.2391	0.283374	0.7769	0.9997	41.063	47.336	48.849	34.475	45.711	45.75	33.288	40.637
chr7:17199712-17200993	63.56	Arhgap35	Static	73.136	-0.1259	0.1976	-0.637235	0.524	0.9997	84.473	66.073	62.361	71.175	87.17	83.69	72.629	66.576
chr7:17366482-17366939	13.3	Slc1a5	Static	22.189	-0.254	0.3245	-0.782549	0.4339	0.9997	18.772	27.612	10.393	16.682	23.387	24.549	14.374	24.209
chr7:17460070-17460796	28.346	Dact3	Static	43.294	-0.1316	0.241	-0.546096	0.585	0.9997	39.89	41.419	42.613	46.708	53.153	44.635	36.314	53.606
chr7:19495710-19496069	27.892	Ccdc61	Static	23.617	-0.1614	0.3044	-0.530071	0.5961	0.9997	24.638	24.654	23.905	16.682	23.387	18.97	31.019	26.803
chr7:19576339-19576622	38.994	Mypop	Static	27.674	0.337	0.2838	1.18777	0.2349	0.9997	25.811	30.571	33.259	31.139	25.513	23.433	20.427	26.803
chr7:19589347-19589674	12.013	Irf2bp1	Static	18.723	-0.155	0.3289	-0.471311	0.6374	0.9997	12.906	18.737	16.63	21.13	15.946	21.201	18.914	21.615
chr7:19609362-19609835	45.881	Sympk	Static	33.229	0.251	0.2663	0.942636	0.3459	0.9997	39.89	29.585	35.338	35.587	25.513	25.665	39.341	26.803
chr7:19661135-19661600	26.888	Dmwd	Static	26.307	0.03765	0.2988	0.12601	0.8997	0.9997	21.118	18.737	39.495	22.242	26.576	17.854	27.992	25.939
chr7:19679167-19679548	25.188	Six5	Static	26.498	0.1123	0.2876	0.39041	0.6962	0.9997	24.638	25.64	25.984	31.139	28.702	24.549	27.236	19.022
chr7:19704942-19705274	43.513	Fbxo46	Static	28.713	0.2508	0.2746	0.913242	0.3611	0.9997	32.851	28.599	31.18	38.924	31.892	32.36	25.723	21.615
chr7:19734592-19735150	19.772	Snrpd2	Static	30.746	-0.1265	0.2728	-0.463796	0.6428	0.9997	31.677	26.626	27.023	32.251	41.459	25.665	34.045	26.803
chr7:19766423-19766697	13.758	Eml2	Static	12.201	-0.367	0.393	-0.933921	0.3503	0.9997	8.213	11.834	16.63	8.897	10.631	15.622	17.401	15.563
chr7:20213727-20214431	39.752	Relb	Static	44.778	-0.05355	0.2425	-0.220809	0.8252	0.9997	48.103	55.225	34.299	38.924	53.153	43.519	42.367	42.366
chr7:25101615-25101869	21.114	Zfp94	Static	22.628	0.6008	0.3172	1.89422	0.0582	0.9997	26.985	20.709	23.905	37.812	19.135	12.275	20.427	19.886
chr7:25158496-25158972	28.834	Kcnn4	Static	24.519	-0.05532	0.2945	-0.187839	0.851	0.9997	18.772	20.709	28.062	33.363	26.576	25.665	30.262	21.615
chr7:25266821-25267088	25.881	Cadm4	Static	14.79	-0.1663	0.3736	-0.445149	0.6562	0.9997	16.425	20.709	10.393	12.233	9.567	18.97	15.131	22.48
chr7:25331915-25332427	34.643	Xrcc1	Static	27.425	-0.05695	0.2785	-0.204457	0.838	0.9997	25.811	28.599	25.984	27.803	25.513	21.201	34.045	31.991
chr7:25396035-25396395	14.52	Phldb3	Static	13.861	-0.2673	0.3778	-0.707421	0.4793	0.9997	10.559	8.875	15.59	16.682	17.009	7.811	21.183	15.563
chr7:25669010-25670008	38.289	Rps19	Static	50.209	0.07176	0.2226	0.322408	0.7471	0.9997	56.316	46.35	53.007	58.942	53.153	52.446	47.663	51.012
chr7:25757552-25757912	12.99	Rabac1	Static	15.813	-0.161	0.3626	-0.444055	0.657	0.9997	14.079	15.779	12.472	17.794	13.82	24.549	18.914	10.375
chr7:25785342-25785555	9.745	Atp1a3	Dynamic	10.824	-0.52	0.4402	-1.1812	0.2375	0.9997	10.559	4.931	13.512	5.561	12.757	15.622	13.618	7.782
chr7:25861945-25862348	24.999	Zfp574	Static	26.617	-0.1589	0.2846	-0.558287	0.5766	0.9997	24.638	24.654	25.984	25.578	32.955	29.012	30.262	20.751
chr7:25990372-25990635	12.118	Mir7048	Static	18.607	-0.2094	0.3332	-0.628531	0.5297	0.9997	19.945	11.834	19.748	16.682	19.135	24.549	18.157	17.292
chr7:26006242-26006519	20.255	Zfp526	Static	22.038	0.02853	0.3116	0.0915499	0.9271	0.9997	24.638	13.806	24.944	24.466	23.387	22.317	21.183	19.022
chr7:26018191-26018460	16.408	Gsk3a	Static	14.582	-0.2517	0.3771	-0.667461	0.5045	0.9997	15.252	14.792	17.669	10.009	8.504	25.665	16.644	18.157
chr7:26063620-26063986	13.178	Cic	Static	18.278	0.003506	0.3279	0.0106907	0.9915	0.9997	18.772	22.682	13.512	22.242	21.261	20.086	15.888	19.886
chr7:26066891-26067734	28.268	Cic	Static	36.372	-0.00863	0.2688	-0.0321009	0.9744	0.9997	30.504	34.516	36.377	43.372	51.026	46.866	27.236	25.939
chr7:26444002-26444271	31.507	Exosc5	Static	26.493	0.1113	0.2928	0.380201	0.7038	0.9997	32.851	23.668	22.866	32.251	30.828	18.97	21.94	31.126
chr7:26465681-26466326	35.05	B9d2	Static	38.283	0.2559	0.2524	1.01404	0.3106	0.9997	48.103	37.474	39.495	40.036	40.396	35.708	37.827	24.209
chr7:26471817-26472232	16.027	Tgfb1	Static	23.356	-0.2334	0.3149	-0.741337	0.4585	0.9997	18.772	30.571	17.669	14.457	20.198	23.433	21.94	29.397
chr7:26474301-26474588	10.513	Tgfb1	Static	14.741	-0.07664	0.3681	-0.208216	0.8351	0.9997	16.425	14.792	15.59	12.233	20.198	7.811	17.401	16.428
chr7:27951317-27952293	21.82	Egln2	Static	47.642	0.02371	0.2497	0.0949501	0.9244	0.9997	46.93	49.308	39.495	56.717	28.702	58.025	56.741	45.825
chr7:27963565-27964132	21.159	Rab4b	Static	27.429	-0.03892	0.2851	-0.136495	0.8914	0.9997	25.811	29.585	23.905	26.691	24.45	22.317	31.775	30.262
chr7:27981147-27981537	23.686	Snrpa	Static	28.716	0.2566	0.2857	0.898396	0.369	0.9997	37.544	29.585	23.905	32.251	21.261	32.36	27.236	21.615
chr7:28013484-28013778	27.303	Itpkc	Static	29.291	0.321	0.2825	1.13634	0.2558	0.9997	37.544	28.599	28.062	35.587	22.324	24.549	27.992	28.532
chr7:28043335-28044031	25.708	Numbl	Static	30.833	-0.4137	0.2736	-1.51187	0.1306	0.9997	22.292	27.612	22.866	28.915	41.459	36.824	31.775	26.803
chr7:28115941-28116332	10.834	Ltbp4	Static	21.249	0.3452	0.3147	1.09675	0.2728	0.9997	25.811	17.751	24.944	24.466	17.009	23.433	15.888	17.292
chr7:28146483-28146903	30.515	Shkbp1	Static	22.9	-0.2361	0.3114	-0.758058	0.4484	0.9997	21.118	20.709	17.669	21.13	18.072	25.665	23.453	27.668
chr7:28232653-28233167	26.235	Blvrb	Static	32.709	-0.05072	0.2682	-0.189117	0.85	0.9997	25.811	34.516	28.062	42.26	34.018	26.781	41.61	32.855
chr7:28258242-28258530	15.133	Sertad3	Static	19.286	0.2934	0.3584	0.818627	0.413	0.9997	39.89	15.779	10.393	17.794	19.135	17.854	10.592	18.157
chr7:28266603-28266970	26.834	Sertad1	Static	23.731	0.13	0.3018	0.430628	0.6667	0.9997	19.945	28.599	24.944	27.803	29.765	20.086	24.966	18.157
chr7:28271784-28272097	19.322	Sertad1	Static	20.521	-0.01039	0.3169	-0.0327797	0.9739	0.9997	19.945	21.696	15.59	23.354	17.009	21.201	21.94	20.751
chr7:28272214-28272679	10.76	Sertad1	Static	13.677	-0.1637	0.3887	-0.42122	0.6736	0.9997	17.599	12.82	10.393	12.233	10.631	21.201	18.157	8.646
chr7:28292652-28293408	16.675	Prx	Static	34.761	0.1441	0.2583	0.557754	0.577	0.9997	34.024	46.35	29.102	37.812	42.522	31.244	28.749	31.126
chr7:28338021-28338339	13.079	2310022A10Rik	Static	15.771	-0.3726	0.37	-1.00702	0.3139	0.9997	10.559	19.723	13.512	8.897	14.883	17.854	18.157	17.292
chr7:28376425-28377130	30.307	Akt2	Static	34.376	-0.1703	0.2612	-0.652127	0.5143	0.9997	41.063	28.599	29.102	28.915	42.522	36.824	29.505	34.585
chr7:28474155-28474588	108.707	C030039L03Rik	Static	50.625	0.1654	0.2244	0.737245	0.461	0.9997	53.969	48.322	58.204	58.942	55.279	37.939	55.985	45.825
chr7:28645379-28645716	67.479	Zfp607	Static	31.994	0.2048	0.2659	0.770037	0.4413	0.9997	37.544	23.668	40.535	43.372	32.955	30.128	31.775	30.262
chr7:28714307-28714641	139.549	1700049G17Rik	Static	46.489	0.02748	0.2331	0.117899	0.9061	0.9997	42.237	49.308	43.653	45.596	56.342	49.098	34.045	40.637
chr7:28799053-28799390	194.223	Zfp850	Static	48.967	-0.1191	0.2265	-0.52576	0.5991	0.9997	46.93	46.35	54.046	42.26	56.342	50.214	43.88	56.2
chr7:28835065-28835352	24.982	Psmc4	Static	22.844	0.1595	0.3328	0.479251	0.6318	0.9997	11.732	28.599	22.866	24.466	22.324	16.738	14.374	25.939
chr7:28954550-28954867	16.798	Fbl	Static	17.826	-0.2498	0.3329	-0.750302	0.4531	0.9997	15.252	14.792	19.748	14.457	18.072	18.97	20.427	19.022
chr7:28964312-28964626	37.321	Dyrk1b	Static	23.861	-0.06692	0.32	-0.209105	0.8344	0.9997	30.504	12.82	27.023	21.13	30.828	18.97	18.914	26.803
chr7:28964865-28965166	33.174	Dyrk1b	Static	20.711	-0.3081	0.3251	-0.947573	0.3433	0.9997	12.906	19.723	18.708	20.018	20.198	25.665	27.236	15.563
chr7:29135508-29135866	222.552	Rps16	Static	66.872	-0.1375	0.2114	-0.650329	0.5155	0.9997	55.142	65.087	56.125	74.511	81.855	61.373	66.576	66.576
chr7:29157437-29158080	0	Plekhg2	Static	84.273	-0.1605	0.2013	-0.797308	0.4253	0.9997	80.954	97.63	73.794	74.511	104.179	88.153	89.273	83.003
chr7:29160530-29160852	19.159	Plekhg2	Static	21.851	0.1309	0.3193	0.409838	0.6819	0.9997	23.465	17.751	22.866	27.803	14.883	24.549	23.453	20.751
chr7:29177674-29177974	12.543	Med29	Static	17.324	-0.2702	0.3472	-0.778236	0.4364	0.9997	7.039	16.765	19.748	23.354	21.261	22.317	18.157	19.022
chr7:29221276-29221761	24.294	Samd4b	Static	27.488	-0.392	0.2865	-1.36846	0.1712	0.9997	17.599	32.543	20.787	23.354	38.27	35.708	24.21	27.668
chr7:29382958-29383487	16.223	Pak4	Static	28.134	0.3078	0.298	1.03266	0.3018	0.9997	43.41	22.682	31.18	27.803	21.261	15.622	33.288	31.126
chr7:29551354-29552013	21.185	Nfkbib	Static	26.93	-0.06843	0.2873	-0.2382	0.8117	0.9997	19.945	29.585	28.062	30.027	29.765	27.897	27.236	28.532
chr7:29593783-29594235	12.728	Hnrnpl	Static	19.522	-0.2169	0.3275	-0.662372	0.5077	0.9997	21.118	14.792	21.826	14.457	27.639	16.738	20.427	19.022
chr7:29595384-29595900	13.034	Hnrnpl	Static	25.075	0.1337	0.3234	0.413438	0.6793	0.9997	24.638	33.529	35.338	13.345	24.45	17.854	32.532	22.48
chr7:29747246-29747714	0	Actn4	Static	89.774	0.05637	0.1938	0.290856	0.7712	0.9997	97.379	89.741	107.053	76.735	86.107	76.995	103.647	89.92
chr7:29766767-29767194	81.548	Eif3k	Static	38.157	0.07785	0.2557	0.304432	0.7608	0.9997	32.851	36.488	41.574	45.596	23.387	39.055	50.689	35.449
chr7:30023112-30023555	37.259	Yif1b	Static	32.942	0.01745	0.2628	0.0663887	0.9471	0.9997	26.985	24.654	41.574	35.587	28.702	31.244	36.314	30.262
chr7:30092832-30093151	30.514	Dpf1	Static	22.649	-0.06073	0.3396	-0.178822	0.8581	0.9997	18.772	17.751	25.984	22.242	24.45	16.738	31.019	15.563
chr7:30303515-30303827	69.966	Sipa1l3	Static	30.291	-0.01429	0.3094	-0.046184	0.9632	0.9997	29.331	27.612	40.535	21.13	35.081	24.549	32.532	27.668
chr7:30875416-30875907	60.871	Zfp566	Static	32.299	-0.1014	0.2871	-0.353203	0.7239	0.9997	43.41	25.64	28.062	34.475	47.837	22.317	39.341	30.262
chr7:30880007-30880402	14.29	Zfp260	Static	19.508	-0.2405	0.323	-0.74473	0.4564	0.9997	19.945	18.737	21.826	14.457	25.513	14.506	24.966	23.345
chr7:30906508-30907035	20.44	Zfp382	Static	23.206	-0.04245	0.2985	-0.14224	0.8869	0.9997	19.945	26.626	20.787	25.578	26.576	24.549	24.21	20.751
chr7:31319777-31320304	12.416	Arhgap33	Static	32.623	0.186	0.2617	0.710552	0.4774	0.9997	36.37	41.419	27.023	32.251	29.765	32.36	25.723	31.991
chr7:31344581-31344963	59.022	Lin37	Static	32.221	0.1123	0.2821	0.397954	0.6907	0.9997	42.237	25.64	38.456	27.803	37.207	20.086	34.045	31.991
chr7:31373594-31374249	20.632	Kmt2b	Static	35.455	0.134	0.2634	0.508513	0.6111	0.9997	34.024	42.405	41.574	32.251	45.711	23.433	32.532	35.449
chr7:31435118-31435412	17.914	Rbm42	Static	23.931	0.04157	0.3057	0.135997	0.8918	0.9997	30.504	23.668	22.866	22.242	23.387	15.622	22.696	34.585
chr7:31514363-31514846	34.925	Tmem147	Static	28.679	0.02559	0.2885	0.0886808	0.9293	0.9997	31.677	25.64	25.984	32.251	34.018	14.506	31.775	32.855
chr7:34981549-34981914	14.123	Pdcd2l	Static	16.302	0.4361	0.3474	1.25519	0.2094	0.9997	17.599	15.779	22.866	24.466	18.072	10.043	18.914	12.105
chr7:35018950-35019384	24.736	Gpi1	Static	25.95	-0.1717	0.3101	-0.553725	0.5798	0.9997	37.544	13.806	19.748	26.691	21.261	30.128	27.236	30.262
chr7:36118862-36119196	14.957	Rhpn2	Static	19.291	0.09772	0.3249	0.300754	0.7636	0.9997	22.292	17.751	16.63	21.13	23.387	20.086	13.618	16.428
chr7:36432331-36432735	44.209	Pdcd5	Static	28.436	-0.1592	0.3093	-0.514829	0.6067	0.9997	18.772	38.46	27.023	21.13	37.207	15.622	35.558	29.397
chr7:38869876-38870298	30.524	Ccne1	Static	31.684	0.2036	0.2817	0.722778	0.4698	0.9997	43.41	31.557	19.748	32.251	26.576	29.012	24.21	28.532
chr7:38892276-38892867	24.99	Ccne1	Static	32.764	0.01255	0.2631	0.0477179	0.9619	0.9997	31.677	32.543	36.377	27.803	30.828	40.171	27.236	30.262
chr7:50699060-50699503	15.574	Etfb	Static	19.354	-0.08642	0.33	-0.261874	0.7934	0.9997	22.292	16.765	20.787	18.906	20.198	21.201	20.427	21.615
chr7:51501786-51502263	26.656	2410002F23Rik	Static	26.938	0.2869	0.2821	1.01686	0.3092	0.9997	31.677	27.612	29.102	33.363	25.513	18.97	25.723	29.397
chr7:51560179-51560865	25.068	Clec11a	Static	41.108	0.119	0.2594	0.458747	0.6464	0.9997	41.063	35.502	53.007	33.363	36.144	43.519	35.558	35.449
chr7:51688771-51689064	11.568	Lrrc4b	Static	16.349	0.03811	0.351	0.108573	0.9135	0.9997	14.079	14.792	16.63	20.018	19.135	16.738	11.348	17.292
chr7:51751553-51752087	47.372	Emc10	Static	44.861	0.1297	0.2443	0.530714	0.5956	0.9997	31.677	49.308	43.653	57.83	42.522	44.635	35.558	44.96
chr7:51804077-51804418	31.253	Pold1	Static	26.098	0.1178	0.2879	0.409269	0.6823	0.9997	24.638	36.488	20.787	30.027	30.828	25.665	22.696	24.209
chr7:51808650-51809425	23.436	Nr1h2	Static	37.767	-0.09512	0.262	-0.363045	0.7166	0.9997	45.756	29.585	31.18	38.924	43.585	37.939	39.341	33.72
chr7:52003669-52004251	33.256	Vrk3	Static	39.634	0.1548	0.2445	0.633257	0.5266	0.9997	41.063	40.433	42.613	37.812	34.018	44.635	37.071	30.262
chr7:52071044-52072043	32.826	Atf5	Static	48.575	-0.02842	0.2275	-0.124948	0.9006	0.9997	49.276	43.391	51.967	40.036	53.153	46.866	44.636	44.096
chr7:52112453-52112790	49.152	Pnkp	Static	25.708	-0.06978	0.2873	-0.242894	0.8081	0.9997	26.985	17.751	32.22	27.803	28.702	26.781	27.236	26.803
chr7:52184941-52185413	23.956	Ap2a1	Static	34.377	0.2896	0.282	1.02715	0.3044	0.9997	38.717	26.626	34.299	48.933	42.522	30.128	24.21	25.939
chr7:52208151-52208376	11.478	Tsks	Static	15.835	-0.112	0.3687	-0.30366	0.7614	0.9997	23.465	7.889	19.748	11.121	13.82	15.622	17.401	19.886
chr7:52271459-52271913	69.19	Scaf1	Static	48.232	-0.09334	0.264	-0.35364	0.7236	0.9997	58.662	34.516	60.282	30.027	68.035	41.287	43.123	44.096
chr7:52272819-52273451	36.982	Rras	Static	38.181	0.06019	0.2449	0.245778	0.8059	0.9997	38.717	38.46	39.495	47.821	46.774	36.824	34.045	40.637
chr7:52309221-52309957	33.528	Prr12	Static	34.728	0.02788	0.2697	0.103356	0.9177	0.9997	39.89	31.557	22.866	44.484	39.333	42.403	25.723	30.262
chr7:52409606-52410064	22.944	Aldh16a1	Static	26.815	-0.02931	0.2787	-0.105171	0.9162	0.9997	21.118	29.585	28.062	31.139	28.702	29.012	25.723	29.397
chr7:52437556-52437904	23.161	Pth2	Static	20.141	-0.1842	0.3205	-0.574656	0.5655	0.9997	18.772	19.723	18.708	17.794	20.198	20.086	27.236	17.292
chr7:52622395-52622947	29.424	Mtag2	Static	30.835	0.1116	0.2749	0.406136	0.6846	0.9997	37.544	25.64	30.141	33.363	26.576	24.549	39.341	25.939
chr7:52715219-52715449	14.548	Ftl1	Static	19.987	0.06344	0.3306	0.191869	0.8478	0.9997	34.024	23.668	15.59	12.233	24.45	15.622	18.914	19.022
chr7:52765664-52765988	14.758	Nucb1	Static	16.136	-0.1391	0.3708	-0.375274	0.7075	0.9997	16.425	21.696	7.275	16.682	11.694	21.201	13.618	20.751
chr7:52950398-52950774	40.776	Sec1	Static	22.587	-0.3436	0.3091	-1.11152	0.2663	0.9997	22.292	14.792	22.866	21.13	23.387	32.36	26.479	20.751
chr7:52960138-52960488	8.615	Dbp	Static	20.378	0.1052	0.3268	0.321933	0.7475	0.9997	17.599	22.682	21.826	20.018	19.135	13.39	15.888	28.532
chr7:52962161-52962532	52.589	Dbp	Static	29.786	-0.1774	0.2915	-0.608726	0.5427	0.9997	29.331	24.654	29.102	30.027	37.207	20.086	24.966	45.825
chr7:52973198-52973529	14.469	Rpl18	Static	16.536	-0.3756	0.3687	-1.01876	0.3083	0.9997	7.039	16.765	18.708	11.121	9.567	20.086	21.94	19.022
chr7:53069350-53070139	19.965	Cyth2	Static	38.163	0.04135	0.266	0.155421	0.8765	0.9997	41.063	48.322	34.299	31.139	31.892	40.171	44.636	31.991
chr7:53172186-53172458	13.635	Emp3	Static	16.02	-0.08571	0.3617	-0.236976	0.8127	0.9997	11.732	16.765	9.354	22.242	18.072	13.39	15.888	16.428
chr7:53178317-53178781	20.343	Emp3	Static	28.143	0.07087	0.2862	0.24762	0.8044	0.9997	32.851	29.585	23.905	26.691	28.702	16.738	31.019	30.262
chr7:53288792-53289230	27.63	Nomo1	Static	27.658	0.2438	0.2848	0.855947	0.392	0.9997	25.811	30.571	35.338	25.578	30.828	22.317	26.479	19.886
chr7:53837041-53837282	24.477	Sergef	Static	13.925	-0.431	0.3947	-1.09191	0.2749	0.9997	16.425	7.889	13.512	11.121	9.567	20.086	21.94	13.834
chr7:54051047-54051565	29.164	Gtf2h1	Static	34.693	0.118	0.2672	0.44138	0.6589	0.9997	41.063	34.516	27.023	40.036	41.459	32.36	32.532	25.074
chr7:54263330-54263974	35.865	Spty2d1	Static	32.958	-0.1547	0.2611	-0.592329	0.5536	0.9997	36.37	27.612	33.259	27.803	31.892	35.708	34.045	37.179
chr7:54305767-54306080	18.759	Tmem86a	Static	18.86	0.2546	0.3216	0.79149	0.4287	0.9997	18.772	22.682	19.748	27.803	21.261	15.622	21.183	16.428
chr7:56044162-56044491	48.952	Zdhhc13	Static	29.724	-0.04062	0.2836	-0.143224	0.8861	0.9997	28.158	39.446	22.866	24.466	31.892	22.317	35.558	26.803
chr7:56136363-56136813	21.752	E2f8	Static	24.023	-0.05626	0.3173	-0.177305	0.8593	0.9997	34.024	23.668	19.748	17.794	17.009	27.897	21.183	31.126
chr7:56192973-56193370	37.18	Nav2	Static	27.308	0.3902	0.2802	1.3924	0.1638	0.9997	30.504	24.654	34.299	31.139	20.198	22.317	22.696	26.803
chr7:63305310-63305650	11.281	Herc2	Static	17.775	0.2145	0.3397	0.631464	0.5277	0.9997	12.906	21.696	17.669	23.354	14.883	21.201	14.374	15.563
chr7:65654609-65654878	18.613	Atp10a	Static	15.62	0.2561	0.3591	0.713088	0.4758	0.9997	14.079	12.82	27.023	18.906	17.009	12.275	19.67	11.24
chr7:71082154-71082744	14.182	Klf13	Static	29.069	0.09173	0.2753	0.333221	0.739	0.9997	30.504	33.529	31.18	26.691	29.765	20.086	34.801	29.397
chr7:71083737-71084774	33.535	Klf13	Static	54.695	-0.02786	0.2304	-0.120888	0.9038	0.9997	49.276	64.1	55.086	47.821	48.9	62.488	58.254	51.012
chr7:71146497-71146967	61.572	Klf13	Dynamic	28.729	-0.6144	0.3134	-1.96059	0.04993	0.9997	19.945	11.834	39.495	24.466	39.333	43.519	34.801	26.803
chr7:71432275-71432628	26.646	Mtmr10	Static	24.528	0.07734	0.3037	0.254667	0.799	0.9997	26.985	24.654	30.141	14.457	19.135	26.781	21.94	23.345
chr7:71537401-71537652	31.187	Mcee	Static	28.462	0.1293	0.2959	0.436969	0.6621	0.9997	41.063	28.599	32.22	16.682	37.207	22.317	21.183	26.803
chr7:71638678-71639082	13.464	Apba2	Static	27.826	0.2109	0.3101	0.680253	0.4963	0.9997	23.465	23.668	32.22	43.372	11.694	20.086	24.966	53.606
chr7:72789596-72789973	18.832	Tarsl2	Static	19.442	-0.1288	0.3255	-0.395774	0.6923	0.9997	21.118	17.751	16.63	16.682	21.261	15.622	17.401	24.209
chr7:72838236-72838460	15.156	Tm2d3	Static	14.106	-0.2608	0.3754	-0.694731	0.4872	0.9997	8.213	14.792	16.63	12.233	18.072	16.738	13.618	14.699
chr7:73834441-73834856	25.377	Asb7	Static	26.074	-0.182	0.3004	-0.605856	0.5446	0.9997	14.079	24.654	27.023	30.027	28.702	30.128	20.427	30.262
chr7:74790100-74790366	12.545	Lrrc28	Static	17.871	0.526	0.3399	1.54757	0.1217	0.9997	14.079	25.64	20.787	26.691	9.567	14.506	18.914	18.157
chr7:75416661-75417011	67.259	Fam169b	Dynamic	21.48	-0.7529	0.3528	-2.13399	0.03284	0.9997	11.732	11.834	25.984	15.569	21.261	37.939	32.532	17.292
chr7:80344919-80345423	101.427	Gm6567	Dynamic	33.378	-0.5333	0.2868	-1.8592	0.063	0.9997	37.544	21.696	35.338	23.354	36.144	51.33	52.202	30.262
chr7:80367356-80367754	186.524	LOC100505025	Dynamic	36.046	-1.203	0.3078	-3.907	9.35e-05	0.02066	24.638	15.779	24.944	28.915	36.144	87.037	52.958	41.502
chr7:80682598-80682929	31.357	Chd2	Static	26.14	-0.01352	0.2853	-0.0473792	0.9622	0.9997	22.292	30.571	25.984	26.691	28.702	21.201	24.966	31.991
chr7:80703400-80703653	12.266	1810026B05Rik	Static	21.026	0.1132	0.3162	0.357997	0.7203	0.9997	21.118	22.682	19.748	21.13	21.261	14.506	17.401	25.074
chr7:80744717-80745065	111.656	1810026B05Rik	Dynamic	30.641	-0.9716	0.3175	-3.06035	0.002211	0.2607	16.425	23.668	25.984	18.906	26.576	62.488	47.663	31.126
chr7:80763185-80763788	159.586	1810026B05Rik	Static	60.339	0.06256	0.2143	0.291922	0.7703	0.9997	72.741	64.1	60.282	53.381	48.9	62.488	67.333	59.659
chr7:82516937-82517289	39.169	Sv2b	Static	21.693	-0.2152	0.3367	-0.639106	0.5228	0.9997	17.599	21.696	17.669	27.803	34.018	24.549	19.67	21.615
chr7:82600182-82600657	8.925	Akap13	Static	21.305	0.3056	0.3198	0.955652	0.3392	0.9997	23.465	22.682	22.866	31.139	19.135	16.738	24.21	20.751
chr7:82993039-82993313	12.972	Klhl25	Static	16.076	0.2916	0.3462	0.842267	0.3996	0.9997	16.425	20.709	14.551	20.018	12.757	13.39	15.888	16.428
chr7:86040567-86040932	15.901	Aen	Static	21.743	0.02288	0.3153	0.0725579	0.9422	0.9997	23.465	16.765	29.102	24.466	29.765	21.201	15.888	25.939
chr7:86293789-86294153	35.176	Mfge8	Static	28.607	0.3673	0.2789	1.31679	0.1879	0.9997	21.118	30.571	36.377	43.372	24.45	16.738	27.992	32.855
chr7:86860545-86860818	23.648	Kif7	Static	17.913	0.002895	0.3457	0.0083752	0.9933	0.9997	16.425	24.654	20.787	13.345	10.631	26.781	19.67	18.157
chr7:87337302-87337703	29.087	Sema4b	Static	24.993	-0.001242	0.2898	-0.0042858	0.9966	0.9997	21.118	28.599	25.984	23.354	22.324	27.897	22.696	26.803
chr7:87377490-87377805	29.132	Cib1	Static	31.839	0.3349	0.2906	1.1524	0.2492	0.9997	29.331	42.405	33.259	34.475	32.955	15.622	22.696	39.772
chr7:87391028-87391347	20.862	Ttll13	Static	21.159	0.3132	0.314	0.997225	0.3187	0.9997	23.465	17.751	21.826	28.915	20.198	20.086	16.644	17.292
chr7:87439026-87439419	273.422	Prc1	Static	71.73	-0.01783	0.2264	-0.078739	0.9372	0.9997	83.3	64.1	72.754	56.717	93.549	46.866	71.872	66.576
chr7:87485029-87485334	15.254	Unc45a	Static	18.445	0.4998	0.3474	1.43865	0.1503	0.9997	21.118	20.709	28.062	14.457	19.135	21.201	12.861	8.646
chr7:87977175-87977504	13.142	Iqgap1	Static	18.808	0.1319	0.3278	0.402389	0.6874	0.9997	15.252	14.792	22.866	26.691	18.072	17.854	18.914	17.292
chr7:88668170-88668564	31.52	2900076A07Rik	Static	22.094	-0.1237	0.3185	-0.388385	0.6977	0.9997	14.079	18.737	21.826	31.139	22.324	17.854	32.532	19.886
chr7:89025717-89026013	146.929	Tm6sf1	Static	36.554	-0.435	0.2822	-1.54165	0.1232	0.9997	41.063	16.765	39.495	26.691	38.27	51.33	43.88	33.72
chr7:90014452-90015151	159.939	Mex3b	Static	68.077	0.1542	0.2322	0.663933	0.5067	0.9997	85.647	85.796	54.046	51.157	52.09	52.446	62.037	76.951
chr7:91032809-91033107	27.963	Mesdc1	Static	17.627	-0.442	0.3423	-1.29132	0.1966	0.9997	12.906	12.82	19.748	14.457	23.387	24.549	17.401	17.292
chr7:91040187-91040795	50.203	Mesdc2	Static	43.463	0.02586	0.2382	0.108556	0.9136	0.9997	49.276	42.405	33.259	47.821	52.09	44.635	35.558	38.043
chr7:91300588-91300844	22.541	Abhd17c	Static	16.951	-0.2217	0.3497	-0.634097	0.526	0.9997	17.599	13.806	13.512	14.457	13.82	13.39	21.94	19.886
chr7:91837942-91838673	13.095	2610206C17Rik	Static	32.138	0.04084	0.2867	0.142424	0.8867	0.9997	26.985	32.543	48.849	24.466	23.387	36.824	34.045	35.449
chr7:97128667-97129789	16.125	Eed	Static	44.878	-0.00961	0.2374	-0.0404858	0.9677	0.9997	46.93	39.446	38.456	50.045	36.144	52.446	42.367	44.96
chr7:97278411-97279087	49.614	2310010J17Rik	Static	35.037	0.06654	0.2561	0.259826	0.795	0.9997	30.504	32.543	35.338	42.26	35.081	30.128	39.341	29.397
chr7:97624458-97624748	32.857	Tmem126b	Static	21.601	0.04871	0.3027	0.160913	0.8722	0.9997	19.945	21.696	25.984	23.354	21.261	18.97	21.183	26.803
chr7:99818308-99818708	44.527	Pcf11	Static	26.675	-0.3417	0.2954	-1.15671	0.2474	0.9997	24.638	23.668	25.984	18.906	30.828	36.824	27.236	24.209
chr7:104480528-104481122	31.605	Kctd21	Static	38.44	0.06364	0.2664	0.238901	0.8112	0.9997	49.276	25.64	39.495	33.363	32.955	36.824	27.992	43.231
chr7:104629344-104629627	21.632	Ints4	Static	23.535	0.4272	0.3253	1.31335	0.1891	0.9997	31.677	28.599	15.59	34.475	25.513	16.738	24.966	13.834
chr7:104727927-104728404	18.359	Aamdc	Static	26.729	0.3409	0.311	1.09601	0.2731	0.9997	34.024	23.668	25.984	34.475	31.892	15.622	30.262	14.699
chr7:104886536-104886759	26.888	Aqp11	Static	21.152	0.1787	0.3142	0.568763	0.5695	0.9997	24.638	21.696	20.787	25.578	19.135	20.086	15.131	27.668
chr7:105804935-105805465	18.68	2210018M11Rik	Static	29.642	0.3721	0.2678	1.3896	0.1647	0.9997	29.331	36.488	38.456	38.924	30.828	23.433	27.236	29.397
chr7:105851385-105851769	32.368	Prkrir	Static	26.763	0.1712	0.2962	0.577919	0.5633	0.9997	32.851	27.612	21.826	21.13	31.892	18.97	22.696	17.292
chr7:106529690-106530025	60.943	Gdpd5	Static	31.637	0.07693	0.2648	0.290539	0.7714	0.9997	32.851	37.474	31.18	32.251	35.081	25.665	28.749	37.179
chr7:106632140-106632375	63.487	Rps3	Static	28.289	0.1617	0.298	0.54257	0.5874	0.9997	31.677	24.654	31.18	30.027	29.765	27.897	21.183	26.803
chr7:107128758-107129077	12.192	Rnf169	Static	16.24	-0.2982	0.3653	-0.816523	0.4142	0.9997	12.906	15.779	13.512	13.345	19.135	13.39	15.131	20.751
chr7:107269632-107270098	13.089	Pold3	Static	21.377	0.01939	0.3145	0.061643	0.9508	0.9997	19.945	18.737	27.023	20.018	22.324	24.549	23.453	14.699
chr7:107307682-107308323	30.248	Lipt2	Static	32.921	-0.159	0.2649	-0.60043	0.5482	0.9997	30.504	23.668	28.062	41.148	25.513	31.244	38.584	42.366
chr7:107375701-107376074	27.932	Pgm2l1	Static	25.115	0.03769	0.3011	0.125203	0.9004	0.9997	19.945	26.626	20.787	30.027	29.765	26.781	15.888	24.209
chr7:107520406-107521004	43.165	C2cd3	Static	41.729	0.01205	0.2509	0.0480519	0.9617	0.9997	31.677	31.557	58.204	46.708	40.396	35.708	35.558	53.606
chr7:107641453-107641932	22.257	Ucp2	Static	23.968	-0.2275	0.2985	-0.762095	0.446	0.9997	18.772	20.709	25.984	21.13	24.45	31.244	25.723	20.751
chr7:107685451-107685762	37.456	Coa4	Static	24.594	-0.2639	0.2994	-0.881386	0.3781	0.9997	11.732	25.64	25.984	24.466	25.513	23.433	30.262	26.803
chr7:107854674-107855184	17.185	Fam168a	Static	29.082	0.2462	0.2801	0.878956	0.3794	0.9997	29.331	26.626	29.102	40.036	28.702	24.549	31.019	20.751
chr7:108256508-108257102	52.473	Fchsd2	Static	58.348	0.1125	0.23	0.489281	0.6246	0.9997	70.394	52.267	49.889	53.381	43.585	42.403	53.715	69.169
chr7:108729467-108729748	24.576	Art2b	Static	18.109	-0.2759	0.3439	-0.802349	0.4224	0.9997	10.559	19.723	13.512	17.794	15.946	18.97	23.453	16.428
chr7:109044737-109045199	9.894	Anapc15	Static	24.277	0.01551	0.2924	0.0530555	0.9577	0.9997	22.292	26.626	24.944	24.466	19.135	23.433	26.479	28.532
chr7:109358349-109359083	22.216	Nup98	Static	37.91	0.4366	0.2583	1.69024	0.09098	0.9997	43.41	31.557	43.653	47.821	34.018	35.708	27.236	26.803
chr7:109398178-109398732	20.062	Rhog	Static	24.551	-0.3132	0.3028	-1.03439	0.301	0.9997	18.772	21.696	23.905	21.13	32.955	23.433	21.183	29.397
chr7:109398845-109399461	76.678	Rhog	Static	52.553	0.11	0.2277	0.483128	0.629	0.9997	48.103	57.197	46.771	55.605	60.594	59.141	36.314	40.637
chr7:109416062-109416726	11.236	Stim1	Static	24.888	-0.1133	0.3	-0.377736	0.7056	0.9997	18.772	28.599	21.826	27.803	30.828	16.738	25.723	31.991
chr7:112548497-112548910	17.749	Fam160a2	Static	24.87	-0.02988	0.325	-0.0919563	0.9267	0.9997	35.197	24.654	15.59	16.682	26.576	12.275	24.966	26.803
chr7:112702713-112703135	11.281	Smpd1	Dynamic	14.382	-0.5511	0.3729	-1.47788	0.1394	0.9997	8.213	10.848	14.551	12.233	18.072	20.086	14.374	15.563
chr7:112892771-112893045	62.329	Taf10	Static	26.919	-0.1386	0.2806	-0.494079	0.6213	0.9997	25.811	23.668	25.984	24.466	31.892	26.781	26.479	25.074
chr7:112959366-112959920	34.927	Mrpl17	Static	38.972	0.01913	0.251	0.0761961	0.9393	0.9997	44.583	39.446	36.377	36.7	43.585	33.476	42.367	34.585
chr7:116662392-116662745	42.039	Rpl27a	Static	25.469	-0.1275	0.2904	-0.43897	0.6607	0.9997	29.331	26.626	27.023	15.569	28.702	25.665	25.723	26.803
chr7:117129721-117130033	27.669	Tmem41b	Static	22.45	0.03562	0.3223	0.110519	0.912	0.9997	24.638	21.696	14.551	30.027	20.198	27.897	26.479	13.834
chr7:117204828-117205299	27.265	Zfp143	Static	28.653	-0.07901	0.2817	-0.280431	0.7791	0.9997	32.851	29.585	22.866	24.466	25.513	29.012	34.801	25.074
chr7:117265285-117265749	30.686	Wee1	Static	29.214	-0.1371	0.2919	-0.469722	0.6386	0.9997	34.024	17.751	31.18	25.578	27.639	25.665	40.854	24.209
chr7:120656896-120657352	16.735	Far1	Static	23.952	0.009993	0.3063	0.032624	0.974	0.9997	31.677	26.626	22.866	22.242	19.135	31.244	18.914	32.855
chr7:121354089-121354420	208.011	Copb1	Dynamic	41.275	-0.679	0.3014	-2.25282	0.02427	0.9997	34.024	15.779	42.613	33.363	53.153	55.793	50.689	39.772
chr7:121419446-121419905	146.194	Psma1	Static	49.218	-0.1573	0.2458	-0.640021	0.5222	0.9997	57.489	34.516	54.046	38.924	55.279	37.939	62.037	50.148
chr7:124524104-124524570	24.165	Xylt1	Static	25.502	-0.2188	0.292	-0.749246	0.4537	0.9997	24.638	22.682	18.708	26.691	22.324	29.012	31.775	24.209
chr7:125259495-125259930	17.201	Rps15a	Static	21.431	0.02758	0.3125	0.088269	0.9297	0.9997	14.079	17.751	28.062	26.691	14.883	20.086	28.749	20.751
chr7:125272980-125273387	10.131	Arl6ip1	Static	22.803	0.4602	0.3046	1.51068	0.1309	0.9997	16.425	25.64	32.22	35.587	19.135	21.201	21.183	18.157
chr7:125386952-125387661	61.949	4930583K01Rik	Static	48.87	-0.04416	0.23	-0.191963	0.8478	0.9997	42.237	46.35	44.692	54.493	48.9	42.403	44.636	57.929
chr7:125728145-125728404	63.44	Tmc7	Static	30.037	0.06753	0.2691	0.251001	0.8018	0.9997	30.504	31.557	25.984	32.251	29.765	31.244	28.749	25.074
chr7:126937406-126937658	12.602	2610020H08Rik	Static	14.966	-0.2477	0.3548	-0.698337	0.485	0.9997	16.425	14.792	12.472	13.345	17.009	14.506	15.888	19.886
chr7:127778594-127778989	0	Uqcrc2	Static	83.702	0.064	0.1913	0.334569	0.738	0.9997	96.206	96.644	87.305	67.839	83.981	87.037	82.464	77.816
chr7:128177903-128178417	60.861	Mettl9	Static	31.008	-0.001798	0.2894	-0.0062139	0.995	0.9997	38.717	33.529	21.826	31.139	20.198	36.824	26.479	40.637
chr7:128850885-128851132	20.233	Usp31	Static	23.483	0.1978	0.3076	0.642878	0.5203	0.9997	25.811	21.696	32.22	17.794	17.009	24.549	21.183	22.48
chr7:129210564-129211021	29.544	Ears2	Static	30.953	0.1654	0.2749	0.601585	0.5475	0.9997	38.717	30.571	34.299	28.915	30.828	20.086	36.314	30.262
chr7:129276240-129276589	22.209	Dctn5	Static	21.848	0.07745	0.3143	0.24645	0.8053	0.9997	18.772	22.682	22.866	25.578	27.639	22.317	16.644	19.886
chr7:130113193-130113450	15.608	4930413G21Rik	Static	21.543	0.4478	0.3239	1.38229	0.1669	0.9997	21.118	22.682	20.787	26.691	9.567	20.086	15.131	22.48
chr7:133415694-133416084	25.727	Sbk1	Static	22.203	0.02384	0.3113	0.0765782	0.939	0.9997	24.638	17.751	28.062	16.682	22.324	21.201	18.157	24.209
chr7:133513018-133513256	23.502	Lat	Static	27.035	0.1223	0.2846	0.429524	0.6675	0.9997	29.331	30.571	25.984	23.354	26.576	18.97	26.479	27.668
chr7:133618499-133619212	13.811	Sh2b1	Static	23.751	-0.3329	0.3007	-1.10729	0.2682	0.9997	17.599	20.709	21.826	24.466	20.198	32.36	24.21	30.262
chr7:133645633-133646346	34.383	Atxn2l	Static	35.417	-0.09316	0.2595	-0.359055	0.7196	0.9997	35.197	32.543	43.653	24.466	34.018	40.171	34.045	37.179
chr7:133646827-133647370	37.216	Atxn2l	Static	37.19	0.09612	0.2511	0.382844	0.7018	0.9997	44.583	33.529	41.574	34.475	42.522	30.128	34.045	37.179
chr7:133839199-133839511	46.984	Slx1b	Static	25.6	0.059	0.3019	0.195404	0.8451	0.9997	26.985	30.571	14.551	38.924	27.639	24.549	28.749	25.074
chr7:133902931-133903188	32.397	Mapk3	Static	19.01	-0.1407	0.3311	-0.425029	0.6708	0.9997	23.465	17.751	15.59	13.345	22.324	15.622	16.644	21.615
chr7:133920240-133920614	13.712	Ypel3	Static	20.185	0.5571	0.3223	1.72883	0.08384	0.9997	26.985	19.723	22.866	28.915	11.694	18.97	21.183	14.699
chr7:133935676-133936246	12.498	Ppp4c	Static	30.716	0.06308	0.2672	0.236099	0.8134	0.9997	32.851	34.516	29.102	26.691	34.018	35.708	24.21	25.074
chr7:134005828-134006114	12.084	Hirip3	Static	14.267	-0.2184	0.3616	-0.603923	0.5459	0.9997	16.425	15.779	10.393	13.345	13.82	20.086	15.888	14.699
chr7:134028144-134028554	53.674	Taok2	Static	36.156	0.1008	0.2557	0.39422	0.6934	0.9997	29.331	39.446	39.495	38.924	39.333	25.665	37.827	34.585
chr7:134160457-134160931	30.605	Pagr1a	Static	27.695	-0.1115	0.2875	-0.387739	0.6982	0.9997	22.292	28.599	33.259	22.242	36.144	20.086	27.992	31.126
chr7:134164617-134164946	11.297	Prrt2	Static	14.791	-0.4072	0.3752	-1.08534	0.2778	0.9997	9.386	14.792	10.393	18.906	17.009	20.086	13.618	20.751
chr7:134170613-134171229	34.128	Maz	Static	34.56	0.1455	0.2586	0.562581	0.5737	0.9997	30.504	40.433	34.299	44.484	29.765	40.171	34.801	31.126
chr7:134234713-134235044	19.577	AI467606	Static	23.215	0.2989	0.3208	0.931935	0.3514	0.9997	26.985	20.709	20.787	33.363	26.576	13.39	26.479	15.563
chr7:134351982-134352629	18.254	Tbc1d10b	Static	31.687	0.2259	0.2791	0.809423	0.4183	0.9997	21.118	39.446	32.22	48.933	29.765	26.781	30.262	34.585
chr7:134404106-134404494	34.344	Dctpp1	Static	30.462	0.4074	0.2915	1.3974	0.1623	0.9997	46.93	24.654	39.495	27.803	36.144	20.086	26.479	21.615
chr7:134565348-134565686	38.859	Zfp688	Static	24.569	-0.102	0.2958	-0.344689	0.7303	0.9997	25.811	20.709	21.826	23.354	25.513	20.086	27.992	24.209
chr7:134614448-134614934	26.412	Prr14	Static	29.443	-0.1176	0.2879	-0.408663	0.6828	0.9997	18.772	28.599	32.22	28.915	20.198	40.171	28.749	29.397
chr7:134655464-134656473	50.449	1700008J07Rik	Static	46.73	-0.2193	0.2358	-0.93011	0.3523	0.9997	31.677	47.336	49.889	43.372	46.774	36.824	59.011	59.659
chr7:134731807-134732426	31.237	Gm166	Static	29.716	0.1069	0.2759	0.387557	0.6983	0.9997	23.465	34.516	27.023	33.363	28.702	27.897	30.262	23.345
chr7:134851411-134851938	50.442	Mir762	Static	34.909	0.05937	0.2563	0.231658	0.8168	0.9997	37.544	31.557	38.456	33.363	24.45	35.708	37.071	38.043
chr7:134920481-134920959	18.385	Setd1a	Static	24.032	-0.02121	0.3115	-0.0680664	0.9457	0.9997	16.425	29.585	22.866	24.466	14.883	30.128	21.183	29.397
chr7:134984936-134985376	10.181	Stx4a	Static	24.867	0.2026	0.294	0.68917	0.4907	0.9997	25.811	23.668	33.259	24.466	25.513	22.317	18.157	27.668
chr7:135019583-135020483	9.107	Zfp668	Static	33.625	0.05689	0.2556	0.222555	0.8239	0.9997	34.024	35.502	34.299	36.7	41.459	31.244	32.532	30.262
chr7:135223758-135223991	9.009	Itgam	Static	11.838	0.09998	0.414	0.241484	0.8092	0.9997	9.386	15.779	8.315	15.569	5.315	15.622	12.861	12.105
chr7:135381339-135382133	41.399	9130023H24Rik	Static	52.203	-0.09226	0.2329	-0.396151	0.692	0.9997	45.756	52.267	58.204	45.596	56.342	45.75	43.88	70.034
chr7:135604841-135605419	23.489	Tial1	Static	29.641	0.08381	0.2759	0.303711	0.7613	0.9997	26.985	39.446	25.984	31.139	29.765	26.781	28.749	31.126
chr7:135754542-135754946	54.956	Inpp5f	Static	33.898	-0.03327	0.2796	-0.119021	0.9053	0.9997	46.93	30.571	29.102	25.578	32.955	33.476	28.749	38.043
chr7:135883788-135884192	29.278	Mcmbp	Static	23.367	-0.2128	0.3029	-0.702703	0.4822	0.9997	19.945	25.64	20.787	21.13	28.702	17.854	28.749	25.939
chr7:138506025-138506625	15.156	2310057M21Rik	Static	21.808	-0.4809	0.3064	-1.5695	0.1165	0.9997	19.945	17.751	18.708	17.794	31.892	30.128	20.427	22.48
chr7:138553991-138554217	13.117	Acadsb	Static	16.135	-0.1328	0.3442	-0.38581	0.6996	0.9997	15.252	14.792	17.669	17.794	20.198	16.738	13.618	21.615
chr7:140122628-140123054	14.334	Zranb1	Static	21.834	0.4092	0.3105	1.31788	0.1875	0.9997	32.851	30.571	20.787	16.682	17.009	25.665	18.157	13.834
chr7:140900965-140901194	17.477	Bccip	Static	18.264	-0.08291	0.3312	-0.250304	0.8024	0.9997	11.732	19.723	22.866	16.682	17.009	20.086	19.67	19.022
chr7:142907997-142908445	14.131	Mki67	Static	18.727	-0.3956	0.3354	-1.17959	0.2382	0.9997	22.292	15.779	13.512	11.121	22.324	23.433	15.888	19.886
chr7:144085975-144086287	20.386	Mgmt	Static	22.258	0.01652	0.3077	0.0536693	0.9572	0.9997	16.425	18.737	25.984	25.578	22.324	17.854	20.427	25.074
chr7:144629133-144629469	16.303	Glrx3	Static	19.571	0.3823	0.321	1.19106	0.2336	0.9997	19.945	25.64	23.905	18.906	19.135	17.854	18.157	12.969
chr7:144629632-144629978	14.59	Gm12669	Static	14.251	-0.2108	0.4	-0.527055	0.5982	0.9997	14.079	5.917	20.787	11.121	9.567	21.201	16.644	12.105
chr7:146101239-146101580	11.875	Bnip3	Static	19.406	-0.176	0.3321	-0.529903	0.5962	0.9997	23.465	16.765	13.512	20.018	22.324	23.433	17.401	19.886
chr7:146398840-146399428	42.19	Lrrc27	Static	46.984	0.1259	0.2381	0.529004	0.5968	0.9997	58.662	45.363	37.417	44.484	47.837	35.708	40.854	44.096
chr7:146434115-146434464	9.598	Pwwp2b	Dynamic	12.905	-0.7293	0.404	-1.80546	0.071	0.9997	9.386	6.903	7.275	15.569	13.82	18.97	13.618	18.157
chr7:146574430-146575079	67.916	Inpp5a	Static	60.016	0.1178	0.2148	0.548538	0.5833	0.9997	68.048	64.1	47.81	68.951	64.846	65.836	52.958	46.689
chr7:147311407-147311776	69.028	Paox	Static	33.566	0.01486	0.2683	0.0553629	0.9558	0.9997	39.89	27.612	24.944	40.036	36.144	32.36	31.775	30.262
chr7:148308979-148309317	29.325	Ano9	Static	21.072	0.09279	0.3282	0.282716	0.7774	0.9997	17.599	29.585	23.905	12.233	20.198	23.433	13.618	21.615
chr7:148401561-148401830	31.719	Rassf7	Static	24.322	0.3689	0.3266	1.12944	0.2587	0.9997	37.544	16.765	27.023	23.354	22.324	20.086	25.723	12.105
chr7:148513613-148514160	17.299	Deaf1	Static	26.678	0.1186	0.299	0.396798	0.6915	0.9997	30.504	30.571	28.062	20.018	28.702	25.665	23.453	22.48
chr7:148599952-148600416	26.609	Pddc1	Static	31.288	-0.235	0.276	-0.851684	0.3944	0.9997	38.717	24.654	22.866	24.466	27.639	33.476	30.262	37.179
chr7:148640778-148641158	19.998	Pnpla2	Static	24.075	0.2639	0.3099	0.851388	0.3946	0.9997	32.851	18.737	27.023	24.466	12.757	21.201	22.696	29.397
chr7:149088217-149088548	87.674	Tollip	Static	35.992	-0.008258	0.2608	-0.0316692	0.9747	0.9997	52.796	40.433	22.866	26.691	40.396	33.476	31.775	32.855
chr7:149573755-149574080	38.857	Ctsd	Static	24.061	0.004739	0.3016	0.015712	0.9875	0.9997	23.465	20.709	27.023	21.13	24.45	21.201	18.157	28.532
chr7:150785825-150786299	50.17	Cars	Static	32.382	-0.02527	0.2738	-0.0922746	0.9265	0.9997	42.237	21.696	35.338	32.251	37.207	36.824	26.479	33.72
chr7:151008700-151009038	56.169	Nadsyn1	Static	29.52	-0.1868	0.2865	-0.65182	0.5145	0.9997	32.851	34.516	20.787	24.466	27.639	26.781	33.288	38.908
chr7:151015616-151016095	16.645	Dhcr7	Static	23.076	0.2498	0.3045	0.820291	0.412	0.9997	15.252	30.571	29.102	30.027	25.513	17.854	21.183	24.209
chr7:151739600-151739925	27.356	Ppfia1	Static	24.56	0.02127	0.2952	0.0720481	0.9426	0.9997	26.985	31.557	20.787	20.018	29.765	20.086	22.696	24.209
chr7:152100660-152101065	17.876	Oraov1	Static	21.107	0.2558	0.325	0.787252	0.4311	0.9997	19.945	21.696	24.944	24.466	23.387	8.927	17.401	26.803
chr8:3279239-3279726	11.065	Insr	Static	16.899	-0.2575	0.3537	-0.728043	0.4666	0.9997	16.425	11.834	18.708	15.569	24.45	11.159	18.914	19.886
chr8:3500323-3500723	24.564	Mcoln1	Static	20.491	-0.2036	0.3195	-0.637339	0.5239	0.9997	21.118	16.765	18.708	15.569	20.198	17.854	19.67	25.074
chr8:3621264-3621553	9.775	Pet100	Static	12.706	-0.1402	0.3829	-0.366107	0.7143	0.9997	12.906	12.82	10.393	12.233	14.883	13.39	13.618	11.24
chr8:4165925-4166297	23.297	Evi5l	Static	18.67	-0.3015	0.3259	-0.925272	0.3548	0.9997	23.465	16.765	13.512	15.569	20.198	24.549	18.914	20.751
chr8:4259168-4259387	13.915	Ctxn1	Static	18.638	0.149	0.3371	0.442064	0.6584	0.9997	19.945	24.654	18.708	13.345	13.82	25.665	15.131	14.699
chr8:4275682-4276151	225.116	Timm44	Static	63.158	0.07979	0.2091	0.381686	0.7027	0.9997	73.914	67.059	69.636	51.157	66.972	59.141	63.55	57.065
chr8:4677233-4678122	25.157	Zfp958	Static	44.238	0.2147	0.2313	0.928375	0.3532	0.9997	48.103	57.197	39.495	47.821	43.585	45.75	39.341	37.179
chr8:4678341-4678776	43.134	Zfp958	Static	32.477	0.09048	0.2638	0.342941	0.7316	0.9997	37.544	34.516	33.259	26.691	27.639	27.897	34.801	32.855
chr8:9976229-9976540	18.069	Lig4	Static	21.174	0.1523	0.3159	0.482019	0.6298	0.9997	15.252	25.64	27.023	18.906	19.135	20.086	19.67	19.886
chr8:10925668-10925972	56.176	3930402G23Rik	Dynamic	18.915	-1.246	0.39	-3.19483	0.001399	0.1945	7.039	13.806	8.315	15.569	24.45	46.866	22.696	16.428
chr8:10945994-10946390	13.867	3930402G23Rik	Static	19.5	0.3816	0.3528	1.08162	0.2794	0.9997	11.732	24.654	32.22	18.906	12.757	22.317	11.348	21.615
chr8:11008939-11009557	12.224	Irs2	Static	23.857	0.2183	0.2929	0.745386	0.456	0.9997	25.811	20.709	30.141	30.027	18.072	21.201	27.992	24.209
chr8:11497241-11497730	21.585	Carkd	Static	21.747	0.04669	0.322	0.144985	0.8847	0.9997	14.079	26.626	21.826	23.354	18.072	31.244	16.644	19.022
chr8:11503479-11504262	0	Carkd	Dynamic	74.378	-0.5516	0.2282	-2.41782	0.01561	0.9524	70.394	54.239	60.282	64.502	89.296	102.659	93.056	80.409
chr8:11555157-11556530	58.974	Ing1	Static	65.029	-0.04805	0.208	-0.23099	0.8173	0.9997	68.048	58.183	67.558	62.278	58.468	66.952	66.576	72.628
chr8:11557716-11558710	20.016	Ing1	Static	31.055	-0.3339	0.285	-1.17164	0.2413	0.9997	30.504	23.668	30.141	31.139	26.576	55.793	34.801	29.397
chr8:11635085-11636055	77.543	Ankrd10	Static	63.796	0.1936	0.2249	0.860917	0.3893	0.9997	77.434	60.156	58.204	74.511	54.216	58.025	46.15	77.816
chr8:13105444-13105824	40.83	Cul4a	Static	29.26	-0.2145	0.2743	-0.781722	0.4344	0.9997	23.465	24.654	27.023	27.803	29.765	25.665	28.749	35.449
chr8:13338441-13338799	36.183	Tfdp1	Static	20.809	-0.2379	0.3513	-0.677055	0.4984	0.9997	17.599	13.806	17.669	27.803	22.324	39.055	14.374	18.157
chr8:13785619-13786227	11.232	Upf3a	Static	30.071	-0.01658	0.2697	-0.0614652	0.951	0.9997	30.504	32.543	28.062	27.803	26.576	33.476	25.723	34.585
chr8:14306832-14307162	11.037	Dlgap2	Static	73.47	0.3235	0.2307	1.40202	0.1609	0.9997	45.756	71.004	90.423	134.565	45.711	59.141	65.063	99.431
chr8:18595050-18595587	11.065	Mcph1	Static	23.852	0.09871	0.2984	0.330802	0.7408	0.9997	21.118	22.682	24.944	25.578	26.576	20.086	23.453	18.157
chr8:18846122-18846471	11.055	Agpat5	Static	16.605	-0.3077	0.3626	-0.848463	0.3962	0.9997	15.252	17.751	12.472	11.121	10.631	23.433	18.157	17.292
chr8:23170856-23171385	94.075	Alg11	Static	51.964	-0.1236	0.2522	-0.489991	0.6241	0.9997	43.41	39.446	42.613	58.942	59.531	47.982	40.097	53.606
chr8:23276642-23277057	123.539	Nek3	Static	42.639	-0.04446	0.2393	-0.185818	0.8526	0.9997	42.237	50.294	32.22	40.036	49.963	46.866	36.314	37.179
chr8:23508744-23509199	23.279	1810012K16Rik	Static	24.091	-0.3348	0.3097	-1.0812	0.2796	0.9997	22.292	28.599	27.023	10.009	30.828	32.36	27.236	20.751
chr8:23969469-23970191	40.066	Kat6a	Static	41.949	0.1378	0.2436	0.565631	0.5716	0.9997	50.449	42.405	46.771	33.363	39.333	37.939	37.827	41.502
chr8:24318768-24319055	15.646	Agpat6	Static	18.575	-0.01331	0.3251	-0.0409567	0.9673	0.9997	19.945	14.792	18.708	24.466	18.072	23.433	18.157	19.022
chr8:24348089-24348385	31.223	Gins4	Static	26.517	0.1796	0.3117	0.576253	0.5644	0.9997	30.504	19.723	21.826	40.036	24.45	20.086	30.262	23.345
chr8:26127205-26127752	23.336	Adam9	Static	29.592	0.3436	0.2819	1.21883	0.2229	0.9997	29.331	33.529	25.984	36.7	26.576	30.128	26.479	16.428
chr8:26212172-26212609	29.31	Plekha2	Static	20.36	-0.2712	0.3191	-0.849919	0.3954	0.9997	19.945	22.682	12.472	18.906	20.198	22.317	24.966	20.751
chr8:26864683-26865129	30.573	Ddhd2	Static	26.126	0.003232	0.2892	0.011174	0.9911	0.9997	17.599	30.571	31.18	26.691	27.639	25.665	27.236	25.939
chr8:27229626-27230199	40.953	Hook3	Static	35.312	0.1366	0.2686	0.508616	0.611	0.9997	32.851	44.377	32.22	37.812	22.324	39.055	35.558	37.179
chr8:27268493-27268788	17.605	Thap1	Static	19.266	0.09695	0.3233	0.299893	0.7643	0.9997	21.118	18.737	19.748	16.682	21.261	18.97	15.888	15.563
chr8:34495952-34496368	43.737	Wrn	Static	32.614	0.3844	0.2685	1.43197	0.1522	0.9997	32.851	45.363	39.495	32.251	35.081	25.665	31.775	22.48
chr8:34752157-34752449	8.517	Ubxn8	Static	14.599	0.0819	0.357	0.229443	0.8185	0.9997	15.252	11.834	17.669	18.906	14.883	14.506	16.644	13.834
chr8:34842261-34842577	29.286	Gtf2e2	Static	25.903	-0.1489	0.3155	-0.472021	0.6369	0.9997	32.851	23.668	31.18	11.121	20.198	27.897	28.749	31.991
chr8:35171442-35171670	22.866	Dctn6	Static	18.012	-0.4097	0.3401	-1.20477	0.2283	0.9997	15.252	18.737	11.433	17.794	23.387	22.317	13.618	25.074
chr8:36028641-36028960	18.524	Tnks	Static	22.798	0.381	0.3077	1.23792	0.2157	0.9997	17.599	28.599	27.023	30.027	24.45	16.738	21.94	16.428
chr8:36439574-36439837	10.316	Ppp1r3b	Static	14.927	-0.09243	0.3684	-0.250877	0.8019	0.9997	12.906	23.668	10.393	12.233	13.82	16.738	13.618	18.157
chr8:36558079-36558723	27.807	Eri1	Static	28.79	-0.1661	0.2958	-0.561714	0.5743	0.9997	17.599	29.585	24.944	35.587	21.261	39.055	34.045	26.803
chr8:37312042-37312611	41.523	Lonrf1	Static	35.019	-0.1655	0.2624	-0.630698	0.5282	0.9997	43.41	30.571	33.259	23.354	34.018	43.519	32.532	35.449
chr8:41596573-41597318	22.722	Cnot7	Static	31.893	0.05755	0.2674	0.215184	0.8296	0.9997	37.544	34.516	27.023	27.803	27.639	36.824	25.723	31.126
chr8:42459924-42460202	14.966	Asah1	Static	15.869	-0.2346	0.3667	-0.639863	0.5223	0.9997	11.732	26.626	11.433	8.897	20.198	17.854	14.374	15.563
chr8:47060431-47060893	66.987	1700029J07Rik	Static	36.275	0.1378	0.2613	0.527502	0.5978	0.9997	31.677	35.502	50.928	32.251	38.27	24.549	40.097	33.72
chr8:47084960-47085573	158.989	Ankrd37	Static	61.496	-0.1438	0.2277	-0.631462	0.5277	0.9997	66.875	65.087	61.322	40.036	57.405	61.373	76.412	60.523
chr8:47248569-47249134	26.434	Cfap97	Static	24.38	-0.04542	0.3055	-0.148667	0.8818	0.9997	23.465	25.64	29.102	18.906	22.324	23.433	20.427	34.585
chr8:47555953-47556469	35.039	Acsl1	Static	34.312	-0.1902	0.265	-0.717511	0.4731	0.9997	25.811	34.516	29.102	33.363	32.955	42.403	38.584	26.803
chr8:47637125-47637486	41.632	Cenpu	Static	27.863	0.3096	0.2864	1.0812	0.2796	0.9997	30.504	29.585	21.826	41.148	21.261	22.317	30.262	25.074
chr8:47702494-47702838	21.171	Casp3	Static	22.577	-0.1123	0.3006	-0.373718	0.7086	0.9997	28.158	28.599	19.748	14.457	26.576	25.665	22.696	21.615
chr8:47824736-47825157	17.815	Gm16675	Static	24.835	0.3208	0.2882	1.11318	0.2656	0.9997	30.504	26.626	24.944	31.139	19.135	23.433	21.94	25.939
chr8:48760210-48761045	34.343	Ing2	Static	43.419	0.2633	0.2335	1.12748	0.2595	0.9997	48.103	56.211	39.495	52.269	40.396	40.171	41.61	40.637
chr8:48799218-48799866	57.076	Cdkn2aip	Static	45.005	0.01589	0.2436	0.0652112	0.948	0.9997	41.063	45.363	41.574	51.157	48.9	35.708	49.932	42.366
chr8:55615031-55615582	120.447	Spcs3	Static	49.75	-0.01126	0.231	-0.0487189	0.9611	0.9997	50.449	41.419	57.164	40.036	48.9	40.171	55.228	45.825
chr8:59966598-59966841	16.078	2500002B13Rik	Static	16.092	-0.161	0.3724	-0.432427	0.6654	0.9997	15.252	10.848	11.433	17.794	19.135	15.622	15.888	11.24
chr8:63369023-63369423	10.267	2700029M09Rik	Static	22.522	0.1895	0.3167	0.598299	0.5496	0.9997	18.772	15.779	30.141	27.803	18.072	23.433	15.131	24.209
chr8:63461888-63462386	49.043	Clcn3	Static	33.12	0.01977	0.2677	0.073836	0.9411	0.9997	35.197	42.405	23.905	34.475	35.081	25.665	34.045	38.043
chr8:63471842-63472261	14.343	Nek1	Static	22.433	0.1205	0.3064	0.393338	0.6941	0.9997	24.638	26.626	16.63	27.803	28.702	18.97	21.94	18.157
chr8:67212195-67212736	18.006	Msmo1	Static	28.093	0.04931	0.2852	0.172872	0.8628	0.9997	23.465	35.502	29.102	27.803	37.207	23.433	21.183	31.126
chr8:69383978-69384256	107.973	Naf1	Static	43.167	0.2049	0.2395	0.855455	0.3923	0.9997	37.544	56.211	51.967	42.26	37.207	47.982	40.854	38.043
chr8:71612357-71612713	32.794	Atp6v1b2	Static	23.463	0.1581	0.3019	0.523746	0.6005	0.9997	24.638	25.64	21.826	27.803	22.324	13.39	28.749	25.074
chr8:72149046-72149418	12.268	Zfp868	Static	20.492	0.4095	0.3128	1.3092	0.1905	0.9997	22.292	25.64	20.787	24.466	18.072	21.201	16.644	14.699
chr8:72273448-72274025	23.4	Zfp963	Static	21.108	-0.1532	0.3618	-0.42354	0.6719	0.9997	14.079	23.668	15.59	30.027	8.504	33.476	21.94	29.397
chr8:72356214-72356677	14.527	Pbx4	Static	24.707	0.1698	0.3022	0.561956	0.5741	0.9997	26.985	25.64	29.102	25.578	19.135	29.012	15.888	31.991
chr8:72427060-72427274	9.624	Ndufa13	Static	19.593	0.5581	0.3273	1.70519	0.08816	0.9997	18.772	31.557	21.826	21.13	12.757	16.738	18.157	15.563
chr8:72519886-72520596	20.532	Gatad2a	Static	32.318	-0.1958	0.2808	-0.697381	0.4856	0.9997	23.465	39.446	24.944	32.251	31.892	25.665	38.584	42.366
chr8:72682320-72682753	30.004	Mef2b	Static	25.395	-0.2996	0.2937	-1.02007	0.3077	0.9997	16.425	22.682	30.141	21.13	21.261	30.128	31.775	28.532
chr8:72736176-72736763	23.604	Slc25a42	Static	31.045	0.06612	0.2774	0.238388	0.8116	0.9997	22.292	38.46	36.377	30.027	32.955	40.171	23.453	27.668
chr8:72758017-72758579	20.108	Armc6	Static	30.023	0.004378	0.2741	0.0159731	0.9873	0.9997	28.158	34.516	27.023	27.803	25.513	31.244	34.045	25.939
chr8:72806699-72806943	24.932	Homer3	Static	23.107	0.05587	0.313	0.17851	0.8583	0.9997	25.811	23.668	21.826	17.794	17.009	20.086	28.749	19.022
chr8:72877138-72877473	42.002	Upf1	Static	26.372	-0.1588	0.2824	-0.562239	0.574	0.9997	29.331	24.654	24.944	22.242	24.45	32.36	27.236	28.532
chr8:72963232-72963743	30.586	Crtc1	Static	31.971	0.5768	0.2719	2.12187	0.03385	0.9997	38.717	39.446	36.377	40.036	19.135	17.854	34.801	32.855
chr8:73046867-73047147	9.227	Kxd1	Static	15.039	0.3609	0.3665	0.984856	0.3247	0.9997	18.772	13.806	13.512	18.906	17.009	10.043	11.348	12.105
chr8:73051497-73051869	41.206	Fkbp8	Static	21.009	-0.3805	0.3241	-1.17403	0.2404	0.9997	12.906	19.723	22.866	12.233	18.072	20.086	24.966	25.939
chr8:73062542-73063622	56.47	Ell	Static	67.731	-0.04397	0.205	-0.214467	0.8302	0.9997	76.261	71.99	61.322	64.502	82.918	84.806	61.281	56.2
chr8:73133418-73134197	13.378	Ssbp4	Static	33.519	-0.3187	0.275	-1.15902	0.2464	0.9997	25.811	35.502	24.944	28.915	26.576	42.403	31.775	43.231
chr8:73197027-73197413	28.925	Lsm4	Static	28.215	-0.0007588	0.2942	-0.002579	0.9979	0.9997	26.985	17.751	31.18	37.812	35.081	29.012	21.94	27.668
chr8:73222279-73222959	16.123	Jund	Static	44.464	0.2098	0.2333	0.899188	0.3686	0.9997	50.449	41.419	46.771	47.821	37.207	40.171	37.071	46.689
chr8:73224495-73224817	17.511	Jund	Static	14.243	-0.2527	0.3729	-0.677557	0.4981	0.9997	10.559	8.875	14.551	20.018	17.009	17.854	13.618	15.563
chr8:73278358-73278609	14.623	Rab3a	Static	15.85	0.3748	0.3678	1.01909	0.3082	0.9997	24.638	11.834	14.551	22.242	19.135	16.738	13.618	7.782
chr8:73284801-73285250	36.423	Mpv17l2	Static	32.631	0.2229	0.2689	0.828803	0.4072	0.9997	31.677	33.529	31.18	42.26	34.018	33.476	27.236	25.074
chr8:73300504-73301270	32.055	2010320M18Rik	Static	37.046	0.04318	0.2582	0.167223	0.8672	0.9997	29.331	36.488	48.849	35.587	37.207	31.244	46.906	30.262
chr8:73320817-73321659	23.188	Mir7240	Static	45.73	0.001891	0.2298	0.0082326	0.9934	0.9997	50.449	46.35	54.046	40.036	44.648	44.635	46.906	54.471
chr8:73363526-73363893	15.605	Arrdc2	Static	31.809	0.1674	0.2755	0.607682	0.5434	0.9997	30.504	32.543	32.22	37.812	34.018	22.317	22.696	39.772
chr8:73389444-73389853	36.203	Ccdc124	Static	31.486	0.09799	0.2804	0.349469	0.7267	0.9997	26.985	35.502	27.023	40.036	30.828	27.897	27.992	34.585
chr8:73421262-73421684	33.883	Rpl18a	Static	28.486	0.3327	0.2773	1.1997	0.2303	0.9997	37.544	27.612	34.299	27.803	28.702	21.201	27.236	23.345
chr8:73796224-73796788	32.572	Haus8	Static	32.58	0.09318	0.2616	0.356213	0.7217	0.9997	26.985	31.557	39.495	35.587	34.018	27.897	34.801	28.532
chr8:73891077-73891568	28.487	Use1	Static	30.601	0.06873	0.2922	0.235231	0.814	0.9997	28.158	36.488	23.905	33.363	28.702	21.201	22.696	44.096
chr8:73895142-73895722	29.585	Ocel1	Static	38.458	-0.04013	0.2486	-0.161408	0.8718	0.9997	34.024	39.446	34.299	38.924	30.828	37.939	42.367	39.772
chr8:73906002-73906237	15.084	Nr2f6	Static	16.185	-0.0002171	0.3462	-0.0006272	0.9995	0.9998	18.772	21.696	14.551	12.233	18.072	13.39	17.401	17.292
chr8:73920489-73920783	11.264	Babam1	Static	17.307	0.2188	0.3344	0.654334	0.5129	0.9997	14.079	22.682	17.669	23.354	17.009	14.506	17.401	18.157
chr8:73988493-73988854	14.578	Mrpl34	Static	17.808	0.0932	0.3345	0.278598	0.7806	0.9997	16.425	22.682	21.826	20.018	14.883	21.201	22.696	17.292
chr8:74031593-74031867	28.941	Plvap	Static	18.61	-0.03189	0.348	-0.0916438	0.927	0.9997	8.213	27.612	20.787	20.018	15.946	18.97	21.94	22.48
chr8:74134787-74135375	44.22	Colgalt1	Static	33.675	0.1438	0.2701	0.532544	0.5943	0.9997	29.331	39.446	30.141	45.596	22.324	30.128	43.88	35.449
chr8:74153088-74153436	125.953	Mir6769b	Static	45.7	0.05565	0.2345	0.237343	0.8124	0.9997	37.544	44.377	58.204	43.372	40.396	42.403	50.689	43.231
chr8:74189355-74189863	18.233	Unc13a	Static	24.891	-0.0473	0.2968	-0.159329	0.8734	0.9997	24.638	36.488	20.787	14.457	26.576	29.012	21.94	20.751
chr8:74660604-74660903	19.681	Tpm4	Static	17.677	0.04092	0.3552	0.115218	0.9083	0.9997	19.945	6.903	20.787	26.691	14.883	21.201	16.644	18.157
chr8:74684661-74685227	43.841	Rab8a	Static	45.317	-0.09142	0.2342	-0.39039	0.6962	0.9997	46.93	38.46	39.495	45.596	51.026	52.446	36.314	43.231
chr8:74945186-74945637	126.492	Eps15l1	Static	50.26	0.1027	0.2364	0.434671	0.6638	0.9997	57.489	37.474	61.322	46.708	48.9	39.055	54.472	45.825
chr8:74967620-74967963	12.268	1700030K09Rik	Static	14.132	0.2593	0.3928	0.660132	0.5092	0.9997	9.386	17.751	12.472	22.242	19.135	13.39	6.809	13.834
chr8:74999026-74999466	90.407	Cherp	Static	45.259	-0.1672	0.2336	-0.715769	0.4741	0.9997	45.756	33.529	44.692	45.596	45.711	41.287	56.741	45.825
chr8:75016587-75016929	45.138	Slc35e1	Static	31.191	0.1434	0.2736	0.52416	0.6002	0.9997	29.331	28.599	44.692	25.578	25.513	22.317	31.775	37.179
chr8:75072066-75072485	41.957	Med26	Static	29.234	-0.2033	0.2946	-0.689982	0.4902	0.9997	32.851	22.682	21.826	26.691	28.702	25.665	33.288	31.126
chr8:75094623-75095137	29.949	Smim7	Static	31.818	0.04835	0.2618	0.184704	0.8535	0.9997	30.504	31.557	34.299	31.139	31.892	35.708	27.236	29.397
chr8:75170282-75170545	14.51	Nwd1	Static	15.07	0.1774	0.3739	0.474627	0.6351	0.9997	14.079	20.709	12.472	20.018	6.378	20.086	15.131	18.157
chr8:75200413-75200774	11.242	Nwd1	Static	12.087	-0.131	0.4157	-0.315229	0.7526	0.9997	14.079	7.889	20.787	7.785	17.009	15.622	12.105	11.24
chr8:77517601-77518062	15.189	Hmgxb4	Static	21.704	0.05819	0.3094	0.188094	0.8508	0.9997	21.118	27.612	23.905	18.906	22.324	21.201	21.94	22.48
chr8:79425932-79426326	26.301	Nr3c2	Static	25.199	0.06191	0.308	0.201037	0.8407	0.9997	31.677	23.668	19.748	25.578	38.27	18.97	19.67	19.886
chr8:81818530-81819238	27.112	Gm4890	Static	31.156	-0.2461	0.2706	-0.909347	0.3632	0.9997	25.811	26.626	25.984	37.812	40.396	35.708	27.992	34.585
chr8:82162965-82163564	26.243	Otud4	Static	28.88	0.07782	0.2851	0.272896	0.7849	0.9997	26.985	35.502	34.299	20.018	21.261	32.36	29.505	27.668
chr8:82235391-82235850	140.192	Abce1	Static	49.05	0.03388	0.2321	0.146008	0.8839	0.9997	55.142	42.405	45.731	41.148	43.585	47.982	44.636	43.231
chr8:83262999-83263754	38.263	Smarca5	Static	39.871	0.05882	0.2391	0.245993	0.8057	0.9997	42.237	41.419	42.613	44.484	35.081	41.287	39.341	48.419
chr8:85297904-85298155	15.805	Zfp330	Static	14.051	0.3518	0.3763	0.934847	0.3499	0.9997	17.599	18.737	11.433	17.794	14.883	7.811	16.644	11.24
chr8:85856297-85856651	30.438	Elmod2	Static	26.768	0.2217	0.2822	0.785545	0.4321	0.9997	34.024	23.668	30.141	31.139	28.702	24.549	21.183	27.668
chr8:86090550-86090998	13.163	Ndufb7	Static	15.078	-0.08097	0.3675	-0.220292	0.8256	0.9997	12.906	17.751	12.472	12.233	19.135	20.086	8.322	12.969
chr8:86131841-86132236	36.603	Dnajb1	Static	31.881	0.1787	0.2686	0.665447	0.5058	0.9997	31.677	40.433	33.259	30.027	29.765	41.287	21.94	28.532
chr8:86176351-86176710	10.992	Gipc1	Static	16.353	0.07049	0.3682	0.191447	0.8482	0.9997	19.945	22.682	12.472	15.569	19.135	7.811	22.696	16.428
chr8:86186161-86186548	251.115	Ptger1	Static	71.475	0.1626	0.2225	0.730702	0.465	0.9997	93.859	57.197	78.991	67.839	80.792	60.257	56.741	68.305
chr8:86264033-86264307	27.864	Adgre5	Static	16.636	-0.2133	0.3445	-0.619277	0.5357	0.9997	15.252	14.792	15.59	18.906	20.198	24.549	18.914	12.105
chr8:86272616-86272988	17.174	Adgre5	Static	18.466	-0.006138	0.3505	-0.0175108	0.986	0.9997	9.386	19.723	16.63	28.915	23.387	21.201	17.401	13.834
chr8:86479089-86479621	36.705	Asf1b	Static	27.19	-0.1675	0.2884	-0.580902	0.5613	0.9997	30.504	19.723	22.866	30.027	31.892	34.592	25.723	24.209
chr8:86528468-86528828	26.045	Mir8111	Static	20.302	0.007009	0.3177	0.0220613	0.9824	0.9997	23.465	20.709	14.551	24.466	20.198	18.97	18.914	24.209
chr8:86590279-86590700	14.463	Rfx1	Static	24.216	-0.05876	0.2877	-0.204243	0.8382	0.9997	21.118	23.668	27.023	30.027	25.513	17.854	31.019	31.991
chr8:86591130-86591340	16.064	Rfx1	Static	21.945	0.239	0.334	0.715774	0.4741	0.9997	17.599	27.612	16.63	27.803	19.135	12.275	17.401	27.668
chr8:86628769-86629099	13.441	Dcaf15	Static	18.445	-0.2516	0.3407	-0.738326	0.4603	0.9997	14.079	14.792	21.826	16.682	14.883	24.549	22.696	18.157
chr8:86671783-86672107	14.976	4930432K21Rik	Static	23.71	0.3103	0.2956	1.04987	0.2938	0.9997	22.292	25.64	30.141	26.691	20.198	21.201	24.966	18.157
chr8:86704429-86704915	17.928	Mir181c	Static	20.928	-0.09012	0.314	-0.286974	0.7741	0.9997	22.292	18.737	27.023	15.569	25.513	21.201	24.21	18.157
chr8:86722327-86722579	15.982	Mir23a	Static	16.969	-0.03357	0.3431	-0.0978241	0.9221	0.9997	16.425	19.723	14.551	15.569	20.198	21.201	14.374	12.969
chr8:86760980-86761338	24.336	Zswim4	Static	21.864	-0.004779	0.3068	-0.0155753	0.9876	0.9997	19.945	19.723	20.787	27.803	17.009	21.201	21.183	29.397
chr8:86794193-86794440	13.399	Ccdc130	Static	15.25	0.1967	0.3584	0.548823	0.5831	0.9997	18.772	16.765	14.551	15.569	10.631	20.086	14.374	12.105
chr8:87187866-87188169	19.044	Ier2	Static	20.479	0.1849	0.3119	0.592665	0.5534	0.9997	26.985	23.668	17.669	27.803	24.45	17.854	24.21	17.292
chr8:87347634-87347856	31.741	Dand5	Dynamic	16.919	-0.7969	0.3531	-2.25704	0.02401	0.9997	10.559	15.779	8.315	15.569	20.198	29.012	19.67	19.022
chr8:87370832-87371139	14.924	Calr	Static	20.08	0.1735	0.3234	0.536605	0.5915	0.9997	24.638	15.779	20.787	25.578	11.694	20.086	24.21	20.751
chr8:87417698-87417960	9.973	Gcdh	Static	16.643	-0.1419	0.3621	-0.391976	0.6951	0.9997	7.039	21.696	16.63	17.794	20.198	24.549	13.618	13.834
chr8:87489924-87490210	55.843	Rnaseh2a	Static	33.452	0.2158	0.2774	0.777976	0.4366	0.9997	38.717	28.599	46.771	28.915	40.396	24.549	26.479	31.991
chr8:87502560-87502871	76.638	Junb	Static	32.037	0.1302	0.2756	0.47231	0.6367	0.9997	34.024	30.571	38.456	31.139	30.828	30.128	26.479	35.449
chr8:89147766-89148052	55.819	Lonp2	Static	29.92	0.2028	0.2824	0.718251	0.4726	0.9997	42.237	25.64	32.22	25.578	22.324	33.476	22.696	30.262
chr8:89269851-89270142	43.673	Siah1a	Static	24.534	-0.1358	0.3111	-0.436458	0.6625	0.9997	26.985	23.668	18.708	22.242	23.387	18.97	34.045	23.345
chr8:90722980-90723282	11.822	Papd5	Static	16.368	0.3571	0.3391	1.05328	0.2922	0.9997	23.465	17.751	18.708	20.018	11.694	18.97	15.131	16.428
chr8:90901137-90901405	16.752	Brd7	Dynamic	15.763	-0.8928	0.3625	-2.46303	0.01378	0.8704	15.252	11.834	12.472	6.673	19.135	25.665	20.427	19.886
chr8:93837112-93837406	11.671	Rpgrip1l	Static	17.683	0.431	0.3413	1.26299	0.2066	0.9997	16.425	26.626	19.748	18.906	10.631	17.854	16.644	15.563
chr8:94879613-94880267	17.412	Crnde	Static	33.522	0.118	0.2637	0.44767	0.6544	0.9997	30.504	29.585	36.377	36.7	36.144	33.476	25.723	28.532
chr8:96621933-96622555	13.486	Bbs2	Static	26.241	-0.1008	0.2929	-0.343978	0.7309	0.9997	23.465	30.571	15.59	31.139	27.639	27.897	28.749	23.345
chr8:96738263-96738494	22.193	Nup93	Static	19.986	0.1442	0.3201	0.450532	0.6523	0.9997	25.811	23.668	18.708	14.457	15.946	22.317	18.157	17.292
chr8:96887306-96887531	50.455	Herpud1	Static	26.883	-0.06563	0.2889	-0.227162	0.8203	0.9997	31.677	21.696	31.18	23.354	30.828	20.086	27.992	33.72
chr8:97125558-97126004	12.59	Fam192a	Static	27.642	0.2289	0.2873	0.796811	0.4256	0.9997	21.118	29.585	30.141	34.475	30.828	16.738	24.966	25.939
chr8:97604828-97605221	11.327	Katnb1	Static	21.12	0.03358	0.3231	0.103931	0.9172	0.9997	14.079	24.654	19.748	27.803	17.009	21.201	17.401	29.397
chr8:97855495-97856229	18.186	Usb1	Static	31.96	-0.05251	0.28	-0.187574	0.8512	0.9997	28.158	33.529	41.574	23.354	31.892	30.128	40.097	29.397
chr8:97958648-97959074	89.486	Cfap20	Static	56.182	0.15	0.2248	0.667152	0.5047	0.9997	62.182	65.087	53.007	51.157	51.026	44.635	61.281	50.148
chr8:107165511-107165874	33.314	Fam96b	Static	26.88	-0.2379	0.297	-0.80106	0.4231	0.9997	30.504	22.682	24.944	20.018	32.955	24.549	27.236	30.262
chr8:107694295-107694624	10.51	Cbfb	Static	18.638	0.007339	0.3399	0.0215887	0.9828	0.9997	19.945	21.696	13.512	18.906	23.387	24.549	15.888	11.24
chr8:107812954-107813594	118.541	4931428F04Rik	Static	74.996	-0.06973	0.2182	-0.319613	0.7493	0.9997	73.914	67.059	80.03	66.726	89.296	59.141	77.168	76.086
chr8:107850093-107850447	25.173	Lrrc29	Static	22.539	0.3716	0.31	1.19865	0.2307	0.9997	25.811	19.723	31.18	25.578	23.387	22.317	13.618	20.751
chr8:107871881-107872088	9.215	Fhod1	Static	16.671	0.212	0.3607	0.587809	0.5567	0.9997	17.599	11.834	14.551	27.803	13.82	16.738	12.105	19.022
chr8:108128774-108129209	14.283	Fam65a	Static	21.642	0.2307	0.3173	0.727151	0.4671	0.9997	24.638	21.696	23.905	25.578	13.82	31.244	17.401	19.886
chr8:108146401-108146824	112.061	Mir1966	Static	41.615	0.04307	0.2398	0.179579	0.8575	0.9997	37.544	40.433	42.613	52.269	30.828	44.635	49.932	42.366
chr8:108160041-108160780	33.991	Ctcf	Static	39.093	-0.04957	0.2434	-0.203634	0.8386	0.9997	45.756	32.543	37.417	40.036	38.27	40.171	43.88	38.043
chr8:108282383-108282739	64.805	Gfod2	Static	43.09	0.1442	0.2398	0.601461	0.5475	0.9997	42.237	52.267	38.456	54.493	46.774	40.171	35.558	47.554
chr8:108351015-108351627	19.768	Ranbp10	Static	26.618	-0.01985	0.2951	-0.0672734	0.9464	0.9997	19.945	26.626	29.102	34.475	39.333	26.781	21.183	25.939
chr8:108384203-108384808	29.685	Nutf2	Static	39.213	-0.02561	0.2501	-0.102389	0.9184	0.9997	32.851	42.405	40.535	36.7	35.081	43.519	31.775	45.825
chr8:108424135-108424635	24.714	Pskh1	Static	24.92	0.01172	0.2923	0.0400919	0.968	0.9997	25.811	22.682	20.787	33.363	26.576	25.665	21.94	27.668
chr8:108489857-108490168	37.722	Slc12a4	Static	22.228	-0.06839	0.3154	-0.216856	0.8283	0.9997	11.732	23.668	22.866	24.466	21.261	14.506	25.723	25.939
chr8:108578153-108578431	20.186	Nfatc3	Static	18.061	0.3112	0.3346	0.930053	0.3523	0.9997	23.465	20.709	18.708	20.018	14.883	10.043	22.696	19.022
chr8:108583191-108583698	26.429	Nfatc3	Static	26.04	0.1377	0.2886	0.477111	0.6333	0.9997	24.638	33.529	25.984	27.803	20.198	29.012	23.453	29.397
chr8:108734728-108735089	67.654	Prmt7	Static	31.704	0.08152	0.271	0.300753	0.7636	0.9997	30.504	34.516	39.495	23.354	29.765	30.128	31.775	29.397
chr8:108861872-108862192	18.382	Smpd3	Static	21.28	0.2322	0.3142	0.739084	0.4599	0.9997	21.118	26.626	24.944	15.569	21.261	23.433	15.131	16.428
chr8:109123618-109123928	58.03	Cdh1	Dynamic	12.564	-2.269	0.4857	-4.67074	3e-06	0.001327	2.346	3.945	8.315	3.336	9.567	23.433	32.532	21.615
chr8:109459473-109459775	20.227	Sntb2	Static	22.508	-0.109	0.3003	-0.362798	0.7168	0.9997	18.772	26.626	21.826	23.354	21.261	30.128	21.94	25.074
chr8:109554866-109555250	15.232	Vps4a	Static	24.933	-0.006931	0.2993	-0.0231594	0.9815	0.9997	18.772	28.599	20.787	27.803	25.513	23.433	21.183	26.803
chr8:109580330-109580861	53.08	Cog8	Static	36.147	0.03907	0.2681	0.145706	0.8842	0.9997	38.717	41.419	40.535	24.466	41.459	23.433	40.854	34.585
chr8:109620208-109620727	8.089	Terf2	Static	16.001	0.3515	0.351	1.00155	0.3166	0.9997	17.599	17.751	15.59	22.242	18.072	16.738	10.592	12.969
chr8:109948767-109949061	12.122	Nob1	Static	13.547	-0.3935	0.3829	-1.02764	0.3041	0.9997	16.425	15.779	10.393	6.673	15.946	18.97	13.618	14.699
chr8:112217113-112217419	264.939	Ist1	Static	68.026	0.1775	0.2156	0.823255	0.4104	0.9997	80.954	67.059	76.912	58.942	65.909	47.982	67.333	69.169
chr8:112229299-112229523	21.366	Zfp821	Static	15.769	-0.0139	0.368	-0.0377676	0.9699	0.9997	15.252	15.779	15.59	16.682	18.072	15.622	8.322	22.48
chr8:112261620-112261853	25.458	Atxn1l	Static	24.367	0.5912	0.3188	1.8547	0.06364	0.9997	38.717	19.723	32.22	22.242	23.387	12.275	21.183	17.292
chr8:113142384-113142617	14.008	Vac14	Static	19.552	0.09326	0.3392	0.274979	0.7833	0.9997	19.945	24.654	10.393	24.466	26.576	20.086	18.157	10.375
chr8:113618407-113618639	10.368	Pdpr	Static	15.454	-0.1545	0.3596	-0.429794	0.6673	0.9997	18.772	15.779	9.354	14.457	14.883	15.622	14.374	19.022
chr8:114045766-114046225	19.749	Wdr59	Static	28.447	0.08624	0.277	0.311358	0.7555	0.9997	29.331	33.529	25.984	26.691	28.702	24.549	24.966	30.262
chr8:114167204-114167482	49.445	Zfp1	Static	26.126	0.1707	0.2907	0.587288	0.557	0.9997	22.292	28.599	28.062	31.139	31.892	25.665	24.21	17.292
chr8:114400307-114400734	16.109	Tmem170	Static	22.6	-0.05173	0.3037	-0.170335	0.8647	0.9997	23.465	18.737	21.826	21.13	23.387	21.201	22.696	20.751
chr8:116159181-116159706	15.837	Mon1b	Static	22.334	-0.2621	0.3065	-0.855118	0.3925	0.9997	17.599	18.737	22.866	22.242	19.135	31.244	22.696	25.074
chr8:116963262-116963635	69.083	Wwox	Static	39.762	0.2521	0.2541	0.992155	0.3211	0.9997	46.93	38.46	45.731	33.363	27.639	26.781	39.341	44.96
chr8:117758109-117758311	19.018	Maf	Static	14.967	-0.2804	0.3837	-0.730726	0.4649	0.9997	16.425	16.765	10.393	11.121	14.883	14.506	22.696	12.969
chr8:117924262-117924537	12.416	Maf	Static	13.912	-0.3213	0.3886	-0.826887	0.4083	0.9997	10.559	14.792	10.393	7.785	12.757	16.738	14.374	10.375
chr8:119502598-119503032	23.363	1700030J22Rik	Static	24.688	0.1199	0.2949	0.406667	0.6843	0.9997	23.465	19.723	24.944	26.691	21.261	18.97	23.453	23.345
chr8:119517374-119517622	21.57	Gcsh	Static	15.757	-0.04798	0.3462	-0.138601	0.8898	0.9997	12.906	18.737	16.63	16.682	17.009	20.086	13.618	17.292
chr8:119780267-119780806	30.292	Cmip	Static	24.802	0.004573	0.3	0.0152427	0.9878	0.9997	25.811	21.696	18.708	30.027	28.702	29.012	21.183	18.157
chr8:121940515-121941064	33.309	Osgin1	Static	33.374	-0.237	0.2669	-0.888252	0.3744	0.9997	26.985	34.516	37.417	24.466	35.081	43.519	31.019	37.179
chr8:121947563-121948087	69.244	Osgin1	Static	40.856	0.08474	0.2413	0.35112	0.7255	0.9997	39.89	39.446	44.692	46.708	41.459	36.824	46.906	35.449
chr8:122082325-122082908	44.384	Mbtps1	Static	35.629	-0.1025	0.2668	-0.383952	0.701	0.9997	38.717	30.571	37.417	38.924	48.9	31.244	37.071	38.908
chr8:122098774-122099297	36.17	Dnaaf1	Static	31.726	0.04648	0.2705	0.171809	0.8636	0.9997	24.638	40.433	34.299	30.027	34.018	36.824	23.453	32.855
chr8:122364384-122364640	15.429	Cotl1	Static	16.997	0.06978	0.3528	0.197788	0.8432	0.9997	17.599	9.862	23.905	16.682	19.135	12.275	18.914	13.834
chr8:122385901-122386237	25.064	Klhl36	Static	27.964	0.09232	0.2781	0.332029	0.7399	0.9997	31.677	31.557	27.023	25.578	25.513	35.708	20.427	27.668
chr8:122434629-122435045	20.497	Usp10	Static	20.577	-0.1588	0.3125	-0.50803	0.6114	0.9997	18.772	16.765	22.866	23.354	27.639	20.086	21.94	21.615
chr8:122637716-122638238	62.069	6430548M08Rik	Static	34.972	-0.07589	0.2591	-0.292861	0.7696	0.9997	36.37	31.557	42.613	31.139	48.9	35.708	35.558	30.262
chr8:122800218-122800702	24.64	A330074K22Rik	Static	25.243	0.05311	0.2984	0.177998	0.8587	0.9997	30.504	16.765	27.023	27.803	22.324	26.781	28.749	19.886
chr8:122892833-122893074	17.006	Gse1	Static	16.722	-0.02124	0.3726	-0.0570145	0.9545	0.9997	16.425	14.792	13.512	17.794	23.387	17.854	16.644	6.917
chr8:123013253-123013673	29.898	Gse1	Static	24.659	-0.06276	0.2965	-0.211686	0.8324	0.9997	21.118	26.626	30.141	21.13	19.135	21.201	34.801	29.397
chr8:123061127-123061578	11.283	Gse1	Static	21.562	0.0398	0.3365	0.118291	0.9058	0.9997	21.118	32.543	18.708	16.682	19.135	17.854	31.775	16.428
chr8:123112937-123113454	25.598	Gins2	Static	37.49	-0.08406	0.2497	-0.33669	0.7364	0.9997	38.717	33.529	29.102	37.812	43.585	37.939	32.532	33.72
chr8:123260089-123260475	104.86	Irf8	Static	37.068	-0.1442	0.2642	-0.545824	0.5852	0.9997	31.677	46.35	32.22	36.7	54.216	35.708	29.505	44.096
chr8:123632137-123632378	14.123	Mthfsd	Static	19.333	0.0965	0.3235	0.298262	0.7655	0.9997	18.772	15.779	19.748	24.466	19.135	20.086	18.914	15.563
chr8:124102612-124103037	19.1	Fbxo31	Static	22.275	-0.1829	0.3161	-0.578813	0.5627	0.9997	25.811	29.585	11.433	20.018	28.702	24.549	18.157	25.074
chr8:124473950-124474696	44.161	Banp	Static	46.254	0.1634	0.233	0.701443	0.483	0.9997	49.276	44.377	43.653	54.493	38.27	44.635	42.367	45.825
chr8:124805154-124806079	87.439	Zfpm1	Static	84.861	0.07863	0.2139	0.367665	0.7131	0.9997	93.859	87.768	89.384	67.839	96.738	55.793	91.542	75.222
chr8:124900317-124900842	47.88	Zc3h18	Static	34.729	-0.2091	0.2621	-0.797698	0.425	0.9997	35.197	31.557	30.141	31.139	37.207	34.592	40.097	35.449
chr8:124967328-124967563	22.06	9330133O14Rik	Static	17.554	-0.04726	0.3315	-0.142584	0.8866	0.9997	22.292	21.696	15.59	13.345	18.072	22.317	14.374	19.886
chr8:124999887-125000123	17.095	Ctu2	Static	15.728	0.06793	0.3628	0.187248	0.8515	0.9997	12.906	12.82	17.669	22.242	12.757	21.201	18.157	10.375
chr8:125135141-125135587	51.667	Galns	Static	34.989	0.2575	0.2605	0.988404	0.323	0.9997	39.89	37.474	33.259	40.036	34.018	37.939	25.723	29.397
chr8:125226330-125226622	22.593	Cbfa2t3	Static	16.615	-0.2124	0.3758	-0.565307	0.5719	0.9997	21.118	7.889	21.826	15.569	14.883	25.665	20.427	15.563
chr8:125566113-125566398	20.873	Ankrd11	Static	20.724	-0.1349	0.3217	-0.41918	0.6751	0.9997	24.638	13.806	20.787	16.682	21.261	22.317	20.427	19.022
chr8:125736590-125736923	18.157	Chmp1a	Static	18.998	0.03651	0.3311	0.11028	0.9122	0.9997	24.638	16.765	13.512	22.242	22.324	15.622	15.888	20.751
chr8:125897367-125897717	12.416	Tcf25	Static	26.008	0.1492	0.2923	0.510421	0.6098	0.9997	35.197	26.626	24.944	23.354	22.324	25.665	22.696	27.668
chr8:126383294-126383565	35.862	Ccsap	Static	27.773	-0.01637	0.3212	-0.0509732	0.9593	0.9997	28.158	30.571	10.393	30.027	20.198	27.897	20.427	30.262
chr8:126472979-126473346	18.772	Nup133	Static	23.339	0.1883	0.303	0.62142	0.5343	0.9997	19.945	26.626	28.062	22.242	24.45	27.897	17.401	17.292
chr8:126545135-126545558	14.334	Taf5l	Static	20.666	0.1467	0.3168	0.463137	0.6433	0.9997	19.945	16.765	33.259	18.906	18.072	17.854	24.21	19.886
chr8:126958326-126958662	35.325	Pgbd5	Static	24.664	0.3757	0.2921	1.28606	0.1984	0.9997	30.504	20.709	34.299	33.363	21.261	21.201	20.427	28.532
chr8:127245707-127246365	30.639	Arv1	Static	34.156	0.09122	0.2611	0.34938	0.7268	0.9997	26.985	41.419	35.338	41.148	25.513	36.824	36.314	38.043
chr8:127386717-127387117	21.228	2810004N23Rik	Static	25.985	0.1808	0.298	0.606819	0.544	0.9997	28.158	33.529	21.826	23.354	23.387	24.549	29.505	15.563
chr8:127421451-127421981	53.178	Exoc8	Static	31.856	0.08149	0.2625	0.310507	0.7562	0.9997	35.197	31.557	27.023	34.475	30.828	31.244	31.019	27.668
chr8:127536636-127536956	14.414	Tsnax	Static	13.667	0.04706	0.3831	0.122819	0.9023	0.9997	14.079	19.723	12.472	13.345	6.378	18.97	17.401	14.699
chr8:128093657-128093988	20.302	4930567H12Rik	Static	20.317	0.04011	0.3132	0.128067	0.8981	0.9997	19.945	26.626	18.708	18.906	22.324	24.549	17.401	18.157
chr8:128946257-128946542	12.136	Coa6	Static	22.471	0.1672	0.317	0.52747	0.5979	0.9997	21.118	29.585	20.787	20.018	20.198	21.201	15.131	25.074
chr8:129117828-129118165	18.834	Irf2bp2	Static	18.641	0.1801	0.3376	0.533439	0.5937	0.9997	14.079	22.682	18.708	25.578	19.135	22.317	19.67	11.24
chr8:129118360-129118739	11.567	Irf2bp2	Static	18.434	0.1693	0.5619	0.301233	0.7632	0.9997	18.772	26.626	7.275	24.466	6.378	23.433	17.401	20.751
chr8:129190397-129190705	14.41	Irf2bp2	Static	19.15	-0.1697	0.3493	-0.485756	0.6271	0.9997	12.906	22.682	15.59	17.794	9.567	17.854	21.183	31.126
chr8:129371497-129371899	16.391	Tomm20	Static	17.878	-0.3448	0.3379	-1.02023	0.3076	0.9997	12.906	13.806	20.787	15.569	22.324	20.086	17.401	20.751
chr8:129469721-129469967	57.214	Tomm20	Static	28.345	0.03042	0.2751	0.110611	0.9119	0.9997	26.985	27.612	30.141	28.915	29.765	20.086	30.262	31.126
chr8:130024124-130024437	45.472	Pard3	Dynamic	19.507	-0.5285	0.3436	-1.53822	0.124	0.9997	15.252	12.82	15.59	21.13	18.072	32.36	25.723	17.292
chr8:131004718-131005479	54.319	Mir1903	Dynamic	39.523	-0.6259	0.2862	-2.18677	0.02876	0.9997	24.638	27.612	36.377	35.587	48.9	56.909	57.498	28.532
chr9:4309317-4309985	46.758	Aasdhppt	Static	42.223	0.03698	0.2432	0.152055	0.8791	0.9997	46.93	43.391	37.417	42.26	47.837	33.476	46.906	36.314
chr9:7763722-7764476	48.193	Tmem123	Static	46.208	0.1156	0.244	0.473644	0.6358	0.9997	35.197	49.308	47.81	50.045	40.396	40.171	41.61	46.689
chr9:7836846-7837323	29.369	Birc2	Static	28.268	0.1441	0.2772	0.519827	0.6032	0.9997	28.158	24.654	31.18	35.587	29.765	27.897	26.479	24.209
chr9:13631288-13631780	23.951	Cep57	Static	24.094	0.03382	0.3103	0.109012	0.9132	0.9997	24.638	17.751	20.787	31.139	27.639	21.201	27.236	15.563
chr9:13631998-13632374	16.667	Fam76b	Static	18.89	0.1268	0.3291	0.385328	0.7	0.9997	19.945	19.723	17.669	24.466	13.82	15.622	25.723	19.886
chr9:14080439-14080943	26.634	Sesn3	Static	31.285	-0.1959	0.2729	-0.717891	0.4728	0.9997	24.638	30.571	29.102	30.027	37.207	29.012	26.479	38.908
chr9:15162110-15162424	39.754	Cep295	Static	25.864	0.1407	0.2845	0.494726	0.6208	0.9997	26.985	21.696	27.023	32.251	23.387	20.086	26.479	27.668
chr9:20385705-20385953	11.33	Zfp846	Static	20.01	-0.2786	0.3193	-0.872571	0.3829	0.9997	17.599	16.765	19.748	17.794	23.387	17.854	24.21	21.615
chr9:20447013-20447412	12.105	Fbxl12	Static	23.414	0.09507	0.2989	0.318123	0.7504	0.9997	18.772	28.599	23.905	25.578	19.135	24.549	26.479	20.751
chr9:20456218-20456619	13.285	Pin1	Static	19.349	0.05912	0.3251	0.181888	0.8557	0.9997	23.465	19.723	19.748	15.569	15.946	24.549	16.644	18.157
chr9:20756980-20757456	18.313	Dnmt1	Static	24.968	0.05236	0.2959	0.176954	0.8595	0.9997	23.465	25.64	22.866	22.242	24.45	16.738	22.696	26.803
chr9:20781234-20781475	49.76	S1pr2	Static	24.078	-0.1233	0.3013	-0.409252	0.6824	0.9997	16.425	22.682	30.141	21.13	28.702	23.433	21.183	25.939
chr9:20896100-20896661	18.189	Gm38431	Static	36.16	0.2956	0.2552	1.15815	0.2468	0.9997	50.449	43.391	31.18	32.251	30.828	30.128	31.019	33.72
chr9:21069518-21069968	35.45	Atg4d	Static	31.234	0.04199	0.2917	0.143981	0.8855	0.9997	16.425	35.502	34.299	42.26	40.396	20.086	29.505	34.585
chr9:21224221-21224658	11.013	Dnm2	Static	19.093	-0.05204	0.3305	-0.157443	0.8749	0.9997	14.079	15.779	18.708	23.354	17.009	22.317	18.157	17.292
chr9:21314306-21314978	11.918	Tmed1	Dynamic	23.364	-0.6279	0.3202	-1.96124	0.04985	0.9997	10.559	13.806	24.944	24.466	18.072	27.897	37.827	28.532
chr9:21350404-21351289	59.265	Carm1	Static	59.539	0.002797	0.225	0.0124336	0.9901	0.9997	66.875	58.183	49.889	50.045	55.279	49.098	62.794	55.336
chr9:21420112-21420894	40.758	Smarca4	Static	42.598	0.2384	0.2469	0.965534	0.3343	0.9997	38.717	60.156	41.574	43.372	37.207	31.244	41.61	45.825
chr9:21527888-21528144	8.566	Ldlr	Static	17.118	-0.1541	0.3396	-0.453764	0.65	0.9997	12.906	19.723	18.708	14.457	15.946	15.622	18.914	23.345
chr9:21722463-21722938	64.378	Rab3d	Static	37.07	-0.1438	0.2776	-0.517886	0.6045	0.9997	43.41	42.405	23.905	36.7	48.9	22.317	41.61	46.689
chr9:21875232-21875488	8.815	Gm16845	Static	17.386	0.2308	0.3417	0.675303	0.4995	0.9997	14.079	18.737	22.866	20.018	15.946	20.086	12.105	17.292
chr9:21961058-21961361	92.528	Pigyl	Static	40.106	0.3183	0.243	1.31017	0.1901	0.9997	50.449	41.419	41.574	42.26	39.333	31.244	31.019	38.908
chr9:22193551-22193808	21.767	Anln	Static	20.229	-0.08281	0.3319	-0.2495	0.803	0.9997	24.638	20.709	17.669	14.457	25.513	14.506	15.131	25.939
chr9:22279888-22280405	14.191	Bbs9	Static	23.511	-0.2661	0.305	-0.872295	0.383	0.9997	16.425	25.64	19.748	26.691	32.955	17.854	26.479	29.397
chr9:24307641-24307973	15.294	Dpy19l1	Static	20.102	-0.03161	0.3239	-0.0975915	0.9223	0.9997	15.252	22.682	19.748	18.906	13.82	21.201	20.427	23.345
chr9:25059907-25060247	9.159	Sept7	Static	16.532	0.001419	0.3453	0.0041097	0.9967	0.9997	14.079	13.806	19.748	20.018	14.883	17.854	16.644	18.157
chr9:26837835-26838243	24.736	Ncapd3	Static	22.91	0.08021	0.303	0.264725	0.7912	0.9997	26.985	19.723	25.984	22.242	27.639	23.433	22.696	16.428
chr9:30837595-30838239	9.031	Zbtb44	Static	24.228	0.003357	0.3027	0.0110912	0.9912	0.9997	23.465	29.585	17.669	32.251	17.009	23.433	31.019	31.991
chr9:31019375-31019708	13.289	Aplp2	Static	21.479	0.1459	0.3139	0.464868	0.642	0.9997	19.945	20.709	25.984	22.242	23.387	15.622	18.157	23.345
chr9:31087980-31088703	10.839	Gm7244	Static	28.758	0.2427	0.2792	0.868998	0.3848	0.9997	26.985	28.599	41.574	30.027	30.828	31.244	24.21	22.48
chr9:32503262-32503813	45.472	Ets1	Static	31.665	-0.1585	0.2689	-0.589402	0.5556	0.9997	32.851	34.516	28.062	27.803	27.639	44.635	35.558	29.397
chr9:35018518-35018952	31.295	Foxred1	Static	23.201	-0.2051	0.3236	-0.633782	0.5262	0.9997	19.945	26.626	22.866	16.682	30.828	12.275	22.696	33.72
chr9:35141326-35141582	11.394	4933422A05Rik	Dynamic	11.147	-0.609	0.4225	-1.44135	0.1495	0.9997	9.386	7.889	16.63	4.448	13.82	17.854	14.374	12.969
chr9:35228686-35229271	20.685	Cdon	Static	29.941	0.2435	0.2684	0.907198	0.3643	0.9997	29.331	35.502	31.18	33.363	32.955	29.012	24.966	23.345
chr9:35377637-35377970	17.284	Hyls1	Static	23.349	-0.1645	0.2989	-0.550449	0.582	0.9997	26.985	22.682	23.905	15.569	26.576	23.433	24.966	24.209
chr9:36575210-36575487	19.492	Stt3a	Static	18.24	0.1674	0.3276	0.511142	0.6093	0.9997	22.292	18.737	17.669	20.018	17.009	17.854	14.374	20.751
chr9:36604706-36605112	48.923	Ei24	Static	28.004	-0.01892	0.2808	-0.067389	0.9463	0.9997	32.851	20.709	29.102	28.915	24.45	24.549	33.288	30.262
chr9:40608784-40609293	115.429	Hspa8	Static	65.165	-0.02114	0.2228	-0.0948862	0.9244	0.9997	65.701	68.045	70.676	48.933	70.161	65.836	56.741	64.846
chr9:42072325-42072542	13.142	Sc5d	Static	14.966	0.243	0.3668	0.662403	0.5077	0.9997	15.252	16.765	11.433	15.569	14.883	13.39	11.348	10.375
chr9:42273752-42274107	32.113	Tbcel	Static	22.843	-0.05751	0.3223	-0.17844	0.8584	0.9997	17.599	14.792	23.905	35.587	15.946	26.781	30.262	20.751
chr9:43158309-43158564	8.103	Trim29	Static	13.484	-0.3402	0.3912	-0.869645	0.3845	0.9997	10.559	8.875	16.63	12.233	12.757	18.97	9.835	19.886
chr9:43851211-43851539	23.731	Thy1	Static	25.514	0.1603	0.3011	0.532246	0.5946	0.9997	37.544	29.585	20.787	18.906	21.261	26.781	24.966	19.886
chr9:44113683-44114229	150.306	Hinfp	Static	59.614	0.1156	0.2149	0.537949	0.5906	0.9997	66.875	68.045	51.967	62.278	70.161	50.214	55.985	52.742
chr9:44187275-44187792	17.696	Hyou1	Static	28.456	0.2287	0.2863	0.798713	0.4245	0.9997	34.024	28.599	21.826	34.475	19.135	22.317	30.262	29.397
chr9:44454075-44454401	37.577	Treh	Static	34.682	0.02867	0.2559	0.112041	0.9108	0.9997	36.37	32.543	35.338	34.475	29.765	25.665	38.584	42.366
chr9:44456908-44457264	99.478	Treh	Static	39.953	-0.2274	0.2616	-0.86915	0.3848	0.9997	36.37	30.571	42.613	31.139	40.396	46.866	42.367	35.449
chr9:44689241-44689878	56.796	Kmt2a	Static	41.92	-0.2657	0.2499	-1.06327	0.2877	0.9997	32.851	28.599	33.259	53.381	38.27	46.866	49.176	42.366
chr9:44773522-44773775	14.199	Ube4a	Static	12.496	-0.3234	0.3924	-0.824251	0.4098	0.9997	11.732	8.875	11.433	12.233	12.757	18.97	12.861	11.24
chr9:44794644-44794906	9.064	Cd3d	Static	16.115	0.3191	0.3636	0.877678	0.3801	0.9997	9.386	25.64	15.59	18.906	14.883	12.275	15.888	12.969
chr9:44817249-44817497	23.425	Cd3e	Static	15.739	-0.2184	0.3877	-0.563241	0.5733	0.9997	18.772	6.903	13.512	22.242	15.946	18.97	25.723	9.511
chr9:45584416-45584908	18.638	Cep164	Static	24.404	0.2287	0.3034	0.753641	0.4511	0.9997	25.811	24.654	27.023	36.7	31.892	29.012	21.94	16.428
chr9:45714402-45715006	12.053	Pcsk7	Static	26.746	-0.0226	0.2836	-0.0796916	0.9365	0.9997	25.811	32.543	27.023	24.466	22.324	31.244	30.262	27.668
chr9:45763065-45763593	141.322	Sidt2	Static	47.271	0.1081	0.2407	0.449253	0.6532	0.9997	42.237	40.433	64.44	48.933	44.648	49.098	52.958	34.585
chr9:48793021-48793614	49.286	Usp28	Static	48.677	-0.05297	0.2399	-0.220805	0.8252	0.9997	63.355	45.363	30.141	48.933	51.026	50.214	49.176	41.502
chr9:48863496-48863880	20.072	Zw10	Static	23.826	0.002814	0.2988	0.0094176	0.9925	0.9997	22.292	20.709	24.944	31.139	28.702	16.738	29.505	23.345
chr9:50336501-50336952	25.556	Pts	Static	25.445	0.06549	0.3087	0.212153	0.832	0.9997	39.89	18.737	28.062	20.018	30.828	20.086	27.236	22.48
chr9:50664923-50665266	12.264	Ppp2r1b	Static	15.236	-0.04201	0.3624	-0.115897	0.9077	0.9997	11.732	11.834	25.984	15.569	17.009	12.275	18.157	19.022
chr9:50817100-50817466	51.197	Sik2	Static	30.255	0.1497	0.2647	0.565431	0.5718	0.9997	28.158	29.585	36.377	35.587	23.387	29.012	31.019	33.72
chr9:53344705-53345150	68.361	Atm	Static	38.838	-0.005053	0.2482	-0.0203546	0.9838	0.9997	36.37	47.336	34.299	38.924	40.396	31.244	43.123	42.366
chr9:54434105-54434360	86.712	Idh3a	Static	38.116	0.1256	0.2555	0.491673	0.623	0.9997	39.89	32.543	35.338	45.596	42.522	37.939	32.532	28.532
chr9:54582227-54582504	36.77	Wdr61	Static	19.434	-0.2654	0.3308	-0.802378	0.4223	0.9997	17.599	22.682	13.512	22.242	32.955	16.738	23.453	18.157
chr9:55785774-55786076	44.937	Scaper	Static	27.572	0.1499	0.29	0.516966	0.6052	0.9997	26.985	29.585	22.866	32.251	32.955	32.36	16.644	21.615
chr9:55889567-55889930	11.398	Rcn2	Dynamic	15.161	-0.6019	0.3796	-1.58588	0.1128	0.9997	10.559	13.806	12.472	8.897	14.883	24.549	14.374	16.428
chr9:56265859-56266349	24.229	Peak1	Static	27.448	-0.06079	0.2878	-0.211251	0.8327	0.9997	30.504	22.682	31.18	23.354	29.765	24.549	33.288	24.209
chr9:56798512-56798898	11.793	Snupn	Static	18.803	-0.04575	0.3486	-0.131236	0.8956	0.9997	11.732	19.723	21.826	21.13	25.513	17.854	22.696	11.24
chr9:56920724-56921722	39.68	Sin3a	Static	45.796	-0.1904	0.2355	-0.808503	0.4188	0.9997	44.583	44.377	33.259	46.708	62.72	46.866	40.854	43.231
chr9:56923676-56925041	54.051	Sin3a	Static	74.27	-0.1264	0.2147	-0.58869	0.5561	0.9997	64.528	73.962	62.361	82.296	79.729	80.342	56.741	93.379
chr9:57488214-57488687	40.226	Csk	Static	33.761	0.3248	0.2718	1.19496	0.2321	0.9997	37.544	41.419	37.417	32.251	22.324	26.781	40.854	28.532
chr9:57679288-57679520	13.285	Arid3b	Static	17.116	0.2085	0.3473	0.600362	0.5483	0.9997	23.465	22.682	14.551	14.457	11.694	18.97	18.157	14.699
chr9:57684455-57684876	24.203	Arid3b	Static	28.564	0.4463	0.2854	1.56414	0.1178	0.9997	29.331	38.46	32.22	33.363	14.883	29.012	24.966	29.397
chr9:57804662-57804980	25.851	Sema7a	Static	18.965	-0.1877	0.3483	-0.539003	0.5899	0.9997	28.158	15.779	16.63	12.233	29.765	21.201	21.94	9.511
chr9:58429743-58430195	47.924	Nptn	Static	35.485	-0.06034	0.2773	-0.217601	0.8277	0.9997	37.544	43.391	30.141	30.027	48.9	21.201	34.045	41.502
chr9:58617842-58618176	116.201	Rec114	Dynamic	30.005	-0.7788	0.2945	-2.64449	0.008181	0.618	18.772	22.682	33.259	21.13	40.396	37.939	52.202	33.72
chr9:59139131-59139595	25.449	Adpgk	Static	27.678	0.001931	0.2891	0.0066813	0.9947	0.9997	31.677	24.654	32.22	26.691	36.144	24.549	22.696	31.991
chr9:59334366-59334811	20.162	Arih1	Static	24.393	0.1109	0.2958	0.374894	0.7077	0.9997	23.465	21.696	32.22	25.578	19.135	20.086	29.505	26.803
chr9:59464835-59465212	28.619	Parp6	Static	29.864	0.1477	0.2695	0.548178	0.5836	0.9997	28.158	30.571	32.22	32.251	23.387	32.36	26.479	29.397
chr9:59503822-59504453	23.727	Pkm	Static	33.954	0.0929	0.2796	0.332276	0.7397	0.9997	29.331	43.391	33.259	35.587	20.198	45.75	39.341	27.668
chr9:59598451-59598807	51.696	Senp8	Static	31.693	0.07851	0.2689	0.292023	0.7703	0.9997	42.237	26.626	27.023	33.363	28.702	27.897	31.775	32.855
chr9:60616780-60617340	58.44	Uaca	Dynamic	20.514	-1.412	0.365	-3.86804	0.0001097	0.02283	10.559	9.862	16.63	13.345	26.576	35.708	49.932	20.751
chr9:60617423-60617966	12.437	Uaca	Static	19.851	-0.1616	0.3288	-0.491686	0.6229	0.9997	19.945	14.792	23.905	16.682	22.324	17.854	27.992	15.563
chr9:60973474-60973923	273.475	I730028E13Rik	Dynamic	49.699	-1.642	0.4485	-3.66083	0.0002514	0.04236	21.118	10.848	44.692	28.915	49.963	118.282	76.412	65.711
chr9:61016711-61017095	69.286	I730028E13Rik	Static	29.415	-0.3708	0.2947	-1.25822	0.2083	0.9997	24.638	18.737	33.259	24.466	39.333	29.012	39.341	22.48
chr9:61218338-61218730	25.646	Tle3	Static	17.823	-0.3597	0.3333	-1.07915	0.2805	0.9997	19.945	14.792	16.63	14.457	17.009	18.97	27.236	20.751
chr9:61762288-61762710	10.031	Rplp1	Static	21.182	0.2779	0.3155	0.880633	0.3785	0.9997	18.772	24.654	22.866	24.466	12.757	14.506	22.696	25.939
chr9:62828586-62829020	16.093	Pias1	Static	25.41	0.1832	0.2919	0.627689	0.5302	0.9997	19.945	26.626	24.944	31.139	19.135	25.665	23.453	22.48
chr9:62980708-62981103	12.256	Skor1	Static	17.628	-0.06295	0.3343	-0.188311	0.8506	0.9997	17.599	19.723	22.866	12.233	14.883	18.97	20.427	21.615
chr9:63247022-63247239	14.322	2300009A05Rik	Static	22.192	0.1785	0.3053	0.584609	0.5588	0.9997	21.118	22.682	19.748	25.578	19.135	20.086	19.67	19.886
chr9:63605865-63606153	14.357	Smad3	Static	18.164	-0.2441	0.3607	-0.676883	0.4985	0.9997	12.906	29.585	10.393	11.121	14.883	23.433	17.401	18.157
chr9:63869702-63870065	14.022	Smad6	Static	16.318	-0.2129	0.3752	-0.567491	0.5704	0.9997	11.732	22.682	19.748	10.009	8.504	24.549	20.427	21.615
chr9:63870691-63871053	55.302	Smad6	Static	33.747	-0.0807	0.2716	-0.297129	0.7664	0.9997	41.063	26.626	28.062	32.251	32.955	31.244	27.236	43.231
chr9:64101196-64101656	16.696	Map2k1	Static	23.819	0.4037	0.3021	1.3364	0.1814	0.9997	24.638	26.626	24.944	31.139	22.324	13.39	21.183	24.209
chr9:64129262-64129566	32.815	Tipin	Static	22.512	0.1131	0.3044	0.371444	0.7103	0.9997	29.331	19.723	28.062	21.13	19.135	27.897	18.914	25.074
chr9:64519523-64519981	24.873	Rab11a	Static	23.362	0.06605	0.2986	0.221242	0.8249	0.9997	32.851	25.64	17.669	17.794	27.639	27.897	16.644	17.292
chr9:64645318-64645586	39.854	Dennd4a	Dynamic	16.434	-1.03	0.366	-2.81402	0.004893	0.4808	16.425	7.889	10.393	11.121	18.072	27.897	25.723	20.751
chr9:64658855-64659405	28.827	Dennd4a	Static	29.215	-0.01862	0.2878	-0.0646727	0.9484	0.9997	43.41	25.64	28.062	20.018	25.513	40.171	23.453	28.532
chr9:64808506-64808815	12.62	Vwa9	Static	13.907	-0.05365	0.3731	-0.143791	0.8857	0.9997	16.425	12.82	13.512	12.233	13.82	16.738	15.888	10.375
chr9:65062688-65063145	101.964	Parp16	Static	45.573	-0.3437	0.2484	-1.38364	0.1665	0.9997	49.276	37.474	34.299	31.139	58.468	43.519	46.906	42.366
chr9:65141861-65142217	21.136	Clpx	Static	25.594	0.2714	0.3089	0.878814	0.3795	0.9997	29.331	32.543	25.984	22.242	34.018	13.39	16.644	26.803
chr9:65427836-65428169	25.215	Plekho2	Static	27.191	0.3339	0.2958	1.12897	0.2589	0.9997	38.717	26.626	28.062	30.027	31.892	21.201	19.67	25.074
chr9:65524147-65524421	132.166	Oaz2	Static	45.819	0.1514	0.2547	0.594529	0.5522	0.9997	42.237	56.211	44.692	41.148	46.774	35.708	40.854	42.366
chr9:65738001-65738254	11.945	2810417H13Rik	Static	12.634	-0.3373	0.4176	-0.80772	0.4193	0.9997	11.732	12.82	6.236	15.569	6.378	20.086	19.67	12.105
chr9:65756492-65757147	22.732	Csnk1g1	Static	30.031	-0.02323	0.2717	-0.0855267	0.9318	0.9997	28.158	32.543	27.023	30.027	27.639	35.708	25.723	31.126
chr9:65907821-65908072	12.704	Ppib	Static	17.591	0.1685	0.3474	0.484967	0.6277	0.9997	12.906	22.682	12.472	25.578	12.757	16.738	18.914	17.292
chr9:65974349-65974594	10.572	Fam96a	Static	14.906	-0.1508	0.3612	-0.417468	0.6763	0.9997	16.425	10.848	16.63	14.457	14.883	15.622	15.131	19.022
chr9:66440631-66441265	23.677	Usp3	Static	25.596	-0.08529	0.2987	-0.285506	0.7753	0.9997	22.292	30.571	24.944	25.578	26.576	25.665	34.801	22.48
chr9:66643181-66643797	74.745	Aph1b	Static	47.477	0.2164	0.2371	0.912773	0.3614	0.9997	59.835	38.46	54.046	44.484	40.396	35.708	47.663	44.96
chr9:66682472-66682941	17.041	Aph1c	Static	20.446	-0.1678	0.3173	-0.528975	0.5968	0.9997	24.638	22.682	12.472	18.906	21.261	21.201	24.21	19.886
chr9:66767236-66767665	12.97	Rab8b	Static	23.408	0.07898	0.2995	0.263689	0.792	0.9997	19.945	29.585	20.787	28.915	27.639	21.201	19.67	25.939
chr9:67687950-67688567	28.327	Vps13c	Static	27.189	-0.1595	0.2942	-0.542127	0.5877	0.9997	21.118	22.682	40.535	21.13	30.828	29.012	29.505	28.532
chr9:69137443-69137888	22.759	Rora	Static	24.503	-0.1425	0.3006	-0.473967	0.6355	0.9997	18.772	31.557	19.748	21.13	30.828	21.201	21.94	26.803
chr9:69301300-69301540	20.785	Anxa2	Static	22.66	0.3165	0.3029	1.04499	0.296	0.9997	29.331	28.599	27.023	16.682	22.324	20.086	20.427	18.157
chr9:69605130-69605461	22.648	Foxb1	Static	16.537	-0.4536	0.3505	-1.2939	0.1957	0.9997	12.906	13.806	14.551	15.569	20.198	21.201	22.696	13.834
chr9:70390177-70390659	15.002	Sltm	Static	22.293	0.06075	0.3245	0.187232	0.8515	0.9997	15.252	31.557	20.787	21.13	19.135	18.97	27.236	19.886
chr9:70504867-70505273	47.292	Fam63b	Static	26.767	-0.2025	0.2943	-0.688106	0.4914	0.9997	21.118	25.64	20.787	30.027	31.892	20.086	24.21	36.314
chr9:70526368-70526962	47.872	Adam10	Static	42.323	-0.1007	0.2428	-0.414617	0.6784	0.9997	39.89	39.446	38.456	42.26	42.522	49.098	32.532	48.419
chr9:71945939-71946262	48.812	Tcf12	Dynamic	17.261	-1.227	0.3848	-3.18866	0.001429	0.1945	5.866	11.834	12.472	11.121	24.45	40.171	18.157	18.157
chr9:71959543-71959899	11.409	Tcf12	Static	20.179	-0.04107	0.3293	-0.124713	0.9008	0.9997	19.945	18.737	17.669	24.466	14.883	27.897	18.157	22.48
chr9:72510069-72510474	8.305	Nedd4	Static	17.469	0.00652	0.3407	0.0191366	0.9847	0.9997	14.079	19.723	19.748	16.682	20.198	20.086	15.131	15.563
chr9:72645085-72645383	38.089	Prtg	Dynamic	18.233	-1.053	0.3513	-2.99641	0.002732	0.2761	9.386	13.806	12.472	12.233	17.009	30.128	31.019	21.615
chr9:72833049-72833577	76	Ccpg1	Static	45.599	0.0781	0.2316	0.33718	0.736	0.9997	44.583	51.28	47.81	45.596	53.153	42.403	37.071	47.554
chr9:75257700-75258186	26.653	4933433G15Rik	Static	26.726	0.1645	0.2775	0.592691	0.5534	0.9997	24.638	30.571	29.102	32.251	25.513	29.012	24.966	25.074
chr9:77392595-77392888	28.736	Lrrc1	Static	18.509	-0.2438	0.3381	-0.721021	0.4709	0.9997	11.732	14.792	22.866	16.682	19.135	12.275	20.427	26.803
chr9:77598177-77599107	20.548	Gclc	Static	28.811	-0.06585	0.2797	-0.23546	0.8139	0.9997	23.465	34.516	27.023	27.803	28.702	31.244	34.045	24.209
chr9:77602224-77602581	17.011	Gclc	Static	16.112	0.05337	0.3777	0.141308	0.8876	0.9997	23.465	19.723	15.59	10.009	8.504	20.086	20.427	15.563
chr9:77758290-77758817	42.102	Elovl5	Static	37.666	0.3089	0.2594	1.19081	0.2337	0.9997	37.544	38.46	51.967	41.148	27.639	45.75	29.505	34.585
chr9:78329513-78329929	13.493	Eef1a1	Static	22.995	0.3685	0.3065	1.20241	0.2292	0.9997	29.331	28.599	18.708	23.354	21.261	14.506	19.67	20.751
chr9:78435748-78436056	21.74	Slc17a5	Static	19.688	0.179	0.3587	0.499051	0.6177	0.9997	29.331	23.668	18.708	13.345	7.441	18.97	27.992	19.886
chr9:80012656-80012894	20.78	Myo6	Static	16.453	-0.408	0.3712	-1.09912	0.2717	0.9997	19.945	7.889	15.59	10.009	21.261	20.086	16.644	12.969
chr9:82869086-82869404	19.231	Phip	Static	17.472	-0.1848	0.3464	-0.53364	0.5936	0.9997	8.213	18.737	19.748	21.13	14.883	21.201	18.914	22.48
chr9:86465354-86465629	13.017	Pgm3	Static	16.253	0.2705	0.36	0.751485	0.4524	0.9997	23.465	18.737	16.63	12.233	13.82	12.275	12.861	19.022
chr9:86916619-86916984	27.326	Cyb5r4	Static	24.862	0.1012	0.2929	0.345487	0.7297	0.9997	28.158	20.709	22.866	25.578	23.387	23.433	20.427	23.345
chr9:88333754-88334034	21.335	Snx14	Static	24.446	0.3692	0.2971	1.24265	0.214	0.9997	22.292	26.626	28.062	31.139	13.82	22.317	20.427	27.668
chr9:88377196-88377994	49.301	Syncrip	Static	39.463	-0.1014	0.2533	-0.400254	0.689	0.9997	45.756	44.377	29.102	33.363	41.459	36.824	44.636	38.043
chr9:88417681-88418144	128.356	Snhg5	Static	59.984	-0.09364	0.222	-0.421868	0.6731	0.9997	70.394	48.322	61.322	42.26	59.531	55.793	56.741	63.982
chr9:94438340-94439205	35.59	1190002N15Rik	Static	50.039	0.1107	0.2283	0.484925	0.6277	0.9997	53.969	64.1	44.692	48.933	60.594	39.055	48.419	46.689
chr9:95412242-95412623	18.389	U2surp	Static	19.185	0.0809	0.3337	0.242412	0.8085	0.9997	16.425	21.696	19.748	21.13	12.757	12.275	28.749	22.48
chr9:95757884-95758214	33.985	1700065D16Rik	Static	23.147	-0.1763	0.3004	-0.586943	0.5572	0.9997	19.945	20.709	23.905	24.466	32.955	22.317	24.21	21.615
chr9:96019433-96019888	0	Gk5	Static	126.579	0.08218	0.1809	0.454377	0.6496	0.9997	118.497	130.173	121.604	129.004	128.629	116.05	97.595	130.557
chr9:96264762-96265052	15.582	Atp1b3	Static	21.433	0.4026	0.3276	1.2287	0.2192	0.9997	29.331	26.626	16.63	25.578	11.694	17.854	16.644	27.668
chr9:96570342-96570651	51.448	Rasa2	Static	27.184	0.08248	0.2889	0.285472	0.7753	0.9997	19.945	25.64	34.299	32.251	27.639	27.897	28.749	21.615
chr9:96853911-96854222	24.965	Pxylp1	Dynamic	15.251	-0.6099	0.3809	-1.60132	0.1093	0.9997	16.425	5.917	16.63	13.345	17.009	18.97	27.992	14.699
chr9:97011387-97011778	37.325	Slc25a36	Static	25.837	-0.1294	0.2998	-0.431694	0.666	0.9997	24.638	26.626	27.023	26.691	19.135	43.519	28.749	24.209
chr9:98886631-98886987	23.783	Faim	Static	24.302	0.0954	0.2981	0.320046	0.7489	0.9997	25.811	23.668	20.787	23.354	24.45	20.086	21.94	20.751
chr9:99143547-99143904	43.148	Cep70	Static	27.291	0.1327	0.2928	0.453257	0.6504	0.9997	23.465	28.599	27.023	27.803	28.702	14.506	24.21	30.262
chr9:99468978-99469482	16.21	Armc8	Static	21.975	-0.08388	0.3179	-0.263823	0.7919	0.9997	19.945	17.751	22.866	26.691	25.513	29.012	15.888	23.345
chr9:100446333-100446669	11.885	Nck1	Static	16.785	-0.3568	0.3526	-1.01197	0.3116	0.9997	11.732	14.792	13.512	18.906	21.261	18.97	16.644	19.022
chr9:100543373-100544276	27.513	Stag1	Static	34.686	-0.1917	0.2638	-0.726563	0.4675	0.9997	28.158	41.419	37.417	28.915	31.892	43.519	43.123	37.179
chr9:100977928-100978303	20.279	Msl2	Static	23.564	0.02689	0.3095	0.0868992	0.9308	0.9997	26.985	28.599	18.708	15.569	32.955	17.854	15.888	20.751
chr9:102528488-102528977	19.015	Anapc13	Static	25.356	-0.2458	0.2961	-0.829929	0.4066	0.9997	18.772	22.682	20.787	27.803	32.955	26.781	20.427	27.668
chr9:103207352-103207654	61.543	Topbp1	Static	35.93	0.2267	0.2548	0.889772	0.3736	0.9997	36.37	39.446	36.377	38.924	32.955	25.665	33.288	37.179
chr9:103267657-103268432	46.156	Cdv3	Static	48.737	-0.005595	0.2332	-0.0239928	0.9809	0.9997	58.662	34.516	49.889	53.381	44.648	47.982	47.663	56.2
chr9:104165151-104165769	24.354	Dnajc13	Static	29.794	0.009709	0.2719	0.035708	0.9715	0.9997	30.504	25.64	28.062	34.475	26.576	31.244	27.992	31.991
chr9:105297526-105297884	19.971	Aste1	Static	20.075	-0.4802	0.3263	-1.47169	0.1411	0.9997	11.732	20.709	19.748	15.569	27.639	18.97	22.696	25.939
chr9:106073032-106073289	14.933	Wdr82	Static	17.035	0.1915	0.3492	0.548527	0.5833	0.9997	19.945	15.779	17.669	13.345	18.072	17.854	12.861	10.375
chr9:106105217-106105520	11.408	Twf2	Static	18.057	-0.03104	0.3318	-0.0935586	0.9255	0.9997	19.945	21.696	22.866	11.121	18.072	21.201	18.914	19.022
chr9:106269943-106270271	26.488	Dusp7	Static	23.234	-0.03915	0.3053	-0.128248	0.898	0.9997	17.599	21.696	28.062	23.354	21.261	30.128	21.94	20.751
chr9:106340601-106340952	25.735	Acy1	Static	26.579	0.3319	0.2889	1.14892	0.2506	0.9997	22.292	29.585	31.18	33.363	28.702	18.97	23.453	21.615
chr9:106379313-106379722	37.823	Rrp9	Static	34.899	-0.02914	0.263	-0.110807	0.9118	0.9997	37.544	32.543	42.613	24.466	36.144	34.592	36.314	32.855
chr9:106724019-106725040	69.268	Vprbp	Static	57.674	0.0959	0.2193	0.437225	0.6619	0.9997	51.623	59.17	61.322	66.726	57.405	55.793	63.55	46.689
chr9:106789348-106789805	37.432	Rbm15b	Static	28.196	-0.377	0.2876	-1.31078	0.1899	0.9997	29.331	21.696	27.023	16.682	28.702	37.939	29.505	26.803
chr9:107236111-107236350	22.653	Hemk1	Dynamic	12.167	-0.7603	0.4154	-1.83033	0.0672	0.9997	8.213	7.889	13.512	7.785	9.567	11.159	23.453	20.751
chr9:107456743-107457098	13.47	Rassf1	Static	24.412	0.1886	0.2938	0.641748	0.521	0.9997	28.158	27.612	21.826	24.466	22.324	18.97	24.966	22.48
chr9:107489822-107490200	9.99	Ifrd2	Static	17.615	0.03442	0.3374	0.102006	0.9188	0.9997	14.079	18.737	20.787	20.018	12.757	23.433	20.427	15.563
chr9:107537475-107538005	29.723	Gnai2	Static	30.2	-0.1441	0.2875	-0.501349	0.6161	0.9997	29.331	34.516	24.944	25.578	20.198	27.897	37.827	41.502
chr9:107612269-107612619	64.034	Sema3f	Static	31.724	-0.007793	0.2757	-0.028266	0.9774	0.9997	34.024	32.543	33.259	22.242	28.702	21.201	34.801	38.043
chr9:108103532-108103791	32.288	Bsn	Static	26.795	0.4247	0.3065	1.38527	0.166	0.9997	32.851	24.654	34.299	31.139	30.828	21.201	12.105	28.532
chr9:108166047-108166478	20.287	Dag1	Static	26.551	-0.03489	0.3129	-0.111514	0.9112	0.9997	24.638	23.668	17.669	37.812	25.513	35.708	22.696	23.345
chr9:108208332-108208936	19.338	Rhoa	Static	33.784	-0.1348	0.2563	-0.526078	0.5988	0.9997	30.504	35.502	30.141	31.139	41.459	37.939	28.749	32.855
chr9:108419118-108419557	57.617	Qrich1	Static	32.823	0.06091	0.2574	0.23663	0.8129	0.9997	38.717	35.502	33.259	31.139	29.765	35.708	34.801	31.991
chr9:108469596-108469874	15.177	Ndufaf3	Static	17.154	-0.02263	0.3549	-0.063757	0.9492	0.9997	16.425	24.654	15.59	12.233	10.631	15.622	19.67	24.209
chr9:108551529-108551846	39.684	Arih2	Static	23.352	0.1806	0.3001	0.60183	0.5473	0.9997	26.985	21.696	31.18	24.466	14.883	21.201	27.992	28.532
chr9:108564322-108564582	13.322	Slc25a20	Dynamic	13.342	-0.8024	0.3818	-2.10141	0.03561	0.9997	10.559	12.82	9.354	7.785	17.009	22.317	16.644	14.699
chr9:109833906-109834410	18.652	Map4	Static	29.642	-0.08194	0.2825	-0.29	0.7718	0.9997	26.985	21.696	37.417	27.803	37.207	22.317	29.505	31.126
chr9:110034380-110034614	14.929	Smarcc1	Static	20.909	0.4669	0.3256	1.43412	0.1515	0.9997	22.292	21.696	18.708	30.027	14.883	12.275	15.131	25.074
chr9:110235752-110236120	11.481	Scap	Static	15.96	0.002607	0.3484	0.0074815	0.994	0.9997	11.732	19.723	19.748	15.569	14.883	14.506	21.183	16.428
chr9:110310695-110310927	13.708	Ptpn23	Static	20.6	0.4081	0.3226	1.26519	0.2058	0.9997	19.945	27.612	25.984	15.569	17.009	18.97	14.374	17.292
chr9:110378893-110379413	9.057	Klhl18	Dynamic	15.259	-0.9783	0.384	-2.5477	0.01084	0.7239	7.039	14.792	7.275	12.233	19.135	24.549	23.453	14.699
chr9:110558876-110559330	29.672	Ccdc12	Static	27.284	-0.04143	0.2876	-0.144035	0.8855	0.9997	28.158	24.654	23.905	27.803	19.135	29.012	25.723	33.72
chr9:112077300-112077561	8.523	Arpp21	Static	16.321	0.05701	0.3611	0.157874	0.8746	0.9997	8.213	22.682	18.708	15.569	14.883	15.622	19.67	12.969
chr9:113839833-113840282	26.977	Ubp1	Static	26.229	-0.115	0.2903	-0.396004	0.6921	0.9997	16.425	27.612	31.18	24.466	21.261	22.317	30.262	35.449
chr9:114277246-114277456	12.543	4930520O04Rik	Static	13.28	-0.004826	0.3734	-0.0129228	0.9897	0.9997	11.732	11.834	18.708	13.345	13.82	15.622	12.861	13.834
chr9:114549081-114549546	0	Cnot10	Static	185.553	0.1516	0.1674	0.905554	0.3652	0.9997	212.356	192.301	179.807	184.61	162.647	188.581	146.771	193.674
chr9:114640146-114640357	14.199	Cmtm6	Static	15.744	0.01828	0.3769	0.0484902	0.9613	0.9997	15.252	20.709	9.354	14.457	14.883	15.622	9.835	18.157
chr9:114690862-114691180	9.431	Cmtm7	Static	11.375	-0.3449	0.4295	-0.803039	0.422	0.9997	15.252	4.931	11.433	12.233	17.009	10.043	17.401	10.375
chr9:114842918-114843239	16.351	Gpd1l	Static	17.403	-0.418	0.3572	-1.17029	0.2419	0.9997	12.906	15.779	7.275	21.13	17.009	22.317	21.183	15.563
chr9:115219459-115220078	18.061	Stt3b	Static	31.783	0.06231	0.2659	0.234331	0.8147	0.9997	34.024	27.612	34.299	28.915	27.639	30.128	27.236	34.585
chr9:118059025-118059484	33.65	Cmc1	Static	29.624	0.134	0.2758	0.485755	0.6271	0.9997	26.985	26.626	39.495	28.915	29.765	20.086	31.019	30.262
chr9:118623617-118624010	22.694	Itga9	Dynamic	17.584	-0.84	0.3396	-2.4734	0.01338	0.8609	12.906	10.848	15.59	14.457	17.009	18.97	33.288	27.668
chr9:118834358-118834681	16.695	Ctdspl	Static	18.491	-0.4729	0.364	-1.2992	0.1939	0.9997	17.599	10.848	16.63	14.457	20.198	18.97	18.157	25.074
chr9:119231502-119232215	27.522	Oxsr1	Static	41.96	0.04049	0.2443	0.165785	0.8683	0.9997	52.796	37.474	40.535	42.26	42.522	36.824	44.636	43.231
chr9:119911175-119911460	25.253	Csrnp1	Static	14.514	-0.2005	0.365	-0.549339	0.5828	0.9997	15.252	13.806	12.472	15.569	15.946	13.39	21.94	13.834
chr9:120385569-120385781	47.012	Eif1b	Dynamic	19.377	-0.5716	0.3578	-1.59779	0.1101	0.9997	15.252	13.806	13.512	17.794	21.261	35.708	24.21	10.375
chr9:120486252-120486610	18.404	5830454E08Rik	Static	17.368	-0.3678	0.3538	-1.0396	0.2985	0.9997	14.079	16.765	10.393	21.13	22.324	13.39	19.67	25.074
chr9:120842360-120842656	24.592	Ctnnb1	Static	19.818	-0.1347	0.335	-0.40213	0.6876	0.9997	17.599	24.654	16.63	21.13	19.135	17.854	31.775	19.022
chr9:121280557-121280885	55.772	Trak1	Static	33.896	0.3195	0.2635	1.21245	0.2253	0.9997	42.237	34.516	35.338	35.587	31.892	27.897	28.749	29.397
chr9:121613853-121614415	12.028	Sec22c	Static	21.864	-0.3008	0.3226	-0.932393	0.3511	0.9997	21.118	19.723	20.787	15.569	17.009	37.939	21.183	19.886
chr9:121619280-121619522	12.268	Deb1	Static	15.705	-0.1764	0.3743	-0.471276	0.6374	0.9997	15.252	8.875	14.551	16.682	18.072	15.622	18.157	10.375
chr9:121628011-121628438	20.821	Nktr	Static	23.025	-0.2025	0.3074	-0.658513	0.5102	0.9997	29.331	21.696	13.512	24.466	26.576	24.549	28.749	20.751
chr9:121766658-121767238	13.163	Higd1a	Static	31.217	-0.08362	0.2692	-0.310634	0.7561	0.9997	29.331	34.516	30.141	31.139	30.828	36.824	24.966	40.637
chr9:122203327-122203877	30.22	Ano10	Static	36.888	-0.03176	0.2683	-0.118355	0.9058	0.9997	49.276	33.529	27.023	32.251	52.09	26.781	32.532	31.991
chr9:122714532-122714907	11.028	Tcaim	Static	19.706	0.1376	0.3238	0.424897	0.6709	0.9997	18.772	24.654	24.944	14.457	20.198	20.086	18.157	17.292
chr9:122930207-122930581	9.811	Tmem42	Static	14.121	-0.1701	0.3718	-0.457499	0.6473	0.9997	11.732	10.848	17.669	14.457	17.009	17.854	16.644	10.375
chr9:123438629-123439046	23.693	Sacm1l	Static	18.752	-0.3326	0.3388	-0.981604	0.3263	0.9997	12.906	19.723	18.708	16.682	20.198	27.897	19.67	19.022
chr9:123626572-123626925	28.995	Lztfl1	Static	21.997	0.07964	0.3188	0.24985	0.8027	0.9997	19.945	21.696	25.984	18.906	23.387	18.97	26.479	12.969
chr9:123760963-123761250	19.409	Fyco1	Static	20.312	-0.01673	0.3285	-0.0509191	0.9594	0.9997	26.985	19.723	11.433	17.794	15.946	20.086	18.914	19.886
chr10:4522074-4522688	56.643	Mtrf1l	Static	55.687	0.2457	0.2284	1.0758	0.282	0.9997	63.355	67.059	73.794	42.26	56.342	46.866	57.498	46.689
chr10:4540357-4541354	27.245	Fbxo5	Static	48.384	0.1637	0.2285	0.716115	0.4739	0.9997	51.623	53.253	50.928	48.933	44.648	36.824	56.741	44.096
chr10:5959182-5959871	41.884	Zbtb2	Static	44.11	-0.0531	0.237	-0.224002	0.8228	0.9997	45.756	49.308	32.22	43.372	39.333	50.214	42.367	44.096
chr10:6372552-6372978	31.081	Mthfd1l	Static	23.641	-0.02184	0.2934	-0.0744493	0.9407	0.9997	22.292	25.64	23.905	22.242	25.513	22.317	21.94	25.939
chr10:7445600-7445883	48.362	Katna1	Static	27.418	0.09061	0.2872	0.31554	0.7524	0.9997	28.158	24.654	30.141	27.803	22.324	22.317	23.453	36.314
chr10:7500666-7500911	18.417	Ginm1	Static	15.576	0.1088	0.3519	0.309233	0.7571	0.9997	18.772	17.751	13.512	14.457	19.135	17.854	11.348	12.105
chr10:9621649-9621961	23.563	Stxbp5	Static	21.082	0.3084	0.3184	0.968779	0.3327	0.9997	24.638	20.709	18.708	31.139	12.757	16.738	23.453	24.209
chr10:10868964-10869329	34.445	Shprh	Static	29.555	-0.03267	0.2747	-0.118915	0.9053	0.9997	28.158	34.516	22.866	26.691	35.081	26.781	23.453	29.397
chr10:13588462-13588823	93.012	Aig1	Static	34.291	0.04361	0.2815	0.154892	0.8769	0.9997	31.677	36.488	42.613	25.578	35.081	18.97	46.906	31.991
chr10:17954806-17955167	12.758	Ccdc28a	Static	16.496	0.1904	0.3623	0.525593	0.5992	0.9997	17.599	18.737	24.944	12.233	20.198	12.275	18.157	13.834
chr10:18735161-18735389	10.273	Tnfaip3	Static	17.611	0.04576	0.3428	0.133467	0.8938	0.9997	14.079	17.751	15.59	20.018	14.883	15.622	14.374	20.751
chr10:19311528-19311843	40.544	Ifngr1	Static	29.81	-0.2761	0.2793	-0.988425	0.3229	0.9997	24.638	32.543	28.062	22.242	40.396	26.781	29.505	33.72
chr10:20237996-20238412	25.719	Mtfr2	Static	19.055	-0.3972	0.3311	-1.19967	0.2303	0.9997	16.425	11.834	18.708	17.794	23.387	14.506	21.94	25.074
chr10:20672007-20672392	11.358	Ahi1	Static	21.042	0.4683	0.3091	1.51543	0.1297	0.9997	24.638	25.64	22.866	27.803	21.261	17.854	14.374	19.886
chr10:20820468-20820762	33.628	Ahi1	Static	21.517	-0.2556	0.3349	-0.763126	0.4454	0.9997	24.638	21.696	19.748	15.569	21.261	25.665	28.749	20.751
chr10:20955013-20955281	18.32	Hbs1l	Static	21.332	0.08191	0.3071	0.266708	0.7897	0.9997	22.292	21.696	21.826	25.578	19.135	18.97	27.236	20.751
chr10:23506983-23507363	50.782	Rps12	Static	30.034	0.2599	0.2743	0.947401	0.3434	0.9997	23.465	30.571	42.613	32.251	28.702	22.317	25.723	31.126
chr10:25079423-25080096	67.507	Epb4.1l2	Static	35.44	-0.0335	0.2763	-0.121253	0.9035	0.9997	42.237	42.405	35.338	22.242	27.639	30.128	46.15	40.637
chr10:28313569-28313939	13.179	Themis	Static	17.931	0.003296	0.3368	0.0097841	0.9922	0.9997	24.638	16.765	15.59	18.906	24.45	14.506	21.94	13.834
chr10:29033030-29033499	18.777	Echdc1	Static	22.496	-0.09152	0.3112	-0.294083	0.7687	0.9997	19.945	16.765	27.023	20.018	27.639	20.086	23.453	18.157
chr10:30337971-30338423	25.164	Hint3	Static	26.879	-0.07625	0.2801	-0.272245	0.7854	0.9997	26.985	20.709	25.984	30.027	24.45	25.665	30.262	28.532
chr10:33739291-33739725	19.496	Rwdd1	Static	26.352	-0.06153	0.2894	-0.212638	0.8316	0.9997	24.638	23.668	23.905	28.915	26.576	20.086	31.775	26.803
chr10:37057236-37057454	72.526	Marcks	Static	28.816	0.06552	0.2788	0.23503	0.8142	0.9997	22.292	31.557	30.141	30.027	22.324	32.36	27.236	27.668
chr10:39089423-39089734	10.883	Fyn	Static	17.106	0.2273	0.3462	0.656598	0.5114	0.9997	15.252	23.668	14.551	23.354	20.198	18.97	12.861	14.699
chr10:39451058-39452160	30.111	E130307A14Rik	Static	46.992	-0.1909	0.2327	-0.820418	0.412	0.9997	41.063	44.377	51.967	37.812	57.405	44.635	49.176	49.283
chr10:39873319-39873566	17.089	Slc16a10	Static	13.334	-0.1636	0.3956	-0.413658	0.6791	0.9997	10.559	15.779	17.669	8.897	15.946	13.39	19.67	10.375
chr10:40068465-40069251	83.541	Cdk19	Static	53.272	0.1123	0.2344	0.479187	0.6318	0.9997	49.276	56.211	53.007	57.83	44.648	51.33	58.254	45.825
chr10:40603111-40603426	25.847	Wasf1	Static	20.97	0.2643	0.3281	0.805522	0.4205	0.9997	28.158	16.765	21.826	30.027	15.946	24.549	26.479	12.969
chr10:41170013-41170292	27.995	Zbtb24	Static	21.041	0.3681	0.3446	1.06821	0.2854	0.9997	17.599	26.626	16.63	32.251	10.631	23.433	24.21	13.834
chr10:41238671-41239332	28.013	Cd164	Static	32.411	-0.07461	0.2653	-0.281207	0.7786	0.9997	36.37	33.529	30.141	28.915	26.576	30.128	42.367	36.314
chr10:41529408-41530443	66.842	Cep57l1	Static	64.859	0.1361	0.2101	0.64794	0.517	0.9997	66.875	74.948	67.558	54.493	58.468	51.33	67.333	62.252
chr10:41996445-41996772	73.613	Foxo3	Static	37.76	-0.01787	0.2523	-0.0708238	0.9435	0.9997	36.37	45.363	29.102	36.7	32.955	41.287	34.801	39.772
chr10:41997248-41998072	21.129	Foxo3	Static	36.171	0.1962	0.2533	0.774511	0.4386	0.9997	35.197	41.419	37.417	41.148	28.702	26.781	41.61	38.908
chr10:42221622-42222094	26.102	Snx3	Static	30.559	0.1315	0.2814	0.467294	0.6403	0.9997	34.024	32.543	22.866	40.036	22.324	34.592	35.558	25.074
chr10:42418845-42419252	52.191	Ostm1	Static	26.103	-0.442	0.2971	-1.48805	0.1367	0.9997	22.292	16.765	20.787	27.803	25.513	29.012	38.584	25.074
chr10:42481103-42481560	49.916	Sec63	Static	40.836	-0.1024	0.2467	-0.415208	0.678	0.9997	42.237	43.391	41.574	28.915	52.09	42.403	43.123	30.262
chr10:43199520-43199898	12.356	Bend3	Static	21.802	-0.07447	0.3141	-0.23709	0.8126	0.9997	16.425	21.696	25.984	23.354	17.009	31.244	21.183	23.345
chr10:43282481-43282796	13.386	Cd24a	Dynamic	10.19	-0.5211	0.4738	-1.09985	0.2714	0.9997	4.693	4.931	10.393	10.009	5.315	8.927	7.565	21.615
chr10:43298711-43298973	30.525	Cd24a	Static	21.895	-0.04798	0.3426	-0.140068	0.8886	0.9997	34.024	20.709	10.393	18.906	36.144	13.39	17.401	17.292
chr10:43426071-43426463	10.335	1700027J07Rik	Static	15.548	-0.2075	0.3546	-0.585071	0.5585	0.9997	17.599	8.875	18.708	17.794	15.946	18.97	17.401	19.886
chr10:43988060-43988347	30.617	Atg5	Static	22.56	-0.02648	0.3089	-0.0857217	0.9317	0.9997	12.906	16.765	24.944	35.587	20.198	20.086	25.723	24.209
chr10:52101828-52102183	20.014	Gopc	Static	21.829	0.1321	0.3133	0.421557	0.6733	0.9997	19.945	23.668	22.866	23.354	12.757	23.433	21.94	24.209
chr10:53349614-53350049	11.318	Mcm9	Static	25.316	0.3164	0.2904	1.08947	0.2759	0.9997	29.331	27.612	22.866	34.475	23.387	24.549	18.157	25.939
chr10:57785957-57786531	40.547	Lims1	Static	35.613	0.1011	0.2575	0.392526	0.6947	0.9997	48.103	32.543	38.456	28.915	37.207	39.055	27.236	34.585
chr10:57909449-57909667	11.085	Ranbp2	Static	15.841	0.1312	0.3618	0.3627	0.7168	0.9997	12.906	16.765	14.551	16.682	12.757	10.043	18.157	14.699
chr10:57960602-57960945	10.573	Ccdc138	Static	24.779	0.1461	0.2988	0.488825	0.625	0.9997	31.677	22.682	27.023	22.242	23.387	23.433	18.157	28.532
chr10:58785783-58786136	37.484	P4ha1	Static	30.032	0.4253	0.2901	1.46577	0.1427	0.9997	35.197	39.446	33.259	21.13	24.45	20.086	31.019	19.022
chr10:59165066-59165438	48.277	Micu1	Static	30.927	0.3602	0.2788	1.29203	0.1963	0.9997	28.158	36.488	41.574	37.812	28.702	31.244	30.262	22.48
chr10:59342230-59342564	9.496	Dnajb12	Static	18.093	0.231	0.3399	0.67952	0.4968	0.9997	16.425	24.654	20.787	17.794	9.567	17.854	22.696	18.157
chr10:59342636-59342934	9.474	Dnajb12	Static	15.443	0.08152	0.3814	0.213702	0.8308	0.9997	17.599	15.779	25.984	5.561	15.946	17.854	15.888	12.105
chr10:59362374-59362676	14.483	Dnajb12	Static	16.167	-0.09101	0.3507	-0.259493	0.7953	0.9997	10.559	15.779	18.708	20.018	17.009	15.622	13.618	23.345
chr10:59436990-59437404	12.46	Ddit4	Static	20.514	0.0924	0.317	0.291469	0.7707	0.9997	16.425	22.682	23.905	23.354	13.82	23.433	24.966	19.022
chr10:60215348-60215723	57.61	Slc29a3	Static	28.551	0.02763	0.2834	0.0974796	0.9223	0.9997	36.37	26.626	32.22	23.354	36.144	23.433	31.775	24.209
chr10:60610377-60610727	15.761	Sgpl1	Static	16.597	-0.1952	0.354	-0.551394	0.5814	0.9997	12.906	18.737	16.63	14.457	13.82	20.086	15.131	23.345
chr10:60915510-60915851	26.967	Eif4ebp2	Static	21.307	0.01814	0.3136	0.0578645	0.9539	0.9997	31.677	21.696	12.472	23.354	24.45	23.433	19.67	19.022
chr10:61111205-61111407	13.749	Ppa1	Static	17.033	0.3357	0.3406	0.985578	0.3243	0.9997	18.772	17.751	22.866	16.682	12.757	17.854	14.374	15.563
chr10:61802863-61803372	32.054	Hk1	Static	37.522	-0.147	0.2583	-0.569246	0.5692	0.9997	43.41	32.543	32.22	31.139	32.955	41.287	32.532	46.689
chr10:61949283-61950000	71.069	Vps26a	Static	46.1	-0.4448	0.243	-1.83088	0.06712	0.9997	56.316	32.543	33.259	34.475	65.909	47.982	46.906	50.148
chr10:62016432-62016746	58.151	Kif1bp	Static	31.325	-0.3512	0.3177	-1.10519	0.2691	0.9997	28.158	30.571	18.708	26.691	25.513	52.446	28.749	26.803
chr10:62113672-62114455	34.78	Ddx50	Static	43.358	-0.2161	0.257	-0.84073	0.4005	0.9997	32.851	35.502	50.928	33.363	51.026	39.055	40.097	47.554
chr10:62254966-62255338	31.767	Ccar1	Static	25.565	0.04829	0.2846	0.169722	0.8652	0.9997	25.811	29.585	24.944	26.691	24.45	20.086	29.505	29.397
chr10:62486553-62487053	68.985	Hnrnph3	Static	41.203	0.08063	0.2412	0.334352	0.7381	0.9997	46.93	39.446	36.377	50.045	42.522	41.287	37.071	42.366
chr10:62706424-62706827	15.045	Herc4	Static	26.101	-0.04729	0.2914	-0.162288	0.8711	0.9997	18.772	22.682	30.141	24.466	22.324	20.086	30.262	26.803
chr10:66747949-66748255	23.718	Nrbf2	Static	19.615	-0.1825	0.3231	-0.564904	0.5721	0.9997	21.118	21.696	14.551	15.569	25.513	25.665	17.401	14.699
chr10:67442141-67442649	16.336	Rtkn2	Static	24.693	0.05012	0.3242	0.154596	0.8771	0.9997	23.465	30.571	11.433	33.363	23.387	27.897	17.401	26.803
chr10:68815630-68815906	35.376	Cdk1	Static	21.993	-0.109	0.3045	-0.357814	0.7205	0.9997	18.772	25.64	20.787	21.13	18.072	24.549	27.236	23.345
chr10:69523521-69523797	11.245	Ccdc6	Static	14.626	-0.2607	0.3626	-0.718853	0.4722	0.9997	14.079	12.82	14.551	13.345	19.135	14.506	19.67	12.105
chr10:69559362-69559905	12.381	Ccdc6	Static	20.351	-0.1948	0.332	-0.586657	0.5574	0.9997	17.599	18.737	16.63	20.018	12.757	26.781	25.723	18.157
chr10:70700397-70701011	244.642	Tfam	Static	74.814	-0.1654	0.2038	-0.811778	0.4169	0.9997	73.914	71.004	71.715	56.717	83.981	63.604	80.194	77.816
chr10:70810384-70810625	19.043	Ipmk	Static	16.434	-0.1963	0.3683	-0.532947	0.5941	0.9997	14.079	18.737	11.433	15.569	10.631	13.39	18.157	27.668
chr10:72117362-72117677	27.217	Zwint	Static	20.899	-0.186	0.3249	-0.572529	0.567	0.9997	16.425	17.751	21.826	18.906	26.576	11.159	25.723	21.615
chr10:74674642-74675018	22.129	Specc1l	Static	21.866	-0.1472	0.3045	-0.483312	0.6289	0.9997	18.772	20.709	22.866	20.018	26.576	23.433	21.94	19.886
chr10:74979944-74980776	25.455	Gucd1	Static	42.995	0.2204	0.2388	0.92307	0.356	0.9997	44.583	61.142	40.535	41.148	39.333	37.939	39.341	43.231
[truncated: 1,539 more rows]
