# Supplementary material for: Comprehensive genomic features indicative for Notch responsiveness
Source: Nucleic Acids Res. 2024 Apr 22;52(9):5179–94. doi: 10.1093/nar/gkae292 (PMC11109962; doi:10.1093/nar/gkae292)
Supplement: gkae292_Supplemental_Files [file gkae292_supplemental_files.zip › Table_S10_new.xlsx]

## Sheet: Sheet1
Test	Overall accuracy: 82.13859%
	Predicted:
Observed:	Dynamic	Static
Dynamic	115	214	329
Static	85	1260	1345
	200	1474
Beko	Overall accuracy: 96.32561%
	Predicted:
Observed:	Dynamic	Static
Dynamic	36	122	158
Static	8	3372	3380
	44	3494
HC1599	Overall accuracy: 84.88223%
	Predicted:
Observed:	Dynamic	Static
Dynamic	696	1911	2607
Static	207	11196	11403
	903	13107
MB157	Overall accuracy: 77.49082%
	Predicted:
Observed:	Dynamic	Static
Dynamic	770	1270	2040
Static	447	5141	5588
	1217	6411
CUTLL1	Overall accuracy: 82.74009%
	Predicted:
Observed:	Dynamic	Static
Dynamic	126	183	309
Static	74	1106	1180
	200	1289
IC8	Overall accuracy: 89.10512%
	Predicted:
Observed:	Dynamic	Static
Dynamic	7999	3133	11132
Static	1844	32706	34550
	9843	35839
