# Supplementary material for: Comprehensive genomic features indicative for Notch responsiveness
Source: Nucleic Acids Res. 2024 Apr 22;52(9):5179–94. doi: 10.1093/nar/gkae292 (PMC11109962; doi:10.1093/nar/gkae292)
Supplement: gkae292_Supplemental_Files [file gkae292_supplemental_files.zip › Table_S11_new.xlsx]

## Sheet: Beko
RNA-Seq
FileName	Nreads	Nalign	Perc_Aligned		Geo	Datatype
GSI_Rep1	44766475	42180460	94.2233		GSE106361	RNA-Seq
GSI_Rep2	52008666	48705658	93.6491		GSE106361	RNA-Seq
DMSO_Rep1	46838571	43941524	93.8148		GSE106361	RNA-Seq
DMSO_Rep2	47856897	45238484	94.5287		GSE106361	RNA-Seq
GSI_washout_Rep1	57597083	53937398	93.6461			RNA-Seq
GSI_washout_Rep2	22719517	21132926	93.0166			RNA-Seq
GSI_Rep1	53201880	49640350	93.3056			RNA-Seq
GSI_Rep2	26042641	23178880	89.0036			RNA-Seq
ChIP-Seq
FileName	Nreads2x	Nalign	Perc_Aligned		Geo	Datatype
DMSO_Input_RBPJ	55748194	54760578	98.2284		GSE119797	ChIP-Seq
DMSO_RBPJ_Rep1	28429404	26817140	94.3289		GSE119797	ChIP-Seq
DMSO_RBPJ_Rep2	34250684	30766940	89.8287		GSE119797	ChIP-Seq
GSI_Input_RBPJ	65735778	64520191	98.1508		GSE119797	ChIP-Seq
GSI_RBPJ_Rep1	31341854	29337706	93.6055			ChIP-Seq
GSI_RBPJ_Rep2	50578732	46058612	91.0632			ChIP-Seq
DMSO_RBPJ_Rep3	78922148	69942561	88.6222			ChIP-Seq
DMSO_RBPJ_Rep4	67573994	64062517	94.8035			ChIP-Seq
DMSO_RBPJ_Rep5	74074426	71509962	96.538			ChIP-Seq
DMSO_Input_RBPJ	81361670	79953195	98.2689			ChIP-Seq
GSI_RBPJ_Rep3	74127406	69106283	93.2264			ChIP-Seq
GSI_RBPJ_Rep4	67213446	62435042	92.8907			ChIP-Seq
GSI_RBPJ_Rep5	73810410	69155817	93.6939			ChIP-Seq
GSI_Input_RBPJ	85945890	84469666	98.2824			ChIP-Seq
Apicidin_RBPJ_Rep1	32644844	31192837	95.5521
Apicidin_RBPJ_Rep2	68617652	61645647	89.8393
Apicidin_Input_RBPJ	49524502	48654255	98.2428
DMSO_H3K4me1_Rep1	29116044	28749388	98.7407			ChIP-Seq
DMSO_H3K4me3_Rep1	47849000	47066568	98.3648			ChIP-Seq
DMSO_H3K4me1_Rep2	56167944	55493694	98.7996			ChIP-Seq
DMSO_H3K4me3_Rep2	55615006	54734228	98.4163			ChIP-Seq
DMSO_Input_H3K4me_Rep1	30205088	29705543	98.3462			ChIP-Seq
DMSO_Input_H3K4me_Rep2	42645966	41912649	98.2805			ChIP-Seq
GSI_H3K4me1_Rep1	49801366	49190349	98.7731			ChIP-Seq
GSI_H3K4me3_Rep1	62868486	61870593	98.4127			ChIP-Seq
GSI_H3K4me1_Rep2	52837002	52028676	98.4702			ChIP-Seq
GSI_H3K4me3_Rep2	53394068	52526746	98.3756			ChIP-Seq
GSI_Input_H3K4me_Rep1	167572952	164959750	98.4406			ChIP-Seq
GSI_Input_H3K4me_Rep2	33035186	32511337	98.4143			ChIP-Seq
DMSO_H3K27ac_Rep1	50680306	49602905	97.8741		GSE119797	ChIP-Seq
DMSO_H3K27ac_Rep2	31012342	30257175	97.5649		GSE119797	ChIP-Seq
DMSO_Input_Rep1	55793736	33324771	59.7285		GSE119797	ChIP-Seq
GSI_H3K27ac_Rep1	42126582	41120886	97.6127		GSE119797	ChIP-Seq
GSI_H3K27ac_Rep2	44222456	43340938	98.0066		GSE119797	ChIP-Seq
GSI_Input_Rep1	65735778	64520191	98.1508		GSE119797	ChIP-Seq
Norm_RBPJ_Rep1	56161060	48090945	85.6304		GSE194003	ChIP-Seq
Hypo_RBPJ_Rep1	57862202	50355479	87.0266		GSE194003	ChIP-Seq
Norm_Input_Rep1	61661694	55350296	89.7645		GSE194003	ChIP-Seq
Hypo_Input_Rep1	56141414	50422770	89.8139		GSE194003	ChIP-Seq
Norm_RBPJ_Rep2	71927300	58727810	81.6488		GSE194003	ChIP-Seq
Hypo_RBPJ_Rep2	74728898	64810552	86.7276		GSE194003	ChIP-Seq
Norm_Input_Rep2	64386566	57129569	88.729		GSE194003	ChIP-Seq
Hypo_Input_Rep2	65392540	58544458	89.5277		GSE194003	ChIP-Seq
Beko_24h_DMSO_H3K9me2_batch1_Rep1	39655400	38624603	97.4006			ChIP-Seq
Beko_24h_DMSO_H3K9me3_batch1_Rep1	49949120	48259131	96.6166			ChIP-Seq
Beko_24h_DMSO_H3K27me3_batch1_Rep1	53606046	52585568	98.0963			ChIP-Seq
Beko_24h_GSI_H3K9me2_batch1_Rep1	46795626	45673343	97.6017			ChIP-Seq
Beko_24h_GSI_H3K9me3_batch1_Rep1	45905836	44474646	96.8823			ChIP-Seq
Beko_24h_GSI_H3K27me3_batch1_Rep1	43064400	42243666	98.0942			ChIP-Seq
Beko_24h_DMSO_H3K9me2_batch1_Rep2	44605146	43692726	97.9545			ChIP-Seq
Beko_24h_DMSO_H3K9me3_batch1_Rep2	36742698	35709429	97.1878			ChIP-Seq
Beko_24h_DMSO_H3K27me3_batch1_Rep2	48182472	47414214	98.4055			ChIP-Seq
Beko_24h_GSI_H3K9me2_batch1_Rep2	51884356	50904011	98.1105			ChIP-Seq
Beko_24h_GSI_H3K9me3_batch1_Rep2	32318196	31529305	97.559			ChIP-Seq
Beko_24h_GSI_H3K27me3_batch1_Rep2	49874356	49092368	98.4321			ChIP-Seq
Beko_24h_DMSO_H3K27me1_batch1_Rep1	60840758	59711239	98.1435			ChIP-Seq
Beko_24h_DMSO_H3K27me2_batch1_Rep1	59083460	58114032	98.3592			ChIP-Seq
Beko_24h_GSI_H3K27me1_batch1_Rep1	68003206	66757580	98.1683			ChIP-Seq
Beko_24h_GSI_H3K27me2_batch1_Rep1	50289442	49498594	98.4274			ChIP-Seq
Beko_24h_DMSO_H3K27me1_batch1_Rep2	68210960	67089567	98.356			ChIP-Seq
Beko_24h_DMSO_H3K27me2_batch1_Rep2	74156048	73047902	98.5057			ChIP-Seq
Beko_24h_GSI_H3K27me1_batch1_Rep2	73155780	71873109	98.2467			ChIP-Seq
Beko_24h_GSI_H3K27me2_batch1_Rep2	71710448	70657465	98.5316			ChIP-Seq
Beko_24h_DMSO_H3K36me1_batch2_Rep1	38855604	38363792	98.7343			ChIP-Seq
Beko_24h_DMSO_H3K36me2_batch2_Rep1	50105858	49615418	99.0212			ChIP-Seq
Beko_24h_DMSO_H3K36me3_batch2_Rep1	40181672	39796606	99.0417			ChIP-Seq
Beko_24h_DMSO_H3K36ac_batch2_Rep1	35237584	34685725	98.4339			ChIP-Seq
Beko_24h_DMSO_H3K9ac_batch2_Rep1	47233144	46535171	98.5223			ChIP-Seq
Beko_24h_DMSO_H3K18ac_batch2_Rep1	44513246	43938651	98.7092			ChIP-Seq
Beko_24h_GSI_H3K36me1_batch2_Rep1	32080274	31651138	98.6623			ChIP-Seq
Beko_24h_GSI_H3K36me2_batch2_Rep1	31615706	31292860	98.9788			ChIP-Seq
Beko_24h_GSI_H3K36me3_batch2_Rep1	36938604	36562889	98.9829			ChIP-Seq
Beko_24h_GSI_H3K36ac_batch2_Rep1	49303892	48462743	98.294			ChIP-Seq
Beko_24h_GSI_H3K9ac_batch2_Rep1	32161822	31568175	98.1542			ChIP-Seq
Beko_24h_GSI_H3K18ac_batch2_Rep1	33700640	33264094	98.7046			ChIP-Seq
Beko_24h_DMSO_H3K36me1_batch2_Rep2	47704946	47051032	98.6293			ChIP-Seq
Beko_24h_DMSO_H3K36me2_batch2_Rep2	46626754	46135262	98.9459			ChIP-Seq
Beko_24h_DMSO_H3K36me3_batch2_Rep2	50087114	49527823	98.8834			ChIP-Seq
Beko_24h_DMSO_H3K36ac_batch2_Rep2	43075456	42335019	98.2811			ChIP-Seq
Beko_24h_DMSO_H3K9ac_batch2_Rep2	45875678	44895547	97.8635			ChIP-Seq
Beko_24h_DMSO_H3K18ac_batch2_Rep2	46145492	45388013	98.3585			ChIP-Seq
Beko_24h_GSI_H3K36me1_batch2_Rep2	48999798	48311128	98.5945			ChIP-Seq
Beko_24h_GSI_H3K36me2_batch2_Rep2	48677772	48139124	98.8934			ChIP-Seq
Beko_24h_GSI_H3K36me3_batch2_Rep2	37996614	37558029	98.8457			ChIP-Seq
Beko_24h_GSI_H3K36ac_batch2_Rep2	33741054	33170529	98.3091			ChIP-Seq
Beko_24h_GSI_H3K9ac_batch2_Rep2	39947420	39001780	97.6328			ChIP-Seq
Beko_24h_GSI_H3K18ac_batch2_Rep2	47369200	46576793	98.3272			ChIP-Seq
Beko_24h_DMSO_Input_batch1_Rep1	27582612	27109345	98.2842			ChIP-Seq
Beko_24h_GSI_Input_batch1_Rep1	50516166	49678419	98.3416			ChIP-Seq
Beko_24h_DMSO_Input_batch1_Rep2	39527988	38942620	98.5191			ChIP-Seq
Beko_24h_GSI_Input_batch1_Rep2	28806322	28359031	98.4472			ChIP-Seq
Beko_24h_DMSO_Input_batch2_Rep1	67235410	66146872	98.381			ChIP-Seq
Beko_24h_GSI_Input_batch2_Rep1	38738096	38125346	98.4182			ChIP-Seq
Beko_24h_DMSO_Input_batch2_Rep2	42956214	42237143	98.326			ChIP-Seq
Beko_24h_GSI_Input_batch2_Rep2	39306500	38618248	98.249			ChIP-Seq
Beko_24h_DMSO_H3K9me1_batch3_Rep1	43570864	42523891	97.5971			ChIP-Seq
Beko_24h_DMSO_Input_batch3	56030808	54641502	97.5205			ChIP-Seq
Beko_24h_GSI_H3K9me1_batch3_Rep1	42966100	41927279	97.5822			ChIP-Seq
Beko_24h_GSI_Input_batch3	42911298	41834749	97.4912			ChIP-Seq
Beko_24h_DMSO_H3K9me1_batch3_Rep2	47427320	46239496	97.4955			ChIP-Seq
Beko_24h_GSI_H3K9me1_batch3_Rep2	49260644	48128967	97.7027			ChIP-Seq
ATAC-Seq
FileName	Nreads2x	Nalign	Perc_Aligned		Geo	Datatype
DMSO_Rep1	118091672	110425210	93.508			ATAC-Seq
DMSO_Rep2	67157722	62535848	93.1179			ATAC-Seq
DMSO_Rep3	67634584	63483061	93.8618			ATAC-Seq
GSI_Rep1	96273834	89917139	93.3973			ATAC-Seq
GSI_Rep2	99177042	92500695	93.2683			ATAC-Seq
GSI_Rep3	54127282	50889060	94.0174			ATAC-Seq

## Sheet: HCC1599
RNA-Seq
FileName	Nreads	Nalign	Perc_Aligned		Geo	PMID	Datatype
2_GSI_1	33827636	31094252	91.9197		GSE59810	25104330	RNA-Seq
2_WO_1	36238628	33394875	92.1527		GSE59810	25104330	RNA-Seq
2_GSI_2	36156562	33981249	93.9836		GSE59810	25104330	RNA-Seq
2_WO_2	35620580	33445621	93.8941		GSE59810	25104330	RNA-Seq
2_GSI_3	28386118	26592166	93.6802		GSE59810	25104330	RNA-Seq
2_WO_3	31733720	29779167	93.8408		GSE59810	25104330	RNA-Seq
ChIP-Seq
Input_DMSO	20368222	19381794	95.157		GSE116876	30745086	ChIP-Seq
Input_GSI	24477653	23267645	95.0567		GSE116876	30745086	ChIP-Seq
Input_WO	26552066	25230556	95.0229		GSE116876	30745086	ChIP-Seq
FileName	Nreads2x	Nalign	Perc_Aligned
WO_RBPJ_1	138669698	133974395	96.614		GSE116876	30745086	ChIP-Seq
GSI_RBPJ_1	132683210	128151264	96.5844		GSE116876	30745086	ChIP-Seq
FileName	Nreads	Nalign	Perc_Aligned		Geo
K27ac_GSI_1	26778192	26118328	97.5358		GSE116876	30745086	ChIP-Seq
K27ac_GSI_2	23764102	23086223	97.1475		GSE116876	30745086	ChIP-Seq
K27ac_WO_1	21292570	20791543	97.6469		GSE116876	30745086	ChIP-Seq
K27ac_WO_2	20967106	20453625	97.551		GSE116876	30745086	ChIP-Seq
Input_GSI	24477653	23267645	95.0567		GSE116876	30745086	ChIP-Seq
Input_WO	26552066	25230556	95.0229		GSE116876	30745086	ChIP-Seq

## Sheet: MB157
RNA-Seq
FileName	Nreads	Nalign	Perc_Aligned		Geo	PMID	Datatype
Ctr_1	65701862	49332125	75.0848		GSE116876	30745086	RNA-Seq
Ctr_2	62728735	43219441	68.899		GSE116876	30745086	RNA-Seq
Ctr_3	55035927	36787829	66.8433		GSE116876	30745086	RNA-Seq
GSI_1	61047562	49281048	80.7257		GSE116876	30745086	RNA-Seq
GSI_2	57966476	45568091	78.6111		GSE116876	30745086	RNA-Seq
GSI_3	45023606	35231787	78.2518		GSE116876	30745086	RNA-Seq
ChIP-Seq
RBPJ_1	28736663	26701348	92.9174		GSE116876	30745086	ChIP-Seq
RBPJ_2	27149665	25193720	92.7957		GSE116876	30745086	ChIP-Seq
RBPJ_GSI_1	27091460	25038661	92.4227		GSE116876	30745086	ChIP-Seq
RBPJ_GSI_2	28137599	26099570	92.7569		GSE116876	30745086	ChIP-Seq
Input	25132763	23366174	92.971		GSE116876	30745086	ChIP-Seq
K27ac
K27ac_WO_1	30835676	29687900	96.2778		GSE116876	30745086	ChIP-Seq
K27ac_WO_2	28913509	27839095	96.284		GSE116876	30745086	ChIP-Seq
K27ac_GSI_1	24461302	23416626	95.7293		GSE116876	30745086	ChIP-Seq
K27ac_GSI_2	29075953	27936984	96.0828		GSE116876	30745086	ChIP-Seq
Input	25132763	23366174	92.971		GSE116876	30745086	ChIP-Seq

## Sheet: CUTLL1
ChIP-seq
FileName	Nreads	Nalign	Perc_Aligned		Geo	PMID	Datatype
GSI	40052095	33146032	82.7573		GSE51800	24374627	ChIP-Seq
WO	36760981	29662523	80.6902		GSE51800	24374627	ChIP-Seq
Input_GSI	34857098	33282757	95.4834		GSE51800	24374627	ChIP-Seq
Input_WO	34938651	32493668	93.0021		GSE51800	24374627	ChIP-Seq
RBPJ_1	24327263	22235081	91.3998		GSE29600	21737748	ChIP-Seq
RBPJ_2	25012131	20107522	80.3911		GSE29600	21737748	ChIP-Seq
Input_1	22983201	21862361	95.1232		GSE29600	21737748	ChIP-Seq
Input_2	24422670	23368487	95.6836		GSE29600	21737748	ChIP-Seq
RNA-seq
Ctr_1	58743784	55019766	93.6606		GSE9810	18218067	RNA-seq
Ctr_2	83687801	77798494	92.9628		GSE9810	18218067	RNA-seq
Ctr_3	36083103	34091331	94.48		GSE9810	18218067	RNA-seq
GSI_1	61694695	57772533	93.6426		GSE9810	18218067	RNA-seq
GSI_2	72556346	67332813	92.8007		GSE9810	18218067	RNA-seq
GSI_3	41869165	39524877	94.4009		GSE9810	18218067	RNA-seq
K27
GSI	52101413	49465673	94.9411		GSE51800	24374627	ChIP-Seq
WO	54831066	52018810	94.8711		GSE51800	24374627	ChIP-Seq

## Sheet: IC8
FileName	Nreads	Nalign	Perc_Aligned	Nalign_Primary	Perc_Aligned_Primary		Geo	PMID	Datatype
0h_GSI	53658227	50979915	95.0086	50979915	95.0086		GSE156488	32936072	ChIP-Seq
4h_GSI	54086092	51395820	95.0259	51395820	95.0259		GSE156488	32936072	ChIP-Seq
0h_GSI_Input	51817155	49463310	95.4574	49463310	95.4574		GSE156488	32936072	ChIP-Seq
4h_GSI_Input	45643805	43454626	95.2038	43454626	95.2038		GSE156488	32936072	ChIP-Seq

## Sheet: Microarray
FileName	GSM	Datatype
Beko_DMSO	GSM1528409	Microarray
Beko_DAPT	GSM1528410	Microarray
Beko_DNMAML_Eth	GSM1528411	Microarray
Beko_DNMAML_OHT	GSM1528412	Microarray
Beko_Notch1ER_Eth	GSM1528413	Microarray
Beko_Notch1ER_OHT	GSM1528414	Microarray
