# Supplementary material for: Comprehensive genomic features indicative for Notch responsiveness
Source: Nucleic Acids Res. 2024 Apr 22;52(9):5179–94. doi: 10.1093/nar/gkae292 (PMC11109962; doi:10.1093/nar/gkae292)
Supplement: gkae292_Supplemental_Files [file gkae292_supplemental_files.zip › Table_S2.xlsx]

## Sheet: Dynamic
MOTIF_INDEX	MOTIF_SOURCE	MOTIF_ID	ALT_ID	CONSENSUS	WIDTH	SITES	E-VALUE	E-VALUE_SOURCE	MOST_SIMILAR_MOTIF_SOURCE	MOST_SIMILAR_MOTIF	URL
1	MEME	VSCSTGGGAAC	MEME-1	VSCSTGGGAAC	11	128	1.3e-83	MEME	db/JASPAR/JASPAR2018_CORE_vertebrates_non-redundant.meme	MA1116.1 (RBPJ)	http://jaspar2018.genereg.net/matrix/MA1116.1
2	MEME	CYCCGCCCCTSCCCC	MEME-2	CYCCGCCCCTSCCCC	15	29	1.1e-07	MEME	db/JASPAR/JASPAR2018_CORE_vertebrates_non-redundant.meme	MA0079.3 (SP1)	http://jaspar2018.genereg.net/matrix/MA0079.3
3	MEME	RCABCTGB	MEME-3	RCABCTGB	8	63	8.8e-05	MEME	db/JASPAR/JASPAR2018_CORE_vertebrates_non-redundant.meme	MA0522.2 (TCF3)	http://jaspar2018.genereg.net/matrix/MA0522.2
4	STREME	1-CGTGGGAAMNB	STREME-1	CGTGGGAAMNB	11	104	0.025	STREME	db/EUKARYOTE/jolma2013.meme	ZNF75A_DBD	http://floresta.eead.csic.es/footprintdb/index.php?db=HumanTF:1.0&motif=ZNF75A_DBD
5	STREME	2-CCCCACCCYM	STREME-2	CCCCACCCYM	10	38	0.05	STREME	db/JASPAR/JASPAR2018_CORE_vertebrates_non-redundant.meme	MA0599.1 (KLF5)	http://jaspar2018.genereg.net/matrix/MA0599.1
# MEME-ChIP (Motif Analysis of Large Nucleotide Datasets): Version 5.3.3 released on Sun Feb 7 15:39:52 2021 -0800
# The format of this file is described at http://localhost:8080//doc/meme-chip-output-format.html
# meme-chip -oc . -time 240 -ccut 100 -dna -order 2 -minw 6 -maxw 15 -db db/JASPAR/JASPAR2018_CORE_vertebrates_non-redundant.meme -db db/MOUSE/uniprobe_mouse.meme -db db/EUKARYOTE/jolma2013.meme -meme-mod zoops -meme-nmotifs 10 -meme-searchsize 100000 -streme-pvt 0.05 -streme-totallength 4000000 -centrimo-score 5.0 -centrimo-ethresh 10.0 Summits_All_down.fasta

## Sheet: Static
MOTIF_INDEX	MOTIF_SOURCE	MOTIF_ID	ALT_ID	CONSENSUS	WIDTH	SITES	E-VALUE	E-VALUE_SOURCE	MOST_SIMILAR_MOTIF_SOURCE	MOST_SIMILAR_MOTIF	URL
1	MEME	NRGGGGCGGGGCYDG	MEME-1	NRGGGGCGGGGCYDG	15	2247	1.3e-394	MEME	db/JASPAR/JASPAR2018_CORE_vertebrates_non-redundant.meme	MA0079.3 (SP1)	http://jaspar2018.genereg.net/matrix/MA0079.3
2	MEME	TGCGCRTGCGC	MEME-2	TGCGCRTGCGC	11	439	3.6e-72	MEME	db/EUKARYOTE/jolma2013.meme	NRF1_full	http://floresta.eead.csic.es/footprintdb/index.php?db=HumanTF:1.0&motif=NRF1_full
3	MEME	BTTCCCAS	MEME-3	BTTCCCAS	8	638	1.8e-66	MEME	db/JASPAR/JASPAR2018_CORE_vertebrates_non-redundant.meme	MA1116.1 (RBPJ)	http://jaspar2018.genereg.net/matrix/MA1116.1
4	MEME	SCYCCGCCCCCYYCC	MEME-4	SCYCCGCCCCCYYCC	15	826	2.7e-40	MEME	db/JASPAR/JASPAR2018_CORE_vertebrates_non-redundant.meme	MA0516.1 (SP2)	http://jaspar2018.genereg.net/matrix/MA0516.1
5	MEME	RRCCAATSRGA	MEME-5	RRCCAATSRGA	11	351	1.3e-31	MEME	db/JASPAR/JASPAR2018_CORE_vertebrates_non-redundant.meme	MA0060.3 (NFYA)	http://jaspar2018.genereg.net/matrix/MA0060.3
6	STREME	1-RGGGGCGGGGCYD	STREME-1	RGGGGCGGGGCYD	13	1618	6.8e-30	STREME	db/JASPAR/JASPAR2018_CORE_vertebrates_non-redundant.meme	MA0079.3 (SP1)	http://jaspar2018.genereg.net/matrix/MA0079.3
7	MEME	CTGGGARWTGTAGTY	MEME-6	CTGGGARWTGTAGTY	15	49	2.8e-18	MEME
8	MEME	WDARAARRAAAAAAR	MEME-7	WDARAARRAAAAAAR	15	133	2.9e-17	MEME	db/MOUSE/uniprobe_mouse.meme	UP00039_1 (Foxj3_primary)	http://the_brain.bwh.harvard.edu/uniprobe/details2.php?id=00039
9	MEME	CACTTCCG	MEME-8	CACTTCCG	8	271	2.2e-12	MEME	db/JASPAR/JASPAR2018_CORE_vertebrates_non-redundant.meme	MA0750.2 (ZBTB7A)	http://jaspar2018.genereg.net/matrix/MA0750.2
10	STREME	2-YSTGGGAAM	STREME-2	YSTGGGAAM	9	650	7e-10	STREME	db/JASPAR/JASPAR2018_CORE_vertebrates_non-redundant.meme	MA1116.1 (RBPJ)	http://jaspar2018.genereg.net/matrix/MA1116.1
11	STREME	3-RRCCAATSRGAR	STREME-3	RRCCAATSRGAR	12	438	8.8e-09	STREME	db/JASPAR/JASPAR2018_CORE_vertebrates_non-redundant.meme	MA0060.3 (NFYA)	http://jaspar2018.genereg.net/matrix/MA0060.3
12	STREME	4-YGCGCABGCGCASHS	STREME-4	YGCGCABGCGCASHS	15	417	7.9e-07	STREME	db/JASPAR/JASPAR2018_CORE_vertebrates_non-redundant.meme	MA0506.1 (NRF1)	http://jaspar2018.genereg.net/matrix/MA0506.1
13	STREME	5-GTGACGTCA	STREME-5	GTGACGTCA	9	322	2.3e-05	STREME	db/JASPAR/JASPAR2018_CORE_vertebrates_non-redundant.meme	MA0018.3 (CREB1)	http://jaspar2018.genereg.net/matrix/MA0018.3
14	STREME	6-VCCGGAAGTGR	STREME-6	VCCGGAAGTGR	11	398	0.00074	STREME	db/JASPAR/JASPAR2018_CORE_vertebrates_non-redundant.meme	MA0076.2 (ELK4)	http://jaspar2018.genereg.net/matrix/MA0076.2
15	STREME	7-GCCGCCGCCGC	STREME-7	GCCGCCGCCGC	11	80	0.0034	STREME	db/MOUSE/uniprobe_mouse.meme	UP00007_1 (Egr1_primary)	http://the_brain.bwh.harvard.edu/uniprobe/details2.php?id=00007
16	MEME	AAATCTCGCGAGA	MEME-9	AAATCTCGCGAGA	13	24	0.0098	MEME	db/JASPAR/JASPAR2018_CORE_vertebrates_non-redundant.meme	MA0527.1 (ZBTB33)	http://jaspar2018.genereg.net/matrix/MA0527.1
17	STREME	8-CCCCTCCC	STREME-8	CCCCTCCC	8	250	0.017	STREME	db/JASPAR/JASPAR2018_CORE_vertebrates_non-redundant.meme	MA0079.3 (SP1)	http://jaspar2018.genereg.net/matrix/MA0079.3
18	STREME	9-AGKGGGCGGG	STREME-9	AGKGGGCGGG	10	228	0.02	STREME	db/JASPAR/JASPAR2018_CORE_vertebrates_non-redundant.meme	MA0747.1 (SP8)	http://jaspar2018.genereg.net/matrix/MA0747.1
19	STREME	10-CCCGCCC	STREME-10	10-CCCGCCC	7	570	0.02	STREME	db/JASPAR/JASPAR2018_CORE_vertebrates_non-redundant.meme	MA0470.1 (E2F4)	http://jaspar2018.genereg.net/matrix/MA0470.1
20	STREME	11-ACTACAACTCCCA	STREME-11	11-ACTACAACTCCCA	13	71	0.031	STREME
21	STREME	12-CTCGCGAGATY	STREME-12	12-CTCGCGAGATY	11	51	0.031	STREME	db/JASPAR/JASPAR2018_CORE_vertebrates_non-redundant.meme	MA0527.1 (ZBTB33)	http://jaspar2018.genereg.net/matrix/MA0527.1
22	STREME	13-AAACCACAA	STREME-13	13-AAACCACAA	9	47	0.034	STREME	db/EUKARYOTE/jolma2013.meme	RUNX2_DBD_3	http://floresta.eead.csic.es/footprintdb/index.php?db=HumanTF:1.0&motif=RUNX2_DBD_3
# MEME-ChIP (Motif Analysis of Large Nucleotide Datasets): Version 5.3.3 released on Sun Feb 7 15:39:52 2021 -0800
# The format of this file is described at http://localhost:8080//doc/meme-chip-output-format.html
# meme-chip -oc . -time 240 -ccut 100 -dna -order 2 -minw 6 -maxw 15 -db db/JASPAR/JASPAR2018_CORE_vertebrates_non-redundant.meme -db db/MOUSE/uniprobe_mouse.meme -db db/EUKARYOTE/jolma2013.meme -meme-mod zoops -meme-nmotifs 10 -meme-searchsize 100000 -streme-pvt 0.05 -streme-totallength 4000000 -centrimo-score 5.0 -centrimo-ethresh 10.0 Summits_All_Static.fasta
