# Supplementary material for: Comprehensive genomic features indicative for Notch responsiveness
Source: Nucleic Acids Res. 2024 Apr 22;52(9):5179–94. doi: 10.1093/nar/gkae292 (PMC11109962; doi:10.1093/nar/gkae292)
Supplement: gkae292_Supplemental_Files [file gkae292_supplemental_files.zip › Table_S3_new.xlsx]

## Sheet: GSI vs DMSO
	GSI-DMSO_baseMean	GSI-DMSO_logFC	GSI-DMSO_lfcSE	GSI-DMSO_stat	GSI-DMSO_pvalue	GSI-DMSO_FDR	GSI_Rep1	GSI_Rep2	DMSO_Rep1	DMSO_Rep2
0610005C13Rik	10.53	0.0637	0.71302	0.08934	0.9288	0.9637	9.359	8.891	5.695	11.71
0610007P14Rik	874.9	-0.2064	0.08017	-2.574	0.01004	0.03523	1019	958	1135	1145
0610009B22Rik	211.4	-0.02577	0.15361	-0.1678	0.8668	0.9336	217	230.4	227.8	227.9
0610009L18Rik	19.58	0.6083	0.57806	1.052	0.2927	0.4917	17.02	19.26	8.949	14.83
0610009O20Rik	1219	-0.03145	0.07505	-0.4191	0.6751	0.8155	1271	1288	1350	1267
0610010B08Rik	809	0.1578	0.08964	1.76	0.07842	0.1882	827	829	722.4	761.9
0610010F05Rik	1086	-0.03594	0.07776	-0.4623	0.6439	0.794	1387	1279	1343	1388
0610010K14Rik	671.8	-0.08408	0.09246	-0.9093	0.3632	0.5664	666.2	692	737	703.4
0610011F06Rik	451.3	-0.2542	0.11721	-2.169	0.03009	0.08759	382.9	381.6	489.7	422.3
0610012G03Rik	762	-0.1801	0.0861	-2.092	0.03646	0.1022	717.2	743.8	840.4	815.8
0610030E20Rik	703.4	0.02773	0.09678	0.2865	0.7745	0.8785	770.8	728.3	758.2	711.9
0610031O16Rik	0	0	NA	NA	NA	1	0	0	0	0
0610037L13Rik	487.1	-0.1598	0.10599	-1.507	0.1317	0.2796	469.7	464.5	540.2	503.5
0610038B21Rik	71.03	0.1887	0.28162	0.67	0.5028	0.6934	52.75	57.05	49.62	46.84
0610039H22Rik	11.9	0.4266	0.6383	0.6683	0.5039	0.6945	13.61	18.52	14.64	9.368
0610039K10Rik	124.8	0.8907	0.24248	3.673	0.0002395	0.001381	95.29	94.83	39.86	62.45
0610040B10Rik	34.04	-0.08349	0.38184	-0.2186	0.8269	0.9092	29.78	34.08	35.79	32.01
0610040F04Rik	60.56	0.1079	0.30023	0.3593	0.7194	0.8443	50.2	52.6	41.49	53.86
0610040J01Rik	0.4114	-1.555	4.01543	-0.3872	0.6986	1	0.8508	0	2.441	0
0610043K17Rik	0.1993	-2.448	4.89236	-0.5004	0.6168	1	0	0	0.8135	0.7806
1010001N08Rik	0	0	NA	NA	NA	1	0	0	0	0
1110001J03Rik	214.1	-0.3681	0.15457	-2.382	0.01724	0.05513	180.4	186.7	234.3	239.7
1110002L01Rik	311.5	0.0176	0.13131	0.134	0.8934	0.9465	337.8	299.3	312.4	316.2
1110004E09Rik	591	-0.505	0.09863	-5.12	3.054e-07	3.042e-06	495.2	523.1	716.7	729.1
1110004F10Rik	2100	-0.2015	0.05913	-3.408	0.0006545	0.003344	2306	2174	2535	2614
1110006O24Rik	32.33	0.1144	0.43069	0.2656	0.7905	0.8881	17.87	25.93	21.96	18.74
1110007C09Rik	282.9	0.3859	0.14423	2.675	0.007464	0.02754	271.4	248.9	209.9	188.1
1110008F13Rik	2183	-0.1051	0.06127	-1.716	0.08619	0.2022	2044	2165	2333	2196
1110008L16Rik	669	-0.1126	0.09358	-1.203	0.2289	0.4172	650.9	652	704.5	704.1
1110008P14Rik	278.4	0.1485	0.14203	1.046	0.2957	0.4953	301.2	276.3	271.7	249
1110012L19Rik	212.3	-0.1838	0.16978	-1.082	0.2791	0.4769	208.5	218.6	243.2	242
1110015O18Rik	0	0	NA	NA	NA	1	0	0	0	0
1110017D15Rik	0.7535	0.9858	2.69759	0.3655	0.7148	1	0.8508	0.7409	0.8135	0
1110019D14Rik	12.42	-0.2025	0.6675	-0.3034	0.7616	0.8705	12.76	7.409	9.762	13.27
1110020A21Rik	14.91	0.1417	0.62568	0.2265	0.8208	0.906	17.02	10.37	12.2	12.49
1110025L11Rik	0	0	NA	NA	NA	1	0	0	0	0
1110028F11Rik	0.5107	-0.02216	3.42614	-0.006467	0.9948	1	0	0.7409	0	0.7806
1110028F18Rik	1.553	-3.027	2.14183	-1.413	0.1576	1	0	0.7409	4.068	2.342
1110032A03Rik	167.6	0.175	0.18708	0.9353	0.3497	0.5535	159.1	158.5	144.8	136.6
1110032F04Rik	195.5	-0.03158	0.16606	-0.1902	0.8492	0.9231	207.6	229.7	210.7	236.5
1110034G24Rik	81.09	0.2214	0.24967	0.8866	0.3753	0.5781	91.04	83.72	74.03	75.72
1110036E04Rik	0.5475	-1.463	3.55007	-0.4121	0.6802	1	0	0	0.8135	0
1110037F02Rik	3669	0.02232	0.05429	0.4111	0.681	0.8189	3659	3629	3422	3753
1110038B12Rik	1394	-0.3866	0.06687	-5.781	7.43e-09	9.465e-08	1298	1360	1736	1740
1110038F14Rik	737.3	0.06273	0.08926	0.7027	0.4822	0.6751	739.4	698.7	690.7	685.4
1110046J04Rik	0.5157	-2.448	3.2525	-0.7527	0.4516	1	0	0	0.8135	0.7806
1110051M20Rik	59.9	-0.0864	0.29239	-0.2955	0.7676	0.8747	57.86	51.86	58.57	57.77
1110058D11Rik	0	0	NA	NA	NA	1	0	0	0	0
1110059E24Rik	686.2	-0.2486	0.09343	-2.661	0.007794	0.02859	711.3	722.4	802.9	900.1
1110059G10Rik	499.6	0.04637	0.10667	0.4347	0.6638	0.8072	616.9	589	558.9	608.1
1110065P20Rik	209.2	-0.4058	0.15655	-2.592	0.009537	0.03377	190.6	197.8	260.3	254.5
1190002F15Rik	891.7	0.04488	0.08574	0.5234	0.6007	0.7661	1091	1025	1012	1038
1190002N15Rik	2483	0.4026	0.06303	6.387	1.691e-10	2.685e-09	2258	2298	1641	1806
1190003K10Rik	0	0	NA	NA	NA	1	0	0	0	0
1190005I06Rik	91.18	0.5747	0.24696	2.327	0.01997	0.06254	105.5	104.5	68.34	72.6
1190007I07Rik	249.2	-0.5613	0.14757	-3.804	0.0001424	0.0008696	222.1	250.4	328.7	369.2
1200014J11Rik	2694	-0.01287	0.0532	-0.2419	0.8088	0.8997	2764	2841	2783	2874
1300002E11Rik	573.3	0.4999	0.09651	5.179	2.225e-07	2.27e-06	725.8	734.2	515.8	516.8
1300017J02Rik	0.8477	-2.555	2.63999	-0.9677	0.3332	1	0.8508	0	2.441	2.342
1500004A13Rik	262	0.2382	0.14699	1.62	0.1052	0.2368	279.1	245.2	227	217
1500009C09Rik	0.3763	-2.448	3.8683	-0.6329	0.5268	1	0	0	0.8135	0.7806
1500009L16Rik	732.5	0.07486	0.08901	0.841	0.4003	0.6027	780.2	804.6	727.3	777.5
1500011B03Rik	99.87	-0.03984	0.22339	-0.1783	0.8584	0.9289	97.85	114.1	106.6	111.6
1500011K16Rik	199.6	-0.3525	0.163	-2.163	0.03057	0.08856	178.7	176.3	221.3	231.9
1500012F01Rik	1408	-0.2075	0.07329	-2.831	0.004636	0.01842	1341	1404	1572	1599
1500012K07Rik	0	0	NA	NA	NA	1	0	0	0	0
1500015A07Rik	105.1	0.1144	0.23358	0.4897	0.6243	0.7811	93.59	84.46	87.86	76.5
1500015L24Rik	0	0	NA	NA	NA	1	0	0	0	0
1500015O10Rik	2.152	-0.3422	1.581	-0.2164	0.8286	1	0	3.704	3.254	1.561
1500017E21Rik	22.47	-0.6076	0.4506	-1.349	0.1775	0.3497	22.12	25.93	38.24	35.13
1500026H17Rik	15.69	0.9109	0.76522	1.19	0.2339	0.4236	5.105	11.11	1.627	7.026
1600002D24Rik	1.976	-0.8722	1.6193	-0.5386	0.5902	1	0	2.964	2.441	3.123
1600002H07Rik	389.1	-0.08387	0.12463	-0.673	0.501	0.692	423.7	377.1	453.9	394.2
1600002K03Rik	90.7	-0.2158	0.24216	-0.8911	0.3729	0.5756	91.89	76.31	87.86	106.9
1600010M07Rik	0.2499	1.51	4.98575	0.3028	0.7621	1	0.8508	0	0	0
1600012H06Rik	475.9	-0.1316	0.10649	-1.236	0.2166	0.4011	502.8	495.6	538.5	555
1600014C10Rik	531	0.01091	0.10483	0.104	0.9171	0.9579	538.6	493.4	522.3	501.2
1600014C23Rik	6.644	0.1285	0.93349	0.1377	0.8905	1	5.105	4.445	2.441	6.245
1600014K23Rik	0.09261	1.409	4.99254	0.2822	0.7778	1	0	0.7409	0	0
1600015I10Rik	0	0	NA	NA	NA	1	0	0	0	0
1600019K03Rik	0	0	NA	NA	NA	1	0	0	0	0
1600020E01Rik	188.7	0.1871	0.16778	1.115	0.2648	0.4605	205.9	203.7	196.1	163.9
1600023N17Rik	13.29	0.2256	0.65166	0.3461	0.7292	0.851	13.61	8.891	10.58	8.587
1600025M17Rik	0	0	NA	NA	NA	1	0	0	0	0
1600027J07Rik	0	0	NA	NA	NA	1	0	0	0	0
1600029I14Rik	2.988	-1.64	1.48647	-1.103	0.27	1	0.8508	2.223	8.949	0.7806
1600029O15Rik	1.57	-0.08443	1.85774	-0.04545	0.9638	1	0	4.445	2.441	2.342
1700001C02Rik	0	0	NA	NA	NA	1	0	0	0	0
1700001C19Rik	0.177	0	4.99758	0	1	1	0	0	0	0
1700001D01Rik	0.9843	0.5579	2.19314	0.2544	0.7992	1	0.8508	1.482	0.8135	0.7806
1700001F09Rik	0	0	NA	NA	NA	1	0	0	0	0
1700001G01Rik	0	0	NA	NA	NA	1	0	0	0	0
1700001G11Rik	4.618	-1.146	1.12035	-1.023	0.3063	1	1.702	2.964	7.322	3.123
1700001G17Rik	7.488	0.7109	0.85974	0.8269	0.4083	0.6088	5.105	10.37	3.254	6.245
1700001J03Rik	3.38	-0.4639	1.51228	-0.3067	0.7591	1	0	2.223	1.627	1.561
1700001J11Rik	27.37	0.5071	0.41535	1.221	0.2221	0.4083	36.59	39.27	27.66	25.76
1700001K19Rik	4.904	0.9951	1.19251	0.8344	0.404	1	3.403	2.964	1.627	1.561
1700001K23Rik	2.926	0.4108	1.28255	0.3203	0.7488	1	3.403	2.964	2.441	2.342
1700001L05Rik	42.51	0.1344	0.3598	0.3735	0.7088	0.8376	40.84	37.04	34.17	36.69
1700001L19Rik	0.177	0	4.99758	0	1	1	0	0	0	0
1700001O22Rik	33.78	-0.5798	0.41719	-1.39	0.1646	0.3313	16.17	25.19	33.35	28.88
1700001P01Rik	6.513	-0.4205	0.9496	-0.4428	0.6579	1	1.702	8.891	8.949	5.464
1700003C15Rik	0	0	NA	NA	NA	1	0	0	0	0
1700003D09Rik	112.9	-0.07513	0.21662	-0.3468	0.7287	0.8508	98.7	119.3	109.8	120.2
1700003E16Rik	1.922	0.5852	1.90242	0.3076	0.7584	1	1.702	0.7409	1.627	0
1700003E24Rik	0	0	NA	NA	NA	1	0	0	0	0
1700003F12Rik	10.81	-1.062	0.70618	-1.504	0.1325	0.281	5.956	8.891	18.71	12.49
1700003G13Rik	0.1952	-2.421	4.89439	-0.4947	0.6208	1	0	0	0	1.561
1700003G18Rik	0.4491	-0.9544	3.39605	-0.281	0.7787	1	0.8508	0	0.8135	0.7806
1700003H04Rik	0	0	NA	NA	NA	1	0	0	0	0
1700003I22Rik	0	0	NA	NA	NA	1	0	0	0	0
1700003L19Rik	0	0	NA	NA	NA	1	0	0	0	0
1700003M02Rik	0	0	NA	NA	NA	1	0	0	0	0
1700003M07Rik	0.09758	-1.439	4.99607	-0.2881	0.7733	1	0	0	0	0.7806
1700003P14Rik	0	0	NA	NA	NA	1	0	0	0	0
1700006A11Rik	0	0	NA	NA	NA	1	0	0	0	0
1700006E09Rik	0	0	NA	NA	NA	1	0	0	0	0
1700006F04Rik	0	0	NA	NA	NA	1	0	0	0	0
1700006H21Rik	0	0	NA	NA	NA	1	0	0	0	0
1700007B14Rik	0	0	NA	NA	NA	1	0	0	0	0
1700007F19Rik	0	0	NA	NA	NA	1	0	0	0	0
1700007G11Rik	0	0	NA	NA	NA	1	0	0	0	0
1700007J10Rik	180.3	0.06747	0.17383	0.3881	0.6979	0.8302	174.4	178.6	165.1	171.7
1700007K09Rik	0.3007	0.9782	4.19175	0.2334	0.8155	1	0.8508	0.7409	0.8135	0
1700007K13Rik	0.9831	-1.962	2.53749	-0.7731	0.4395	1	0.8508	0	0.8135	2.342
1700007L15Rik	48.82	-0.1938	0.32818	-0.5905	0.5549	0.733	50.2	39.27	52.88	49.18
1700007P06Rik	0.2828	0.9139	4.68536	0.1951	0.8454	1	0	1.482	0	0.7806
1700008C04Rik	0.3428	-2.448	3.99045	-0.6135	0.5395	1	0	0	0.8135	0.7806
1700008J07Rik	104.9	0.09487	0.22963	0.4131	0.6795	0.8179	94.44	112.6	91.11	103
1700008K24Rik	0	0	NA	NA	NA	1	0	0	0	0
1700008O03Rik	9.358	0.05091	0.78042	0.06523	0.948	0.9721	6.807	10.37	5.695	10.93
1700008P02Rik	0	0	NA	NA	NA	1	0	0	0	0
1700009C05Rik	0.1435	0	4.99758	0	1	1	0	0	0	0
1700009J07Rik	0	0	NA	NA	NA	1	0	0	0	0
1700009N14Rik	0	0	NA	NA	NA	1	0	0	0	0
1700010B08Rik	0.3165	0	4.55676	0	1	1	0	0	0	0
1700010D01Rik	0	0	NA	NA	NA	1	0	0	0	0
1700010I02Rik	0	0	NA	NA	NA	1	0	0	0	0
1700010I14Rik	114.8	0.3404	0.21816	1.56	0.1187	0.2595	108.9	111.1	92.74	81.19
1700010J16Rik	0	0	NA	NA	NA	1	0	0	0	0
1700010K23Rik	0	0	NA	NA	NA	1	0	0	0	0
1700011A15Rik	0	0	NA	NA	NA	1	0	0	0	0
1700011B04Rik	0.4569	0	3.7341	0	1	1	0	0	0	0
1700011C11Rik	0	0	NA	NA	NA	1	0	0	0	0
1700011E24Rik	2.592	-0.2948	1.51733	-0.1943	0.846	1	2.552	0.7409	1.627	2.342
1700011H14Rik	0	0	NA	NA	NA	1	0	0	0	0
1700011I03Rik	0	0	NA	NA	NA	1	0	0	0	0
1700011L22Rik	0	0	NA	NA	NA	1	0	0	0	0
1700011M02Rik	0	0	NA	NA	NA	1	0	0	0	0
1700012A03Rik	0	0	NA	NA	NA	1	0	0	0	0
1700012B07Rik	0.09758	-1.439	4.99607	-0.2881	0.7733	1	0	0	0	0.7806
1700012B09Rik	0.177	0	4.99758	0	1	1	0	0	0	0
1700012C14Rik	0.7238	-1.561	2.74489	-0.5688	0.5695	1	0.8508	0	1.627	0.7806
1700012D01Rik	6.628	0.5828	0.97588	0.5972	0.5503	1	5.956	3.704	4.881	1.561
1700012D14Rik	16.76	0.3842	0.56638	0.6783	0.4976	0.6891	15.31	17.78	8.949	16.39
1700012D16Rik	0	0	NA	NA	NA	1	0	0	0	0
1700012H19Rik	0	0	NA	NA	NA	1	0	0	0	0
1700012I11Rik	0.3205	0	4.55177	0	1	1	0	0	0	0
1700012L04Rik	0.6863	2.027	2.90637	0.6973	0.4856	1	2.552	0.7409	0.8135	0
1700012P22Rik	0	0	NA	NA	NA	1	0	0	0	0
1700013D24Rik	0	0	NA	NA	NA	1	0	0	0	0
1700013F07Rik	0.1364	0	4.99758	0	1	1	0	0	0	0
1700013G24Rik	0	0	NA	NA	NA	1	0	0	0	0
1700013H16Rik	0.2039	0.07557	4.98424	0.01516	0.9879	1	0.8508	0	0	0.7806
1700015E13Rik	0	0	NA	NA	NA	1	0	0	0	0
1700015F17Rik	0.09261	1.409	4.99254	0.2822	0.7778	1	0	0.7409	0	0
1700015G11Rik	0	0	NA	NA	NA	1	0	0	0	0
1700016C15Rik	0.7091	-0.1009	2.85193	-0.03539	0.9718	1	0	1.482	1.627	0
1700016D06Rik	1.052	-1.457	2.75957	-0.5279	0.5976	1	0	0	0.8135	0
1700016G22Rik	1.031	-0.004728	2.28394	-0.00207	0.9983	1	0.8508	0.7409	0.8135	0.7806
1700016H13Rik	0	0	NA	NA	NA	1	0	0	0	0
1700016K19Rik	0	0	NA	NA	NA	1	0	0	0	0
1700016L04Rik	0.8276	1.961	2.77297	0.7074	0.4793	1	0.8508	2.223	0	0.7806
1700016L21Rik	0.3094	0	4.60969	0	1	1	0	0	0	0
1700016P04Rik	0	0	NA	NA	NA	1	0	0	0	0
1700017B05Rik	1627	0.1819	0.06888	2.641	0.008266	0.02999	1409	1477	1292	1254
1700017D01Rik	0	0	NA	NA	NA	1	0	0	0	0
1700017G19Rik	0	0	NA	NA	NA	1	0	0	0	0
1700017J07Rik	0	0	NA	NA	NA	1	0	0	0	0
1700017L05Rik	0	0	NA	NA	NA	1	0	0	0	0
1700017N19Rik	0	0	NA	NA	NA	1	0	0	0	0
1700018A04Rik	0	0	NA	NA	NA	1	0	0	0	0
1700018B08Rik	0.4975	0	3.90851	0	1	1	0	0	0	0
1700018B24Rik	0	0	NA	NA	NA	1	0	0	0	0
1700018C11Rik	0.1064	1.51	4.98575	0.3028	0.7621	1	0.8508	0	0	0
1700018F24Rik	0	0	NA	NA	NA	1	0	0	0	0
1700018G05Rik	0	0	NA	NA	NA	1	0	0	0	0
1700018L02Rik	138.3	0.1712	0.20282	0.8442	0.3986	0.6012	113.2	125.2	106.6	105.4
1700019A02Rik	0.2965	1.006	4.21401	0.2386	0.8114	1	0.8508	0.7409	0	0.7806
1700019B03Rik	1.787	-1.006	1.81141	-0.5552	0.5787	1	0.8508	0.7409	1.627	1.561
1700019B21Rik	0	0	NA	NA	NA	1	0	0	0	0
1700019C18Rik	0.1435	0	4.99758	0	1	1	0	0	0	0
1700019D03Rik	1.233	-1.368	2.35189	-0.5816	0.5608	1	0	1.482	0	3.903
1700019E08Rik	0	0	NA	NA	NA	1	0	0	0	0
1700019G17Rik	172	0.1166	0.18208	0.6403	0.522	0.7086	184.6	159.3	145.6	171
1700019G24Rik	0	0	NA	NA	NA	1	0	0	0	0
1700019L03Rik	136.3	0.7675	0.21648	3.545	0.0003923	0.002141	125.9	151.1	69.96	92.9
1700019M22Rik	0	0	NA	NA	NA	1	0	0	0	0
1700019N19Rik	0.1017	-1.469	4.99395	-0.2942	0.7686	1	0	0	0.8135	0
1700019O17Rik	1.094	-0.6784	2.42915	-0.2793	0.78	1	0	1.482	2.441	0
1700020A23Rik	1.374	-0.9949	1.98497	-0.5012	0.6162	1	0.8508	0.7409	0.8135	2.342
1700020D05Rik	11.98	0.9785	0.72275	1.354	0.1758	0.3471	11.06	14.08	8.135	4.684
1700020G17Rik	0	0	NA	NA	NA	1	0	0	0	0
1700020I14Rik	1329	0.1885	0.0753	2.504	0.01228	0.04161	1652	1708	1410	1539
1700020L24Rik	4.291	0.4996	1.13469	0.4403	0.6597	1	3.403	4.445	2.441	3.123
1700020M21Rik	0	0	NA	NA	NA	1	0	0	0	0
1700020N01Rik	0.779	-4.051	2.91876	-1.388	0.1652	1	0	0	4.068	0.7806
1700020N15Rik	0	0	NA	NA	NA	1	0	0	0	0
1700020N18Rik	0.6715	-0.07936	2.87954	-0.02756	0.978	1	0	1.482	0.8135	0.7806
1700021F05Rik	529.2	-0.2324	0.10237	-2.27	0.02321	0.07071	500.3	527.5	584.9	623
1700021F07Rik	0.09261	1.409	4.99254	0.2822	0.7778	1	0	0.7409	0	0
1700021K19Rik	1456	-0.2902	0.0677	-4.286	1.818e-05	0.0001344	1329	1339	1621	1641
1700021N21Rik	3.774	-0.1412	1.1416	-0.1237	0.9016	1	4.254	2.964	2.441	5.464
1700022A21Rik	0	0	NA	NA	NA	1	0	0	0	0
1700022A22Rik	0	0	NA	NA	NA	1	0	0	0	0
1700022E09Rik	0	0	NA	NA	NA	1	0	0	0	0
1700022H01Rik	3.083	-0.005468	1.28097	-0.004269	0.9966	1	2.552	2.964	1.627	3.903
1700022H16Rik	0	0	NA	NA	NA	1	0	0	0	0
1700022I11Rik	4.48	2.021	1.18969	1.699	0.08933	1	8.508	4.445	0.8135	2.342
1700023C21Rik	0	0	NA	NA	NA	1	0	0	0	0
1700023F02Rik	0	0	NA	NA	NA	1	0	0	0	0
1700023F06Rik	1.88	1.407	1.94959	0.7216	0.4705	1	4.254	0	0	1.561
1700024B18Rik	0	0	NA	NA	NA	1	0	0	0	0
1700024F13Rik	0.3713	-0.04948	4.01385	-0.01233	0.9902	1	0	0.7409	0.8135	0
1700024G13Rik	0	0	NA	NA	NA	1	0	0	0	0
1700024I08Rik	0	0	NA	NA	NA	1	0	0	0	0
1700024N05Rik	0	0	NA	NA	NA	1	0	0	0	0
1700024P04Rik	0	0	NA	NA	NA	1	0	0	0	0
1700024P16Rik	1.35	0.76	2.0926	0.3632	0.7165	1	3.403	0.7409	2.441	0
1700025B11Rik	0	0	NA	NA	NA	1	0	0	0	0
1700025C18Rik	0	0	NA	NA	NA	1	0	0	0	0
1700025F22Rik	0	0	NA	NA	NA	1	0	0	0	0
1700025F24Rik	0	0	NA	NA	NA	1	0	0	0	0
1700025G04Rik	1071	0.2019	0.07495	2.693	0.007075	0.02638	1235	1240	1040	1112
1700025J12Rik	0	0	NA	NA	NA	1	0	0	0	0
1700025K24Rik	0	0	NA	NA	NA	1	0	0	0	0
1700025M24Rik	0.199	2.44	4.89236	0.4988	0.6179	1	0.8508	0.7409	0	0
1700025N23Rik	0	0	NA	NA	NA	1	0	0	0	0
1700026D08Rik	0	0	NA	NA	NA	1	0	0	0	0
1700026D11Rik	6.861	1.393	0.94365	1.476	0.14	1	8.508	8.15	1.627	4.684
1700026F02Rik	0	0	NA	NA	NA	1	0	0	0	0
1700026J14Rik	0	0	NA	NA	NA	1	0	0	0	0
1700026L06Rik	0.7762	0.9323	2.80757	0.3321	0.7398	1	0	1.482	0	0.7806
1700027A15Rik	0	0	NA	NA	NA	1	0	0	0	0
1700027F06Rik	0	0	NA	NA	NA	1	0	0	0	0
1700027F09Rik	0	0	NA	NA	NA	1	0	0	0	0
1700027H10Rik	0	0	NA	NA	NA	1	0	0	0	0
1700027I24Rik	0.3499	0	4.4126	0	1	1	0	0	0	0
1700027J07Rik	3.387	-1.029	1.31088	-0.7851	0.4324	1	0.8508	2.223	3.254	3.123
1700028B04Rik	0.09758	-1.439	4.99607	-0.2881	0.7733	1	0	0	0	0.7806
1700028D13Rik	0	0	NA	NA	NA	1	0	0	0	0
1700028E10Rik	11.85	0.5621	0.65309	0.8607	0.3894	0.5918	11.91	16.3	11.39	7.806
1700028I16Rik	0.3816	-1.465	3.96887	-0.3692	0.7119	1	0	0	0.8135	0
1700028J19Rik	6.227	-0.3808	0.88804	-0.4288	0.6681	1	5.105	5.927	8.949	5.464
1700028K03Rik	55.31	0.0704	0.29045	0.2424	0.8085	0.8997	77.43	68.16	64.27	74.16
1700028M03Rik	0	0	NA	NA	NA	1	0	0	0	0
1700028P14Rik	0	0	NA	NA	NA	1	0	0	0	0
1700028P15Rik	0	0	NA	NA	NA	1	0	0	0	0
1700029B22Rik	0	0	NA	NA	NA	1	0	0	0	0
1700029F12Rik	0	0	NA	NA	NA	1	0	0	0	0
1700029H14Rik	2.071	0.4359	1.70491	0.2557	0.7982	1	2.552	0.7409	1.627	0.7806
1700029I15Rik	17.76	0.05769	0.52713	0.1094	0.9128	0.9558	17.02	17.78	16.27	17.17
1700029J03Rik	0	0	NA	NA	NA	1	0	0	0	0
1700029J07Rik	36.69	-0.3224	0.38669	-0.8338	0.4044	0.606	40.84	25.93	48.81	34.35
1700029M20Rik	0	0	NA	NA	NA	1	0	0	0	0
1700029N11Rik	0	0	NA	NA	NA	1	0	0	0	0
1700029P11Rik	0	0	NA	NA	NA	1	0	0	0	0
1700030A11Rik	5.512	1.575	1.11922	1.407	0.1594	1	5.105	6.668	0.8135	3.123
1700030C10Rik	7.662	0.446	0.94889	0.47	0.6383	0.7905	4.254	4.445	4.068	2.342
1700030F04Rik	0	0	NA	NA	NA	1	0	0	0	0
1700030F18Rik	0	0	NA	NA	NA	1	0	0	0	0
1700030J22Rik	10.36	-0.01345	0.80064	-0.0168	0.9866	0.9931	4.254	5.927	4.068	6.245
1700030K09Rik	356.4	-0.1183	0.13436	-0.8806	0.3786	0.5815	327.6	386	401.9	373.9
1700030L20Rik	0.3165	0	4.55676	0	1	1	0	0	0	0
1700030M09Rik	0.5893	0	3.46062	0	1	1	0	0	0	0
1700030N03Rik	0	0	NA	NA	NA	1	0	0	0	0
1700030O20Rik	0	0	NA	NA	NA	1	0	0	0	0
1700031A10Rik	0	0	NA	NA	NA	1	0	0	0	0
1700031F05Rik	0	0	NA	NA	NA	1	0	0	0	0
1700031M16Rik	0	0	NA	NA	NA	1	0	0	0	0
1700031P21Rik	0.09758	-1.439	4.99607	-0.2881	0.7733	1	0	0	0	0.7806
1700034E13Rik	0	0	NA	NA	NA	1	0	0	0	0
1700034G24Rik	0.1729	0	4.99758	0	1	1	0	0	0	0
1700034H15Rik	50.01	0.6562	0.32747	2.004	0.04507	0.1217	54.45	51.12	34.17	32.79
1700034I23Rik	6.905	0.959	0.87144	1.101	0.2711	1	12.76	7.409	4.068	6.245
1700034J05Rik	0.09758	-1.439	4.99607	-0.2881	0.7733	1	0	0	0	0.7806
1700034K08Rik	0	0	NA	NA	NA	1	0	0	0	0
1700034O15Rik	0.09261	1.409	4.99254	0.2822	0.7778	1	0	0.7409	0	0
1700034P13Rik	227.8	0.1908	0.15743	1.212	0.2256	0.4133	211	215.6	193.6	180.3
1700036G14Rik	0	0	NA	NA	NA	1	0	0	0	0
1700037C18Rik	52.81	-0.1959	0.32159	-0.6091	0.5424	0.7235	52.75	50.38	64.27	53.86
1700037H04Rik	627.4	-0.2336	0.09433	-2.476	0.01327	0.04441	576.9	606.8	687.4	704.9
1700039E15Rik	0.28	0	4.78148	0	1	1	0	0	0	0
1700039E22Rik	0	0	NA	NA	NA	1	0	0	0	0
1700040L02Rik	0	0	NA	NA	NA	1	0	0	0	0
1700041A01Rik	0	0	NA	NA	NA	1	0	0	0	0
1700041C23Rik	0	0	NA	NA	NA	1	0	0	0	0
1700041M19Rik	0	0	NA	NA	NA	1	0	0	0	0
1700042G07Rik	0.2916	2.994	4.55118	0.6579	0.5106	1	0.8508	1.482	0	0
1700042G15Rik	0.1364	0	4.99758	0	1	1	0	0	0	0
1700042O10Rik	20.87	0.1255	0.52061	0.241	0.8095	0.9	34.03	14.08	20.34	23.42
1700044C05Rik	0	0	NA	NA	NA	1	0	0	0	0
1700044K03Rik	0	0	NA	NA	NA	1	0	0	0	0
1700045H11Rik	0	0	NA	NA	NA	1	0	0	0	0
1700046C09Rik	0	0	NA	NA	NA	1	0	0	0	0
1700047A11Rik	33.61	0.321	0.38518	0.8334	0.4046	0.6062	42.54	36.3	34.17	28.88
1700047E10Rik	0	0	NA	NA	NA	1	0	0	0	0
1700047G03Rik	0.2919	-1.033	4.23525	-0.2439	0.8073	1	0	0.7409	0.8135	0.7806
1700047I17Rik2	1022	0.0261	0.08068	0.3235	0.7463	0.8608	1080	1103	1100	1044
1700047L14Rik	0	0	NA	NA	NA	1	0	0	0	0
1700047M11Rik	1.151	0.7424	2.0978	0.3539	0.7234	1	2.552	1.482	1.627	0.7806
1700048M11Rik	3.086	2.001	1.47805	1.354	0.1757	1	5.105	4.445	0.8135	1.561
1700048O20Rik	282.9	0.1085	0.14128	0.7678	0.4426	0.6393	271.4	261.5	253	241.2
1700049E15Rik	0	0	NA	NA	NA	1	0	0	0	0
1700049E22Rik	0.1852	2.347	4.89944	0.479	0.6319	1	0	1.482	0	0
1700049G17Rik	201.1	0.05132	0.17795	0.2884	0.773	0.8778	196.5	183.7	192	174.9
1700049L16Rik	0	0	NA	NA	NA	1	0	0	0	0
1700051A21Rik	0	0	NA	NA	NA	1	0	0	0	0
1700052I22Rik	0.09758	-1.439	4.99607	-0.2881	0.7733	1	0	0	0	0.7806
1700052K11Rik	342.4	0.2974	0.13069	2.275	0.02288	0.06975	324.2	331.2	280.7	252.9
1700054A03Rik	0	0	NA	NA	NA	1	0	0	0	0
1700054K19Rik	0	0	NA	NA	NA	1	0	0	0	0
1700054M17Rik	0	0	NA	NA	NA	1	0	0	0	0
1700055C04Rik	0	0	NA	NA	NA	1	0	0	0	0
1700056E22Rik	91.87	0.4493	0.26811	1.676	0.09375	0.216	79.98	69.64	65.08	44.5
1700057G04Rik	0	0	NA	NA	NA	1	0	0	0	0
1700057H15Rik	0.09261	1.409	4.99254	0.2822	0.7778	1	0	0.7409	0	0
1700057H21Rik	0	0	NA	NA	NA	1	0	0	0	0
1700060C16Rik	0	0	NA	NA	NA	1	0	0	0	0
1700060C20Rik	0	0	NA	NA	NA	1	0	0	0	0
1700061F12Rik	0.1729	0	4.99758	0	1	1	0	0	0	0
1700061G19Rik	11.74	0.689	0.69067	0.9975	0.3185	0.5207	16.17	9.631	7.322	8.587
1700061I17Rik	0	0	NA	NA	NA	1	0	0	0	0
1700061J23Rik	0	0	NA	NA	NA	1	0	0	0	0
1700063A18Rik	0	0	NA	NA	NA	1	0	0	0	0
1700063D05Rik	0	0	NA	NA	NA	1	0	0	0	0
1700063O14Rik	0	0	NA	NA	NA	1	0	0	0	0
1700064J06Rik	0	0	NA	NA	NA	1	0	0	0	0
1700064M15Rik	0	0	NA	NA	NA	1	0	0	0	0
1700065D16Rik	13.96	0.1045	0.60356	0.1731	0.8626	0.9312	11.91	16.3	14.64	11.71
1700065I16Rik	0	0	NA	NA	NA	1	0	0	0	0
1700065J11Rik	0	0	NA	NA	NA	1	0	0	0	0
1700065J18Rik	1.091	-1.016	2.15878	-0.4706	0.6379	1	0.8508	0.7409	2.441	0.7806
1700065L07Rik	0	0	NA	NA	NA	1	0	0	0	0
1700065O20Rik	0	0	NA	NA	NA	1	0	0	0	0
1700066B17Rik	0.2729	0	4.99758	0	1	1	0	0	0	0
1700066B19Rik	155.2	-0.02983	0.18085	-0.1649	0.869	0.935	148	162.3	158.6	158.5
1700066J03Rik	0	0	NA	NA	NA	1	0	0	0	0
1700066M21Rik	241.2	-0.006031	0.14609	-0.04128	0.9671	0.9825	314.8	303.8	294.5	326.3
1700066N21Rik	0.1017	-1.469	4.99395	-0.2942	0.7686	1	0	0	0.8135	0
1700066O22Rik	0	0	NA	NA	NA	1	0	0	0	0
1700067G17Rik	0	0	NA	NA	NA	1	0	0	0	0
1700067K01Rik	25.03	0.4489	0.47457	0.946	0.3442	0.548	21.27	24.45	20.34	13.27
1700067P10Rik	0.09261	1.409	4.99254	0.2822	0.7778	1	0	0.7409	0	0
1700069L16Rik	0	0	NA	NA	NA	1	0	0	0	0
1700069P05Rik	0	0	NA	NA	NA	1	0	0	0	0
1700071K01Rik	0.3816	-1.465	3.96887	-0.3692	0.7119	1	0	0	0.8135	0
1700071M16Rik	0	0	NA	NA	NA	1	0	0	0	0
1700072B07Rik	0	0	NA	NA	NA	1	0	0	0	0
1700072I22Rik	0.1729	0	4.99758	0	1	1	0	0	0	0
1700072O05Rik	1.358	1.003	1.89209	0.5301	0.5961	1	2.552	2.223	0.8135	1.561
1700073E17Rik	0.4488	3.054	3.56616	0.8563	0.3918	1	1.702	0.7409	0	0
1700074H08Rik	0	0	NA	NA	NA	1	0	0	0	0
1700074P13Rik	0	0	NA	NA	NA	1	0	0	0	0
1700080E11Rik	0	0	NA	NA	NA	1	0	0	0	0
1700080N15Rik	0	0	NA	NA	NA	1	0	0	0	0
1700080O16Rik	0	0	NA	NA	NA	1	0	0	0	0
1700081H04Rik	0	0	NA	NA	NA	1	0	0	0	0
1700084C01Rik	0	0	NA	NA	NA	1	0	0	0	0
1700084D21Rik	0.562	0.03055	3.53229	0.00865	0.9931	1	0.8508	0	0.8135	0
1700084E18Rik	17.6	-0.1018	0.55939	-0.1821	0.8555	0.9267	11.06	14.82	13.83	14.05
1700084F23Rik	0	0	NA	NA	NA	1	0	0	0	0
1700084J12Rik	18.2	-0.9985	0.54562	-1.83	0.06726	0.1659	8.508	15.56	20.34	28.1
1700084M14Rik	0	0	NA	NA	NA	1	0	0	0	0
1700085C21Rik	0	0	NA	NA	NA	1	0	0	0	0
1700086L19Rik	0.1364	0	4.99758	0	1	1	0	0	0	0
1700086O06Rik	158.8	0.004634	0.18425	0.02515	0.9799	0.9901	137.8	163	152.1	148.3
1700088E04Rik	143.8	0.2998	0.19084	1.571	0.1163	0.2552	152.3	142.2	122.8	116.3
1700091H14Rik	0	0	NA	NA	NA	1	0	0	0	0
1700092C02Rik	0	0	NA	NA	NA	1	0	0	0	0
1700092C10Rik	0	0	NA	NA	NA	1	0	0	0	0
1700092E19Rik	0	0	NA	NA	NA	1	0	0	0	0
1700092K14Rik	0.6678	0.555	2.63986	0.2103	0.8335	1	0.8508	1.482	0.8135	0.7806
1700092M07Rik	12.52	-0.3724	0.64293	-0.5792	0.5625	0.7384	12.76	8.891	14.64	13.27
1700093K21Rik	0.3705	-1.44	4.31524	-0.3337	0.7386	1	0	0	0	0.7806
1700094D03Rik	113.4	0.1647	0.21366	0.7709	0.4408	0.6377	113.2	111.9	98.44	102.3
1700094J05Rik	224.4	0.01862	0.17394	0.107	0.9148	0.9567	266.3	188.2	236.7	210.8
1700094M24Rik	0.1435	0	4.99758	0	1	1	0	0	0	0
1700095A21Rik	0	0	NA	NA	NA	1	0	0	0	0
1700095B10Rik	0	0	NA	NA	NA	1	0	0	0	0
1700095J12Rik	3.65	0.4732	1.27251	0.3719	0.71	1	2.552	5.186	4.068	1.561
1700096J18Rik	2.709	-0.4498	1.44343	-0.3116	0.7553	1	3.403	0.7409	2.441	3.123
1700096K18Rik	144.2	0.6088	0.19634	3.101	0.001929	0.008664	148	175.6	100.1	112.4
1700096P03Rik	0	0	NA	NA	NA	1	0	0	0	0
1700097N02Rik	81.64	0.4129	0.2643	1.562	0.1182	0.2588	121.7	91.13	83.79	75.72
1700099I09Rik	0	0	NA	NA	NA	1	0	0	0	0
1700100I10Rik	8.478	0.2045	0.80889	0.2528	0.8004	0.8952	5.956	9.631	8.949	4.684
1700100L14Rik	0.6075	0	3.66144	0	1	1	0	0	0	0
1700101E01Rik	2.692	-1.469	1.51964	-0.967	0.3335	1	0	2.223	3.254	3.123
1700101I11Rik	0	0	NA	NA	NA	1	0	0	0	0
1700101O22Rik	0	0	NA	NA	NA	1	0	0	0	0
1700102H20Rik	16.54	-0.1406	0.55566	-0.253	0.8003	0.8951	15.31	19.26	17.9	20.3
1700102P08Rik	9.422	-0.191	0.80258	-0.2379	0.8119	0.9013	4.254	10.37	13.02	3.903
1700104L18Rik	0.1435	0	4.99758	0	1	1	0	0	0	0
1700105P06Rik	5.122	1.856	1.23291	1.505	0.1322	1	3.403	5.186	0.8135	1.561
1700106J16Rik	0.1435	0	4.99758	0	1	1	0	0	0	0
1700108F19Rik	1.023	2.292	2.56419	0.894	0.3713	1	1.702	2.223	0.8135	0
1700108J01Rik	0.4268	1.494	3.82865	0.3902	0.6964	1	0.8508	0	0	0
1700109G14Rik	0.208	0.04556	4.98211	0.009144	0.9927	1	0.8508	0	0.8135	0
1700109G15Rik	0	0	NA	NA	NA	1	0	0	0	0
1700109H08Rik	67.16	-0.007359	0.29216	-0.02519	0.9799	0.9901	75.72	74.83	73.22	78.06
1700109I08Rik	0	0	NA	NA	NA	1	0	0	0	0
1700109K24Rik	0	0	NA	NA	NA	1	0	0	0	0
1700110C19Rik	1.623	0.7292	1.87136	0.3896	0.6968	1	2.552	1.482	2.441	0
1700110I01Rik	0.1364	0	4.99758	0	1	1	0	0	0	0
1700110I07Rik	0	0	NA	NA	NA	1	0	0	0	0
1700110K17Rik	0	0	NA	NA	NA	1	0	0	0	0
1700111N16Rik	0	0	NA	NA	NA	1	0	0	0	0
1700112E06Rik	2.27	2.691	1.63879	1.642	0.1005	1	5.956	4.445	1.627	0
1700112H15Rik	0	0	NA	NA	NA	1	0	0	0	0
1700112J05Rik	1.957	-1.025	1.93082	-0.5311	0.5953	1	0.8508	0.7409	3.254	0
1700112J16Rik	1.69	1.555	2.16563	0.7181	0.4727	1	0.8508	1.482	0.8135	0
1700113A16Rik	189.4	-0.03362	0.16811	-0.2	0.8415	0.9185	200.8	183	212.3	180.3
1700113B09Rik	0	0	NA	NA	NA	1	0	0	0	0
1700113H08Rik	0.3713	-0.04948	4.01385	-0.01233	0.9902	1	0	0.7409	0.8135	0
1700116B05Rik	0	0	NA	NA	NA	1	0	0	0	0
1700119H24Rik	0	0	NA	NA	NA	1	0	0	0	0
1700120C14Rik	58.61	0.06741	0.31558	0.2136	0.8308	0.911	60.41	45.19	52.88	47.62
1700120E14Rik	0	0	NA	NA	NA	1	0	0	0	0
1700120G07Rik	0	0	NA	NA	NA	1	0	0	0	0
1700120K04Rik	15.28	0.2607	0.59184	0.4404	0.6596	0.8049	20.42	14.08	14.64	14.05
1700121L16Rik	0	0	NA	NA	NA	1	0	0	0	0
1700121N20Rik	0.2778	2.929	4.8617	0.6025	0.5469	1	0	2.223	0	0
1700122C19Rik	0	0	NA	NA	NA	1	0	0	0	0
1700122O11Rik	5.722	-0.2898	1.01522	-0.2855	0.7753	1	4.254	2.964	4.881	3.903
1700123I01Rik	1.129	-0.4886	2.07817	-0.2351	0.8141	1	0	2.223	1.627	1.561
1700123J17Rik	0	0	NA	NA	NA	1	0	0	0	0
1700123K08Rik	0	0	NA	NA	NA	1	0	0	0	0
1700123L14Rik	0	0	NA	NA	NA	1	0	0	0	0
1700123M08Rik	31.39	-0.489	0.43202	-1.132	0.2577	0.4519	22.97	22.97	30.1	34.35
1700123O12Rik	0	0	NA	NA	NA	1	0	0	0	0
1700123O20Rik	938.6	0.1145	0.08425	1.359	0.1742	0.3451	1006	1006	914.4	943.8
1700123O21Rik	11.5	-0.495	0.6653	-0.7441	0.4568	0.6528	8.508	11.85	18.71	10.15
1700124L16Rik	12.81	0.04723	0.63383	0.07451	0.9406	0.9686	11.91	10.37	11.39	10.15
1700125G02Rik	0	0	NA	NA	NA	1	0	0	0	0
1700125G22Rik	1.51	-1.005	1.89875	-0.5296	0.5964	1	0.8508	0.7409	1.627	1.561
1700125H03Rik	0	0	NA	NA	NA	1	0	0	0	0
1700125H20Rik	2.563	-0.3017	1.53673	-0.1963	0.8444	1	2.552	0.7409	2.441	1.561
1700126H18Rik	0	0	NA	NA	NA	1	0	0	0	0
1700128A07Rik	0	0	NA	NA	NA	1	0	0	0	0
1700128F08Rik	0.5229	0	3.85068	0	1	1	0	0	0	0
1700129C05Rik	0	0	NA	NA	NA	1	0	0	0	0
1810006J02Rik	0	0	NA	NA	NA	1	0	0	0	0
1810007C17Rik	0	0	NA	NA	NA	1	0	0	0	0
1810007D17Rik	0	0	NA	NA	NA	1	0	0	0	0
1810008I18Rik	0	0	NA	NA	NA	1	0	0	0	0
1810009A15Rik	739.2	-0.1807	0.08919	-2.026	0.04279	0.1166	656.8	712.7	775.3	778.3
1810009J06Rik	0	0	NA	NA	NA	1	0	0	0	0
1810010D01Rik	1	-1.458	2.90079	-0.5027	0.6152	1	0	0	0.8135	0
1810010H24Rik	33.37	0.3832	0.40131	0.9548	0.3397	0.5431	30.63	45.93	28.47	30.45
1810011H11Rik	0.3705	-1.44	4.31524	-0.3337	0.7386	1	0	0	0	0.7806
1810011O10Rik	0.1017	-1.469	4.99395	-0.2942	0.7686	1	0	0	0.8135	0
1810012K16Rik	13.83	0.4246	0.63136	0.6725	0.5013	0.6923	13.61	11.11	11.39	7.026
1810013A23Rik	0.7041	2.069	3.10876	0.6654	0.5058	1	3.403	0	0.8135	0
1810013L24Rik	912.7	0.09522	0.08396	1.134	0.2568	0.4509	817.6	829.8	797.2	745.5
1810014B01Rik	202	-0.4077	0.15933	-2.559	0.01051	0.03655	193.1	189.7	259.5	248.2
1810018F18Rik	0	0	NA	NA	NA	1	0	0	0	0
1810019D21Rik	1.853	0.5963	1.73628	0.3434	0.7313	1	3.403	1.482	2.441	0.7806
1810020O05Rik	0.6344	0.5549	2.67338	0.2076	0.8356	1	0.8508	1.482	0.8135	0.7806
1810021B22Rik	30.95	-0.00994	0.4136	-0.02403	0.9808	0.9904	24.67	28.15	22.78	30.45
1810022K09Rik	769.4	-0.2615	0.09847	-2.655	0.00793	0.02899	947.8	827.6	986	1140
1810024B03Rik	2.343	1.007	1.73002	0.5823	0.5604	1	1.702	1.482	0	1.561
1810026B05Rik	927	0.2171	0.08577	2.531	0.01138	0.03906	1037	1108	872.9	972.7
1810026J23Rik	1346	-0.09122	0.06936	-1.315	0.1885	0.3651	1212	1251	1313	1311
1810030O07Rik	1118	-0.146	0.07327	-1.993	0.04626	0.1245	1121	1110	1241	1226
1810032O08Rik	533.5	-0.2374	0.10467	-2.268	0.02335	0.07108	500.3	443	552.4	558.2
1810034E14Rik	22.73	0.5228	0.51985	1.006	0.3146	0.5161	28.93	14.82	13.83	16.39
1810037I17Rik	566.9	-0.3161	0.10291	-3.072	0.002126	0.009405	527.5	558.6	654.9	697.9
1810041H14Rik	22.47	-0.4614	0.48246	-0.9564	0.3389	0.5423	18.72	15.56	26.03	21.08
1810041L15Rik	0.208	0.04556	4.98211	0.009144	0.9927	1	0.8508	0	0.8135	0
1810043G02Rik	268.5	-0.006586	0.13986	-0.04709	0.9624	0.9798	270.6	253.4	266.8	259.2
1810043H04Rik	211.6	-0.3014	0.16434	-1.834	0.06667	0.1648	206.8	199.3	270.9	229.5
1810044D09Rik	60.48	0.07482	0.30133	0.2483	0.8039	0.8972	46.8	65.2	52.07	54.64
1810046K07Rik	0.1064	1.51	4.98575	0.3028	0.7621	1	0.8508	0	0	0
1810053B23Rik	0.2878	-1.007	4.6486	-0.2166	0.8285	1	0	0.7409	0	1.561
1810055G02Rik	380.7	-0.05454	0.12451	-0.438	0.6614	0.8061	330.1	378.6	371	366.1
1810058I24Rik	486.5	-0.2647	0.1095	-2.418	0.01563	0.05098	439	460.8	529.6	551.9
1810062G17Rik	7.265	-0.09704	0.86446	-0.1123	0.9106	0.9549	5.956	5.927	4.881	7.806
1810062O18Rik	22.19	-0.2057	0.48396	-0.425	0.6708	0.8118	23.82	17.04	21.15	25.76
1810063I02Rik	1.508	-1.026	1.85369	-0.5533	0.58	1	0.8508	1.482	2.441	2.342
1810064F22Rik	0	0	NA	NA	NA	1	0	0	0	0
1810065E05Rik	0.5616	-1.441	3.52965	-0.4082	0.6832	1	0	0	0	0.7806
2010001A14Rik	80.93	-0.008138	0.25284	-0.03219	0.9743	0.987	70.62	69.64	70.78	70.26
2010001E11Rik	4.727	-0.33	1.10725	-0.2981	0.7657	1	2.552	3.704	1.627	6.245
2010003K11Rik	0.177	0	4.99758	0	1	1	0	0	0	0
2010005H15Rik	1.413	1.303	1.96872	0.662	0.508	1	1.702	2.223	0.8135	0.7806
2010009K17Rik	6.644	0.7156	0.86389	0.8283	0.4075	1	10.21	8.15	5.695	5.464
2010010A06Rik	0.5998	1.482	3.26986	0.4533	0.6504	1	0.8508	0	0	0
2010012O05Rik	158.3	0.04386	0.17775	0.2467	0.8051	0.898	191.4	172.6	170.8	181.9
2010016I18Rik	143.7	-0.2939	0.20448	-1.437	0.1507	0.3103	90.19	87.42	113.9	103.8
2010106C02Rik	0.3672	-0.02384	4.02958	-0.005916	0.9953	1	0	0.7409	0	0.7806
2010106E10Rik	0	0	NA	NA	NA	1	0	0	0	0
2010107E04Rik	1349	-0.1215	0.07171	-1.694	0.09022	0.2096	1488	1454	1549	1651
2010107G12Rik	601.1	-0.2992	0.09692	-3.088	0.002018	0.008998	518.2	502.3	640.2	615.1
2010107G23Rik	3.593	0.4164	1.17064	0.3557	0.7221	1	9.359	4.445	3.254	7.026
2010109A12Rik	6.063	-0.1604	0.97414	-0.1646	0.8692	1	2.552	5.186	3.254	5.464
2010109I03Rik	123.6	-1.168	0.22358	-5.226	1.735e-07	1.799e-06	66.36	52.6	141.6	124.9
2010111I01Rik	762.4	-0.07098	0.08977	-0.7907	0.4291	0.6273	634.7	621.6	686.6	633.1
2010204K13Rik	89.41	-0.9483	0.24264	-3.908	9.294e-05	0.0005917	65.51	74.83	122	149.1
2010300C02Rik	8.947	0.7475	0.76352	0.9791	0.3275	0.5307	9.359	20	10.58	7.026
2010308F09Rik	0.5161	1.412	3.60783	0.3915	0.6954	1	0	0.7409	0	0
2010310C07Rik	0.1064	1.51	4.98575	0.3028	0.7621	1	0.8508	0	0	0
2010315B03Rik	0	0	NA	NA	NA	1	0	0	0	0
2010320M18Rik	151.1	0.03084	0.19119	0.1613	0.8718	0.9362	140.4	151.9	153.8	132.7
2200002D01Rik	196.7	-0.04826	0.16723	-0.2886	0.7729	0.8778	217.8	194.9	212.3	213.9
2200002J24Rik	0	0	NA	NA	NA	1	0	0	0	0
2210010C04Rik	2.593	0.01131	2.33422	0.004844	0.9961	1	0.8508	0	0	0.7806
2210011C24Rik	5.946	0.8553	1.0552	0.8106	0.4176	1	6.807	7.409	0	7.806
2210013O21Rik	56.61	-0.3674	0.2876	-1.277	0.2015	0.3819	57.01	64.46	76.47	80.41
2210015D19Rik	151.1	-0.04652	0.18983	-0.2451	0.8064	0.8986	155.7	154.8	147.2	173.3
2210016F16Rik	35.71	-0.2898	0.36928	-0.7849	0.4325	0.6303	34.03	37.04	48	39.03
2210016L21Rik	739.3	-0.07403	0.0887	-0.8347	0.4039	0.6057	713.8	693.5	734.6	746.3
2210018M11Rik	1057	0.1618	0.07927	2.042	0.04119	0.1132	1038	1047	912	951.6
2210019I11Rik	0	0	NA	NA	NA	1	0	0	0	0
2210039B01Rik	1.058	2.948	2.63627	1.118	0.2634	1	0	2.223	0	0
2210404E10Rik	0	0	NA	NA	NA	1	0	0	0	0
2210404O09Rik	69.82	-0.1863	0.25733	-0.7241	0.469	0.6642	82.53	80.76	96.81	88.99
2210406O10Rik	21.24	-0.61	0.50382	-1.211	0.226	0.4139	13.61	15.56	21.96	22.64
2210407C18Rik	0	0	NA	NA	NA	1	0	0	0	0
2210408F21Rik	0	0	NA	NA	NA	1	0	0	0	0
2210408I21Rik	70.41	-0.04804	0.26051	-0.1844	0.8537	0.9258	85.08	93.35	85.42	99.14
2210409D07Rik	0	0	NA	NA	NA	1	0	0	0	0
2210409E12Rik	0.1993	-2.448	4.89236	-0.5004	0.6168	1	0	0	0.8135	0.7806
2210414B05Rik	0	0	NA	NA	NA	1	0	0	0	0
2210416O15Rik	14.94	-0.0164	0.61617	-0.02662	0.9788	0.9896	9.359	11.11	12.2	8.587
2210417A02Rik	0.1729	0	4.99758	0	1	1	0	0	0	0
2210420H20Rik	0.1364	0	4.99758	0	1	1	0	0	0	0
2300002M23Rik	13.29	-3.346	0.74074	-4.517	6.26e-06	5.074e-05	3.403	2.964	32.54	32.01
2300003K06Rik	0	0	NA	NA	NA	1	0	0	0	0
2300005B03Rik	4.858	-0.1516	1.10679	-0.137	0.8911	1	5.105	1.482	4.881	2.342
2300009A05Rik	308.4	0.2825	0.13613	2.076	0.03793	0.1056	317.4	323.8	254.6	272.4
2310001H17Rik	14.43	0.9572	0.61904	1.546	0.122	0.265	15.31	15.56	6.508	9.368
2310001K24Rik	3.358	-1.865	1.37068	-1.36	0.1737	1	1.702	0.7409	4.068	4.684
2310002D06Rik	0.1017	-1.469	4.99395	-0.2942	0.7686	1	0	0	0.8135	0
2310002F09Rik	0	0	NA	NA	NA	1	0	0	0	0
2310002L09Rik	0	0	NA	NA	NA	1	0	0	0	0
2310003N18Rik	5.172	2.898	1.35166	2.144	0.03201	1	5.956	5.927	0.8135	0.7806
2310005A03Rik	0	0	NA	NA	NA	1	0	0	0	0
2310005E17Rik	0	0	NA	NA	NA	1	0	0	0	0
2310007B03Rik	0	0	NA	NA	NA	1	0	0	0	0
2310008N11Rik	0	0	NA	NA	NA	1	0	0	0	0
2310009A05Rik	178.3	-0.1892	0.16616	-1.139	0.2549	0.4489	180.4	200.8	218.8	216.2
2310009B15Rik	324.4	-0.08491	0.12635	-0.6721	0.5015	0.6925	342.9	329.7	355.5	357.5
2310010G23Rik	40.34	-0.2764	0.34304	-0.8059	0.4203	0.6198	42.54	42.97	52.07	51.52
2310010J17Rik	54.84	0.3029	0.29999	1.01	0.3127	0.5145	63.81	60.01	47.18	53.08
2310011J03Rik	895.6	0.06564	0.08945	0.7338	0.4631	0.6583	872.1	915.7	904.6	804.8
2310015A10Rik	13.21	0.8795	0.6863	1.281	0.2	0.3801	13.61	14.08	4.068	10.93
2310015D24Rik	0.301	-3.042	4.49283	-0.6772	0.4983	1	0	0	1.627	0.7806
2310016D03Rik	0	0	NA	NA	NA	1	0	0	0	0
2310020H05Rik	0	0	NA	NA	NA	1	0	0	0	0
2310022A10Rik	376	-0.2213	0.11862	-1.865	0.06214	0.1565	370.1	352.7	419.8	422.3
2310022B05Rik	611.6	-0.0002902	0.09934	-0.002921	0.9977	0.9986	654.3	692	670.3	676.8
2310030A07Rik	0	0	NA	NA	NA	1	0	0	0	0
2310030G06Rik	2.617	0.01069	1.43507	0.00745	0.9941	1	2.552	1.482	1.627	2.342
2310033P09Rik	156.8	0.1547	0.18972	0.8157	0.4147	0.6148	128.5	149.7	129.3	121
2310034C09Rik	0	0	NA	NA	NA	1	0	0	0	0
2310034G01Rik	0.1902	-0.02528	4.99103	-0.005065	0.996	1	0	0.7409	0	0.7806
2310034O05Rik	0	0	NA	NA	NA	1	0	0	0	0
2310035C23Rik	1208	0.1389	0.07455	1.864	0.06237	0.157	1161	1111	996.6	1065
2310036O22Rik	2960	0.03985	0.05107	0.7802	0.4353	0.6325	3146	3112	2995	3092
2310039H08Rik	448.6	-0.6252	0.12088	-5.172	2.316e-07	2.36e-06	330.1	300.1	449.1	521.5
2310039L15Rik	0.9107	1.068	2.69934	0.3957	0.6923	1	1.702	0	0	0.7806
2310040G24Rik	7.901	0.5736	0.82035	0.6992	0.4844	0.6768	7.657	8.891	4.881	6.245
2310043L19Rik	0.1952	-2.421	4.89439	-0.4947	0.6208	1	0	0	0	1.561
2310043O21Rik	0.1729	0	4.99758	0	1	1	0	0	0	0
2310045N01Rik	638.5	0.2745	0.09547	2.876	0.004031	0.01629	657.7	686.8	545.9	566
2310045n01rik-mef2b	333.2	0.04615	0.13166	0.3505	0.726	0.8489	349.7	368.2	350.6	345
2310047M10Rik	495.9	0.1338	0.10885	1.229	0.2189	0.4042	493.5	500.1	445	460.6
2310050C09Rik	0	0	NA	NA	NA	1	0	0	0	0
2310057J18Rik	0	0	NA	NA	NA	1	0	0	0	0
2310057M21Rik	281.9	-0.08739	0.13743	-0.6359	0.5248	0.7102	244.2	265.2	270.1	271.7
2310057N15Rik	0	0	NA	NA	NA	1	0	0	0	0
2310061I04Rik	162.3	-0.2485	0.20035	-1.24	0.2149	0.399	147.2	143	186.3	158.5
2310061N02Rik	0	0	NA	NA	NA	1	0	0	0	0
2310065F04Rik	0	0	NA	NA	NA	1	0	0	0	0
2310067B10Rik	1909	0.07831	0.06873	1.139	0.2546	0.4485	1745	1854	1750	1661
2310068J16Rik	87.97	-0.2261	0.26356	-0.858	0.3909	0.5934	51.05	62.23	59.39	73.38
2310069B03Rik	0	0	NA	NA	NA	1	0	0	0	0
2310069G16Rik	0	0	NA	NA	NA	1	0	0	0	0
2310075C17Rik	114.4	-0.01846	0.21927	-0.08419	0.9329	0.9652	100.4	114.1	110.6	106.9
2310079G19Rik	0	0	NA	NA	NA	1	0	0	0	0
2310081J21Rik	0.1943	-0.05529	4.98891	-0.01108	0.9912	1	0	0.7409	0.8135	0
2400006E01Rik	0	0	NA	NA	NA	1	0	0	0	0
2410002F23Rik	1269	-0.4602	0.07376	-6.24	4.382e-10	6.674e-09	1041	960.9	1394	1358
2410003L11Rik	0.433	1.004	3.44438	0.2916	0.7706	1	0.8508	0.7409	0	0.7806
2410004B18Rik	384.9	-0.08929	0.12485	-0.7152	0.4745	0.6689	379.5	386.7	440.9	374.7
2410004I01Rik	0.1729	0	4.99758	0	1	1	0	0	0	0
2410004P03Rik	9.586	0.02762	0.7653	0.03609	0.9712	0.9851	12.76	5.186	5.695	11.71
2410006H16Rik	2586	-0.3747	0.05502	-6.81	9.789e-12	1.792e-10	1984	2008	2634	2543
2410012E07Rik	0	0	NA	NA	NA	1	0	0	0	0
2410015M20Rik	1063	-0.1535	0.07509	-2.045	0.04087	0.1125	1072	1084	1203	1195
2410016O06Rik	1511	-0.4856	0.0683	-7.11	1.158e-12	2.367e-11	1055	1092	1523	1485
2410017I17Rik	32.83	-2.377	0.45045	-5.278	1.308e-07	1.388e-06	10.21	10.37	60.2	46.84
2410018L13Rik	9.794	-0.6859	0.71244	-0.9627	0.3357	0.539	11.06	5.927	14.64	12.49
2410021H03Rik	0	0	NA	NA	NA	1	0	0	0	0
2410089E03Rik	821.6	0.108	0.09061	1.192	0.2333	0.423	834.7	872.8	771.2	813.4
2410124H12Rik	0.1064	1.51	4.98575	0.3028	0.7621	1	0.8508	0	0	0
2410127L17Rik	551.9	-0.08348	0.1182	-0.7062	0.4801	0.6734	661.1	662.3	608.5	793.1
2410131K14Rik	138.8	0.1625	0.19685	0.8256	0.409	0.6093	120.8	120.8	104.9	110.9
2410137M14Rik	0.4351	2.995	3.60562	0.8308	0.4061	1	0.8508	1.482	0	0
2410141K09Rik	0.5087	0.5865	3.28796	0.1784	0.8584	1	1.702	0.7409	1.627	0
2500002B13Rik	65.55	-0.5142	0.28063	-1.832	0.06691	0.1653	76.57	59.27	93.55	99.92
2500004C02Rik	63.19	0.1962	0.2847	0.689	0.4908	0.6827	59.56	73.35	56.13	60.11
2510002D24Rik	113.9	-0.1598	0.21834	-0.7317	0.4643	0.6594	94.44	115.6	121.2	114
2510003B16Rik	24.1	0.1953	0.4727	0.4131	0.6796	0.8179	28.08	21.49	26.85	16.39
2510009E07Rik	562.1	0.5929	0.10272	5.772	7.818e-09	9.888e-08	754.7	752	463.7	534.7
2510039O18Rik	2462	-0.03853	0.05923	-0.6505	0.5154	0.7031	2275	2180	2306	2269
2610001J05Rik	265.4	-0.1772	0.14511	-1.221	0.222	0.4082	284.2	321.5	331.1	354.4
2610002M06Rik	592.6	-0.000827	0.09721	-0.008507	0.9932	0.9961	648.3	672.7	650	672.1
2610005L07Rik	643.3	-0.0146	0.09819	-0.1487	0.8818	0.9418	639.8	620.1	662.2	610.5
2610008E11Rik	366.9	0.413	0.12868	3.209	0.001331	0.006251	407.5	446.8	292.1	349.7
2610015P09Rik	158.6	-0.4145	0.18481	-2.243	0.02492	0.07502	124.2	143	171.7	185
2610016A17Rik	0	0	NA	NA	NA	1	0	0	0	0
2610020C07Rik	448.8	-0.2582	0.11298	-2.285	0.02232	0.06854	480.7	426.7	531.2	552.7
2610020H08Rik	218.9	0.1427	0.15715	0.9079	0.3639	0.5668	216.1	247.5	203.4	217
2610027K06Rik	24.25	0.526	0.47323	1.112	0.2663	0.4624	30.63	26.67	16.27	23.42
2610028E06Rik	0	0	NA	NA	NA	1	0	0	0	0
2610028H24Rik	47.49	-0.02168	0.3489	-0.06214	0.9505	0.9739	49.35	32.6	39.05	43.72
2610035D17Rik	54.58	0.4619	0.3329	1.388	0.1653	0.3323	39.99	59.27	30.91	41.37
2610035F20Rik	0.2696	1.409	4.86082	0.2899	0.7719	1	0	0.7409	0	0
2610037D02Rik	30.84	0.5676	0.40838	1.39	0.1645	0.3313	31.48	41.49	23.59	25.76
2610042L04Rik	0	0	NA	NA	NA	1	0	0	0	0
2610044O15Rik8	180.3	-0.05215	0.17428	-0.2992	0.7648	0.8726	194.8	184.5	205.8	187.4
2610100L16Rik	0	0	NA	NA	NA	1	0	0	0	0
2610203C22Rik	2.755	-0.003236	1.35338	-0.002391	0.9981	1	3.403	2.223	4.068	1.561
2610206C17Rik	15.38	0.4521	0.66474	0.6801	0.4964	0.6881	11.06	9.631	5.695	9.368
2610301B20Rik	249.5	-0.372	0.155	-2.4	0.0164	0.05293	172.7	184.5	222.1	240.4
2610305D13Rik	0.1902	-0.02528	4.99103	-0.005065	0.996	1	0	0.7409	0	0.7806
2610306M01Rik	89.83	-0.09797	0.25508	-0.3841	0.7009	0.8319	70.62	94.09	86.23	90.55
2610307P16Rik	611.9	0.5107	0.09754	5.235	1.647e-07	1.713e-06	655.1	642.3	449.1	461.4
2610316D01Rik	0	0	NA	NA	NA	1	0	0	0	0
2610318N02Rik	302.7	-0.1709	0.13783	-1.24	0.2151	0.3993	261.2	286.7	307.5	309.9
2610507B11Rik	9634	-0.1362	0.04263	-3.195	0.001398	0.006536	9209	9601	10190	10480
2610507I01Rik	163	-0.008422	0.18383	-0.04582	0.9635	0.9803	148	130.4	139.1	140.5
2610524H06Rik	17.92	-0.4026	0.531	-0.7581	0.4484	0.6448	17.02	15.56	21.15	21.86
2610528A11Rik	2.491	1.794	1.61869	1.108	0.2678	1	2.552	2.964	0.8135	0.7806
2610528J11Rik	2.436	-1.542	1.69553	-0.9094	0.3631	1	1.702	0	1.627	3.123
2700029M09Rik	1524	-0.0871	0.06809	-1.279	0.2009	0.3812	1869	1837	1878	2057
2700038G22Rik	99.54	-0.3152	0.24004	-1.313	0.1892	0.3661	91.89	85.94	123.7	97.58
2700046A07Rik	0.3792	1.501	4.27373	0.3513	0.7254	1	0.8508	0	0	0
2700046G09Rik	0	0	NA	NA	NA	1	0	0	0	0
2700049A03Rik	1351	0.02779	0.07141	0.3892	0.6971	0.8296	1384	1368	1317	1383
2700054A10Rik	177	-4.426	0.28727	-15.41	1.441e-53	2.164e-51	15.31	13.34	307.5	306
2700060E02Rik	2297	-0.1357	0.05961	-2.277	0.02281	0.06969	2273	2154	2433	2428
2700062C07Rik	401.1	-0.07278	0.11565	-0.6293	0.5291	0.7133	379.5	374.1	386.4	405.9
2700069I18Rik	0	0	NA	NA	NA	1	0	0	0	0
2700070H01Rik	0.3007	0.9782	4.19175	0.2334	0.8155	1	0.8508	0.7409	0.8135	0
2700081O15Rik	1061	0.4595	0.07927	5.797	6.748e-09	8.648e-08	1234	1228	936.4	854
2700089I24Rik	0	0	NA	NA	NA	1	0	0	0	0
2700094K13Rik	2105	-0.06197	0.06748	-0.9184	0.3584	0.5615	2153	2186	2227	2302
2700097O09Rik	176.7	-0.3253	0.16999	-1.913	0.05571	0.144	169.3	196.3	226.2	232.6
2700099C18Rik	376.5	0.1548	0.12022	1.287	0.198	0.3775	435.6	446.8	371	421.5
2810001G20Rik	132.3	0.06604	0.20587	0.3208	0.7484	0.8621	146.3	128.9	148.1	114.8
2810002D19Rik	72.62	0.03858	0.27358	0.141	0.8879	0.9447	66.36	91.13	78.1	75.72
2810004N23Rik	839.6	-0.3848	0.0841	-4.576	4.736e-06	3.932e-05	723.2	743.1	924.2	990.6
2810006K23Rik	295.8	-0.4258	0.1382	-3.081	0.002061	0.009158	232.3	265.2	337.6	331.8
2810013P06Rik	329.2	0.332	0.13608	2.439	0.01471	0.04832	364.2	337.8	292.9	264.6
2810021J22Rik	427.1	0.07794	0.11538	0.6756	0.4993	0.6905	420.3	417.9	414.1	380.2
2810025M15Rik	0.1064	1.51	4.98575	0.3028	0.7621	1	0.8508	0	0	0
2810029C07Rik	13.06	1.231	0.65494	1.88	0.06015	0.1527	17.02	18.52	8.135	7.026
2810032G03Rik	0	0	NA	NA	NA	1	0	0	0	0
2810047C21Rik1	0.3816	-1.465	3.96887	-0.3692	0.7119	1	0	0	0.8135	0
2810049E08Rik	0	0	NA	NA	NA	1	0	0	0	0
2810403A07Rik	1679	0.005623	0.06443	0.08728	0.9304	0.9646	1742	1649	1676	1701
2810403D21Rik	28.45	-0.003809	0.44357	-0.008586	0.9931	0.9961	29.78	43.71	30.91	42.94
2810404M03Rik	0	0	NA	NA	NA	1	0	0	0	0
2810405F15Rik	0	0	NA	NA	NA	1	0	0	0	0
2810408A11Rik	401.2	0.3989	0.12079	3.303	0.0009575	0.004673	398.2	362.3	292.9	283.4
2810408I11Rik	80.32	-0.04701	0.24225	-0.194	0.8461	0.9211	94.44	101.5	108.2	94.46
2810410L24Rik	115.1	0.5552	0.21314	2.605	0.009187	0.03275	128.5	124.5	85.42	86.65
2810417H13Rik	10820	-0.1067	0.05018	-2.127	0.0334	0.09505	13780	13770	14030	15640
2810428I15Rik	629.9	0.03232	0.0965	0.335	0.7376	0.8562	692.6	652	663.8	650.3
2810429I04Rik	0	0	NA	NA	NA	1	0	0	0	0
2810433D01Rik	0	0	NA	NA	NA	1	0	0	0	0
2810442N19Rik	1.392	-1.816	1.89371	-0.959	0.3375	1	0.8508	0.7409	3.254	2.342
2810454H06Rik	107.3	0.4553	0.23187	1.964	0.04958	0.1315	146.3	104.5	88.67	93.68
2810459M11Rik	5.18	-0.4803	1.16491	-0.4123	0.6801	1	2.552	1.482	2.441	3.123
2810468N07Rik	0.5137	-0.5173	3.27467	-0.158	0.8745	1	1.702	0	1.627	0.7806
2810471M01Rik	0.1364	0	4.99758	0	1	1	0	0	0	0
2810474O19Rik	1191	0.0354	0.07016	0.5046	0.6138	0.774	1397	1380	1329	1380
2900005J15Rik	18.08	-0.02015	0.53844	-0.03742	0.9701	0.9844	13.61	17.78	18.71	13.27
2900008C10Rik	33.7	0.2578	0.38677	0.6666	0.5051	0.6952	34.88	38.53	34.98	26.54
2900009J06Rik	1.869	-0.03336	1.59214	-0.02095	0.9833	1	1.702	3.704	2.441	3.123
2900011O08Rik	0	0	NA	NA	NA	1	0	0	0	0
2900026A02Rik	125.4	-0.2364	0.20516	-1.152	0.2491	0.4418	113.2	126.7	144	139
2900041M22Rik	28.12	0.281	0.46989	0.5981	0.5498	0.7294	18.72	27.41	14.64	23.42
2900052N01Rik	0	0	NA	NA	NA	1	0	0	0	0
2900055J20Rik	0	0	NA	NA	NA	1	0	0	0	0
2900057B20Rik	0	0	NA	NA	NA	1	0	0	0	0
2900060B14Rik	223.1	0.2915	0.37144	0.7847	0.4326	0.6304	176.1	198.6	160.3	146
2900076A07Rik	92.06	0.4119	0.23632	1.743	0.08135	0.1932	103.8	100	82.98	70.26
2900079G21Rik	268.4	0.2385	0.1466	1.627	0.1037	0.234	296.1	302.3	272.5	235
2900092C05Rik	0	0	NA	NA	NA	1	0	0	0	0
2900092D14Rik	0	0	NA	NA	NA	1	0	0	0	0
2900097C17Rik	4458	-0.09833	0.04535	-2.168	0.03012	0.08767	4394	4395	4651	4757
3000002C10Rik	234.4	-0.1986	0.16238	-1.223	0.2214	0.4074	194.8	168.9	209.9	206.9
3010001F23Rik	0	0	NA	NA	NA	1	0	0	0	0
3010026O09Rik	254.7	0.06177	0.15689	0.3937	0.6938	0.8272	257.8	215.6	233.5	219.4
3100003L05Rik	0	0	NA	NA	NA	1	0	0	0	0
3110001I22Rik	148.3	0.1164	0.19511	0.5966	0.5507	0.7302	151.4	154.8	161.1	121.8
3110002H16Rik	1364	0.09942	0.07106	1.399	0.1618	0.3269	1258	1176	1159	1111
3110009E18Rik	110.7	-0.08419	0.21302	-0.3952	0.6927	0.8264	109.8	103	108.2	117.1
3110009F21Rik	0	0	NA	NA	NA	1	0	0	0	0
3110015C05Rik	0	0	NA	NA	NA	1	0	0	0	0
3110021A11Rik	1.596	-0.5533	2.09488	-0.2641	0.7917	1	1.702	0	2.441	0
3110021N24Rik	4.781	-0.4332	0.96681	-0.4481	0.6541	1	6.807	7.409	12.2	7.026
3110035E14Rik	0.1064	1.51	4.98575	0.3028	0.7621	1	0.8508	0	0	0
3110039I08Rik	0	0	NA	NA	NA	1	0	0	0	0
3110039M20Rik	0	0	NA	NA	NA	1	0	0	0	0
3110040N11Rik	339	-0.2829	0.13086	-2.162	0.03062	0.08867	319.1	319.3	384	392.7
3110043O21Rik	104.3	0.3642	0.24043	1.515	0.1299	0.2768	110.6	100.8	79.72	84.31
3110045C21Rik	35.98	0.2598	0.39868	0.6515	0.5147	0.7026	59.56	40.75	38.24	45.28
3110052M02Rik	186.9	0.27	0.16617	1.625	0.1042	0.2349	206.8	205.2	164.3	177.2
3110056K07Rik	82.84	0.332	0.24818	1.338	0.181	0.3549	109.8	91.13	78.1	81.19
3110057O12Rik	404.4	-0.1269	0.11685	-1.086	0.2774	0.4753	518.2	492.7	522.3	580.8
3110062M04Rik	629.6	0.1716	0.09831	1.746	0.08081	0.1924	607.5	606.8	569.5	509
3110070M22Rik	8.07	-0.5616	0.84188	-0.6671	0.5047	0.6951	3.403	8.891	9.762	8.587
3110079O15Rik	0	0	NA	NA	NA	1	0	0	0	0
3110082I17Rik	452.3	-0.703	0.11306	-6.218	5.049e-10	7.624e-09	386.3	337.8	593.1	583.9
3110082J24Rik	0	0	NA	NA	NA	1	0	0	0	0
3110099E03Rik	0.1993	-2.448	4.89236	-0.5004	0.6168	1	0	0	0.8135	0.7806
3200001D21Rik	6.009	-0.2211	0.89699	-0.2465	0.8053	1	7.657	6.668	6.508	10.15
3300002I08Rik	21.42	-0.1467	0.483	-0.3037	0.7613	0.8704	20.42	18.52	22.78	20.3
3300002P13Rik	0	0	NA	NA	NA	1	0	0	0	0
3300005D01Rik	0	0	NA	NA	NA	1	0	0	0	0
3425401B19Rik	0	0	NA	NA	NA	1	0	0	0	0
3632451O06Rik	0	0	NA	NA	NA	1	0	0	0	0
3632454L22Rik	1.939	0.6315	1.57312	0.4014	0.6881	1	1.702	4.445	2.441	1.561
3830403N18Rik	0.3892	1.56	3.7572	0.4153	0.6779	1	0.8508	1.482	0	0.7806
3830406C13Rik	0.407	1.595	3.69588	0.4314	0.6661	1	1.702	0.7409	0.8135	0
3830408C21Rik	14.9	0.09672	0.56239	0.172	0.8635	0.9318	16.17	17.04	15.46	15.61
3830417A13Rik	0	0	NA	NA	NA	1	0	0	0	0
3830432H09Rik	11.79	-0.7219	0.66429	-1.087	0.2771	0.4752	8.508	8.891	15.46	13.27
3930402G23Rik	26.49	-0.2898	0.48473	-0.5979	0.5499	0.7294	12.76	17.78	21.96	15.61
4430402I18Rik	8.922	0.1383	0.80212	0.1724	0.8631	0.9316	9.359	7.409	9.762	5.464
4631405J19Rik	7.47	0.7744	0.85539	0.9053	0.3653	0.5678	5.956	10.37	6.508	3.123
4632404H12Rik	95.19	-0.05552	0.26013	-0.2134	0.831	0.911	87.64	65.2	70.78	87.43
4632415L05Rik	205.3	-0.08878	0.16421	-0.5407	0.5887	0.7576	195.7	195.6	215.6	200.6
4632427E13Rik	48.05	0.1075	0.33201	0.3237	0.7462	0.8608	38.29	48.16	39.86	40.59
4632428C04Rik	10.26	-0.2627	0.75718	-0.347	0.7286	0.8508	6.807	5.186	6.508	7.806
4632428N05Rik	1508	0.8422	0.06645	12.68	8.111e-37	6.642e-35	2146	2075	1158	1195
4732416N19Rik	8.473	0.3931	0.79343	0.4954	0.6203	0.7784	10.21	6.668	8.135	4.684
4732456N10Rik	0.3775	-1.44	3.98392	-0.3615	0.7177	1	0	0	0	0.7806
4732471J01Rik	156.3	0.052	0.1873	0.2776	0.7813	0.8826	142.9	167.4	161.1	139
4732490B19Rik	0.8701	0.9966	2.38046	0.4187	0.6755	1	1.702	1.482	0.8135	0.7806
4732491K20Rik	18.58	0.4904	0.55439	0.8846	0.3764	0.5791	22.97	18.52	14.64	14.83
4831407H17Rik	0.7874	0.7245	2.46189	0.2943	0.7685	1	1.702	2.223	0.8135	1.561
4831440E17Rik	63.98	-0.09822	0.29673	-0.331	0.7407	0.8573	57.01	48.16	56.13	56.21
4833411C07Rik	0	0	NA	NA	NA	1	0	0	0	0
4833412C05Rik	0	0	NA	NA	NA	1	0	0	0	0
4833415N18Rik	0	0	NA	NA	NA	1	0	0	0	0
4833417C18Rik	68.14	0.008693	0.27333	0.0318	0.9746	0.9871	66.36	69.64	61.01	74.16
4833418N02Rik	42.36	1.001	0.38726	2.584	0.009769	0.03445	42.54	31.12	19.52	17.17
4833419F23Rik	0.7796	1.986	2.65147	0.7492	0.4538	1	1.702	1.482	0.8135	0
4833420G17Rik	1232	0.2041	0.07268	2.809	0.004975	0.01957	1185	1133	989.2	1022
4833422C13Rik	203.9	0.3432	0.16525	2.077	0.0378	0.1053	196.5	230.4	171.7	165.5
4833422M21Rik	0.8576	-0.02005	2.97847	-0.00673	0.9946	1	0	0.7409	0	0.7806
4833423E24Rik	0	0	NA	NA	NA	1	0	0	0	0
4833427F10Rik	0	0	NA	NA	NA	1	0	0	0	0
4833427G06Rik	0	0	NA	NA	NA	1	0	0	0	0
4833428L15Rik	0.7097	1.544	2.76821	0.5579	0.5769	1	0.8508	1.482	0.8135	0
4833439L19Rik	1810	-0.02839	0.0677	-0.4193	0.675	0.8154	1776	1887	1782	1955
4921501E09Rik	0.1435	0	4.99758	0	1	1	0	0	0	0
4921504A21Rik	0	0	NA	NA	NA	1	0	0	0	0
4921504E06Rik	0.1729	0	4.99758	0	1	1	0	0	0	0
4921506M07Rik	0	0	NA	NA	NA	1	0	0	0	0
4921507L20Rik	11	0.5227	0.65312	0.8004	0.4235	0.6231	16.17	17.04	12.2	10.93
4921507P07Rik	6.797	1.435	0.94861	1.513	0.1304	1	7.657	7.409	2.441	3.123
4921508D12Rik	0.1064	1.51	4.98575	0.3028	0.7621	1	0.8508	0	0	0
4921509C19Rik	0	0	NA	NA	NA	1	0	0	0	0
4921509O07Rik	0	0	NA	NA	NA	1	0	0	0	0
4921511C10Rik	14.85	-0.1247	0.62009	-0.201	0.8407	0.918	9.359	11.11	13.83	8.587
4921511C20Rik	0.1017	-1.469	4.99395	-0.2942	0.7686	1	0	0	0.8135	0
4921511H03Rik	0	0	NA	NA	NA	1	0	0	0	0
4921511I17Rik	9.883	-0.3332	0.69006	-0.4828	0.6292	0.7852	9.359	9.631	13.02	10.93
4921511M17Rik	0	0	NA	NA	NA	1	0	0	0	0
4921513I03Rik	0	0	NA	NA	NA	1	0	0	0	0
4921515E04Rik	0.2793	1.508	4.79057	0.3147	0.753	1	0.8508	0	0	0
4921517D22Rik	0.1435	0	4.99758	0	1	1	0	0	0	0
4921518K17Rik	0.4401	1.004	3.42586	0.2931	0.7694	1	0.8508	0.7409	0	0.7806
4921524J17Rik	481.4	-0.07342	0.11195	-0.6558	0.512	0.7012	507.1	539.4	518.2	583.1
4921524L21Rik	0	0	NA	NA	NA	1	0	0	0	0
4921525O09Rik	756.7	-0.117	0.09083	-1.288	0.1976	0.3771	578.6	568.3	641.1	602.7
4921529L05Rik	0	0	NA	NA	NA	1	0	0	0	0
4921530L21Rik	0	0	NA	NA	NA	1	0	0	0	0
4921531C22Rik	75.89	0.1937	0.2747	0.705	0.4808	0.6741	68.92	60.75	59.39	53.86
4921531P14Rik	0	0	NA	NA	NA	1	0	0	0	0
4921533I20Rik	1.88	-1.031	1.69015	-0.61	0.5418	1	0.8508	1.482	3.254	1.561
4921534H16Rik	0	0	NA	NA	NA	1	0	0	0	0
4921536K21Rik	0	0	NA	NA	NA	1	0	0	0	0
4921539E11Rik	0.2039	0.07557	4.98424	0.01516	0.9879	1	0.8508	0	0	0.7806
4922502D21Rik	0	0	NA	NA	NA	1	0	0	0	0
4922502H24Rik	0	0	NA	NA	NA	1	0	0	0	0
4922502N22Rik	0	0	NA	NA	NA	1	0	0	0	0
4930401C15Rik	0	0	NA	NA	NA	1	0	0	0	0
4930401O10Rik	0	0	NA	NA	NA	1	0	0	0	0
4930401O12Rik	0	0	NA	NA	NA	1	0	0	0	0
4930402F06Rik	0.5596	0.05175	3.26158	0.01587	0.9873	1	1.702	0	1.627	0
4930402F11Rik	0	0	NA	NA	NA	1	0	0	0	0
4930402H24Rik	229.9	0.3205	0.15425	2.078	0.03771	0.1051	251.8	228.2	191.2	192.8
4930402K13Rik	0.09261	1.409	4.99254	0.2822	0.7778	1	0	0.7409	0	0
4930404A05Rik	0	0	NA	NA	NA	1	0	0	0	0
4930404H11Rik	0	0	NA	NA	NA	1	0	0	0	0
4930404I05Rik	15.87	0.02807	0.55879	0.05024	0.9599	0.9789	15.31	16.3	13.83	17.17
4930404N11Rik	165	0.3421	0.18303	1.869	0.06164	0.1556	176.1	160.8	140.7	124.9
4930405A10Rik	0.1435	0	4.99758	0	1	1	0	0	0	0
4930405A21Rik	10.11	0.00526	0.71815	0.007324	0.9942	0.9965	11.06	6.668	9.762	7.806
4930405D11Rik	0	0	NA	NA	NA	1	0	0	0	0
4930405J17Rik	1.53	0.5753	2.01194	0.2859	0.7749	1	0.8508	1.482	0	1.561
4930405L22Rik	0	0	NA	NA	NA	1	0	0	0	0
4930405O22Rik	4.228	2.07	1.16145	1.782	0.07475	1	10.21	6.668	3.254	0.7806
4930406D18Rik	0.1064	1.51	4.98575	0.3028	0.7621	1	0.8508	0	0	0
4930407G08Rik	0	0	NA	NA	NA	1	0	0	0	0
4930407I10Rik	0.5124	2.439	3.25996	0.7483	0.4543	1	0.8508	0.7409	0	0
4930407I19Rik	0	0	NA	NA	NA	1	0	0	0	0
4930412B13Rik	0	0	NA	NA	NA	1	0	0	0	0
4930412C18Rik	0	0	NA	NA	NA	1	0	0	0	0
4930412O13Rik	69.24	0.404	0.28442	1.42	0.1555	0.3178	70.62	56.31	50.44	45.28
4930413E15Rik	0	0	NA	NA	NA	1	0	0	0	0
4930413F20Rik	0	0	NA	NA	NA	1	0	0	0	0
4930413G21Rik	272.9	0.05623	0.14748	0.3813	0.703	0.8335	231.4	263	228.6	247.5
4930413M19Rik	0	0	NA	NA	NA	1	0	0	0	0
4930414N06Rik	70.41	0.04509	0.26821	0.1681	0.8665	0.9334	71.47	93.35	80.54	79.63
4930415F15Rik	16	-0.41	0.56753	-0.7224	0.47	0.6651	15.31	17.04	21.96	21.08
4930415L06Rik	0	0	NA	NA	NA	1	0	0	0	0
4930415O20Rik	12.12	0.1992	0.66381	0.3001	0.7641	0.8724	11.91	11.85	9.762	10.93
4930417O13Rik	68.11	0.8319	0.30013	2.772	0.005575	0.02162	68.07	73.35	32.54	46.84
4930417O22Rik	0	0	NA	NA	NA	1	0	0	0	0
4930419G24Rik	0	0	NA	NA	NA	1	0	0	0	0
4930423M02Rik	0	0	NA	NA	NA	1	0	0	0	0
4930425K10Rik	0	0	NA	NA	NA	1	0	0	0	0
4930425L21Rik	0	0	NA	NA	NA	1	0	0	0	0
4930425O10Rik	0.5188	0	4.13741	0	1	1	0	0	0	0
4930426D05Rik	0	0	NA	NA	NA	1	0	0	0	0
4930426L09Rik	26.77	1.061	0.47416	2.237	0.02528	0.07583	27.23	25.93	11.39	14.05
4930427A07Rik	1720	-0.1364	0.0672	-2.03	0.04235	0.1156	1549	1505	1738	1619
4930428D20Rik	0	0	NA	NA	NA	1	0	0	0	0
4930428E07Rik	0	0	NA	NA	NA	1	0	0	0	0
4930428G15Rik	0.1017	-1.469	4.99395	-0.2942	0.7686	1	0	0	0.8135	0
4930428O21Rik	44.08	0.6263	0.38191	1.64	0.101	0.2292	57.86	32.6	34.17	24.2
4930429B21Rik	10.94	0.1924	0.73616	0.2614	0.7938	0.8903	6.807	10.37	6.508	8.587
4930429D17Rik	0	0	NA	NA	NA	1	0	0	0	0
4930429F11Rik	0	0	NA	NA	NA	1	0	0	0	0
4930429F24Rik	8.37	0.4217	0.8086	0.5215	0.602	0.7668	5.956	8.891	4.881	6.245
4930430A15Rik	0	0	NA	NA	NA	1	0	0	0	0
4930430F08Rik	199.4	-0.4237	0.18334	-2.311	0.02083	0.06473	162.5	204.5	225.3	267.8
4930430F21Rik	0	0	NA	NA	NA	1	0	0	0	0
4930430J02Rik	0.4198	1.494	3.8344	0.3897	0.6968	1	0.8508	0	0	0
4930431F12Rik	0	0	NA	NA	NA	1	0	0	0	0
4930431P03Rik	0	0	NA	NA	NA	1	0	0	0	0
4930432J09Rik	0	0	NA	NA	NA	1	0	0	0	0
4930432K21Rik	417.5	-0.247	0.11701	-2.111	0.03481	0.0983	331.8	354.1	421.4	393.4
4930432M17Rik	0	0	NA	NA	NA	1	0	0	0	0
4930433B08Rik	0	0	NA	NA	NA	1	0	0	0	0
4930433I11Rik	0	0	NA	NA	NA	1	0	0	0	0
4930433N12Rik	0	0	NA	NA	NA	1	0	0	0	0
4930434J06Rik	0	0	NA	NA	NA	1	0	0	0	0
4930435E12Rik	0	0	NA	NA	NA	1	0	0	0	0
4930438E09Rik	0	0	NA	NA	NA	1	0	0	0	0
4930440C22Rik	0	0	NA	NA	NA	1	0	0	0	0
4930440I19Rik	0	0	NA	NA	NA	1	0	0	0	0
4930441H08Rik	0	0	NA	NA	NA	1	0	0	0	0
4930441J16Rik	0	0	NA	NA	NA	1	0	0	0	0
4930442J19Rik	0	0	NA	NA	NA	1	0	0	0	0
4930442L01Rik	0	0	NA	NA	NA	1	0	0	0	0
4930443O20Rik	0.9351	0.6059	2.4051	0.2519	0.8011	1	1.702	0.7409	0.8135	0.7806
4930444F02Rik	0	0	NA	NA	NA	1	0	0	0	0
4930444G20Rik	0.6232	0.5767	2.86695	0.2012	0.8406	1	0.8508	1.482	0	1.561
4930444M15Rik	0	0	NA	NA	NA	1	0	0	0	0
4930444P10Rik	0.6914	-1.572	2.96271	-0.5306	0.5957	1	0.8508	0	2.441	0
4930445N18Rik	3.7	0.6988	1.24948	0.5592	0.576	1	2.552	5.186	3.254	1.561
4930447A16Rik	1.519	1.38	2.02217	0.6825	0.4949	1	3.403	0.7409	0	1.561
4930447C04Rik	0	0	NA	NA	NA	1	0	0	0	0
4930447F24Rik	3.072	-0.3306	1.45349	-0.2275	0.8201	1	1.702	1.482	2.441	1.561
4930447J18Rik	0	0	NA	NA	NA	1	0	0	0	0
4930447K03Rik	28.23	0.5965	0.43081	1.385	0.1662	0.3333	32.33	34.08	26.85	17.17
4930447M23Rik	0	0	NA	NA	NA	1	0	0	0	0
4930447N08Rik	0	0	NA	NA	NA	1	0	0	0	0
4930448C13Rik	0	0	NA	NA	NA	1	0	0	0	0
4930448F12Rik	0	0	NA	NA	NA	1	0	0	0	0
4930448H16Rik	0.6083	-1.028	2.94776	-0.3486	0.7274	1	0	0.7409	0.8135	0.7806
4930448I06Rik	0	0	NA	NA	NA	1	0	0	0	0
4930448I18Rik	0	0	NA	NA	NA	1	0	0	0	0
4930448K20Rik	0	0	NA	NA	NA	1	0	0	0	0
4930449E01Rik	0	0	NA	NA	NA	1	0	0	0	0
4930449E18Rik	0.1729	0	4.99758	0	1	1	0	0	0	0
4930449I24Rik	0	0	NA	NA	NA	1	0	0	0	0
4930451G09Rik	18.28	0.4708	0.60143	0.7827	0.4338	0.6313	13.61	14.08	13.02	7.026
4930451I11Rik	0	0	NA	NA	NA	1	0	0	0	0
4930452A19Rik	0	0	NA	NA	NA	1	0	0	0	0
4930452B06Rik	204	0.3028	0.15962	1.897	0.05785	0.1482	236.5	254.1	187.1	210.8
4930452G13Rik	0	0	NA	NA	NA	1	0	0	0	0
4930452N14Rik	0	0	NA	NA	NA	1	0	0	0	0
4930453H23Rik	0	0	NA	NA	NA	1	0	0	0	0
4930453L07Rik	0.177	0	4.99758	0	1	1	0	0	0	0
4930453N24Rik	669.5	0.1489	0.09217	1.615	0.1063	0.2388	776.8	718.7	667.1	680.7
4930455B14Rik	0.1017	-1.469	4.99395	-0.2942	0.7686	1	0	0	0.8135	0
4930455C13Rik	337.5	-0.08542	0.13351	-0.6397	0.5223	0.7086	298.6	302.3	327.8	309.9
4930455D15Rik	0.61	1.003	2.95273	0.3396	0.7341	1	0.8508	0.7409	0	0.7806
4930455F16Rik	0	0	NA	NA	NA	1	0	0	0	0
4930455G09Rik	0	0	NA	NA	NA	1	0	0	0	0
4930455H04Rik	0	0	NA	NA	NA	1	0	0	0	0
4930455J16Rik	0	0	NA	NA	NA	1	0	0	0	0
4930456L15Rik	0	0	NA	NA	NA	1	0	0	0	0
4930459C07Rik	0	0	NA	NA	NA	1	0	0	0	0
4930459L07Rik	0	0	NA	NA	NA	1	0	0	0	0
4930461G14Rik	0	0	NA	NA	NA	1	0	0	0	0
4930463O16Rik	0.1364	0	4.99758	0	1	1	0	0	0	0
4930465K10Rik	11.53	-0.9418	0.65526	-1.437	0.1506	0.3103	7.657	8.891	15.46	16.39
4930465M20Rik	8.84	1.557	0.79924	1.948	0.05145	0.1351	10.21	15.56	5.695	3.123
4930467D21Rik	0	0	NA	NA	NA	1	0	0	0	0
4930467E23Rik	0.4164	0	4.13493	0	1	1	0	0	0	0
4930467K11Rik	0.09758	-1.439	4.99607	-0.2881	0.7733	1	0	0	0	0.7806
4930469G21Rik	0	0	NA	NA	NA	1	0	0	0	0
4930470H14Rik	0	0	NA	NA	NA	1	0	0	0	0
4930470O06Rik	0	0	NA	NA	NA	1	0	0	0	0
4930470P17Rik	0	0	NA	NA	NA	1	0	0	0	0
4930471C04Rik	0.1364	0	4.99758	0	1	1	0	0	0	0
4930471G03Rik	0.1435	0	4.99758	0	1	1	0	0	0	0
4930471M09Rik	7.197	0.5959	0.89388	0.6666	0.505	0.6952	7.657	4.445	3.254	4.684
4930473A02Rik	356.8	0.3565	0.12408	2.873	0.004068	0.01643	431.4	420.8	311.6	353.6
4930473O22Rik	0	0	NA	NA	NA	1	0	0	0	0
4930474G06Rik	0	0	NA	NA	NA	1	0	0	0	0
4930474H20Rik	0	0	NA	NA	NA	1	0	0	0	0
4930474M22Rik	0	0	NA	NA	NA	1	0	0	0	0
4930474N05Rik	0	0	NA	NA	NA	1	0	0	0	0
4930474N09Rik	0.6943	-1.557	2.92113	-0.533	0.594	1	0.8508	0	1.627	0.7806
4930477N07Rik	0.09758	-1.439	4.99607	-0.2881	0.7733	1	0	0	0	0.7806
4930478L05Rik	22.25	0.6154	0.47246	1.303	0.1927	0.371	31.48	25.93	17.08	20.3
4930478P22Rik	0	0	NA	NA	NA	1	0	0	0	0
4930479D17Rik	3.219	-0.03877	1.29783	-0.02987	0.9762	1	1.702	4.445	3.254	3.123
4930480E11Rik	0	0	NA	NA	NA	1	0	0	0	0
4930480G23Rik	0	0	NA	NA	NA	1	0	0	0	0
4930480K15Rik	0	0	NA	NA	NA	1	0	0	0	0
4930480K23Rik	199	0.1821	0.16275	1.119	0.2631	0.4582	204.2	201.5	171.7	185.8
4930480M12Rik	0	0	NA	NA	NA	1	0	0	0	0
4930481A15Rik	167.1	-0.09463	0.17982	-0.5263	0.5987	0.7647	197.4	195.6	226.2	193.6
4930482G09Rik	0	0	NA	NA	NA	1	0	0	0	0
4930483J18Rik	2.923	-0.2906	1.39962	-0.2076	0.8355	1	0.8508	2.964	0.8135	3.903
4930483K19Rik	445.9	-0.109	0.10391	-1.049	0.2942	0.4937	634.7	641.6	683.4	693.2
4930483O08Rik	0	0	NA	NA	NA	1	0	0	0	0
4930484H19Rik	0	0	NA	NA	NA	1	0	0	0	0
4930486F22Rik	0	0	NA	NA	NA	1	0	0	0	0
4930486I03Rik	0	0	NA	NA	NA	1	0	0	0	0
4930486L24Rik	211.3	0.4679	0.16131	2.901	0.003724	0.01523	263.8	246.7	183	185.8
4930487D11Rik	0.09261	1.409	4.99254	0.2822	0.7778	1	0	0.7409	0	0
4930487H11Rik	0	0	NA	NA	NA	1	0	0	0	0
4930488B22Rik	0.09261	1.409	4.99254	0.2822	0.7778	1	0	0.7409	0	0
4930488L21Rik	0.09261	1.409	4.99254	0.2822	0.7778	1	0	0.7409	0	0
4930500F04Rik	0	0	NA	NA	NA	1	0	0	0	0
4930500L23Rik	0	0	NA	NA	NA	1	0	0	0	0
4930502A04Rik	0	0	NA	NA	NA	1	0	0	0	0
4930502E09Rik	5.696	0.8806	0.98629	0.8929	0.3719	1	11.91	4.445	6.508	2.342
4930502E18Rik	0.09758	-1.439	4.99607	-0.2881	0.7733	1	0	0	0	0.7806
4930503B20Rik	8.602	0.9173	0.84598	1.084	0.2782	0.4759	6.807	8.15	2.441	5.464
4930503E14Rik	0	0	NA	NA	NA	1	0	0	0	0
4930503E24Rik	1.472	0.04024	1.82292	0.02207	0.9824	1	2.552	0.7409	0.8135	2.342
4930503F20Rik	0	0	NA	NA	NA	1	0	0	0	0
4930503H13Rik	0.1064	1.51	4.98575	0.3028	0.7621	1	0.8508	0	0	0
4930503L19Rik	725.5	-0.068	0.0909	-0.7481	0.4544	0.6505	810.8	785.3	823.3	849.3
4930503O07Rik	0	0	NA	NA	NA	1	0	0	0	0
4930504C09Rik	0	0	NA	NA	NA	1	0	0	0	0
4930504O13Rik	0	0	NA	NA	NA	1	0	0	0	0
4930505A04Rik	0	0	NA	NA	NA	1	0	0	0	0
4930505G20Rik	0.1364	0	4.99758	0	1	1	0	0	0	0
4930505K13Rik	0	0	NA	NA	NA	1	0	0	0	0
4930505K14Rik	0	0	NA	NA	NA	1	0	0	0	0
4930506A18Rik	0.1435	0	4.99758	0	1	1	0	0	0	0
4930506C21Rik	300.6	-0.2335	0.13642	-1.711	0.087	0.2036	321.6	288.9	357.9	359.1
4930507D05Rik	129.9	-0.424	0.19736	-2.148	0.03168	0.0912	108.1	113.4	150.5	146.8
4930507D10Rik	0	0	NA	NA	NA	1	0	0	0	0
4930509E16Rik	97.29	-0.03761	0.23542	-0.1597	0.8731	0.9371	126.8	97.8	104.9	124.9
4930509J09Rik	0	0	NA	NA	NA	1	0	0	0	0
4930509K18Rik	0.1729	0	4.99758	0	1	1	0	0	0	0
4930511A02Rik	0	0	NA	NA	NA	1	0	0	0	0
4930511A08Rik	0	0	NA	NA	NA	1	0	0	0	0
4930511E03Rik	0	0	NA	NA	NA	1	0	0	0	0
4930511M06Rik	0.2746	-1.469	4.82555	-0.3044	0.7608	1	0	0	0.8135	0
4930512B01Rik	3.03	2.418	1.37554	1.758	0.07883	1	7.657	5.186	1.627	0.7806
4930512J16Rik	2.106	-0.05874	1.86563	-0.03148	0.9749	1	0	2.223	0.8135	1.561
4930512M02Rik	0.2411	-1.439	4.99607	-0.2881	0.7733	1	0	0	0	0.7806
4930513D17Rik	0	0	NA	NA	NA	1	0	0	0	0
4930513N10Rik	138.8	0.2462	0.2039	1.207	0.2273	0.4151	129.3	114.8	103.3	102.3
4930513O06Rik	0	0	NA	NA	NA	1	0	0	0	0
4930515B02Rik	0.1729	0	4.99758	0	1	1	0	0	0	0
4930515G01Rik	52.14	0.3441	0.31351	1.098	0.2724	0.4693	55.3	54.08	47.18	39.03
4930515G16Rik	0.3337	-0.02409	4.15347	-0.0058	0.9954	1	0	0.7409	0	0.7806
4930515L03Rik	0	0	NA	NA	NA	1	0	0	0	0
4930515L19Rik	0	0	NA	NA	NA	1	0	0	0	0
4930517E11Rik	0	0	NA	NA	NA	1	0	0	0	0
4930517M08Rik	0	0	NA	NA	NA	1	0	0	0	0
4930518J21Rik	0	0	NA	NA	NA	1	0	0	0	0
4930518P08Rik	0	0	NA	NA	NA	1	0	0	0	0
4930519D14Rik	0	0	NA	NA	NA	1	0	0	0	0
4930519F09Rik	151	0.1962	0.1858	1.056	0.2911	0.4897	159.1	150.4	131	139
4930519F16Rik	0	0	NA	NA	NA	1	0	0	0	0
4930519F24Rik	0	0	NA	NA	NA	1	0	0	0	0
4930519G04Rik	0.177	0	4.99758	0	1	1	0	0	0	0
4930519H02Rik	0	0	NA	NA	NA	1	0	0	0	0
4930519K11Rik	0	0	NA	NA	NA	1	0	0	0	0
4930520O04Rik	104.5	-0.2008	0.25324	-0.7928	0.4279	0.6264	60.41	86.68	87.05	82.75
4930520P13Rik	0	0	NA	NA	NA	1	0	0	0	0
4930521E06Rik	0	0	NA	NA	NA	1	0	0	0	0
4930522H14Rik	0	0	NA	NA	NA	1	0	0	0	0
4930522O17Rik	0	0	NA	NA	NA	1	0	0	0	0
4930523C07Rik	969.8	0.401	0.08125	4.935	8.001e-07	7.559e-06	1030	1031	780.2	780.6
4930523O13Rik	0	0	NA	NA	NA	1	0	0	0	0
4930524B15Rik	0.411	-1.44	3.86708	-0.3724	0.7096	1	0	0	0	0.7806
4930524B17Rik	0	0	NA	NA	NA	1	0	0	0	0
4930524C18Rik	0.09261	1.409	4.99254	0.2822	0.7778	1	0	0.7409	0	0
4930524N10Rik	0	0	NA	NA	NA	1	0	0	0	0
4930524O05Rik	0.2705	-1.439	4.85408	-0.2965	0.7668	1	0	0	0	0.7806
4930524O08Rik	0	0	NA	NA	NA	1	0	0	0	0
4930525C09Rik	0	0	NA	NA	NA	1	0	0	0	0
4930525D18Rik	2.238	0.6207	1.53624	0.404	0.6862	1	0.8508	5.186	1.627	2.342
4930525G20Rik	10.93	1.26	0.71799	1.755	0.07923	0.1896	15.31	17.04	5.695	7.806
4930526H09Rik	0	0	NA	NA	NA	1	0	0	0	0
4930526I15Rik	0	0	NA	NA	NA	1	0	0	0	0
4930526L06Rik	0	0	NA	NA	NA	1	0	0	0	0
4930527F14Rik	0	0	NA	NA	NA	1	0	0	0	0
4930527G23Rik	0	0	NA	NA	NA	1	0	0	0	0
4930528A17Rik	40.37	0.4578	0.36345	1.26	0.2078	0.3903	51.05	40.01	33.35	32.79
4930528D03Rik	0.584	-1.463	3.49443	-0.4186	0.6755	1	0	0	0.8135	0
4930528G23Rik	0	0	NA	NA	NA	1	0	0	0	0
4930528H21Rik	0.2729	0	4.99758	0	1	1	0	0	0	0
4930528P14Rik	0	0	NA	NA	NA	1	0	0	0	0
4930529C04Rik	332.5	0.1087	0.13105	0.8294	0.4069	0.6076	350.5	308.9	296.1	314.6
4930529K09Rik	0	0	NA	NA	NA	1	0	0	0	0
4930529L06Rik	0	0	NA	NA	NA	1	0	0	0	0
4930532I03Rik	0	0	NA	NA	NA	1	0	0	0	0
4930532M18Rik	0	0	NA	NA	NA	1	0	0	0	0
4930533B01Rik	0	0	NA	NA	NA	1	0	0	0	0
4930533N22Rik	0	0	NA	NA	NA	1	0	0	0	0
4930533P14Rik	0	0	NA	NA	NA	1	0	0	0	0
4930538K18Rik	3.581	0.1832	1.19987	0.1527	0.8786	1	5.105	2.223	4.068	2.342
4930539C22Rik	0.177	0	4.99758	0	1	1	0	0	0	0
4930539E08Rik	118.7	0.4504	0.21476	2.097	0.036	0.1011	114	110.4	83.79	80.41
4930539J05Rik	80.81	0.3134	0.26568	1.179	0.2382	0.4287	74.02	65.94	61.83	50.74
4930539M17Rik	0	0	NA	NA	NA	1	0	0	0	0
4930539N22Rik	0	0	NA	NA	NA	1	0	0	0	0
4930540M03Rik	0	0	NA	NA	NA	1	0	0	0	0
4930542C21Rik	0.09758	-1.439	4.99607	-0.2881	0.7733	1	0	0	0	0.7806
4930542D17Rik	0	0	NA	NA	NA	1	0	0	0	0
4930543E12Rik	1.413	0.3575	2.09457	0.1707	0.8645	1	2.552	1.482	0	3.123
4930543N07Rik	0	0	NA	NA	NA	1	0	0	0	0
4930544D05Rik	2.169	-0.03441	1.60067	-0.0215	0.9828	1	0.8508	2.223	1.627	1.561
4930544G11Rik	0	0	NA	NA	NA	1	0	0	0	0
4930544M13Rik	0	0	NA	NA	NA	1	0	0	0	0
4930545E07Rik	0	0	NA	NA	NA	1	0	0	0	0
4930545H06Rik	0	0	NA	NA	NA	1	0	0	0	0
4930545L23Rik	0	0	NA	NA	NA	1	0	0	0	0
4930546C10Rik	0.8166	-1.56	2.79798	-0.5575	0.5772	1	0.8508	0	1.627	0.7806
4930546K05Rik	0	0	NA	NA	NA	1	0	0	0	0
4930547E08Rik	0.3672	-0.04958	4.02524	-0.01232	0.9902	1	0	0.7409	0.8135	0
4930547E14Rik	0	0	NA	NA	NA	1	0	0	0	0
4930548G14Rik	0.1364	0	4.99758	0	1	1	0	0	0	0
4930548H24Rik	7.731	-1.219	0.94533	-1.29	0.1971	0.3764	0.8508	5.186	9.762	4.684
4930548J01Rik	0	0	NA	NA	NA	1	0	0	0	0
4930548K13Rik	0	0	NA	NA	NA	1	0	0	0	0
4930549C01Rik	0	0	NA	NA	NA	1	0	0	0	0
4930549C15Rik	3.91	1.648	1.24928	1.319	0.187	1	5.956	6.668	4.068	0
4930549G23Rik	312.4	-0.232	0.13673	-1.697	0.0897	0.2088	337.8	366.7	420.6	407.5
4930550C14Rik	94.32	-0.266	0.2257	-1.179	0.2386	0.429	101.2	101.5	122	121.8
4930550C17Rik	1.18	-1.053	2.15437	-0.4889	0.6249	1	0	1.482	0.8135	2.342
4930550L24Rik	0	0	NA	NA	NA	1	0	0	0	0
4930552N02Rik	0	0	NA	NA	NA	1	0	0	0	0
4930552P12Rik	1.082	3.478	2.49356	1.395	0.1631	1	2.552	0.7409	0	0
4930553C11Rik	0	0	NA	NA	NA	1	0	0	0	0
4930553E22Rik	0	0	NA	NA	NA	1	0	0	0	0
4930554C24Rik	0	0	NA	NA	NA	1	0	0	0	0
4930554G24Rik	0	0	NA	NA	NA	1	0	0	0	0
4930554H23Rik	0	0	NA	NA	NA	1	0	0	0	0
4930554I06Rik	0.09758	-1.439	4.99607	-0.2881	0.7733	1	0	0	0	0.7806
4930555B11Rik	0	0	NA	NA	NA	1	0	0	0	0
4930555B12Rik	0	0	NA	NA	NA	1	0	0	0	0
4930555G01Rik	0	0	NA	NA	NA	1	0	0	0	0
4930555G21Rik	0	0	NA	NA	NA	1	0	0	0	0
4930555K05Rik	0	0	NA	NA	NA	1	0	0	0	0
4930556C24Rik	0	0	NA	NA	NA	1	0	0	0	0
4930556G01Rik	0	0	NA	NA	NA	1	0	0	0	0
4930556J02Rik	0	0	NA	NA	NA	1	0	0	0	0
4930556M19Rik	0	0	NA	NA	NA	1	0	0	0	0
4930556N09Rik	0	0	NA	NA	NA	1	0	0	0	0
4930556N13Rik	2.933	-0.9939	1.29527	-0.7673	0.4429	1	2.552	1.482	4.068	3.903
4930557A04Rik	0	0	NA	NA	NA	1	0	0	0	0
4930557F10Rik	0	0	NA	NA	NA	1	0	0	0	0
4930557J02Rik	1.655	1.581	1.87309	0.8442	0.3985	1	2.552	2.223	0.8135	0.7806
4930557K07Rik	35.32	-0.07318	0.39109	-0.1871	0.8516	0.9245	26.38	40.01	36.61	33.57
4930558C23Rik	0	0	NA	NA	NA	1	0	0	0	0
4930558F17Rik	0	0	NA	NA	NA	1	0	0	0	0
4930558G05Rik	0	0	NA	NA	NA	1	0	0	0	0
4930558J18Rik	101.8	-0.1413	0.22683	-0.6231	0.5332	0.7163	127.6	94.83	123.7	121
4930558K02Rik	2.215	-0.5966	1.55316	-0.3841	0.7009	1	1.702	1.482	3.254	1.561
4930559C10Rik	0	0	NA	NA	NA	1	0	0	0	0
4930562C15Rik	12.3	0.6776	0.70647	0.9591	0.3375	0.5409	11.06	8.15	6.508	5.464
4930562F07Rik	233.6	0.4676	0.15601	2.997	0.002726	0.01164	239.1	254.1	176.5	180.3
4930563D23Rik	0.7068	1.479	3.13617	0.4715	0.6373	1	0.8508	0	0	0
4930563E18Rik	0	0	NA	NA	NA	1	0	0	0	0
4930563E22Rik	16.38	0.04267	0.56877	0.07502	0.9402	0.9684	11.91	20	18.71	12.49
4930563F08Rik	0	0	NA	NA	NA	1	0	0	0	0
4930563H07Rik	0	0	NA	NA	NA	1	0	0	0	0
4930563M20Rik	0	0	NA	NA	NA	1	0	0	0	0
4930563M21Rik	0.4181	-1.44	3.8607	-0.373	0.7091	1	0	0	0	0.7806
4930564B18Rik	0	0	NA	NA	NA	1	0	0	0	0
4930564C03Rik	0.4079	0.1076	3.96173	0.02717	0.9783	1	1.702	0	0	1.561
4930564D02Rik	0	0	NA	NA	NA	1	0	0	0	0
4930565D16Rik	0	0	NA	NA	NA	1	0	0	0	0
4930565N06Rik	20.74	0.5754	0.48749	1.18	0.2379	0.4284	26.38	28.15	17.08	19.52
4930567H12Rik	0	0	NA	NA	NA	1	0	0	0	0
4930567H17Rik	0	0	NA	NA	NA	1	0	0	0	0
4930567J20Rik	0	0	NA	NA	NA	1	0	0	0	0
4930567K12Rik	0	0	NA	NA	NA	1	0	0	0	0
4930567K20Rik	0	0	NA	NA	NA	1	0	0	0	0
4930568D16Rik	0.1729	0	4.99758	0	1	1	0	0	0	0
4930568E12Rik	0	0	NA	NA	NA	1	0	0	0	0
4930568G15Rik	0	0	NA	NA	NA	1	0	0	0	0
4930570G19Rik	0.2127	2.529	4.88604	0.5175	0.6048	1	1.702	0	0	0
4930571K23Rik	0	0	NA	NA	NA	1	0	0	0	0
4930571O06Rik	0	0	NA	NA	NA	1	0	0	0	0
4930572K03Rik	0	0	NA	NA	NA	1	0	0	0	0
4930572O03Rik	0.1064	1.51	4.98575	0.3028	0.7621	1	0.8508	0	0	0
4930572O13Rik	1.252	0.3676	2.02532	0.1815	0.856	1	0.8508	2.223	1.627	0.7806
4930573O16Rik	0.1364	0	4.99758	0	1	1	0	0	0	0
4930577N17Rik	121.2	-0.08998	0.2109	-0.4266	0.6696	0.8111	100.4	103.7	102.5	114.8
4930578C19Rik	0	0	NA	NA	NA	1	0	0	0	0
4930578E11Rik	0.1435	0	4.99758	0	1	1	0	0	0	0
4930578I06Rik	0	0	NA	NA	NA	1	0	0	0	0
4930578M01Rik	3.566	-0.8714	1.37667	-0.6329	0.5268	1	0	2.964	4.068	1.561
4930578N18Rik	0.1064	1.51	4.98575	0.3028	0.7621	1	0.8508	0	0	0
4930579F01Rik	0	0	NA	NA	NA	1	0	0	0	0
4930579G18Rik	312.8	0.3089	0.13981	2.21	0.02712	0.08048	322.5	356.4	284.7	263.9
4930579G24Rik	960.1	-0.3319	0.08322	-3.987	6.679e-05	0.0004425	958	1051	1231	1300
4930579H20Rik	0	0	NA	NA	NA	1	0	0	0	0
4930579J19Rik	0	0	NA	NA	NA	1	0	0	0	0
4930579K19Rik	5.732	0.9696	1.00523	0.9645	0.3348	1	4.254	8.15	3.254	3.123
4930579P08Rik	0	0	NA	NA	NA	1	0	0	0	0
4930581F22Rik	104.6	0.1349	0.23232	0.5805	0.5616	0.7379	102.1	92.61	98.44	78.84
4930583K01Rik	1.806	1.304	1.76885	0.7374	0.4609	1	1.702	2.223	0.8135	0.7806
4930583P06Rik	0	0	NA	NA	NA	1	0	0	0	0
4930584F24Rik	0	0	NA	NA	NA	1	0	0	0	0
4930586N03Rik	33.13	-0.1755	0.40253	-0.4361	0.6628	0.8067	31.48	22.97	26.85	34.35
4930587E11Rik	0	0	NA	NA	NA	1	0	0	0	0
4930590J08Rik	2.448	0.01864	1.36354	0.01367	0.9891	1	5.105	2.223	4.068	3.123
4930590L20Rik	0	0	NA	NA	NA	1	0	0	0	0
4930591A17Rik	0	0	NA	NA	NA	1	0	0	0	0
4930591E09Rik	0	0	NA	NA	NA	1	0	0	0	0
4930592A05Rik	54.4	0.4666	0.30579	1.526	0.127	0.2725	67.22	63.72	43.12	51.52
4930592I03Rik	3.887	0.5699	1.07028	0.5325	0.5944	1	7.657	8.891	5.695	5.464
4930593A02Rik	0	0	NA	NA	NA	1	0	0	0	0
4930593C16Rik	0.09758	-1.439	4.99607	-0.2881	0.7733	1	0	0	0	0.7806
4930594C11Rik	26.42	0.1809	0.44669	0.4049	0.6855	0.8224	45.09	31.86	33.35	34.35
4930594O21Rik	0	0	NA	NA	NA	1	0	0	0	0
4930595D18Rik	1.518	0.2128	1.71429	0.1241	0.9012	1	0.8508	3.704	1.627	2.342
4930595M18Rik	0	0	NA	NA	NA	1	0	0	0	0
4930596D02Rik	0	0	NA	NA	NA	1	0	0	0	0
4930596I21Rik	6.821	0.5537	0.86577	0.6395	0.5225	1	12.76	9.631	10.58	4.684
4930597A21Rik	0	0	NA	NA	NA	1	0	0	0	0
4930597G03Rik	0	0	NA	NA	NA	1	0	0	0	0
4930598F16Rik	0.1852	2.347	4.89944	0.479	0.6319	1	0	1.482	0	0
4930599N23Rik	145	0.4469	0.21397	2.089	0.03675	0.1028	171.9	214.1	139.9	143.6
4931402G19Rik	82.83	0.6834	0.25335	2.697	0.006989	0.02612	95.29	86.68	59.39	53.86
4931403E22Rik	1.638	-0.3221	1.7198	-0.1873	0.8514	1	1.702	1.482	1.627	2.342
4931403G20Rik	1.289	2.981	2.36278	1.262	0.2071	1	2.552	3.704	0	0.7806
4931406B18Rik	0	0	NA	NA	NA	1	0	0	0	0
4931406C07Rik	146.1	-0.04948	0.19528	-0.2534	0.8	0.8949	115.7	145.2	129.3	141.3
4931406H21Rik	50.83	0.9565	0.3229	2.962	0.003053	0.01281	65.51	70.38	33.35	36.69
4931406P16Rik	1383	0.1031	0.06903	1.494	0.1352	0.2852	1429	1515	1381	1362
4931408C20Rik	0	0	NA	NA	NA	1	0	0	0	0
4931408D14Rik	0.7722	0.9301	2.91165	0.3194	0.7494	1	0	1.482	0	0.7806
4931409K22Rik	2.461	1.01	1.41945	0.7115	0.4767	1	6.807	2.964	4.068	0.7806
4931414P19Rik	142.3	0.449	0.21068	2.131	0.03306	0.09423	176.1	137.1	123.7	105.4
4931417E11Rik	0	0	NA	NA	NA	1	0	0	0	0
4931419H13Rik	0	0	NA	NA	NA	1	0	0	0	0
4931420L22Rik	0	0	NA	NA	NA	1	0	0	0	0
4931423N10Rik	0.4823	0	3.94688	0	1	1	0	0	0	0
4931428F04Rik	287.1	0.2394	0.13522	1.77	0.07671	0.1849	302	314.9	267.6	255.3
4931428L18Rik	0	0	NA	NA	NA	1	0	0	0	0
4931429I11Rik	0	0	NA	NA	NA	1	0	0	0	0
4931429L15Rik	1.216	-1.403	2.22113	-0.6319	0.5275	1	0	1.482	3.254	0.7806
4931429P17Rik	0.1017	-1.469	4.99395	-0.2942	0.7686	1	0	0	0.8135	0
4931430N09Rik	7.389	0.8741	0.84788	1.031	0.3026	0.5034	10.21	7.409	5.695	3.903
4931431B13Rik	2.478	0.5557	1.44543	0.3845	0.7006	1	2.552	4.445	2.441	2.342
4931431C16Rik	70.31	0.4198	0.29596	1.418	0.1561	0.3185	64.66	77.05	58.57	47.62
4931431F19Rik	0	0	NA	NA	NA	1	0	0	0	0
4931440F15Rik	103.6	-0.07745	0.24466	-0.3166	0.7516	0.8635	73.17	72.61	78.1	75.72
4931440J10Rik	44.62	0.5416	0.36292	1.492	0.1356	0.2859	38.29	42.97	33.35	22.64
4931440P22Rik	56.79	-0.1941	0.32157	-0.6036	0.5461	0.7264	31.48	40.01	41.49	40.59
4932411E22Rik	0	0	NA	NA	NA	1	0	0	0	0
4932411N23Rik	0	0	NA	NA	NA	1	0	0	0	0
4932412D23Rik	0.354	0	4.77344	0	1	1	0	0	0	0
4932413F04Rik	2.036	0.6872	1.66709	0.4122	0.6802	1	0.8508	2.964	1.627	0.7806
4932414J04Rik	0	0	NA	NA	NA	1	0	0	0	0
4932414N04Rik	0	0	NA	NA	NA	1	0	0	0	0
4932415M13Rik	0.4093	0	4.50238	0	1	1	0	0	0	0
4932416H05Rik	133.2	-0.03732	0.21405	-0.1744	0.8616	0.9308	97.85	117.1	121.2	99.92
4932416K20Rik	0	0	NA	NA	NA	1	0	0	0	0
4932418E24Rik	33.62	-0.3514	0.40147	-0.8752	0.3815	0.5842	28.93	30.38	38.24	37.47
4932429P05Rik	0	0	NA	NA	NA	1	0	0	0	0
4932435O22Rik	0.1729	0	4.99758	0	1	1	0	0	0	0
4932438A13Rik	3344	0.2766	0.05729	4.828	1.38e-06	1.253e-05	3236	3336	2633	2792
4932438H23Rik	0.3165	0	4.55676	0	1	1	0	0	0	0
4932441J04Rik	0	0	NA	NA	NA	1	0	0	0	0
4932443I19Rik	0	0	NA	NA	NA	1	0	0	0	0
4932702P03Rik	3.227	-0.3063	1.18744	-0.2579	0.7965	1	5.956	4.445	8.949	3.903
4933400A11Rik	0	0	NA	NA	NA	1	0	0	0	0
4933400B14Rik	0	0	NA	NA	NA	1	0	0	0	0
4933400C23Rik	0	0	NA	NA	NA	1	0	0	0	0
4933400F21Rik	0	0	NA	NA	NA	1	0	0	0	0
4933400L20Rik	0	0	NA	NA	NA	1	0	0	0	0
4933401B06Rik	0.2927	-3.005	4.85819	-0.6186	0.5362	1	0	0	0	2.342
4933401D09Rik	0	0	NA	NA	NA	1	0	0	0	0
4933401H06Rik	1.077	-0.06149	2.35391	-0.02612	0.9792	1	0	2.964	0	3.123
4933402C06Rik	0	0	NA	NA	NA	1	0	0	0	0
4933402D24Rik	1.242	-0.7776	1.99951	-0.3889	0.6973	1	0.8508	1.482	3.254	0.7806
4933402E13Rik	0	0	NA	NA	NA	1	0	0	0	0
4933402J07Rik	0	0	NA	NA	NA	1	0	0	0	0
4933402J10Rik	0	0	NA	NA	NA	1	0	0	0	0
4933402J15Rik	0	0	NA	NA	NA	1	0	0	0	0
4933402N03Rik	0	0	NA	NA	NA	1	0	0	0	0
4933402N22Rik	0	0	NA	NA	NA	1	0	0	0	0
4933402P03Rik	0.2361	1.409	4.99254	0.2822	0.7778	1	0	0.7409	0	0
4933403O08Rik	0	0	NA	NA	NA	1	0	0	0	0
4933404G15Rik	0	0	NA	NA	NA	1	0	0	0	0
4933404K08Rik	0.3094	0	4.60969	0	1	1	0	0	0	0
4933404K13Rik	1.154	-0.3971	2.00975	-0.1976	0.8434	1	1.702	0.7409	1.627	1.561
4933404O12Rik	499.6	-0.4822	0.10406	-4.634	3.586e-06	3.039e-05	428	423.8	598.7	590.9
4933405D12Rik	0.3354	2.44	4.02343	0.6064	0.5442	1	0.8508	0.7409	0	0
4933405E24Rik	0	0	NA	NA	NA	1	0	0	0	0
4933405L10Rik	8.898	-0.1274	0.85367	-0.1493	0.8813	0.9414	4.254	5.927	6.508	4.684
4933405O20Rik	0	0	NA	NA	NA	1	0	0	0	0
4933406C10Rik	4.692	0.853	1.18925	0.7173	0.4732	1	4.254	4.445	4.068	0.7806
4933406D12Rik	0	0	NA	NA	NA	1	0	0	0	0
4933406F09Rik	0	0	NA	NA	NA	1	0	0	0	0
4933406G16Rik	0	0	NA	NA	NA	1	0	0	0	0
4933406I18Rik	23.31	0.4875	0.47415	1.028	0.3039	0.5048	23.82	27.41	16.27	20.3
4933406J08Rik	0.2127	2.529	4.88604	0.5175	0.6048	1	1.702	0	0	0
4933406J10Rik	3.065	-0.05515	1.5965	-0.03455	0.9724	1	0	2.223	1.627	0.7806
4933406K04Rik	0.177	0	4.99758	0	1	1	0	0	0	0
4933406M09Rik	0	0	NA	NA	NA	1	0	0	0	0
4933407E24Rik	0	0	NA	NA	NA	1	0	0	0	0
4933407G14Rik	0	0	NA	NA	NA	1	0	0	0	0
4933407I05Rik	0.1064	1.51	4.98575	0.3028	0.7621	1	0.8508	0	0	0
4933407K13Rik	0	0	NA	NA	NA	1	0	0	0	0
4933407L21Rik	0.7278	-0.006301	2.6746	-0.002356	0.9981	1	0.8508	1.482	0	2.342
4933408B17Rik	13.95	0.3781	0.60896	0.6209	0.5347	0.7179	17.87	16.3	12.2	14.05
4933408J17Rik	261.8	-0.2137	0.15163	-1.409	0.1587	0.3222	207.6	233.4	247.3	264.6
4933408N05Rik	0.1064	1.51	4.98575	0.3028	0.7621	1	0.8508	0	0	0
4933409G03Rik	0.1064	1.51	4.98575	0.3028	0.7621	1	0.8508	0	0	0
4933409K07Rik	5.99	1.666	0.9546	1.745	0.08098	1	13.61	6.668	2.441	3.903
4933411E08Rik	0.3499	0	4.4126	0	1	1	0	0	0	0
4933411G06Rik	0	0	NA	NA	NA	1	0	0	0	0
4933411K16Rik	4.595	0.6094	1.00357	0.6073	0.5437	1	5.956	7.409	4.881	3.903
4933412E12Rik	103.7	-0.07962	0.22954	-0.3469	0.7287	0.8508	85.93	89.65	92.74	92.9
4933412E24Rik	0	0	NA	NA	NA	1	0	0	0	0
4933412O06Rik	0	0	NA	NA	NA	1	0	0	0	0
4933413G19Rik	69.99	0.3294	0.26497	1.243	0.2139	0.3977	84.23	82.98	66.71	66.35
4933413J09Rik	3.552	-1.179	1.31038	-0.8995	0.3684	1	0.8508	2.964	4.881	3.903
4933413L06Rik	0	0	NA	NA	NA	1	0	0	0	0
4933415F23Rik	0.09261	1.409	4.99254	0.2822	0.7778	1	0	0.7409	0	0
4933416C03Rik	0	0	NA	NA	NA	1	0	0	0	0
4933416E03Rik	0	0	NA	NA	NA	1	0	0	0	0
4933416I08Rik	0	0	NA	NA	NA	1	0	0	0	0
4933416M06Rik	0	0	NA	NA	NA	1	0	0	0	0
4933416M07Rik	163.9	-0.02098	0.1791	-0.1171	0.9068	0.9533	160	177.8	161.1	181.9
4933417A18Rik	0	0	NA	NA	NA	1	0	0	0	0
4933417D19Rik	26.94	0.5794	0.47402	1.222	0.2216	0.4077	34.03	20	22.78	13.27
4933417E11Rik	0	0	NA	NA	NA	1	0	0	0	0
4933417G07Rik	42.76	-0.09425	0.33785	-0.279	0.7803	0.882	53.6	49.64	61.01	49.18
4933417O13Rik	0.727	0.9553	2.53081	0.3775	0.7058	1	0.8508	2.223	0.8135	0.7806
4933421I07Rik	0	0	NA	NA	NA	1	0	0	0	0
4933421O10Rik	84.2	0.2795	0.26213	1.066	0.2862	0.4845	79.98	90.39	81.35	59.33
4933422A05Rik	1.505	-1.455	2.55614	-0.5691	0.5693	1	0	0	0.8135	0
4933424G05Rik	10.08	0.1666	0.71916	0.2316	0.8168	0.9038	10.21	10.37	9.762	8.587
4933424G06Rik	0.9285	2.999	2.58348	1.161	0.2457	1	0.8508	1.482	0	0
4933425B07Rik	0	0	NA	NA	NA	1	0	0	0	0
4933425L06Rik	0	0	NA	NA	NA	1	0	0	0	0
4933427D06Rik	0	0	NA	NA	NA	1	0	0	0	0
4933427D14Rik	703.1	-0.04852	0.09175	-0.5288	0.5969	0.7633	654.3	634.2	664.6	667.4
4933427E11Rik	27.36	0.3466	0.42756	0.8106	0.4176	0.6173	32.33	29.64	27.66	21.08
4933427E13Rik	0	0	NA	NA	NA	1	0	0	0	0
4933427G17Rik	14.52	0.06273	0.66494	0.09433	0.9248	0.9616	8.508	8.15	8.135	7.806
4933427I22Rik	2.206	-1.236	1.55453	-0.7949	0.4267	1	0.8508	1.482	1.627	3.903
4933428C19Rik	0	0	NA	NA	NA	1	0	0	0	0
4933428G20Rik	46.42	-0.01392	0.32129	-0.04332	0.9654	0.9816	48.5	55.57	54.51	50.74
4933429K18Rik	0.3134	0	4.57403	0	1	1	0	0	0	0
4933429O19Rik	0	0	NA	NA	NA	1	0	0	0	0
4933430H16Rik	0.5853	3.052	3.0722	0.9934	0.3205	1	1.702	0.7409	0	0
4933430I17Rik	16.69	-0.1512	0.59431	-0.2544	0.7992	0.8945	15.31	14.82	16.27	17.17
4933430M04Rik	0	0	NA	NA	NA	1	0	0	0	0
4933430N04Rik	0	0	NA	NA	NA	1	0	0	0	0
4933431E20Rik	0.2919	-1.033	4.23525	-0.2439	0.8073	1	0	0.7409	0.8135	0.7806
4933431G14Rik	0	0	NA	NA	NA	1	0	0	0	0
4933432G23Rik	0	0	NA	NA	NA	1	0	0	0	0
4933432I03Rik	0	0	NA	NA	NA	1	0	0	0	0
4933432I09Rik	3.724	0.1083	1.17665	0.09208	0.9266	1	1.702	5.927	3.254	3.903
4933432K03Rik	0	0	NA	NA	NA	1	0	0	0	0
4933433C11Rik	2.535	0.2107	1.46104	0.1442	0.8853	1	0.8508	3.704	2.441	1.561
4933433F19Rik	0.1064	1.51	4.98575	0.3028	0.7621	1	0.8508	0	0	0
4933433G08Rik	7.364	-1.227	0.88159	-1.392	0.1639	0.3301	4.254	2.964	10.58	6.245
4933433G15Rik	36.58	-0.02658	0.40106	-0.06627	0.9472	0.9719	27.23	24.45	25.22	27.32
4933433G19Rik	129.4	-0.1571	0.20097	-0.7817	0.4344	0.6318	119.1	126.7	144	130.4
4933433H22Rik	0.7275	-1.442	2.99319	-0.4817	0.63	1	0	0	0	0.7806
4933434E20Rik	752.9	0.09751	0.08836	1.104	0.2698	0.4665	864.4	809	807.8	755.7
4933436E23Rik	0	0	NA	NA	NA	1	0	0	0	0
4933436H12Rik	0	0	NA	NA	NA	1	0	0	0	0
4933436I01Rik	0	0	NA	NA	NA	1	0	0	0	0
4933438B17Rik	0	0	NA	NA	NA	1	0	0	0	0
4933438K21Rik	0	0	NA	NA	NA	1	0	0	0	0
4933439C10Rik	355.7	0.1049	0.12911	0.8125	0.4165	0.6161	356.5	310.4	316.5	302.9
4933439K11Rik	0.8396	1.415	3.10185	0.4563	0.6482	1	0	0.7409	0	0
4933440J02Rik	0.3316	-2.422	4.3974	-0.5507	0.5818	1	0	0	0	1.561
4933440M02Rik	0	0	NA	NA	NA	1	0	0	0	0
5031410I06Rik	0	0	NA	NA	NA	1	0	0	0	0
5031414D18Rik	3.457	1.077	1.23299	0.8738	0.3822	1	5.105	6.668	3.254	2.342
5031425E22Rik	353.9	0.289	0.12269	2.356	0.01849	0.05851	375.2	386	317.3	306
5031425F14Rik	1.22	1.384	1.97446	0.7009	0.4834	1	2.552	3.704	1.627	0.7806
5031426D15Rik	0	0	NA	NA	NA	1	0	0	0	0
5031434C07Rik	0.4538	1.086	3.63696	0.2986	0.7653	1	1.702	0	0	0.7806
5031434O11Rik	17.72	-0.141	0.56524	-0.2494	0.803	0.8967	11.91	13.34	13.83	14.05
5031439G07Rik	1685	-0.02532	0.06594	-0.3839	0.701	0.832	1343	1354	1404	1341
5033403F01Rik	6.607	-1.119	0.99169	-1.128	0.2592	1	1.702	3.704	4.068	7.806
5033403H07Rik	0	0	NA	NA	NA	1	0	0	0	0
5033404E19Rik	0	0	NA	NA	NA	1	0	0	0	0
5033406O09Rik	29.89	0.4623	0.40332	1.146	0.2517	0.445	36.59	37.04	29.29	24.2
5033428I22Rik	0	0	NA	NA	NA	1	0	0	0	0
5330411J11Rik	0	0	NA	NA	NA	1	0	0	0	0
5330413P13Rik	0.1017	-1.469	4.99395	-0.2942	0.7686	1	0	0	0.8135	0
5330417C22Rik	3.794	-1.037	1.24786	-0.8309	0.406	1	0.8508	2.964	4.068	3.903
5330426P16Rik	6.36	-0.2144	0.8896	-0.241	0.8096	1	6.807	9.631	9.762	9.368
5330434G04Rik	0.1064	1.51	4.98575	0.3028	0.7621	1	0.8508	0	0	0
5330439B14Rik	1.286	-0.3868	1.97341	-0.196	0.8446	1	1.702	0.7409	0.8135	2.342
5430401F13Rik	0	0	NA	NA	NA	1	0	0	0	0
5430402E10Rik	0	0	NA	NA	NA	1	0	0	0	0
5430402O13Rik	8.105	0.6807	0.81174	0.8385	0.4017	0.6041	8.508	8.15	6.508	3.903
5430403N17Rik	0	0	NA	NA	NA	1	0	0	0	0
5430405H02Rik	200.9	-0.01716	0.16622	-0.1032	0.9178	0.9583	190.6	169.7	180.6	183.5
5430416N02Rik	272.4	-0.3133	0.14475	-2.165	0.03041	0.08818	241.6	218.6	282.3	288.8
5430416O09Rik	0.1852	2.347	4.89944	0.479	0.6319	1	0	1.482	0	0
5430419D17Rik	0.09261	1.409	4.99254	0.2822	0.7778	1	0	0.7409	0	0
5430421F17Rik	0.177	0	4.99758	0	1	1	0	0	0	0
5430421N21Rik	6.362	-0.008862	1.09768	-0.008074	0.9936	1	3.403	2.223	4.881	0.7806
5430425K12Rik	0.1902	-0.02528	4.99103	-0.005065	0.996	1	0	0.7409	0	0.7806
5430427M07Rik	0.8035	-2.014	2.64391	-0.7617	0.4462	1	0	0.7409	0.8135	2.342
5430427O19Rik	0	0	NA	NA	NA	1	0	0	0	0
5430428K19Rik	0	0	NA	NA	NA	1	0	0	0	0
5430431A17Rik	3.185	-1.575	1.38429	-1.138	0.2553	1	1.702	0.7409	3.254	3.903
5430434I15Rik	0	0	NA	NA	NA	1	0	0	0	0
5430437J10Rik	1.427	0.009817	2.53863	0.003867	0.9969	1	0.8508	0	0.8135	0
5430440P10Rik	0	0	NA	NA	NA	1	0	0	0	0
5530400C23Rik	0	0	NA	NA	NA	1	0	0	0	0
5530401A14Rik	0	0	NA	NA	NA	1	0	0	0	0
5530601H04Rik	107.1	-0.1072	0.21635	-0.4956	0.6202	0.7784	113.2	110.4	124.5	116.3
5730403I07Rik	0.5698	0.923	3.38526	0.2726	0.7851	1	0	1.482	0	0.7806
5730405O15Rik	18.86	0.9439	0.57664	1.637	0.1016	0.2302	12.76	20.74	8.135	9.368
5730408K05Rik	1519	-0.1486	0.07603	-1.954	0.05069	0.1338	1541	1475	1712	1631
5730409E04Rik	0.09261	1.409	4.99254	0.2822	0.7778	1	0	0.7409	0	0
5730412P04Rik	0	0	NA	NA	NA	1	0	0	0	0
5730416F02Rik	1.199	-1.019	1.95213	-0.5218	0.6018	1	0.8508	1.482	1.627	3.123
5730420D15Rik	0	0	NA	NA	NA	1	0	0	0	0
5730422E09Rik	8.629	-0.4103	0.78882	-0.5202	0.6029	0.7669	7.657	4.445	8.949	7.026
5730435O14Rik	8.219	1.575	0.83314	1.89	0.05875	0.1501	10.21	11.11	3.254	3.903
5730455P16Rik	815.1	0.0134	0.08604	0.1557	0.8763	0.9386	833.8	789.8	774.5	832.9
5730457N03Rik	0	0	NA	NA	NA	1	0	0	0	0
5730460C07Rik	0	0	NA	NA	NA	1	0	0	0	0
5730480H06Rik	12.95	-0.1672	0.62708	-0.2666	0.7897	0.8876	13.61	14.82	18.71	13.27
5730488B01Rik	0	0	NA	NA	NA	1	0	0	0	0
5730507C01Rik	2.706	0.6853	1.43471	0.4777	0.6329	1	3.403	2.964	0.8135	3.123
5730508B09Rik	333.3	0.4323	0.13104	3.299	0.0009691	0.004726	379.5	420.1	277.4	315.4
5730522E02Rik	0	0	NA	NA	NA	1	0	0	0	0
5730559C18Rik	1.322	1.239	2.12062	0.5843	0.559	1	0	3.704	0.8135	0.7806
5830411N06Rik	5.996	0.58	0.86812	0.6681	0.5041	1	9.359	9.631	4.881	7.806
5830415F09Rik	215.2	-0.2186	0.15636	-1.398	0.1622	0.3275	182.1	203	227	221.7
5830416I19Rik	1.555	-0.3568	1.83902	-0.194	0.8462	1	0.8508	2.223	1.627	2.342
5830416P10Rik	118.4	0.5775	0.22057	2.618	0.008841	0.03168	103.8	123	79.72	72.6
5830417I10Rik	1942	-0.06016	0.06754	-0.8907	0.3731	0.5758	1777	1817	1866	1881
5830418P13Rik	184.9	-0.6072	0.19012	-3.194	0.001405	0.006569	97.85	93.35	153.8	137.4
5830428M24Rik	15.24	0.1729	0.6445	0.2682	0.7885	0.8869	17.02	13.34	5.695	21.08
5830432E09Rik	170.3	0.2346	0.18411	1.274	0.2025	0.3832	170.2	177.1	163.5	131.9
5830444B04Rik	1.325	-0.6408	2.14214	-0.2991	0.7648	1	0	1.482	0.8135	1.561
5830454E08Rik	46.58	0.0113	0.35338	0.03199	0.9745	0.9871	39.14	31.86	40.68	29.66
5830473C10Rik	0	0	NA	NA	NA	1	0	0	0	0
5930403L14Rik	0.2793	1.508	4.79057	0.3147	0.753	1	0.8508	0	0	0
5930412G12Rik	0	0	NA	NA	NA	1	0	0	0	0
5930430L01Rik	155.7	0.4187	0.18711	2.238	0.02523	0.07575	170.2	157.1	122	122.6
5930438M14Rik	0	0	NA	NA	NA	1	0	0	0	0
6030407O03Rik	0	0	NA	NA	NA	1	0	0	0	0
6030408B16Rik	26.41	-0.4202	0.42644	-0.9853	0.3245	0.527	28.08	30.38	45.56	32.79
6030419C18Rik	0.1064	1.51	4.98575	0.3028	0.7621	1	0.8508	0	0	0
6030440G07Rik	0.5392	2.355	3.69861	0.6367	0.5244	1	0	1.482	0	0
6030443J06Rik	44.15	0.08456	0.36276	0.2331	0.8157	0.9036	34.88	52.6	40.68	42.15
6030458C11Rik	1706	-0.1542	0.06447	-2.391	0.01678	0.05389	1640	1624	1786	1845
6030466F02Rik	0	0	NA	NA	NA	1	0	0	0	0
6030468B19Rik	0.9253	0.07783	2.36131	0.03296	0.9737	1	2.552	0	0.8135	1.561
6030469F06Rik	0	0	NA	NA	NA	1	0	0	0	0
6030471H07Rik	0	0	NA	NA	NA	1	0	0	0	0
6030498E09Rik	0	0	NA	NA	NA	1	0	0	0	0
6230400D17Rik	23.12	0.4064	0.47925	0.848	0.3964	0.5992	18.72	29.64	18.71	17.95
6330403A02Rik	17.21	-0.4232	0.56159	-0.7535	0.4511	0.6475	13.61	14.82	16.27	21.86
6330403K07Rik	9.067	-0.5752	0.75187	-0.765	0.4443	0.6407	9.359	5.186	10.58	10.93
6330407A03Rik	0	0	NA	NA	NA	1	0	0	0	0
6330408A02Rik	84.31	-0.2591	0.24885	-1.041	0.2978	0.4982	63.81	77.05	87.05	81.97
6330409D20Rik	4.479	0.009735	1.09564	0.008885	0.9929	1	5.105	2.223	4.881	2.342
6330410L21Rik	0	0	NA	NA	NA	1	0	0	0	0
6330415B21Rik	0	0	NA	NA	NA	1	0	0	0	0
6330415G19Rik	215.5	-0.0564	0.16545	-0.3409	0.7332	0.8534	204.2	183	222.1	180.3
6330416G13Rik	558	-0.001504	0.10212	-0.01473	0.9882	0.9937	559	587.5	606.1	542.5
6330418K02Rik	22.03	0.3814	0.49884	0.7647	0.4445	0.6409	20.42	17.04	14.64	14.05
6330549D23Rik	257.7	-0.06641	0.14034	-0.4732	0.6361	0.7894	258.7	260.8	264.4	279.5
6430411K18Rik	0	0	NA	NA	NA	1	0	0	0	0
6430503K07Rik	0.1064	1.51	4.98575	0.3028	0.7621	1	0.8508	0	0	0
6430531B16Rik	0.2361	1.409	4.99254	0.2822	0.7778	1	0	0.7409	0	0
6430548M08Rik	121.7	-0.05965	0.21665	-0.2753	0.7831	0.8838	98.7	87.42	99.25	94.46
6430550D23Rik	16.4	0.2784	0.59073	0.4713	0.6374	0.79	10.21	14.82	11.39	9.368
6430562O15Rik	147.9	-0.3101	0.18517	-1.675	0.09399	0.2164	165.1	141.5	196.9	182.7
6430571L13Rik	1.776	-0.04192	2.10053	-0.01996	0.9841	1	0	1.482	0	1.561
6430573F11Rik	0.09758	-1.439	4.99607	-0.2881	0.7733	1	0	0	0	0.7806
6430584L05Rik	0	0	NA	NA	NA	1	0	0	0	0
6430706D22Rik	10480	-0.02978	0.03901	-0.7635	0.4452	0.6416	12170	12070	12220	12530
6430710C18Rik	0.09261	1.409	4.99254	0.2822	0.7778	1	0	0.7409	0	0
6530402F18Rik	1011	-0.6438	0.07767	-8.289	1.142e-16	3.341e-15	795.5	752.7	1216	1201
6530403H02Rik	0.4529	0	3.74468	0	1	1	0	0	0	0
6530411M01Rik	0	0	NA	NA	NA	1	0	0	0	0
6720468P15Rik	0	0	NA	NA	NA	1	0	0	0	0
6720483E21Rik	0	0	NA	NA	NA	1	0	0	0	0
6720489N17Rik	234.9	-0.1861	0.14301	-1.301	0.1932	0.3716	308.9	294.1	332.7	352.8
6820408C15Rik	0	0	NA	NA	NA	1	0	0	0	0
6820431F20Rik	2899	-0.1574	0.05356	-2.938	0.003305	0.01371	3058	2948	3365	3332
7420426K07Rik	0.1364	0	4.99758	0	1	1	0	0	0	0
7420461P10Rik	0.1364	0	4.99758	0	1	1	0	0	0	0
7420700N18Rik	0	0	NA	NA	NA	1	0	0	0	0
7420701I03Rik	0	0	NA	NA	NA	1	0	0	0	0
7530416G11Rik	0.2729	0	4.99758	0	1	1	0	0	0	0
7630403G23Rik	0	0	NA	NA	NA	1	0	0	0	0
8030411F24Rik	0	0	NA	NA	NA	1	0	0	0	0
8030423F21Rik	0.1729	0	4.99758	0	1	1	0	0	0	0
8030423J24Rik	0	0	NA	NA	NA	1	0	0	0	0
8030442B05Rik	0	0	NA	NA	NA	1	0	0	0	0
8030443G20Rik	0.177	0	4.99758	0	1	1	0	0	0	0
8030451O07Rik	0.09261	1.409	4.99254	0.2822	0.7778	1	0	0.7409	0	0
8030455M16Rik	0	0	NA	NA	NA	1	0	0	0	0
8030462N17Rik	988.8	-0.09704	0.07864	-1.234	0.2172	0.4018	932.5	985.4	999.8	1052
8430408G22Rik	0	0	NA	NA	NA	1	0	0	0	0
8430419L09Rik	1117	0.1856	0.07646	2.427	0.01522	0.04987	1089	1175	979.5	1012
8430422H06Rik	0	0	NA	NA	NA	1	0	0	0	0
8430423G03Rik	4.265	0.5317	1.10438	0.4814	0.6302	1	5.105	5.186	1.627	5.464
8430426J06Rik	0.09261	1.409	4.99254	0.2822	0.7778	1	0	0.7409	0	0
8430429K09Rik	104.5	0.01764	0.23205	0.07602	0.9394	0.968	98.7	107.4	96	107.7
8430430B14Rik	1.258	1.001	2.55394	0.3919	0.6951	1	0.8508	0.7409	0	0.7806
8430431K14Rik	0	0	NA	NA	NA	1	0	0	0	0
8430436N08Rik	0	0	NA	NA	NA	1	0	0	0	0
8430437L04Rik	0	0	NA	NA	NA	1	0	0	0	0
9030025P20Rik	241.1	0.2285	0.17403	1.313	0.1892	0.3661	247.6	226	200.1	203.7
9030204H09Rik	45.65	0.9783	0.34437	2.841	0.004499	0.01792	60.41	49.64	26.85	28.88
9030404E10Rik	0.4516	-1.464	3.77141	-0.3883	0.6978	1	0	0	0.8135	0
9030612E09Rik	0	0	NA	NA	NA	1	0	0	0	0
9030617O03Rik	599.4	-0.4681	0.1	-4.681	2.849e-06	2.447e-05	463.7	495.6	688.2	640.1
9030619P08Rik	1.967	-0.9677	1.58589	-0.6102	0.5417	1	2.552	0.7409	2.441	3.903
9030624G23Rik	10.65	-0.004946	0.76118	-0.006497	0.9948	0.9969	7.657	7.409	6.508	8.587
9030624J02Rik	1558	0.1114	0.06545	1.702	0.0888	0.2073	1554	1574	1442	1453
9030625G05Rik	0.6929	1.487	2.96478	0.5015	0.616	1	0	2.223	0.8135	0
9130008F23Rik	0	0	NA	NA	NA	1	0	0	0	0
9130011E15Rik	437.2	-0.0381	0.11722	-0.325	0.7452	0.8603	415.2	444.5	405.9	477
9130015A21Rik	0	0	NA	NA	NA	1	0	0	0	0
9130015L21Rik	0	0	NA	NA	NA	1	0	0	0	0
9130019O22Rik	274.6	0.007712	0.14574	0.05291	0.9578	0.978	224.6	214.1	230.2	206.1
9130019P16Rik	0	0	NA	NA	NA	1	0	0	0	0
9130023H24Rik	362.9	0.2229	0.1223	1.823	0.06834	0.1682	344.6	348.2	301	292.7
9130024F11Rik	0	0	NA	NA	NA	1	0	0	0	0
9130204L05Rik	0	0	NA	NA	NA	1	0	0	0	0
9130209A04Rik	0	0	NA	NA	NA	1	0	0	0	0
9130221F21Rik	0	0	NA	NA	NA	1	0	0	0	0
9130221H12Rik	1944	-0.3247	0.06492	-5.001	5.691e-07	5.487e-06	1643	1676	2166	1991
9130227L01Rik	0	0	NA	NA	NA	1	0	0	0	0
9130230L23Rik	0.5758	1.616	3.0944	0.5224	0.6014	1	1.702	0.7409	0	0.7806
9130401M01Rik	799.2	-0.4379	0.08772	-4.992	5.975e-07	5.743e-06	724.9	762.4	1056	960.2
9130409I23Rik	0	0	NA	NA	NA	1	0	0	0	0
9130409J20Rik	0	0	NA	NA	NA	1	0	0	0	0
9230009I02Rik	0	0	NA	NA	NA	1	0	0	0	0
9230102K24Rik	0	0	NA	NA	NA	1	0	0	0	0
9230102O04Rik	59.77	0.2771	0.30494	0.9088	0.3634	0.5665	53.6	55.57	48.81	41.37
9230104L09Rik	0	0	NA	NA	NA	1	0	0	0	0
9230105E05Rik	0	0	NA	NA	NA	1	0	0	0	0
9230110C19Rik	0	0	NA	NA	NA	1	0	0	0	0
9230110F15Rik	0	0	NA	NA	NA	1	0	0	0	0
9230112D13Rik	0	0	NA	NA	NA	1	0	0	0	0
9230112J17Rik	0	0	NA	NA	NA	1	0	0	0	0
9230114K14Rik	85.97	0.1658	0.2614	0.6343	0.5259	0.7112	90.19	77.05	69.15	79.63
9230116L04Rik	24.81	0.2571	0.47916	0.5365	0.5916	0.7597	24.67	19.26	18.71	17.95
9230116N13Rik	45.45	-0.1407	0.35514	-0.3962	0.692	0.8261	34.03	33.34	43.12	31.23
9230117E06Rik	0	0	NA	NA	NA	1	0	0	0	0
9330020H09Rik	278	0.06846	0.14591	0.4692	0.6389	0.7909	234	259.3	238.4	232.6
9330102E08Rik	4.421	-0.3301	1.17752	-0.2803	0.7792	1	2.552	3.704	1.627	6.245
9330111N05Rik	0	0	NA	NA	NA	1	0	0	0	0
9330117O12Rik	0	0	NA	NA	NA	1	0	0	0	0
9330133O14Rik	258.5	0.4737	0.15684	3.02	0.002526	0.01092	192.3	227.5	155.4	147.5
9330136K24Rik	5.365	-0.9246	0.97015	-0.9531	0.3406	1	5.105	2.964	9.762	5.464
9330151L19Rik	157.4	-0.05035	0.18653	-0.27	0.7872	0.886	137	133.4	147.2	132.7
9330158H04Rik	0.1017	-1.469	4.99395	-0.2942	0.7686	1	0	0	0.8135	0
9330159F19Rik	0.8391	-0.3676	2.52928	-0.1453	0.8845	1	1.702	0.7409	0	3.123
9330159M07Rik	14.46	-0.6772	0.6261	-1.082	0.2794	0.4771	11.91	9.631	20.34	14.05
9330162012Rik	1.247	-1.035	2.03407	-0.509	0.6107	1	0.8508	1.482	3.254	1.561
9330162B11Rik	0	0	NA	NA	NA	1	0	0	0	0
9330175E14Rik	1.64	1.581	1.85511	0.8524	0.394	1	2.552	2.223	0.8135	0.7806
9330175M20Rik	0	0	NA	NA	NA	1	0	0	0	0
9330178D15Rik	0	0	NA	NA	NA	1	0	0	0	0
9330179D12Rik	1.705	-0.4496	1.61696	-0.2781	0.781	1	1.702	2.964	4.068	2.342
9330182L06Rik	0	0	NA	NA	NA	1	0	0	0	0
9330182O14Rik	0.2878	-1.007	4.6486	-0.2166	0.8285	1	0	0.7409	0	1.561
9330188P03Rik	0.1064	1.51	4.98575	0.3028	0.7621	1	0.8508	0	0	0
9330199G10Rik	0	0	NA	NA	NA	1	0	0	0	0
9430007A20Rik	0	0	NA	NA	NA	1	0	0	0	0
9430014N10Rik	9.681	1.213	0.76268	1.591	0.1116	0.2478	11.06	11.11	4.881	4.684
9430015G10Rik	974.1	-0.1561	0.07711	-2.025	0.04288	0.1168	1072	1045	1197	1162
9430016H08Rik	522.9	-0.1172	0.10104	-1.16	0.246	0.4382	624.5	574.9	639.4	660.4
9430018G01Rik	2.958	0.09379	1.22287	0.0767	0.9389	1	4.254	5.927	4.881	4.684
9430019J16Rik	0.177	0	4.99758	0	1	1	0	0	0	0
9430020K01Rik	460.1	-0.3171	0.12214	-2.596	0.009423	0.03342	362.5	343	399.4	478.5
9430021M05Rik	0	0	NA	NA	NA	1	0	0	0	0
9430037G07Rik	12.38	-0.5693	0.62722	-0.9076	0.3641	0.5668	11.91	9.631	16.27	15.61
9430038I01Rik	270.3	-0.3933	0.14362	-2.738	0.006178	0.02358	217.8	201.5	290.4	260
9430041J12Rik	0.5573	-2.473	3.65349	-0.6768	0.4985	1	0	0	1.627	0
9430060I03Rik	58.88	0.009539	0.31141	0.03063	0.9756	0.9877	45.94	56.31	44.74	56.99
9430065F17Rik	2.284	-1.555	1.70962	-0.9094	0.3631	1	1.702	0	3.254	1.561
9430069I07Rik	29.27	0.2758	0.41454	0.6653	0.5058	0.6958	35.73	39.27	26.03	35.91
9430076C15Rik	0.09261	1.409	4.99254	0.2822	0.7778	1	0	0.7409	0	0
9430078K24Rik	0.2428	1.51	4.98575	0.3028	0.7621	1	0.8508	0	0	0
9430083A17Rik	14.49	-0.2955	0.60339	-0.4898	0.6243	0.7811	9.359	12.59	12.2	14.83
9430091E24Rik	158.7	0.01633	0.18389	0.0888	0.9292	0.964	154.9	137.1	136.7	151.4
9530002B09Rik	0	0	NA	NA	NA	1	0	0	0	0
9530003J23Rik	0	0	NA	NA	NA	1	0	0	0	0
9530014B07Rik	0	0	NA	NA	NA	1	0	0	0	0
9530020I12Rik	0	0	NA	NA	NA	1	0	0	0	0
9530026F06Rik	0.09758	-1.439	4.99607	-0.2881	0.7733	1	0	0	0	0.7806
9530026P05Rik	0	0	NA	NA	NA	1	0	0	0	0
9530027J09Rik	443.4	-0.3039	0.10975	-2.769	0.00562	0.02175	409.2	426.7	514.1	518.3
9530036O11Rik	0	0	NA	NA	NA	1	0	0	0	0
9530051G07Rik	0	0	NA	NA	NA	1	0	0	0	0
9530052E02Rik	57.06	0.352	0.3171	1.11	0.2669	0.4631	49.35	44.45	40.68	32.79
9530053A07Rik	3.167	-2.859	1.42927	-2	0.04548	1	0	2.223	8.135	8.587
9530059O14Rik	0	0	NA	NA	NA	1	0	0	0	0
9530062K07Rik	2.973	1.609	1.4347	1.122	0.262	1	5.105	2.223	0.8135	1.561
9530068E07Rik	2266	-0.05813	0.05545	-1.048	0.2945	0.4939	2351	2290	2417	2414
9530077C05Rik	172.3	-0.2121	0.17157	-1.236	0.2164	0.4009	167.6	195.6	208.3	213.1
9530080O11Rik	0	0	NA	NA	NA	1	0	0	0	0
9530082P21Rik	329.6	0.003676	0.13047	0.02818	0.9775	0.9889	333.5	336.4	326.2	341.9
9530091C08Rik	0.296	-1.06	4.59628	-0.2307	0.8176	1	0	0.7409	1.627	0
9630001P10Rik	0.2452	-1.469	4.99394	-0.2942	0.7686	1	0	0	0.8135	0
9630013A20Rik	0	0	NA	NA	NA	1	0	0	0	0
9630013K17Rik	19.65	-0.3229	0.55168	-0.5853	0.5583	0.7355	17.02	15.56	22.78	17.95
9630028B13Rik	3.244	1.449	1.33268	1.087	0.2769	1	4.254	4.445	1.627	1.561
9630028H03Rik	0	0	NA	NA	NA	1	0	0	0	0
9630028I04Rik	0	0	NA	NA	NA	1	0	0	0	0
9830107B12Rik	0	0	NA	NA	NA	1	0	0	0	0
9830132P13Rik	0.09261	1.409	4.99254	0.2822	0.7778	1	0	0.7409	0	0
9830147E19Rik	1.968	0.9963	1.51566	0.6573	0.511	1	3.403	2.964	1.627	1.561
9830166K06Rik	0	0	NA	NA	NA	1	0	0	0	0
9930012K11Rik	238.1	0.5891	0.15172	3.883	0.0001031	0.0006509	309.7	291.9	190.4	209.2
9930014A18Rik	19.02	-0.2853	0.55288	-0.516	0.6059	0.7688	15.31	10.37	17.9	13.27
9930021J03Rik	1331	0.0731	0.07356	0.9937	0.3203	0.5227	1400	1423	1351	1333
9930104L06Rik	217.6	-0.003776	0.16219	-0.02328	0.9814	0.9908	178.7	184.5	187.1	177.2
9930111H07Rik	0.09261	1.409	4.99254	0.2822	0.7778	1	0	0.7409	0	0
9930111J21Rik1	10.82	0.06124	0.71958	0.08511	0.9322	0.9648	8.508	8.891	6.508	10.15
9930111J21Rik2	16.96	0.2946	0.60103	0.4901	0.6241	0.7809	8.508	18.52	8.135	14.05
a	228.3	0.5103	0.15486	3.295	0.0009837	0.004795	285.9	263.8	192	193.6
A130010J15Rik	551.9	0.09534	0.1022	0.9329	0.3509	0.5542	622	586	549.9	580
A130077B15Rik	1.148	-0.5498	2.22643	-0.2469	0.805	1	1.702	0	2.441	0
A1bg	0	0	NA	NA	NA	1	0	0	0	0
A1cf	0	0	NA	NA	NA	1	0	0	0	0
A230001M10Rik	0	0	NA	NA	NA	1	0	0	0	0
A230009B12Rik	0	0	NA	NA	NA	1	0	0	0	0
A230020J21Rik	262.2	-0.1205	0.15156	-0.7948	0.4267	0.6254	231.4	199.3	253	214.7
A230028O05Rik	0.7275	-1.442	2.99319	-0.4817	0.63	1	0	0	0	0.7806
A230046K03Rik	1898	-0.1023	0.0635	-1.611	0.1071	0.2403	1994	2022	2055	2256
A230050P20Rik	90.56	-0.3214	0.26187	-1.227	0.2197	0.4053	78.28	60.75	97.62	75.72
A230056J06Rik	1.471	2	2.18623	0.9149	0.3602	1	1.702	1.482	0	0.7806
A230056P14Rik	22.54	0.185	0.51648	0.3583	0.7202	0.8449	24.67	11.85	15.46	16.39
A230057D06Rik	0.1729	0	4.99758	0	1	1	0	0	0	0
A230065H16Rik	19.77	-2.075	0.54361	-3.817	0.0001353	0.0008321	8.508	8.891	38.24	35.13
A230070E04Rik	0	0	NA	NA	NA	1	0	0	0	0
A230072C01Rik	65.64	0.09705	0.30904	0.314	0.7535	0.8648	68.92	77.79	51.25	85.87
A230072E10Rik	6.662	0.2526	0.9194	0.2747	0.7835	1	5.105	8.15	6.508	4.684
A230077H06Rik	0.177	0	4.99758	0	1	1	0	0	0	0
A230103J11Rik	488.3	0.02309	0.13107	0.1762	0.8602	0.9299	453.5	401.6	474.3	366.9
A230108P19Rik	5.676	-1.021	1.04955	-0.9727	0.3307	1	1.702	2.964	4.881	4.684
A2m	0	0	NA	NA	NA	1	0	0	0	0
A330009N23Rik	41.1	-0.2364	0.36878	-0.641	0.5215	0.7083	34.03	29.64	36.61	38.25
A330015K06Rik	0.1017	-1.469	4.99395	-0.2942	0.7686	1	0	0	0.8135	0
A330023F24Rik	3.142	0.1398	1.31326	0.1065	0.9152	1	1.702	4.445	4.881	0.7806
A330032B11Rik	0.3007	0.9782	4.19175	0.2334	0.8155	1	0.8508	0.7409	0.8135	0
A330033J07Rik	0	0	NA	NA	NA	1	0	0	0	0
A330035P11Rik	67.11	0.1452	0.29796	0.4872	0.6261	0.7828	59.56	46.68	54.51	41.37
A330040F15Rik	10.59	0.4817	0.67623	0.7123	0.4763	0.6703	11.06	15.56	9.762	9.368
A330041J22Rik	0	0	NA	NA	NA	1	0	0	0	0
A330048O09Rik	0	0	NA	NA	NA	1	0	0	0	0
A330049N07Rik	0.1064	1.51	4.98575	0.3028	0.7621	1	0.8508	0	0	0
A330050F15Rik	0.177	0	4.99758	0	1	1	0	0	0	0
A330069E16Rik	21.7	0.1821	0.50809	0.3583	0.7201	0.8449	25.52	17.04	15.46	21.86
A330070K13Rik	0	0	NA	NA	NA	1	0	0	0	0
A330074K22Rik	5.597	-0.005209	1.04616	-0.004979	0.996	1	3.403	2.964	3.254	3.123
A330076C08Rik	0	0	NA	NA	NA	1	0	0	0	0
A330076H08Rik	0.09261	1.409	4.99254	0.2822	0.7778	1	0	0.7409	0	0
A330093E20Rik	0	0	NA	NA	NA	1	0	0	0	0
A330102I10Rik	0.613	1.003	2.9482	0.3401	0.7337	1	0.8508	0.7409	0	0.7806
A3galt2	14.86	0.2526	0.60799	0.4154	0.6778	0.8172	14.46	10.37	12.2	8.587
A430005L14Rik	538.4	-0.3927	0.10308	-3.81	0.0001392	0.0008521	446.7	486	621.5	604.2
A430033K04Rik	420.8	0.02155	0.12541	0.1718	0.8636	0.9319	390.5	399.3	412.5	366.1
A430035B10Rik	98.6	1.529	0.24091	6.348	2.185e-10	3.436e-09	147.2	149.7	55.32	47.62
A430046D13Rik	165.3	0.2292	0.17651	1.299	0.1941	0.3725	181.2	167.4	148.9	148.3
A430078G23Rik	279.2	0.4541	0.14139	3.212	0.00132	0.006202	306.3	294.1	215.6	222.5
A430078I02Rik	35.66	0.0114	0.39245	0.02905	0.9768	0.9884	31.48	29.64	31.73	28.88
A430085M09Rik	0.2793	1.508	4.79057	0.3147	0.753	1	0.8508	0	0	0
A430088P11Rik	234.6	0.8011	0.17476	4.584	4.558e-06	3.794e-05	204.2	243	148.9	108.5
A430089I19Rik	0.1364	0	4.99758	0	1	1	0	0	0	0
A430090L17Rik	4.054	-0.006636	1.10685	-0.005996	0.9952	1	5.956	4.445	7.322	3.123
A430093F15Rik	0.6154	2.439	3.099	0.7871	0.4312	1	0.8508	0.7409	0	0
A430105I19Rik	42.54	1.133	0.3745	3.025	0.002486	0.01078	47.65	45.19	25.22	17.17
A4galt	0.2039	0.07557	4.98424	0.01516	0.9879	1	0.8508	0	0	0.7806
A4gnt	0.1017	-1.469	4.99395	-0.2942	0.7686	1	0	0	0.8135	0
A530006G24Rik	0	0	NA	NA	NA	1	0	0	0	0
A530013C23Rik	3.704	2.427	1.48098	1.639	0.1013	1	3.403	5.186	1.627	0
A530016L24Rik	0	0	NA	NA	NA	1	0	0	0	0
A530032D15Rik	65.22	0.5291	0.30046	1.761	0.07826	0.1879	65.51	68.16	56.13	36.69
A530046M15Rik	0	0	NA	NA	NA	1	0	0	0	0
A530050N04Rik	0.3459	0	4.81355	0	1	1	0	0	0	0
A530053G22Rik	0	0	NA	NA	NA	1	0	0	0	0
A530058N18Rik	0	0	NA	NA	NA	1	0	0	0	0
A530064D06Rik	0.9508	3.439	2.64041	1.303	0.1927	1	1.702	1.482	0	0
A530065N20Rik	0	0	NA	NA	NA	1	0	0	0	0
A530072M11Rik	11.92	0.559	0.66937	0.8352	0.4036	0.6055	13.61	11.11	8.949	7.806
A530088E08Rik	566.7	0.5823	0.10283	5.662	1.493e-08	1.816e-07	579.4	620.9	397	405.2
A530099J19Rik	0.1064	1.51	4.98575	0.3028	0.7621	1	0.8508	0	0	0
A630001G21Rik	403.5	0.4239	0.11656	3.636	0.0002765	0.001569	513	482.3	363.6	377.8
A630010A05Rik	0	0	NA	NA	NA	1	0	0	0	0
A630012P03Rik	0	0	NA	NA	NA	1	0	0	0	0
A630019I02Rik	2.299	-1.031	2.15052	-0.4793	0.6317	1	0	0.7409	1.627	0
A630020A06	3.091	-0.02888	1.26932	-0.02275	0.9818	1	1.702	3.704	2.441	3.123
A630023A22Rik	0.2729	0	4.99758	0	1	1	0	0	0	0
A630023P12Rik	0.8348	-0.4697	2.53526	-0.1853	0.853	1	0.8508	1.482	3.254	0
A630033H20Rik	164.9	0.379	0.17672	2.145	0.03198	0.09181	222.1	251.9	179.8	185
A630066F11Rik	71.58	0.04074	0.27159	0.15	0.8808	0.9412	65.51	59.27	62.64	58.55
A630072M18Rik	247.3	0.2712	0.1563	1.735	0.08275	0.1958	281.6	245.2	225.3	210.8
A630073D07Rik	0	0	NA	NA	NA	1	0	0	0	0
A630075F10Rik	0.5744	-0.9312	3.36491	-0.2767	0.782	1	0.8508	0	0	1.561
A630076J17Rik	4.261	0.1583	1.08998	0.1453	0.8845	1	5.105	2.964	4.068	3.123
A630077J23Rik	0.6393	-0.5811	2.66682	-0.2179	0.8275	1	0.8508	0.7409	0.8135	1.561
A630089N07Rik	104.7	-0.07792	0.23165	-0.3364	0.7366	0.8556	104.7	115.6	117.1	115.5
A630095E13Rik	0	0	NA	NA	NA	1	0	0	0	0
A630095N17Rik	49.89	0.04023	0.33784	0.1191	0.9052	0.9523	49.35	54.08	60.2	40.59
A730004F24Rik	0	0	NA	NA	NA	1	0	0	0	0
A730006G06Rik	0.234	-1.439	4.99607	-0.2881	0.7733	1	0	0	0	0.7806
A730008H23Rik	6856	-0.03258	0.04217	-0.7725	0.4398	0.6368	7734	7688	7779	7995
A730017C20Rik	0	0	NA	NA	NA	1	0	0	0	0
A730017L22Rik	41.27	-0.1405	0.34992	-0.4015	0.688	0.8237	35.73	40.01	39.86	43.72
A730018C14Rik	0	0	NA	NA	NA	1	0	0	0	0
A730020E08Rik	0	0	NA	NA	NA	1	0	0	0	0
A730020M07Rik	0	0	NA	NA	NA	1	0	0	0	0
A730036I17Rik	0.1943	-0.05529	4.98891	-0.01108	0.9912	1	0	0.7409	0.8135	0
A730043L09Rik	0.234	-1.439	4.99607	-0.2881	0.7733	1	0	0	0	0.7806
A730046J19Rik	0	0	NA	NA	NA	1	0	0	0	0
A730056A06Rik	26.52	0.347	0.42929	0.8084	0.4188	0.6185	28.93	31.86	25.22	22.64
A730082K24Rik	0	0	NA	NA	NA	1	0	0	0	0
A730085K08Rik	2.65	-1.137	1.35771	-0.8372	0.4025	1	2.552	1.482	5.695	3.123
A730090H04Rik	8.464	0.4411	0.79937	0.5518	0.5811	0.752	6.807	10.37	4.881	7.806
A730090N16Rik	2.257	0.6735	1.54297	0.4365	0.6625	1	4.254	2.223	4.068	0
A830009L08Rik	39.32	0.02654	0.36177	0.07337	0.9415	0.9693	37.44	34.08	35.79	34.35
A830010M20Rik	757.4	0.00418	0.09391	0.04451	0.9645	0.981	810	800.9	798.1	808
A830011K09Rik	0	0	NA	NA	NA	1	0	0	0	0
A830018L16Rik	0.1993	-2.448	4.89236	-0.5004	0.6168	1	0	0	0.8135	0.7806
A830019L24Rik	0	0	NA	NA	NA	1	0	0	0	0
A830052D11Rik	0	0	NA	NA	NA	1	0	0	0	0
A830080D01Rik	400.4	-0.01699	0.11345	-0.1498	0.8809	0.9413	440.7	460.1	442.6	469.2
A830082K12Rik	0	0	NA	NA	NA	1	0	0	0	0
A830082N09Rik	61.95	-0.6719	0.31682	-2.121	0.03394	0.09631	50.2	37.04	64.27	74.16
A930001A20Rik	0	0	NA	NA	NA	1	0	0	0	0
A930001C03Rik	0	0	NA	NA	NA	1	0	0	0	0
A930002C04Rik	0	0	NA	NA	NA	1	0	0	0	0
A930003A15Rik	800.9	0.3752	0.08296	4.522	6.122e-06	4.971e-05	1251	1285	995.7	960.2
A930003O13Rik	5.129	-1.081	1.04099	-1.039	0.299	1	4.254	1.482	5.695	6.245
A930004D18Rik	21.32	-0.1449	0.52142	-0.2779	0.7811	0.8826	15.31	31.86	22.78	29.66
A930005H10Rik	121.2	-0.08559	0.21929	-0.3903	0.6963	0.8291	104.7	112.6	131.8	99.14
A930006I01Rik	0	0	NA	NA	NA	1	0	0	0	0
A930006K02Rik	27.09	0.5069	0.44261	1.145	0.2521	0.4456	24.67	36.3	23.59	19.52
A930007I19Rik	9.283	0.1131	0.72793	0.1554	0.8765	0.9386	14.46	9.631	7.322	14.83
A930009A15Rik	0	0	NA	NA	NA	1	0	0	0	0
A930011G23Rik	0	0	NA	NA	NA	1	0	0	0	0
A930012L18Rik	0	0	NA	NA	NA	1	0	0	0	0
A930013F10Rik	41.6	0.5124	0.38783	1.321	0.1864	0.3623	56.15	42.23	44.74	24.2
A930015D03Rik	52.42	-0.2716	0.31239	-0.8695	0.3846	0.5873	49.35	40.01	54.51	53.08
A930016O22Rik	1.435	0.9427	2.07978	0.4533	0.6503	1	0.8508	2.223	1.627	0
A930017M01Rik	0	0	NA	NA	NA	1	0	0	0	0
A930018P22Rik	0	0	NA	NA	NA	1	0	0	0	0
A930019D19Rik	3.375	0.6312	1.19828	0.5268	0.5983	1	3.403	5.186	2.441	3.123
A930024E05Rik	30.22	0.6729	0.42558	1.581	0.1138	0.2513	31.48	29.64	21.96	16.39
A930031H19Rik	0	0	NA	NA	NA	1	0	0	0	0
A930041C12Rik	10.2	0.8325	0.72362	1.15	0.2499	0.4426	15.31	8.891	5.695	7.806
AA387883	0	0	NA	NA	NA	1	0	0	0	0
AA388235	63.42	-0.128	0.29479	-0.4341	0.6642	0.8076	51.9	51.12	64.27	48.4
AA413626	5.297	0.1327	0.97798	0.1357	0.8921	1	6.807	3.704	3.254	6.245
AA414768	47.62	0.02353	0.35523	0.06625	0.9472	0.9719	56.15	45.19	47.18	52.3
AA415398	66	0.3356	0.28354	1.184	0.2366	0.4268	79.98	62.23	58.57	53.86
AA465934	66.55	0.05086	0.27517	0.1848	0.8534	0.9257	62.96	68.9	61.83	65.57
AA467197	50.3	0.7315	0.32928	2.221	0.02632	0.07838	57.01	80.02	37.42	45.28
AA474331	84.38	-0.2633	0.25893	-1.017	0.3093	0.5111	51.9	65.2	69.15	71.82
AA536875	0	0	NA	NA	NA	1	0	0	0	0
AA543186	26.54	0.07246	0.44285	0.1636	0.87	0.9354	30.63	22.23	21.15	28.88
AA543401	0	0	NA	NA	NA	1	0	0	0	0
AA545190	0	0	NA	NA	NA	1	0	0	0	0
AA619741	0.1017	-1.469	4.99395	-0.2942	0.7686	1	0	0	0.8135	0
AA792892	0.1017	-1.469	4.99395	-0.2942	0.7686	1	0	0	0.8135	0
AA986860	49.99	-0.2444	0.34874	-0.7008	0.4834	0.6761	30.63	51.86	58.57	39.81
Aaas	2248	-0.2323	0.05814	-3.995	6.461e-05	0.0004302	2102	2115	2533	2421
Aacs	5013	-0.0516	0.04358	-1.184	0.2364	0.4266	6929	7118	7331	7229
Aadac	0	0	NA	NA	NA	1	0	0	0	0
Aadacl2	0	0	NA	NA	NA	1	0	0	0	0
Aadacl3	0	0	NA	NA	NA	1	0	0	0	0
Aadat	0	0	NA	NA	NA	1	0	0	0	0
Aaed1	342	0.1008	0.12946	0.7789	0.4361	0.6329	328.4	333.4	300.2	316.9
Aagab	2070	0.1877	0.06235	3.011	0.002605	0.0112	1909	1960	1679	1718
Aak1	2423	0.248	0.05894	4.208	2.577e-05	0.0001847	2242	2323	1851	1994
Aamdc	377.2	0.03793	0.12979	0.2923	0.7701	0.8763	385.4	371.2	359.6	377
Aamp	4932	-0.1838	0.05042	-3.645	0.000267	0.001522	4508	4697	5440	5019
Aanat	2.529	0.7301	1.57484	0.4636	0.6429	1	2.552	1.482	2.441	0
Aar2	922	-0.05793	0.07934	-0.7301	0.4653	0.6602	900.2	879.4	941.2	911
Aard	0.296	-1.06	4.59628	-0.2307	0.8176	1	0	0.7409	1.627	0
Aars	7275	-0.3073	0.04007	-7.671	1.709e-14	4.194e-13	7018	7101	8775	8697
Aars2	1367	0.08931	0.07155	1.248	0.212	0.3956	1288	1319	1257	1194
Aarsd1	1574	-0.3315	0.06681	-4.961	7.018e-07	6.675e-06	1582	1524	2009	1899
Aasdh	473.7	-0.1674	0.11433	-1.464	0.1433	0.2987	377.8	406.7	458.8	423.1
Aasdhppt	849.6	-0.3495	0.09034	-3.868	0.0001097	0.0006882	951.2	903.9	1120	1242
Aass	0.1017	-1.469	4.99395	-0.2942	0.7686	1	0	0	0.8135	0
Aatf	1320	-0.4365	0.0695	-6.281	3.364e-10	5.192e-09	1191	1142	1551	1605
Aatk	1.986	-1.65	1.66821	-0.9889	0.3227	1	0	2.223	4.068	3.123
AB124611	572.9	0.1232	0.10128	1.216	0.2238	0.4107	573.5	576.4	532	523.8
Abat	8.266	0.6159	1.03392	0.5957	0.5514	0.7305	6.807	0.7409	3.254	1.561
Abca1	0.1435	0	4.99758	0	1	1	0	0	0	0
Abca12	0	0	NA	NA	NA	1	0	0	0	0
Abca13	0.177	0	4.99758	0	1	1	0	0	0	0
Abca14	0.09261	1.409	4.99254	0.2822	0.7778	1	0	0.7409	0	0
Abca15	0	0	NA	NA	NA	1	0	0	0	0
Abca16	0	0	NA	NA	NA	1	0	0	0	0
Abca17	4.907	0.1717	1.07817	0.1593	0.8734	1	4.254	2.964	3.254	3.123
Abca2	4098	0.01685	0.05078	0.3318	0.74	0.8568	4002	4102	3945	4066
Abca3	387.2	0.1711	0.12966	1.319	0.187	0.3633	391.4	338.6	313.2	334.1
Abca4	0	0	NA	NA	NA	1	0	0	0	0
Abca5	0.1364	0	4.99758	0	1	1	0	0	0	0
Abca6	0	0	NA	NA	NA	1	0	0	0	0
Abca7	2218	0.2687	0.06145	4.373	1.227e-05	9.356e-05	2096	2076	1771	1692
Abca8a	0.208	0.04556	4.98211	0.009144	0.9927	1	0.8508	0	0.8135	0
Abca8b	0	0	NA	NA	NA	1	0	0	0	0
Abca9	0.1364	0	4.99758	0	1	1	0	0	0	0
Abcb10	724.6	0.1785	0.09105	1.961	0.04987	0.1321	687.5	735	643.5	614.4
Abcb11	0	0	NA	NA	NA	1	0	0	0	0
Abcb1a	0.1364	0	4.99758	0	1	1	0	0	0	0
Abcb1b	0.381	0.03647	3.97401	0.009178	0.9927	1	0.8508	0	0.8135	0
Abcb4	0.7991	-0.9879	2.87184	-0.344	0.7308	1	0.8508	0	1.627	0
Abcb5	0	0	NA	NA	NA	1	0	0	0	0
Abcb6	818.5	-0.4115	0.08468	-4.86	1.176e-06	1.079e-05	727.5	775.7	976.2	1024
Abcb7	2550	-0.06209	0.05972	-1.04	0.2985	0.499	3096	3290	3194	3475
Abcb8	1428	-0.129	0.06654	-1.939	0.05255	0.1375	1489	1491	1618	1640
Abcb9	1628	0.2178	0.0726	3	0.002701	0.01155	1678	1700	1482	1423
Abcc1	632.2	-0.4871	0.09545	-5.103	3.346e-07	3.315e-06	536	544.5	737.9	776.7
Abcc10	183.6	0.1589	0.18118	0.8768	0.3806	0.5835	148	132.6	128.5	122.6
Abcc12	0.4491	-0.9544	3.39605	-0.281	0.7787	1	0.8508	0	0.8135	0.7806
Abcc2	0	0	NA	NA	NA	1	0	0	0	0
Abcc3	2.828	2.192	1.67447	1.309	0.1905	1	5.105	2.223	0.8135	0.7806
Abcc4	1020	-0.0888	0.08314	-1.068	0.2855	0.4835	861.9	979.4	995.7	964.9
Abcc5	1845	0.5509	0.06364	8.657	4.864e-18	1.606e-16	2105	2199	1452	1486
Abcc6	0.724	0.9325	2.69438	0.3461	0.7293	1	0.8508	2.223	1.627	0
Abcc8	0.229	1.409	4.99254	0.2822	0.7778	1	0	0.7409	0	0
Abcc9	35.2	-0.3842	0.37758	-1.017	0.309	0.5107	28.08	37.04	43.12	42.15
Abcd1	818	0.3456	0.08963	3.855	0.0001155	0.0007215	843.2	872	694.7	655.7
Abcd2	0.2039	0.07557	4.98424	0.01516	0.9879	1	0.8508	0	0	0.7806
Abcd3	867.8	-0.2258	0.0865	-2.611	0.009036	0.03224	872.9	921.7	1007	1092
Abcd4	352.7	0.09716	0.12742	0.7625	0.4458	0.6422	361.6	363.8	344.1	334.1
Abce1	7173	-0.5243	0.04387	-11.95	6.417e-33	4.447e-31	6650	6775	9380	9929
Abcf1	5915	-0.1492	0.04544	-3.282	0.001029	0.004995	4979	5258	5734	5622
Abcf2	4470	-0.3436	0.04532	-7.582	3.393e-14	8.074e-13	3808	3865	4861	4877
Abcf3	1054	-0.04719	0.07627	-0.6187	0.5361	0.7191	1037	984.6	1061	1027
Abcg1	1778	0.3356	0.07529	4.458	8.285e-06	6.514e-05	924	972.8	802.9	701.8
Abcg2	23.21	0.6003	0.50179	1.196	0.2316	0.421	17.87	20.74	13.83	11.71
Abcg3	549.1	0.1954	0.10618	1.84	0.06575	0.163	589.6	590.5	476.7	553.5
Abcg4	38.2	0.347	0.37984	0.9135	0.361	0.5643	37.44	35.56	28.47	28.88
Abcg5	0.1017	-1.469	4.99395	-0.2942	0.7686	1	0	0	0.8135	0
Abcg8	1.174	-3.041	2.60396	-1.168	0.2429	1	0	0	1.627	0.7806
Abhd1	294.3	0.1339	0.14038	0.9542	0.34	0.5434	252.7	231.9	211.5	229.5
Abhd10	326.2	0.07261	0.12581	0.5772	0.5638	0.7398	342.9	361.5	340.9	329.4
Abhd11	471.9	-0.2157	0.10946	-1.97	0.04881	0.1299	433.1	425.3	519	477.8
Abhd11os	38.49	-0.2988	0.37092	-0.8057	0.4204	0.6199	43.39	28.89	47.18	41.37
Abhd12	1090	0.02718	0.07439	0.3653	0.7149	0.8414	1110	1087	1097	1059
Abhd12b	0.229	1.409	4.99254	0.2822	0.7778	1	0	0.7409	0	0
Abhd13	2534	0.2839	0.05528	5.137	2.797e-07	2.804e-06	2811	2824	2279	2350
Abhd14a	415.3	-0.371	0.12195	-3.042	0.002348	0.01026	373.5	343.8	470.2	456.7
Abhd14b	160.8	0.2748	0.19455	1.412	0.1578	0.3209	131	128.2	101.7	112.4
Abhd15	743.3	-0.02275	0.08949	-0.2542	0.7993	0.8945	630.5	634.9	659.8	626.1
Abhd16a	1422	0.2198	0.0814	2.7	0.006926	0.02593	1676	1504	1419	1311
Abhd16b	1.979	-0.5498	1.87161	-0.2938	0.7689	1	1.702	0	1.627	0.7806
Abhd17a	2148	0.02473	0.06129	0.4034	0.6866	0.8231	2087	2065	2020	2061
Abhd17b	916.1	0.04622	0.09058	0.5103	0.6099	0.7714	1106	1202	1062	1174
Abhd17c	1114	-0.244	0.08132	-3	0.002698	0.01154	1026	1065	1154	1322
Abhd2	1587	0.4174	0.06752	6.182	6.32e-10	9.41e-09	1785	1748	1275	1370
Abhd3	0.2965	1.006	4.21401	0.2386	0.8114	1	0.8508	0.7409	0	0.7806
Abhd4	51.11	1.214	0.3408	3.561	0.0003693	0.002034	51.9	57.05	24.41	22.64
Abhd5	266.8	0.1782	0.14396	1.238	0.2157	0.4001	294.4	331.9	262.8	291.2
Abhd6	4.493	-1.293	1.04437	-1.238	0.2158	1	5.105	3.704	10.58	10.93
Abhd8	3162	0.2218	0.05268	4.211	2.547e-05	0.0001828	2863	2866	2492	2422
Abi1	2100	0.1338	0.05967	2.242	0.02495	0.0751	2632	2643	2325	2482
Abi2	1076	-0.078	0.08102	-0.9627	0.3357	0.539	941	969.1	962.4	1054
Abi3	2585	0.2643	0.05834	4.53	5.9e-06	4.813e-05	2552	2528	2161	2069
Abi3bp	5.241	0.1737	0.9599	0.181	0.8564	1	5.105	7.409	4.881	6.245
Abl1	5228	0.07786	0.04641	1.678	0.0934	0.2153	5134	5272	4889	4971
Abl2	2270	0.1291	0.06285	2.054	0.04	0.1106	2227	2322	1976	2184
Ablim1	9068	-0.2403	0.04477	-5.369	7.935e-08	8.732e-07	7532	7966	8895	9415
Ablim2	153.1	0.2737	0.19285	1.419	0.1558	0.3182	126.8	134.1	109	106.9
Ablim3	0	0	NA	NA	NA	1	0	0	0	0
Abo	0.1364	0	4.99758	0	1	1	0	0	0	0
Abr	3099	-0.05806	0.05252	-1.105	0.269	0.4655	3121	3161	3373	3168
Abra	1.231	-1.022	2.36524	-0.4319	0.6658	1	0	0.7409	0.8135	0.7806
Abracl	1247	0.1376	0.07908	1.74	0.08185	0.1941	1913	1848	1610	1807
Abt1	869.3	-0.2065	0.08389	-2.462	0.01383	0.04589	789.6	770.5	922.5	877.4
Abtb1	1039	0.4046	0.08224	4.92	8.652e-07	8.143e-06	972.5	1001	763.1	728.3
Abtb2	2716	-0.0317	0.05937	-0.534	0.5934	0.7609	2769	2613	2850	2650
Acaa1a	1082	-0.09705	0.07964	-1.219	0.223	0.4094	977.6	1041	1036	1123
Acaa1b	246.4	-0.001698	0.18621	-0.009121	0.9927	0.9961	265.5	222.3	295.3	192.8
Acaa2	3460	-0.05183	0.04941	-1.049	0.2942	0.4937	3662	3667	3839	3759
Acaca	5427	-0.115	0.04697	-2.447	0.01439	0.04739	5689	5534	5871	6280
Acacb	401.1	0.1423	0.12305	1.156	0.2476	0.4402	312.3	311.9	277.4	288.1
Acad10	233.2	0.2435	0.15829	1.538	0.124	0.2681	176.1	193.4	162.7	149.9
Acad11	311.2	0.1636	0.13773	1.188	0.2349	0.4249	307.1	266	262	249
Acad12	72.2	0.4008	0.2748	1.458	0.1447	0.3013	63.81	72.61	48	55.43
Acad8	439.2	-0.1358	0.10917	-1.244	0.2136	0.3973	443.3	441.6	489.7	482.4
Acad9	1257	-0.3195	0.07276	-4.39	1.131e-05	8.678e-05	1200	1206	1432	1570
Acadl	781.9	0.1447	0.08697	1.663	0.09623	0.2206	816.8	829	741.1	747.9
Acadm	491.1	0.1059	0.10806	0.9798	0.3272	0.5302	548.8	495.6	483.2	486.3
Acads	1720	0.09808	0.06489	1.512	0.1306	0.278	1747	1652	1634	1540
Acadsb	481.2	0.05055	0.11234	0.45	0.6527	0.8005	507.9	477.1	451.5	498.8
Acadvl	3076	-0.005049	0.05361	-0.09419	0.925	0.9616	2983	2841	2978	2864
Acan	0.09261	1.409	4.99254	0.2822	0.7778	1	0	0.7409	0	0
Acap1	5166	0.3563	0.05061	7.041	1.909e-12	3.803e-11	5542	5474	4476	4130
Acap2	1915	0.1841	0.05932	3.104	0.001908	0.008591	2162	2172	1913	1902
Acap3	1021	0.1895	0.08069	2.348	0.01887	0.05952	936.8	891.3	830.6	772.1
Acat1	4497	-0.02775	0.0453	-0.6126	0.5402	0.7217	4650	4771	4778	4827
Acat2	4810	-0.171	0.04816	-3.55	0.0003857	0.002111	6037	6295	6988	6898
Acat3	5040	-0.2835	0.04674	-6.065	1.324e-09	1.888e-08	5536	5375	6494	6785
Acbd3	1320	-0.03121	0.07166	-0.4355	0.6632	0.8069	1301	1383	1329	1415
Acbd4	336.6	0.003035	0.13973	0.02172	0.9827	0.9915	339.5	287.5	339.2	285.7
Acbd5	555.9	-0.02608	0.10328	-0.2526	0.8006	0.8953	540.3	605.3	573.5	594.1
Acbd6	1504	-0.06609	0.07176	-0.9211	0.357	0.5599	1406	1507	1548	1503
Acbd7	1.792	0.7826	1.72582	0.4535	0.6502	1	2.552	2.964	2.441	0.7806
Accs	228.2	0.3999	0.15279	2.617	0.008858	0.03173	251.8	246.7	193.6	184.2
Accsl	0.412	0.07916	3.62296	0.02185	0.9826	1	1.702	0	0.8135	0.7806
Acd	1150	-0.0693	0.07562	-0.9164	0.3595	0.5625	965.7	1016	1057	1023
Ace	71.24	-7.333	0.86778	-8.45	2.903e-17	8.974e-16	1.702	0.7409	200.9	182.7
Ace2	0	0	NA	NA	NA	1	0	0	0	0
Ace3	0	0	NA	NA	NA	1	0	0	0	0
Acer1	0.1364	0	4.99758	0	1	1	0	0	0	0
Acer2	39.47	-0.8479	0.37828	-2.242	0.02499	0.07514	22.12	30.38	50.44	44.5
Acer3	61.02	-0.05005	0.26982	-0.1855	0.8528	0.9253	93.59	94.09	94.37	99.92
Ache	5.667	0.3351	0.99407	0.3371	0.736	1	2.552	7.409	4.881	3.123
Acin1	5860	0.1151	0.04593	2.507	0.01219	0.04136	5467	5729	5175	5165
Ackr1	0	0	NA	NA	NA	1	0	0	0	0
Ackr2	3.65	0.9706	1.30918	0.7414	0.4585	1	1.702	4.445	0.8135	2.342
Ackr3	0	0	NA	NA	NA	1	0	0	0	0
Ackr4	13.82	-0.05132	0.63302	-0.08107	0.9354	0.9663	12.76	9.631	12.2	10.93
Acly	18960	-0.06504	0.036	-1.807	0.0708	0.1732	20930	21240	21790	22320
Acmsd	1.717	-0.004401	1.73174	-0.002541	0.998	1	1.702	1.482	1.627	1.561
Acnat1	53.51	-0.5033	0.32194	-1.563	0.118	0.2584	57.86	51.86	77.28	78.06
Acnat2	5.367	-0.5189	0.95527	-0.5432	0.587	1	4.254	5.186	7.322	6.245
Aco1	2687	-0.1138	0.05472	-2.079	0.03757	0.1048	2522	2543	2733	2747
Aco2	12730	-0.1291	0.03797	-3.399	0.0006752	0.00344	12790	12690	14180	13680
Acot1	993.8	0.2996	0.08076	3.711	0.0002068	0.00121	1272	1211	1045	972.7
Acot10	76.08	-0.2885	0.26027	-1.108	0.2677	0.4639	74.87	83.72	107.4	86.65
Acot11	22.92	-0.1715	0.47009	-0.3648	0.7153	0.8415	29.78	20.74	32.54	24.2
Acot12	0.4823	3.054	3.48715	0.8757	0.3812	1	1.702	0.7409	0	0
Acot13	426.2	0.05761	0.1127	0.5112	0.6092	0.7711	435.6	469.7	425.5	445
Acot2	1226	0.1592	0.07993	1.992	0.04636	0.1247	1298	1337	1130	1230
Acot3	49.43	0.4569	0.31646	1.444	0.1488	0.3072	62.96	72.61	52.88	46.06
Acot4	45.25	0.05151	0.33349	0.1545	0.8772	0.9388	46.8	50.38	40.68	53.08
Acot5	527.1	0.156	0.10322	1.512	0.1307	0.278	617.7	695.7	588.2	591.7
Acot6	62.93	-0.09426	0.2937	-0.3209	0.7483	0.8621	59.56	57.05	66.71	57.77
Acot7	2527	0.00652	0.05884	0.1108	0.9118	0.9553	2677	2755	2805	2604
Acot8	331.3	0.03099	0.12681	0.2444	0.8069	0.8989	337.8	322.3	335.2	310.7
Acot9	357.2	-0.1174	0.12145	-0.9667	0.3337	0.5377	382	374.9	392.9	427.8
Acox1	1615	0.2675	0.06651	4.023	5.757e-05	0.0003872	1757	1892	1539	1494
Acox2	41.18	0.1376	0.35745	0.3851	0.7002	0.8314	46.8	48.9	49.62	37.47
Acox3	696.8	0.3422	0.09551	3.583	0.0003395	0.001884	654.3	689	548.3	512.1
Acoxl	91.18	1.075	0.24947	4.31	1.63e-05	0.0001215	104.7	98.54	46.37	49.96
Acp1	1141	-0.2784	0.07844	-3.55	0.0003855	0.002111	1303	1294	1512	1638
Acp2	772.8	0.25	0.08974	2.786	0.005337	0.02082	842.3	837.9	686.6	726
Acp5	981.3	0.3032	0.08183	3.705	0.0002113	0.001234	950.4	1029	829.8	776
Acp6	532.1	-0.4714	0.11785	-4	6.336e-05	0.0004223	457.7	394.1	647.6	532.4
Acpp	8.147	0.7067	0.80647	0.8763	0.3809	0.5837	17.87	16.3	17.08	3.903
Acpt	16.77	-1.204	0.59012	-2.04	0.04139	0.1137	7.657	9.631	24.41	15.61
Acr	0	0	NA	NA	NA	1	0	0	0	0
Acrbp	84.52	0.4781	0.28303	1.689	0.0912	0.2113	84.23	76.31	73.22	42.15
Acrv1	0.9709	3.81	2.51573	1.515	0.1299	1	3.403	0.7409	0	0
Acsbg1	161.9	0.3319	0.23796	1.395	0.163	0.3289	73.17	54.83	51.25	49.96
Acsbg2	1.781	0.7408	1.69416	0.4373	0.6619	1	2.552	1.482	1.627	0.7806
Acsf2	412.7	-0.3204	0.12565	-2.55	0.01077	0.03731	301.2	259.3	371.8	327.1
Acsf3	292.7	-0.02295	0.14966	-0.1533	0.8781	0.9394	235.7	300.8	292.1	254.5
Acsl1	457.5	0.2195	0.11548	1.901	0.05735	0.1471	437.3	449.7	394.6	367.7
Acsl3	3517	0.2016	0.05255	3.836	0.0001252	0.0007751	4719	4713	3935	4266
Acsl4	2259	0.005616	0.06532	0.08598	0.9315	0.9648	2968	2861	2755	3048
Acsl5	4399	-0.1594	0.05071	-3.143	0.001673	0.007665	4805	4817	5360	5386
Acsl6	0	0	NA	NA	NA	1	0	0	0	0
Acsm1	0	0	NA	NA	NA	1	0	0	0	0
Acsm2	0.1852	2.347	4.89944	0.479	0.6319	1	0	1.482	0	0
Acsm3	88.62	0.185	0.24737	0.7479	0.4545	0.6505	119.1	108.2	92.74	106.9
Acsm4	5.349	0.9073	0.99773	0.9094	0.3632	1	6.807	5.186	3.254	3.123
Acsm5	0.1852	2.347	4.89944	0.479	0.6319	1	0	1.482	0	0
Acss1	616.2	0.8274	0.09966	8.303	1.019e-16	2.989e-15	610.9	626	352.3	345
Acss2	1851	0.3055	0.062	4.927	8.358e-07	7.89e-06	2029	2001	1601	1660
Acss2os	112.3	0.3562	0.21838	1.631	0.1028	0.2325	137	117.1	90.3	107.7
Acss3	0	0	NA	NA	NA	1	0	0	0	0
Acta1	486.4	0.2056	0.10954	1.877	0.06048	0.1533	507.1	477.9	409.2	444.2
Acta2	47.34	0.8122	0.3371	2.409	0.01599	0.05189	50.2	53.34	31.73	27.32
Actb	150900	0.2351	0.03898	6.031	1.631e-09	2.292e-08	162900	164600	139400	138800
Actbl2	0	0	NA	NA	NA	1	0	0	0	0
Actc1	2.231	-1.242	1.61918	-0.7673	0.4429	1	0.8508	1.482	2.441	3.123
Actg1	8141	0.2487	0.04185	5.942	2.807e-09	3.798e-08	8837	8961	7519	7461
Actg2	0.4508	2.933	3.88826	0.7544	0.4506	1	0	2.223	0	0
Actl10	21.68	0.7811	0.49378	1.582	0.1137	0.2511	23.82	34.82	16.27	17.95
Actl11	0	0	NA	NA	NA	1	0	0	0	0
Actl6a	4197	-0.1205	0.04667	-2.582	0.009815	0.03456	4594	4636	4962	5072
Actl6b	0.1952	-2.421	4.89439	-0.4947	0.6208	1	0	0	0	1.561
Actl7a	5.356	-1.089	0.99581	-1.094	0.2742	1	3.403	2.964	5.695	7.806
Actl7b	2.818	0.2212	1.33292	0.166	0.8682	1	3.403	2.223	3.254	1.561
Actl9	0.1364	0	4.99758	0	1	1	0	0	0	0
Actn1	7234	-0.1684	0.04219	-3.99	6.595e-05	0.000438	6667	6915	7542	7723
Actn2	55.57	0.9191	0.33329	2.758	0.005819	0.02241	46.8	49.64	27.66	23.42
Actn3	7.931	0.2985	0.79992	0.3732	0.709	0.8377	8.508	8.15	6.508	7.026
Actn4	3473	0.01056	0.05497	0.1922	0.8476	0.9221	3271	3519	3424	3320
Actr10	2007	0.0227	0.06427	0.3532	0.724	0.8476	2126	2163	2005	2217
Actr1a	5171	0.09551	0.04408	2.167	0.03026	0.08795	5360	5497	5087	5077
Actr1b	1074	-0.0265	0.07978	-0.3321	0.7398	0.8568	1047	1024	1113	996.1
Actr2	5561	-0.06224	0.05738	-1.085	0.278	0.4758	5903	6359	6049	6756
Actr3	7405	0.08538	0.04733	1.804	0.07128	0.1741	8153	8302	7459	8051
Actr3b	5.915	0.6604	0.88026	0.7502	0.4531	1	8.508	10.37	6.508	5.464
Actr5	615.6	0.02241	0.09927	0.2258	0.8214	0.9062	547.1	554.2	572.7	512.1
Actr6	408.8	-0.2351	0.1158	-2.031	0.04229	0.1155	398.2	439.3	506	480.9
Actr8	1370	-0.07784	0.07089	-1.098	0.2722	0.4691	1293	1254	1288	1400
Actrt1	0	0	NA	NA	NA	1	0	0	0	0
Actrt2	0	0	NA	NA	NA	1	0	0	0	0
Actrt3	0.3816	-1.465	3.96887	-0.3692	0.7119	1	0	0	0.8135	0
Acvr1	0	0	NA	NA	NA	1	0	0	0	0
Acvr1b	806.4	-0.009212	0.08465	-0.1088	0.9133	0.956	767.4	773.5	763.9	786.9
Acvr1c	0.09261	1.409	4.99254	0.2822	0.7778	1	0	0.7409	0	0
Acvr2a	102.7	0.1156	0.21793	0.5303	0.5959	0.7627	130.2	137.1	116.3	130.4
Acvr2b	61.28	0.0668	0.32507	0.2055	0.8372	0.9163	44.24	54.08	49.62	44.5
Acvrl1	703	-0.2876	0.09023	-3.188	0.001433	0.006683	683.2	708.3	838.7	860.3
Acy1	335.7	-0.2744	0.12913	-2.125	0.03358	0.09549	305.4	271.9	356.3	341.1
Acy3	278.7	0.1777	0.14107	1.26	0.2077	0.3902	286.7	295.6	268.5	246.7
Acyp1	422.2	0.06712	0.11682	0.5746	0.5656	0.7409	388	392.7	354.7	390.3
Acyp2	0	0	NA	NA	NA	1	0	0	0	0
Ada	1650	0.04772	0.06529	0.7309	0.4649	0.66	1697	1680	1638	1630
Adad1	0	0	NA	NA	NA	1	0	0	0	0
Adad2	0	0	NA	NA	NA	1	0	0	0	0
Adal	608.3	-0.01517	0.09598	-0.1581	0.8744	0.9376	691.7	676.4	690.7	691.6
Adam10	2688	0.343	0.05701	6.018	1.771e-09	2.476e-08	3490	3556	2683	2872
Adam11	0.6632	-0.6725	2.81902	-0.2385	0.8115	1	0	1.482	1.627	0.7806
Adam12	0.2969	-3.024	4.51791	-0.6693	0.5033	1	0	0	0.8135	1.561
Adam15	418.9	0.09778	0.1279	0.7645	0.4446	0.641	356.5	354.1	371.8	292.7
Adam17	2455	0.09981	0.05797	1.722	0.08509	0.2001	2734	2790	2541	2614
Adam18	0	0	NA	NA	NA	1	0	0	0	0
Adam19	32.23	-2.464	0.46284	-5.324	1.017e-07	1.094e-06	6.807	16.3	73.22	56.21
Adam1a	102.9	0.07784	0.26523	0.2935	0.7692	0.8757	111.5	68.9	100.1	70.26
Adam1b	23.6	0.1522	0.48224	0.3155	0.7523	0.864	22.97	17.04	18.71	17.17
Adam2	0.4867	0.5773	3.34406	0.1726	0.8629	1	0.8508	1.482	0	1.561
Adam20	0	0	NA	NA	NA	1	0	0	0	0
Adam21	2.051	-0.9616	1.78378	-0.5391	0.5899	1	1.702	0	1.627	1.561
Adam22	3.214	-0.1986	1.31369	-0.1512	0.8799	1	3.403	1.482	1.627	3.903
Adam23	0	0	NA	NA	NA	1	0	0	0	0
Adam24	0	0	NA	NA	NA	1	0	0	0	0
Adam25	0	0	NA	NA	NA	1	0	0	0	0
Adam26a	0	0	NA	NA	NA	1	0	0	0	0
Adam26b	0	0	NA	NA	NA	1	0	0	0	0
Adam28	0.3425	2.44	3.99202	0.6112	0.5411	1	0.8508	0.7409	0	0
Adam29	0	0	NA	NA	NA	1	0	0	0	0
Adam3	0	0	NA	NA	NA	1	0	0	0	0
Adam30	0.1017	-1.469	4.99395	-0.2942	0.7686	1	0	0	0.8135	0
Adam32	0.963	1.148	2.31429	0.4961	0.6198	1	0.8508	4.445	1.627	0.7806
Adam33	0.2705	-1.439	4.85408	-0.2965	0.7668	1	0	0	0	0.7806
Adam34	0	0	NA	NA	NA	1	0	0	0	0
Adam39	0	0	NA	NA	NA	1	0	0	0	0
Adam4	6.927	0.5382	0.99601	0.5404	0.5889	1	7.657	7.409	5.695	4.684
Adam5	0	0	NA	NA	NA	1	0	0	0	0
Adam6a	0	0	NA	NA	NA	1	0	0	0	0
Adam6b	0	0	NA	NA	NA	1	0	0	0	0
Adam7	0	0	NA	NA	NA	1	0	0	0	0
Adam8	66.7	-0.0096	0.29748	-0.03227	0.9743	0.987	54.45	50.38	62.64	42.94
[truncated: 22,392 more rows]

## Sheet: Washout vs GSI
	GSI_washout-GSI_baseMean	GSI_washout-GSI_logFC	GSI_washout-GSI_lfcSE	GSI_washout-GSI_stat	GSI_washout-GSI_pvalue	GSI_washout-GSI_FDR	GSI_washout_Rep1	GSI_Rep1	GSI_Rep2	GSI_washout_Rep2
0610005C13Rik	18.76	-2.035	0.8616	-2.362	0.01817	0.04202	8.257	39.94	20.46	6.398
0610007P14Rik	903.2	1.012	0.171	5.919	3.237e-09	2.942e-08	1200	561.2	638.6	1212
0610009B22Rik	251.4	0.1553	0.2501	0.621	0.5346	0.6576	282	229	248.4	246.3
0610009L18Rik	27.82	-0.8885	0.6771	-1.312	0.1894	0.2984	24.14	40.61	32.15	14.4
0610009O20Rik	1112	0.3045	0.164	1.857	0.06333	0.1215	1159	960	1030	1300
0610010B08Rik	1712	-0.8638	0.1555	-5.555	2.772e-08	2.193e-07	1243	2053	2369	1182
0610010F05Rik	838	0.09187	0.2118	0.4337	0.6645	0.7638	1017	875.4	749.6	710.2
0610010K14Rik	755.9	0.6651	0.1761	3.778	0.0001584	0.0006196	972.4	597.2	572.8	881.3
0610011F06Rik	273.8	-0.5024	0.2658	-1.89	0.05877	0.1143	194.4	352.2	286.4	262.3
0610012G03Rik	626.3	0.1809	0.1953	0.9266	0.3541	0.4849	608.5	621.1	549.5	726.2
0610030E20Rik	962.3	-0.1272	0.2181	-0.5831	0.5598	0.6783	790.8	834.2	1175	1049
0610031O16Rik	0	0	NA	NA	NA	1	0	0	0	0
0610037L13Rik	550.8	0.4117	0.193	2.133	0.03292	0.07011	662.5	491.3	454.5	595
0610038B21Rik	55.63	-0.6924	0.4805	-1.441	0.1496	0.2473	36.2	66.57	70.14	49.58
0610039H22Rik	11.98	-0.6648	1.0134	-0.656	0.5118	0.6373	10.16	9.32	20.46	7.998
0610039K10Rik	100.5	-1.255	0.3942	-3.183	0.001459	0.004575	45.73	145.1	135.9	75.18
0610040B10Rik	27.92	-0.4513	0.6828	-0.6609	0.5087	0.6348	22.23	41.94	21.92	25.59
0610040F04Rik	31.48	-2.091	0.6878	-3.04	0.002364	0.006996	7.622	53.92	46.76	17.59
0610040J01Rik	0.6428	1.162	4.4068	0.2638	0.792	1	1.905	0.6657	0	0
0610043K17Rik	0.4764	2.454	4.9032	0.5005	0.6167	1	1.905	0	0	0
1010001N08Rik	0.6829	0.1264	4.3551	0.02903	0.9768	1	1.27	0	1.461	0
1110001J03Rik	155.8	1.501	0.3099	4.843	1.279e-06	7.54e-06	210.9	77.89	84.76	249.5
1110002L01Rik	393	-0.04338	0.232	-0.187	0.8517	0.9028	347.4	354.8	442.8	427.1
1110004E09Rik	502.5	0.8146	0.1974	4.126	3.694e-05	0.0001645	657.4	346.2	384.3	622.2
1110004F10Rik	1864	0.6509	0.1731	3.76	0.0001701	0.0006626	2468	1612	1287	2089
1110006O24Rik	39.67	-0.7213	0.5563	-1.297	0.1947	0.3053	26.68	47.27	51.15	33.59
1110007C09Rik	248.8	-1.351	0.2952	-4.577	4.707e-06	2.499e-05	162	422.7	293.7	116.8
1110008F13Rik	1931	0.4241	0.1489	2.849	0.004386	0.01208	2325	1704	1596	2100
1110008L16Rik	696.9	0.3037	0.1811	1.677	0.09347	0.168	780	663.1	583.1	761.4
1110008P14Rik	264	-0.4978	0.2562	-1.943	0.05199	0.1029	238.8	338.2	280.6	198.3
1110012L19Rik	183.3	-0.1843	0.3065	-0.6011	0.5478	0.6684	146.1	217.7	169.5	199.9
1110015O18Rik	0	0	NA	NA	NA	1	0	0	0	0
1110017D15Rik	0	0	NA	NA	NA	1	0	0	0	0
1110019D14Rik	9.1	-2.04	1.178	-1.732	0.08332	0.153	3.811	13.31	16.07	3.199
1110020A21Rik	8.012	-0.3616	1.2306	-0.2939	0.7689	0.8438	6.352	13.31	4.384	7.998
1110025L11Rik	0	0	NA	NA	NA	1	0	0	0	0
1110028F11Rik	0.1588	1.315	4.9657	0.2648	0.7911	1	0.6352	0	0	0
1110028F18Rik	2.001	2.986	2.6043	1.147	0.2515	1	2.541	0.6657	0	4.799
1110032A03Rik	152.9	-0.8733	0.3453	-2.529	0.01143	0.02816	127	235.7	160.7	87.97
1110032F04Rik	156.4	0.6488	0.3059	2.121	0.03393	0.07198	211.5	123.2	121.3	169.5
1110034G24Rik	108.6	-0.1191	0.3713	-0.3208	0.7484	0.8295	84.48	103.9	121.3	124.8
1110036E04Rik	0.3252	0.01281	4.9382	0.002593	0.9979	1	0.6352	0.6657	0	0
1110037F02Rik	4128	-0.07695	0.1426	-0.5398	0.5894	0.7036	4262	4443	4035	3773
1110038B12Rik	1363	1.058	0.1597	6.624	3.503e-11	4.344e-10	1815	945.3	819.8	1870
1110038F14Rik	776.7	0.06259	0.1701	0.368	0.7129	0.8025	787.6	760.9	758.4	799.8
1110046J04Rik	0.8971	-3.242	3.8618	-0.8396	0.4011	1	0	0.6657	2.923	0
1110051M20Rik	54.33	-0.7304	0.5171	-1.412	0.1578	0.2586	29.85	57.25	77.45	52.78
1110058D11Rik	0	0	NA	NA	NA	1	0	0	0	0
1110059E24Rik	536.2	0.7805	0.2034	3.838	0.000124	0.0004955	743.8	410.1	379.9	611
1110059G10Rik	503.1	0.1114	0.222	0.5018	0.6158	0.7236	601.5	511.9	457.4	441.5
1110065P20Rik	185	0.2111	0.2773	0.7614	0.4464	0.5768	198.2	163.8	179.7	198.3
1190002F15Rik	530.6	0.8626	0.2269	3.802	0.0001433	0.0005665	573.5	346.2	406.2	796.6
1190002N15Rik	1249	-1.231	0.2428	-5.069	3.992e-07	2.596e-06	838.4	2219	1286	654.2
1190003K10Rik	0	0	NA	NA	NA	1	0	0	0	0
1190005I06Rik	140.7	-1.297	0.3345	-3.877	0.0001056	0.0004275	95.27	207.7	194.4	65.58
1190007I07Rik	202.3	1.278	0.2751	4.646	3.382e-06	1.851e-05	296.6	110.5	127.1	275.1
1200014J11Rik	2607	0.1334	0.1413	0.9442	0.3451	0.4758	2845	2428	2549	2607
1300002E11Rik	566.2	-0.7184	0.1882	-3.817	0.0001349	0.0005354	419.2	725	682.4	438.3
1300017J02Rik	1.622	-0.9777	2.5566	-0.3824	0.7021	1	0.6352	1.331	2.923	1.6
1500004A13Rik	335	0.07062	0.2472	0.2857	0.7751	0.8474	322	276.3	378.5	363.1
1500009C09Rik	0	0	NA	NA	NA	1	0	0	0	0
1500009L16Rik	357.9	-0.306	0.2159	-1.418	0.1563	0.2567	316.9	385.5	406.2	323.1
1500011B03Rik	86.63	0.1679	0.3917	0.4288	0.6681	0.7668	80.03	79.22	83.29	104
1500011K16Rik	182.3	0.03134	0.2824	0.111	0.9117	0.9438	172.1	171.8	188.5	196.7
1500012F01Rik	1451	0.2266	0.1519	1.491	0.1359	0.2286	1501	1351	1322	1632
1500012K07Rik	0	0	NA	NA	NA	1	0	0	0	0
1500015A07Rik	120.5	0.006155	0.3417	0.01801	0.9856	0.9913	135.3	127.2	114	105.6
1500015L24Rik	0	0	NA	NA	NA	1	0	0	0	0
1500015O10Rik	4.048	0.1426	1.6338	0.08725	0.9305	1	3.811	4.66	2.923	4.799
1500017E21Rik	13.65	-1.678	1.1037	-1.521	0.1284	0.218	10.8	31.96	10.23	1.6
1500026H17Rik	7.08	-2.228	1.3554	-1.644	0.1002	0.1777	3.176	13.31	10.23	1.6
1600002D24Rik	1.289	-0.3511	3.1042	-0.1131	0.91	1	0.6352	0	2.923	1.6
1600002H07Rik	380.6	0.7134	0.2195	3.25	0.001156	0.003718	433.8	290.3	285	513.4
1600002K03Rik	90.23	0.852	0.3804	2.24	0.02509	0.05549	122	67.24	61.37	110.4
1600010M07Rik	0	0	NA	NA	NA	1	0	0	0	0
1600012H06Rik	564.2	0.04085	0.1905	0.2144	0.8302	0.8869	592.6	583.2	529	551.8
1600014C10Rik	430	-0.3675	0.2082	-1.765	0.07748	0.144	360.8	456	512.9	390.3
1600014C23Rik	3.246	-0.2893	1.8573	-0.1558	0.8762	1	1.27	3.994	2.923	4.799
1600014K23Rik	0	0	NA	NA	NA	1	0	0	0	0
1600015I10Rik	0.3653	-1.847	4.9428	-0.3737	0.7086	1	0	0	1.461	0
1600019K03Rik	0	0	NA	NA	NA	1	0	0	0	0
1600020E01Rik	219.3	-0.3397	0.2632	-1.291	0.1968	0.3078	208.3	244.3	247	177.5
1600023N17Rik	9.049	0.05324	1.1599	0.0459	0.9634	0.9771	5.716	5.992	11.69	12.8
1600025M17Rik	0	0	NA	NA	NA	1	0	0	0	0
1600027J07Rik	0	0	NA	NA	NA	1	0	0	0	0
1600029I14Rik	1.942	0.7932	2.4924	0.3183	0.7503	1	1.905	2.663	0	3.199
1600029O15Rik	1.429	-3.919	3.2024	-1.224	0.221	1	0	1.331	4.384	0
1700001C02Rik	0	0	NA	NA	NA	1	0	0	0	0
1700001C19Rik	0.1588	1.315	4.9657	0.2648	0.7911	1	0.6352	0	0	0
1700001D01Rik	2.416	0.4427	2.1087	0.2099	0.8337	1	3.811	1.331	2.923	1.6
1700001F09Rik	0	0	NA	NA	NA	1	0	0	0	0
1700001G01Rik	0	0	NA	NA	NA	1	0	0	0	0
1700001G11Rik	0.6581	-1.204	4.3605	-0.276	0.7825	1	0.6352	1.997	0	0
1700001G17Rik	3.979	-0.2235	1.7279	-0.1294	0.8971	1	1.27	5.326	2.923	6.398
1700001J03Rik	2.431	-0.393	2.0714	-0.1897	0.8495	1	2.541	2.663	2.923	1.6
1700001J11Rik	30.23	-0.01887	0.6485	-0.02909	0.9768	0.9864	36.84	26.63	35.07	22.39
1700001K19Rik	9.622	-0.7829	1.0894	-0.7187	0.4723	0.6011	7.622	11.32	13.15	6.398
1700001K23Rik	5.335	-0.349	1.4648	-0.2382	0.8117	0.8735	4.446	3.329	8.768	4.799
1700001L05Rik	46.32	-0.4618	0.5106	-0.9044	0.3658	0.4972	38.11	54.59	52.61	39.99
1700001L19Rik	0.3653	-1.847	4.9428	-0.3737	0.7086	1	0	0	1.461	0
1700001O22Rik	18.81	-0.3574	0.7869	-0.4541	0.6498	0.7522	18.42	21.97	20.46	14.4
1700001P01Rik	9.489	0.7477	1.1375	0.6573	0.511	0.6366	8.257	9.32	4.384	16
1700003C15Rik	0	0	NA	NA	NA	1	0	0	0	0
1700003D09Rik	171	0.7414	0.2921	2.538	0.01116	0.02754	205.2	117.8	138.8	222.3
1700003E16Rik	0.3329	-1.932	4.9395	-0.3911	0.6957	1	0	1.331	0	0
1700003E24Rik	0	0	NA	NA	NA	1	0	0	0	0
1700003F12Rik	15.32	0.06022	0.8631	0.06977	0.9444	0.9646	15.24	13.98	16.07	16
1700003G13Rik	0	0	NA	NA	NA	1	0	0	0	0
1700003G18Rik	0.1588	1.315	4.9657	0.2648	0.7911	1	0.6352	0	0	0
1700003H04Rik	0	0	NA	NA	NA	1	0	0	0	0
1700003I22Rik	0	0	NA	NA	NA	1	0	0	0	0
1700003L19Rik	0	0	NA	NA	NA	1	0	0	0	0
1700003M02Rik	0.1664	-1.271	4.9702	-0.2557	0.7982	1	0	0.6657	0	0
1700003M07Rik	0	0	NA	NA	NA	1	0	0	0	0
1700003P14Rik	0.1664	-1.271	4.9702	-0.2557	0.7982	1	0	0.6657	0	0
1700006A11Rik	0	0	NA	NA	NA	1	0	0	0	0
1700006E09Rik	0	0	NA	NA	NA	1	0	0	0	0
1700006F04Rik	0	0	NA	NA	NA	1	0	0	0	0
1700006H21Rik	0	0	NA	NA	NA	1	0	0	0	0
1700007B14Rik	0	0	NA	NA	NA	1	0	0	0	0
1700007F19Rik	0	0	NA	NA	NA	1	0	0	0	0
1700007G11Rik	0	0	NA	NA	NA	1	0	0	0	0
1700007J10Rik	217.2	0.109	0.2607	0.4183	0.6757	0.7723	231.8	217.7	200.2	219.1
1700007K09Rik	0.3176	1.963	4.937	0.3975	0.691	1	1.27	0	0	0
1700007K13Rik	0.6657	-2.883	4.8475	-0.5947	0.552	1	0	2.663	0	0
1700007L15Rik	32.36	-0.5344	0.6388	-0.8366	0.4028	0.5332	34.3	36.62	40.92	17.59
1700007P06Rik	0.3653	-1.847	4.9428	-0.3737	0.7086	1	0	0	1.461	0
1700008C04Rik	0.1664	-1.271	4.9702	-0.2557	0.7982	1	0	0.6657	0	0
1700008J07Rik	120.5	-0.2809	0.356	-0.7892	0.43	0.5606	118.1	109.8	156.4	97.57
1700008K24Rik	0	0	NA	NA	NA	1	0	0	0	0
1700008O03Rik	15.73	-0.04787	0.8687	-0.0551	0.9561	0.9719	15.24	19.97	11.69	16
1700008P02Rik	0	0	NA	NA	NA	1	0	0	0	0
1700009C05Rik	0	0	NA	NA	NA	1	0	0	0	0
1700009J07Rik	0.3999	1.992	4.936	0.4035	0.6866	1	0	0	0	1.6
1700009N14Rik	0	0	NA	NA	NA	1	0	0	0	0
1700010B08Rik	0.1588	1.315	4.9657	0.2648	0.7911	1	0.6352	0	0	0
1700010D01Rik	0.8322	-3.204	4.4242	-0.7242	0.4689	1	0	3.329	0	0
1700010I02Rik	0	0	NA	NA	NA	1	0	0	0	0
1700010I14Rik	90.5	-0.4504	0.376	-1.198	0.2311	0.3502	74.95	107.8	100.8	78.38
1700010J16Rik	0	0	NA	NA	NA	1	0	0	0	0
1700010K23Rik	0	0	NA	NA	NA	1	0	0	0	0
1700011A15Rik	0	0	NA	NA	NA	1	0	0	0	0
1700011B04Rik	0.3653	-1.847	4.9428	-0.3737	0.7086	1	0	0	1.461	0
1700011C11Rik	0	0	NA	NA	NA	1	0	0	0	0
1700011E24Rik	3.518	-0.7284	1.9287	-0.3777	0.7057	1	0.6352	1.331	7.307	4.799
1700011H14Rik	0	0	NA	NA	NA	1	0	0	0	0
1700011I03Rik	0	0	NA	NA	NA	1	0	0	0	0
1700011L22Rik	0	0	NA	NA	NA	1	0	0	0	0
1700011M02Rik	0	0	NA	NA	NA	1	0	0	0	0
1700012A03Rik	0	0	NA	NA	NA	1	0	0	0	0
1700012B07Rik	0	0	NA	NA	NA	1	0	0	0	0
1700012B09Rik	0.1588	1.315	4.9657	0.2648	0.7911	1	0.6352	0	0	0
1700012C14Rik	0.7251	1.271	3.8312	0.3317	0.7401	1	0.6352	0.6657	0	1.6
1700012D01Rik	9.735	-1.55	1.1263	-1.376	0.1688	0.2729	6.352	13.31	16.07	3.199
1700012D14Rik	14.84	-0.8819	0.9139	-0.9651	0.3345	0.4648	13.97	19.97	19	6.398
1700012D16Rik	0	0	NA	NA	NA	1	0	0	0	0
1700012H19Rik	0	0	NA	NA	NA	1	0	0	0	0
1700012I11Rik	0	0	NA	NA	NA	1	0	0	0	0
1700012L04Rik	1.8	2.294	2.7189	0.8437	0.3988	1	2.541	0	1.461	3.199
1700012P22Rik	0	0	NA	NA	NA	1	0	0	0	0
1700013D24Rik	0	0	NA	NA	NA	1	0	0	0	0
1700013F07Rik	0	0	NA	NA	NA	1	0	0	0	0
1700013G24Rik	0	0	NA	NA	NA	1	0	0	0	0
1700013H16Rik	0	0	NA	NA	NA	1	0	0	0	0
1700015E13Rik	0	0	NA	NA	NA	1	0	0	0	0
1700015F17Rik	0	0	NA	NA	NA	1	0	0	0	0
1700015G11Rik	0	0	NA	NA	NA	1	0	0	0	0
1700016C15Rik	1.125	2.028	3.2588	0.6225	0.5336	1	0.6352	0.6657	0	3.199
1700016D06Rik	2.613	-1.445	2.063	-0.7004	0.4837	1	1.27	4.66	2.923	1.6
1700016G22Rik	0.5241	-0.5602	4.8587	-0.1153	0.9082	1	0.6352	0	1.461	0
1700016H13Rik	0	0	NA	NA	NA	1	0	0	0	0
1700016K19Rik	0.3176	1.963	4.937	0.3975	0.691	1	1.27	0	0	0
1700016L04Rik	0.4993	-2.479	4.8939	-0.5065	0.6125	1	0	1.997	0	0
1700016L21Rik	0.7652	0.107	4.2374	0.02525	0.9799	1	0	0	1.461	1.6
1700016P04Rik	0	0	NA	NA	NA	1	0	0	0	0
1700017B05Rik	1164	0.4865	0.1644	2.959	0.003089	0.008856	1263	946	992.2	1456
1700017D01Rik	0	0	NA	NA	NA	1	0	0	0	0
1700017G19Rik	0	0	NA	NA	NA	1	0	0	0	0
1700017J07Rik	0	0	NA	NA	NA	1	0	0	0	0
1700017L05Rik	0	0	NA	NA	NA	1	0	0	0	0
1700017N19Rik	0	0	NA	NA	NA	1	0	0	0	0
1700018A04Rik	0	0	NA	NA	NA	1	0	0	0	0
1700018B08Rik	0.1588	1.315	4.9657	0.2648	0.7911	1	0.6352	0	0	0
1700018B24Rik	0	0	NA	NA	NA	1	0	0	0	0
1700018C11Rik	0	0	NA	NA	NA	1	0	0	0	0
1700018F24Rik	0	0	NA	NA	NA	1	0	0	0	0
1700018G05Rik	0	0	NA	NA	NA	1	0	0	0	0
1700018L02Rik	91.85	-0.7143	0.3821	-1.87	0.06154	0.1187	61.61	110.5	116.9	78.38
1700019A02Rik	0.8016	1.569	4.0326	0.3891	0.6972	1	2.541	0.6657	0	0
1700019B03Rik	0.924	0.7939	3.5434	0.2241	0.8227	1	0.6352	0	1.461	1.6
1700019B21Rik	0	0	NA	NA	NA	1	0	0	0	0
1700019C18Rik	0.1664	-1.271	4.9702	-0.2557	0.7982	1	0	0.6657	0	0
1700019D03Rik	0.8417	0.6588	3.9948	0.1649	0.869	1	1.905	0	1.461	0
1700019E08Rik	0	0	NA	NA	NA	1	0	0	0	0
1700019G17Rik	180.9	0.05712	0.2813	0.2031	0.8391	0.8936	188.6	187.7	166.6	180.7
1700019G24Rik	0	0	NA	NA	NA	1	0	0	0	0
1700019L03Rik	157	-0.8208	0.3014	-2.723	0.006462	0.01705	122	199.1	203.1	104
1700019M22Rik	0	0	NA	NA	NA	1	0	0	0	0
1700019N19Rik	0	0	NA	NA	NA	1	0	0	0	0
1700019O17Rik	3.156	-1.457	2.1059	-0.6917	0.4891	1	3.176	7.989	1.461	0
1700020A23Rik	1.167	0.4052	3.1378	0.1291	0.8973	1	2.541	0.6657	1.461	0
1700020D05Rik	25.65	-1.345	0.6931	-1.94	0.05237	0.1035	15.88	35.95	37.99	12.8
1700020G17Rik	0	0	NA	NA	NA	1	0	0	0	0
1700020I14Rik	1492	-0.09372	0.1489	-0.6296	0.529	0.6524	1475	1526	1556	1411
1700020L24Rik	3.233	1.004	2.0291	0.495	0.6206	1	2.541	3.994	0	6.398
1700020M21Rik	0	0	NA	NA	NA	1	0	0	0	0
1700020N01Rik	1.555	-2.605	2.8237	-0.9225	0.3563	1	0.6352	2.663	2.923	0
1700020N15Rik	0	0	NA	NA	NA	1	0	0	0	0
1700020N18Rik	0.3653	-1.847	4.9428	-0.3737	0.7086	1	0	0	1.461	0
1700021F05Rik	482.8	0.3533	0.2137	1.653	0.09826	0.1749	583.1	467.3	379.9	500.6
1700021F07Rik	0	0	NA	NA	NA	1	0	0	0	0
1700021K19Rik	1464	0.1383	0.1835	0.754	0.4508	0.5808	1341	1266	1520	1727
1700021N21Rik	2.952	-3.591	2.271	-1.581	0.1138	1	0.6352	5.326	5.845	0
1700022A21Rik	0	0	NA	NA	NA	1	0	0	0	0
1700022A22Rik	0	0	NA	NA	NA	1	0	0	0	0
1700022E09Rik	0	0	NA	NA	NA	1	0	0	0	0
1700022H01Rik	3.581	0.6511	1.7726	0.3673	0.7134	1	3.811	1.331	4.384	4.799
1700022H16Rik	0	0	NA	NA	NA	1	0	0	0	0
1700022I11Rik	9.077	0.3258	1.1247	0.2897	0.7721	0.8454	8.892	5.992	10.23	11.2
1700023C21Rik	0	0	NA	NA	NA	1	0	0	0	0
1700023F02Rik	0	0	NA	NA	NA	1	0	0	0	0
1700023F06Rik	3.887	-0.4985	1.6727	-0.298	0.7657	1	3.176	3.329	5.845	3.199
1700024B18Rik	0	0	NA	NA	NA	1	0	0	0	0
1700024F13Rik	0.3176	1.963	4.937	0.3975	0.691	1	1.27	0	0	0
1700024G13Rik	0	0	NA	NA	NA	1	0	0	0	0
1700024I08Rik	0	0	NA	NA	NA	1	0	0	0	0
1700024N05Rik	0	0	NA	NA	NA	1	0	0	0	0
1700024P04Rik	0	0	NA	NA	NA	1	0	0	0	0
1700024P16Rik	3.925	-2.223	1.9742	-1.126	0.2601	1	0	6.657	5.845	3.199
1700025B11Rik	0	0	NA	NA	NA	1	0	0	0	0
1700025C18Rik	0	0	NA	NA	NA	1	0	0	0	0
1700025F22Rik	0	0	NA	NA	NA	1	0	0	0	0
1700025F24Rik	0.1588	1.315	4.9657	0.2648	0.7911	1	0.6352	0	0	0
1700025G04Rik	1032	-0.1608	0.1768	-0.9093	0.3632	0.4947	1070	1140	1040	876.5
1700025J12Rik	0	0	NA	NA	NA	1	0	0	0	0
1700025K24Rik	0	0	NA	NA	NA	1	0	0	0	0
1700025M24Rik	0.8971	-3.242	3.8618	-0.8396	0.4011	1	0	0.6657	2.923	0
1700025N23Rik	0	0	NA	NA	NA	1	0	0	0	0
1700026D08Rik	0	0	NA	NA	NA	1	0	0	0	0
1700026D11Rik	2.412	-2.455	2.3531	-1.043	0.2969	1	1.27	3.994	4.384	0
1700026F02Rik	0	0	NA	NA	NA	1	0	0	0	0
1700026J14Rik	0.1588	1.315	4.9657	0.2648	0.7911	1	0.6352	0	0	0
1700026L06Rik	1.423	-0.7241	2.6802	-0.2702	0.787	1	0.6352	1.997	1.461	1.6
1700027A15Rik	0	0	NA	NA	NA	1	0	0	0	0
1700027F06Rik	0	0	NA	NA	NA	1	0	0	0	0
1700027F09Rik	0	0	NA	NA	NA	1	0	0	0	0
1700027H10Rik	0	0	NA	NA	NA	1	0	0	0	0
1700027I24Rik	0	0	NA	NA	NA	1	0	0	0	0
1700027J07Rik	4.836	-0.5109	1.5541	-0.3287	0.7424	0.8255	1.905	6.657	4.384	6.398
1700028B04Rik	0	0	NA	NA	NA	1	0	0	0	0
1700028D13Rik	0	0	NA	NA	NA	1	0	0	0	0
1700028E10Rik	13.12	-0.09244	0.9744	-0.09487	0.9244	0.9517	15.24	8.655	19	9.597
1700028I16Rik	0.7652	0.107	4.2374	0.02525	0.9799	1	0	0	1.461	1.6
1700028J19Rik	6.821	2.341	1.4915	1.57	0.1165	0.2012	8.892	3.994	0	14.4
1700028K03Rik	65.41	-0.1346	0.4827	-0.2789	0.7803	0.8511	80.67	77.89	59.91	43.19
1700028M03Rik	0	0	NA	NA	NA	1	0	0	0	0
1700028P14Rik	0	0	NA	NA	NA	1	0	0	0	0
1700028P15Rik	0	0	NA	NA	NA	1	0	0	0	0
1700029B22Rik	0	0	NA	NA	NA	1	0	0	0	0
1700029F12Rik	0	0	NA	NA	NA	1	0	0	0	0
1700029H14Rik	0.9833	-0.9497	3.6845	-0.2577	0.7966	1	1.27	2.663	0	0
1700029I15Rik	24.29	0.1242	0.6961	0.1784	0.8584	0.9072	27.95	21.97	24.84	22.39
1700029J03Rik	0	0	NA	NA	NA	1	0	0	0	0
1700029J07Rik	47.09	-0.05564	0.5137	-0.1083	0.9137	0.9451	41.29	43.27	52.61	51.18
1700029M20Rik	0.1588	1.315	4.9657	0.2648	0.7911	1	0.6352	0	0	0
1700029N11Rik	0	0	NA	NA	NA	1	0	0	0	0
1700029P11Rik	0.6829	0.1264	4.3551	0.02903	0.9768	1	1.27	0	1.461	0
1700030A11Rik	8.849	-2.851	1.2723	-2.241	0.02503	0.05538	2.541	16.64	14.61	1.6
1700030C10Rik	4.708	-1.15	1.6156	-0.712	0.4765	1	1.27	3.994	8.768	4.799
1700030F04Rik	0	0	NA	NA	NA	1	0	0	0	0
1700030F18Rik	0.1664	-1.271	4.9702	-0.2557	0.7982	1	0	0.6657	0	0
1700030J22Rik	14.3	-1.695	0.9432	-1.797	0.0724	0.1361	8.257	19.31	24.84	4.799
1700030K09Rik	415	-0.07153	0.2128	-0.3361	0.7368	0.8215	410.9	390.8	461.8	396.7
1700030L20Rik	0.5241	-0.5602	4.8587	-0.1153	0.9082	1	0.6352	0	1.461	0
1700030M09Rik	0.1664	-1.271	4.9702	-0.2557	0.7982	1	0	0.6657	0	0
1700030N03Rik	0	0	NA	NA	NA	1	0	0	0	0
1700030O20Rik	0	0	NA	NA	NA	1	0	0	0	0
1700031A10Rik	0	0	NA	NA	NA	1	0	0	0	0
1700031F05Rik	0	0	NA	NA	NA	1	0	0	0	0
1700031M16Rik	0	0	NA	NA	NA	1	0	0	0	0
1700031P21Rik	1.064	-3.501	3.5722	-0.98	0.3271	1	0	1.331	2.923	0
1700034E13Rik	0	0	NA	NA	NA	1	0	0	0	0
1700034G24Rik	0	0	NA	NA	NA	1	0	0	0	0
1700034H15Rik	30.79	-0.7144	0.6369	-1.122	0.262	0.3867	21.6	45.27	30.69	25.59
1700034I23Rik	10.86	-1.354	1.0691	-1.266	0.2054	0.3186	4.446	11.98	19	7.998
1700034J05Rik	0.1664	-1.271	4.9702	-0.2557	0.7982	1	0	0.6657	0	0
1700034K08Rik	0	0	NA	NA	NA	1	0	0	0	0
1700034O15Rik	0	0	NA	NA	NA	1	0	0	0	0
1700034P13Rik	227.6	-0.3718	0.2836	-1.311	0.1899	0.2991	183.6	213	301	212.7
1700036G14Rik	0	0	NA	NA	NA	1	0	0	0	0
1700037C18Rik	49.49	-0.4447	0.5157	-0.8624	0.3885	0.5198	50.81	55.26	59.91	31.99
1700037H04Rik	567.8	0.4071	0.1872	2.175	0.02966	0.06411	633.9	474	502.7	660.6
1700039E15Rik	0.1664	-1.271	4.9702	-0.2557	0.7982	1	0	0.6657	0	0
1700039E22Rik	0	0	NA	NA	NA	1	0	0	0	0
1700040L02Rik	0	0	NA	NA	NA	1	0	0	0	0
1700041A01Rik	0.1664	-1.271	4.9702	-0.2557	0.7982	1	0	0.6657	0	0
1700041C23Rik	0.3329	-1.932	4.9395	-0.3911	0.6957	1	0	1.331	0	0
1700041M19Rik	0	0	NA	NA	NA	1	0	0	0	0
1700042G07Rik	0	0	NA	NA	NA	1	0	0	0	0
1700042G15Rik	0	0	NA	NA	NA	1	0	0	0	0
1700042O10Rik	6.748	0.924	1.4297	0.6463	0.5181	0.6431	3.811	7.323	1.461	14.4
1700044C05Rik	0	0	NA	NA	NA	1	0	0	0	0
1700044K03Rik	0	0	NA	NA	NA	1	0	0	0	0
1700045H11Rik	0	0	NA	NA	NA	1	0	0	0	0
1700046C09Rik	0	0	NA	NA	NA	1	0	0	0	0
1700047A11Rik	35.34	-1.096	0.5924	-1.851	0.06422	0.1229	24.14	52.59	43.84	20.79
1700047E10Rik	0.5663	0.6766	4.7213	0.1433	0.886	1	0	0.6657	0	1.6
1700047G03Rik	0.3252	0.01281	4.9382	0.002593	0.9979	1	0.6352	0.6657	0	0
1700047I17Rik2	918.9	-0.1041	0.1787	-0.5823	0.5603	0.6786	948.9	1022	882.6	822.1
1700047L14Rik	0	0	NA	NA	NA	1	0	0	0	0
1700047M11Rik	2.653	-2.018	2.1252	-0.9496	0.3423	1	0.6352	3.994	4.384	1.6
1700048M11Rik	7.049	-1.117	1.5013	-0.7443	0.4567	0.5862	8.257	5.326	14.61	0
1700048O20Rik	275.4	0.1719	0.2367	0.7261	0.4678	0.5972	289	252.3	266	294.3
1700049E15Rik	0	0	NA	NA	NA	1	0	0	0	0
1700049E22Rik	0	0	NA	NA	NA	1	0	0	0	0
1700049G17Rik	234.4	-0.5512	0.2653	-2.078	0.03774	0.07871	208.3	300.9	257.2	171.1
1700049L16Rik	0	0	NA	NA	NA	1	0	0	0	0
1700051A21Rik	0	0	NA	NA	NA	1	0	0	0	0
1700052I22Rik	0.1664	-1.271	4.9702	-0.2557	0.7982	1	0	0.6657	0	0
1700052K11Rik	329.3	-0.8807	0.232	-3.796	0.0001468	0.0005788	249.6	450	404.8	212.7
1700054A03Rik	0	0	NA	NA	NA	1	0	0	0	0
1700054K19Rik	0	0	NA	NA	NA	1	0	0	0	0
1700054M17Rik	0	0	NA	NA	NA	1	0	0	0	0
1700055C04Rik	0	0	NA	NA	NA	1	0	0	0	0
1700056E22Rik	65.89	-1.239	0.4788	-2.588	0.009646	0.0243	34.93	115.2	68.68	44.79
1700057G04Rik	0.1664	-1.271	4.9702	-0.2557	0.7982	1	0	0.6657	0	0
1700057H15Rik	0	0	NA	NA	NA	1	0	0	0	0
1700057H21Rik	0	0	NA	NA	NA	1	0	0	0	0
1700060C16Rik	0	0	NA	NA	NA	1	0	0	0	0
1700060C20Rik	0.3176	1.963	4.937	0.3975	0.691	1	1.27	0	0	0
1700061F12Rik	0	0	NA	NA	NA	1	0	0	0	0
1700061G19Rik	11.02	0.1318	1.025	0.1286	0.8977	0.9346	10.16	7.989	13.15	12.8
1700061I17Rik	0	0	NA	NA	NA	1	0	0	0	0
1700061J23Rik	0	0	NA	NA	NA	1	0	0	0	0
1700063A18Rik	0	0	NA	NA	NA	1	0	0	0	0
1700063D05Rik	0.1588	1.315	4.9657	0.2648	0.7911	1	0.6352	0	0	0
1700063O14Rik	0	0	NA	NA	NA	1	0	0	0	0
1700064J06Rik	0	0	NA	NA	NA	1	0	0	0	0
1700064M15Rik	0.3329	-1.932	4.9395	-0.3911	0.6957	1	0	1.331	0	0
1700065D16Rik	5.716	0.2626	1.471	0.1785	0.8583	0.9072	6.352	8.655	1.461	6.398
1700065I16Rik	0	0	NA	NA	NA	1	0	0	0	0
1700065J11Rik	0	0	NA	NA	NA	1	0	0	0	0
1700065J18Rik	0.484	0.6603	4.9094	0.1345	0.893	1	1.27	0.6657	0	0
1700065L07Rik	0	0	NA	NA	NA	1	0	0	0	0
1700065O20Rik	0	0	NA	NA	NA	1	0	0	0	0
1700066B17Rik	0	0	NA	NA	NA	1	0	0	0	0
1700066B19Rik	93.01	0.8675	0.3888	2.231	0.02567	0.05656	101.6	62.58	68.68	139.2
1700066J03Rik	0.1588	1.315	4.9657	0.2648	0.7911	1	0.6352	0	0	0
1700066M21Rik	266	0.3711	0.2819	1.317	0.188	0.2968	364.6	243.7	222.1	233.5
1700066N21Rik	0	0	NA	NA	NA	1	0	0	0	0
1700066O22Rik	0	0	NA	NA	NA	1	0	0	0	0
1700067G17Rik	0	0	NA	NA	NA	1	0	0	0	0
1700067K01Rik	24.75	0.05679	0.6997	0.08115	0.9353	0.9585	20.33	21.97	26.3	30.39
1700067P10Rik	0.4993	-2.479	4.8939	-0.5065	0.6125	1	0	1.997	0	0
1700069L16Rik	0	0	NA	NA	NA	1	0	0	0	0
1700069P05Rik	0.1664	-1.271	4.9702	-0.2557	0.7982	1	0	0.6657	0	0
1700071K01Rik	0.1588	1.315	4.9657	0.2648	0.7911	1	0.6352	0	0	0
1700071M16Rik	0	0	NA	NA	NA	1	0	0	0	0
1700072B07Rik	0	0	NA	NA	NA	1	0	0	0	0
1700072I22Rik	0	0	NA	NA	NA	1	0	0	0	0
1700072O05Rik	1.794	-4.244	2.9623	-1.433	0.152	1	0	1.331	5.845	0
1700073E17Rik	1.257	-0.389	2.8177	-0.138	0.8902	1	0.6352	1.331	1.461	1.6
1700074H08Rik	0	0	NA	NA	NA	1	0	0	0	0
1700074P13Rik	0	0	NA	NA	NA	1	0	0	0	0
1700080E11Rik	0	0	NA	NA	NA	1	0	0	0	0
1700080N15Rik	0	0	NA	NA	NA	1	0	0	0	0
1700080O16Rik	0	0	NA	NA	NA	1	0	0	0	0
1700081H04Rik	0	0	NA	NA	NA	1	0	0	0	0
1700084C01Rik	0	0	NA	NA	NA	1	0	0	0	0
1700084D21Rik	0.3653	-1.847	4.9428	-0.3737	0.7086	1	0	0	1.461	0
1700084E18Rik	16.1	-1.415	0.8791	-1.61	0.1075	0.1883	10.8	25.3	21.92	6.398
1700084F23Rik	0	0	NA	NA	NA	1	0	0	0	0
1700084J12Rik	38.92	0.4893	0.5591	0.8751	0.3815	0.5129	45.73	28.63	36.53	44.79
1700084M14Rik	0	0	NA	NA	NA	1	0	0	0	0
1700085C21Rik	0	0	NA	NA	NA	1	0	0	0	0
1700086L19Rik	0	0	NA	NA	NA	1	0	0	0	0
1700086O06Rik	156.4	0.7517	0.3089	2.434	0.01494	0.0356	205.2	103.2	131.5	185.5
1700088E04Rik	173.3	-0.8627	0.2954	-2.921	0.003489	0.009875	135.9	233.7	214.8	108.8
1700091H14Rik	0.3176	1.963	4.937	0.3975	0.691	1	1.27	0	0	0
1700092C02Rik	0	0	NA	NA	NA	1	0	0	0	0
1700092C10Rik	0	0	NA	NA	NA	1	0	0	0	0
1700092E19Rik	0	0	NA	NA	NA	1	0	0	0	0
1700092K14Rik	0	0	NA	NA	NA	1	0	0	0	0
1700092M07Rik	14.46	0.5338	0.9049	0.5899	0.5553	0.6743	18.42	14.65	8.768	16
1700093K21Rik	0.3329	-1.932	4.9395	-0.3911	0.6957	1	0	1.331	0	0
1700094D03Rik	165.7	-0.5045	0.3029	-1.665	0.09583	0.1714	142.9	171.1	219.2	129.6
1700094J05Rik	233.5	0.5745	0.2583	2.224	0.02612	0.05738	280.1	203	171	279.9
1700094M24Rik	0	0	NA	NA	NA	1	0	0	0	0
1700095A21Rik	0	0	NA	NA	NA	1	0	0	0	0
1700095B10Rik	0	0	NA	NA	NA	1	0	0	0	0
1700095J12Rik	4.134	-1.166	1.6972	-0.6872	0.492	1	1.905	2.663	8.768	3.199
1700096J18Rik	2.692	1.502	2.0356	0.7377	0.4607	1	3.176	1.331	1.461	4.799
1700096K18Rik	131.8	-1.391	0.4239	-3.281	0.001033	0.003359	90.19	258.3	124.2	54.38
1700096P03Rik	0	0	NA	NA	NA	1	0	0	0	0
1700097N02Rik	85.84	-0.1169	0.3845	-0.304	0.7611	0.8389	78.76	90.54	87.68	86.37
1700099I09Rik	0	0	NA	NA	NA	1	0	0	0	0
1700100I10Rik	2.397	-1.287	2.2776	-0.5651	0.572	1	2.541	2.663	4.384	0
1700100L14Rik	0.7327	-0.03038	4.2446	-0.007156	0.9943	1	0	1.331	0	1.6
1700101E01Rik	0.6905	-1.199	3.8887	-0.3084	0.7578	1	0.6352	0.6657	1.461	0
1700101I11Rik	0	0	NA	NA	NA	1	0	0	0	0
1700101O22Rik	0	0	NA	NA	NA	1	0	0	0	0
1700102H20Rik	13.11	2.204	1.0615	2.077	0.03784	0.07885	26.04	7.323	1.461	17.59
1700102P08Rik	13.47	0.1061	0.9218	0.1152	0.9083	0.9415	12.07	12.65	13.15	16
1700104L18Rik	0	0	NA	NA	NA	1	0	0	0	0
1700105P06Rik	5.863	-1.886	1.4582	-1.294	0.1958	0.3066	1.905	6.657	11.69	3.199
1700106J16Rik	0.3176	1.963	4.937	0.3975	0.691	1	1.27	0	0	0
1700108F19Rik	0.1588	1.315	4.9657	0.2648	0.7911	1	0.6352	0	0	0
1700108J01Rik	1.175	-0.4138	3.0863	-0.1341	0.8934	1	1.905	1.331	1.461	0
1700109G14Rik	0	0	NA	NA	NA	1	0	0	0	0
1700109G15Rik	0	0	NA	NA	NA	1	0	0	0	0
1700109H08Rik	82.28	0.2033	0.3963	0.5131	0.6079	0.7176	90.19	83.88	68.68	86.37
1700109I08Rik	0	0	NA	NA	NA	1	0	0	0	0
1700109K24Rik	0	0	NA	NA	NA	1	0	0	0	0
1700110C19Rik	1.175	-0.4138	3.0863	-0.1341	0.8934	1	1.905	1.331	1.461	0
1700110I01Rik	0	0	NA	NA	NA	1	0	0	0	0
1700110I07Rik	0	0	NA	NA	NA	1	0	0	0	0
1700110K17Rik	0	0	NA	NA	NA	1	0	0	0	0
1700111N16Rik	0	0	NA	NA	NA	1	0	0	0	0
1700112E06Rik	3.005	-2.236	2.1951	-1.019	0.3084	1	1.905	8.655	1.461	0
1700112H15Rik	0	0	NA	NA	NA	1	0	0	0	0
1700112J05Rik	0.1664	-1.271	4.9702	-0.2557	0.7982	1	0	0.6657	0	0
1700112J16Rik	0.5318	-2.5	4.7646	-0.5248	0.5997	1	0	0.6657	1.461	0
1700113A16Rik	232.4	-0.2324	0.2691	-0.8638	0.3877	0.5193	210.2	217	286.4	215.9
1700113B09Rik	0	0	NA	NA	NA	1	0	0	0	0
1700113H08Rik	0	0	NA	NA	NA	1	0	0	0	0
1700116B05Rik	0	0	NA	NA	NA	1	0	0	0	0
1700119H24Rik	0	0	NA	NA	NA	1	0	0	0	0
1700120C14Rik	48.29	-0.4575	0.5328	-0.8587	0.3905	0.5218	29.85	57.92	52.61	52.78
1700120E14Rik	0	0	NA	NA	NA	1	0	0	0	0
1700120G07Rik	0	0	NA	NA	NA	1	0	0	0	0
1700120K04Rik	20.72	-0.3328	0.8097	-0.411	0.681	0.7758	11.43	16.64	29.23	25.59
1700121L16Rik	0	0	NA	NA	NA	1	0	0	0	0
1700121N20Rik	1.197	-3.71	3.4188	-1.085	0.2778	1	0	3.329	1.461	0
1700122C19Rik	0	0	NA	NA	NA	1	0	0	0	0
1700122O11Rik	3.246	-0.2893	1.8573	-0.1558	0.8762	1	1.27	3.994	2.923	4.799
1700123I01Rik	1.341	-0.7284	2.9166	-0.2498	0.8028	1	1.905	1.997	1.461	0
1700123J17Rik	0.5587	2.595	4.6754	0.555	0.5789	1	0.6352	0	0	1.6
1700123K08Rik	0.1588	1.315	4.9657	0.2648	0.7911	1	0.6352	0	0	0
1700123L14Rik	0	0	NA	NA	NA	1	0	0	0	0
1700123M08Rik	29.77	-0.08172	0.6301	-0.1297	0.8968	0.9341	29.22	33.29	27.76	28.79
1700123O12Rik	0	0	NA	NA	NA	1	0	0	0	0
1700123O20Rik	914.7	0.04814	0.1641	0.2933	0.7693	0.844	946.4	910.7	888.5	913.3
1700123O21Rik	17.16	-0.06042	0.821	-0.07359	0.9413	0.9626	14.61	17.31	17.54	19.19
1700124L16Rik	6.671	-0.282	1.3624	-0.207	0.836	0.8911	4.446	11.32	2.923	7.998
1700125G02Rik	0	0	NA	NA	NA	1	0	0	0	0
1700125G22Rik	0.6905	-1.199	3.8887	-0.3084	0.7578	1	0.6352	0.6657	1.461	0
1700125H03Rik	0	0	NA	NA	NA	1	0	0	0	0
1700125H20Rik	2.498	-1.427	2.2944	-0.6221	0.5339	1	2.541	5.992	1.461	0
1700126H18Rik	0	0	NA	NA	NA	1	0	0	0	0
1700128A07Rik	0	0	NA	NA	NA	1	0	0	0	0
1700128F08Rik	0	0	NA	NA	NA	1	0	0	0	0
1700129C05Rik	0	0	NA	NA	NA	1	0	0	0	0
1810006J02Rik	0	0	NA	NA	NA	1	0	0	0	0
1810007C17Rik	0	0	NA	NA	NA	1	0	0	0	0
1810007D17Rik	0	0	NA	NA	NA	1	0	0	0	0
1810008I18Rik	0	0	NA	NA	NA	1	0	0	0	0
1810009A15Rik	642.1	0.4534	0.1821	2.49	0.01278	0.03102	709.5	536.6	546.5	775.8
1810009J06Rik	0	0	NA	NA	NA	1	0	0	0	0
1810010D01Rik	1.349	-1.503	2.9479	-0.5098	0.6102	1	1.27	2.663	1.461	0
1810010H24Rik	36.28	-1.338	0.5854	-2.285	0.02229	0.05021	20.33	49.93	54.07	20.79
1810011H11Rik	1.165	-3.689	3.8687	-0.9534	0.3404	1	0	4.66	0	0
1810011O10Rik	0.1664	-1.271	4.9702	-0.2557	0.7982	1	0	0.6657	0	0
1810012K16Rik	11.77	-1.78	1.0972	-1.622	0.1048	0.1844	8.257	15.31	21.92	1.6
1810013A23Rik	1.09	0.05429	3.0144	0.01801	0.9856	1	0.6352	0.6657	1.461	1.6
1810013L24Rik	1176	-0.4781	0.1683	-2.84	0.004513	0.01241	1071	1398	1344	892.5
1810014B01Rik	214.9	1.407	0.2656	5.297	1.179e-07	8.361e-07	318.8	119.8	115.4	305.5
1810018F18Rik	0	0	NA	NA	NA	1	0	0	0	0
1810019D21Rik	7.428	0.1731	1.23	0.1407	0.8881	0.9274	7.622	5.326	8.768	7.998
1810020O05Rik	0	0	NA	NA	NA	1	0	0	0	0
1810021B22Rik	29.73	-1.189	0.6538	-1.818	0.06906	0.1307	14.61	43.94	37.99	22.39
1810022K09Rik	647.1	0.8603	0.2482	3.467	0.000527	0.001832	1012	531.9	387.2	657.4
1810024B03Rik	2.34	0.2775	2.1229	0.1307	0.896	1	1.905	1.331	2.923	3.199
1810026B05Rik	788.7	-0.6782	0.1943	-3.49	0.0004834	0.0017	687.9	989.9	955.7	521.4
1810026J23Rik	1265	0.245	0.1658	1.478	0.1395	0.2332	1451	1238	1077	1292
1810030O07Rik	999.1	0.4322	0.1667	2.593	0.009514	0.02399	1213	872.1	830	1081
1810032O08Rik	589.7	0.9717	0.1853	5.244	1.569e-07	1.088e-06	797.1	395.4	401.9	764.6
1810034E14Rik	26.2	-1.364	0.7137	-1.911	0.05595	0.1096	17.78	46.6	29.23	11.2
1810037I17Rik	452.2	0.5444	0.2177	2.501	0.01239	0.0302	490.3	332.9	403.3	582.2
1810041H14Rik	20.62	-0.0274	0.7559	-0.03625	0.9711	0.9826	22.87	18.64	23.38	17.59
1810041L15Rik	0	0	NA	NA	NA	1	0	0	0	0
1810043G02Rik	209.9	-0.4088	0.2625	-1.557	0.1194	0.205	178.5	239	239.7	182.3
1810043H04Rik	203.8	0.4924	0.2676	1.84	0.06581	0.1254	237.5	161.1	178.3	238.3
1810044D09Rik	45.79	-0.1817	0.5809	-0.3128	0.7544	0.8342	55.26	63.91	33.61	30.39
1810046K07Rik	0.5587	2.595	4.6754	0.555	0.5789	1	0.6352	0	0	1.6
1810053B23Rik	0.1588	1.315	4.9657	0.2648	0.7911	1	0.6352	0	0	0
1810055G02Rik	332.3	-0.4355	0.222	-1.962	0.0498	0.09945	290.9	386.1	378.5	273.5
1810058I24Rik	434.9	0.2344	0.2084	1.125	0.2606	0.3851	445.2	420.1	377	497.4
1810062G17Rik	3.897	-0.9043	1.8502	-0.4888	0.625	1	5.081	4.66	5.845	0
1810062O18Rik	31.29	-0.4209	0.637	-0.6608	0.5087	0.6348	32.39	41.28	30.69	20.79
1810063I02Rik	0	0	NA	NA	NA	1	0	0	0	0
1810064F22Rik	0	0	NA	NA	NA	1	0	0	0	0
1810065E05Rik	0.3176	1.963	4.937	0.3975	0.691	1	1.27	0	0	0
2010001A14Rik	63.97	-0.6279	0.4404	-1.426	0.1539	0.2532	50.81	76.56	78.91	49.58
2010001E11Rik	5.586	-0.05213	1.4279	-0.03651	0.9709	0.9825	3.176	5.326	5.845	7.998
2010003K11Rik	0	0	NA	NA	NA	1	0	0	0	0
2010005H15Rik	1.2	3.678	3.895	0.9444	0.345	1	0	0	0	4.799
2010009K17Rik	9.089	0.654	1.1517	0.5678	0.5702	0.6877	8.257	9.32	4.384	14.4
2010010A06Rik	0.5318	-2.5	4.7646	-0.5248	0.5997	1	0	0.6657	1.461	0
2010012O05Rik	166.6	0.1868	0.289	0.6463	0.5181	0.6431	171.5	159.1	152	183.9
2010016I18Rik	105.8	-0.1276	0.3927	-0.325	0.7452	0.8272	75.58	99.86	119.8	128
2010106C02Rik	1.19	-2.195	3.1329	-0.7006	0.4836	1	0.6352	2.663	1.461	0
2010106E10Rik	0	0	NA	NA	NA	1	0	0	0	0
2010107E04Rik	1200	0.4819	0.16	3.012	0.002596	0.007589	1347	955.3	1048	1449
2010107G12Rik	547.7	0.4433	0.2066	2.145	0.03193	0.06822	607.8	408.8	521.7	652.6
2010107G23Rik	0	0	NA	NA	NA	1	0	0	0	0
2010109A12Rik	5.4	-0.7593	1.4796	-0.5132	0.6078	0.7176	1.905	5.992	7.307	6.398
2010109I03Rik	61.87	0.6039	0.4623	1.306	0.1915	0.3011	74.95	57.92	39.46	75.18
2010111I01Rik	1041	0.0909	0.1608	0.5652	0.5719	0.6888	1037	997.3	1019	1112
2010204K13Rik	64.21	2.704	0.5008	5.4	6.67e-08	4.947e-07	101.6	13.31	21.92	120
2010300C02Rik	4.723	0.3439	1.5141	0.2271	0.8203	1	5.716	3.994	4.384	4.799
2010308F09Rik	0.5241	-0.5602	4.8587	-0.1153	0.9082	1	0.6352	0	1.461	0
2010310C07Rik	0	0	NA	NA	NA	1	0	0	0	0
2010315B03Rik	0	0	NA	NA	NA	1	0	0	0	0
2010320M18Rik	162.4	-0.3101	0.3165	-0.9795	0.3273	0.4568	162	206.4	153.4	128
2200002D01Rik	169.5	0.07459	0.2953	0.2526	0.8006	0.8644	175.9	183.1	146.1	172.7
2200002J24Rik	0	0	NA	NA	NA	1	0	0	0	0
2210010C04Rik	0	0	NA	NA	NA	1	0	0	0	0
2210011C24Rik	9.735	-2.549	1.2268	-2.078	0.0377	0.07865	3.811	23.3	10.23	1.6
2210013O21Rik	15.53	1.045	0.8789	1.189	0.2344	0.354	17.78	8.655	11.69	23.99
2210015D19Rik	150.3	1.062	0.3073	3.455	0.0005509	0.001909	210.2	91.87	103.8	195.1
2210016F16Rik	15.49	-0.7422	0.9453	-0.7852	0.4324	0.5633	17.78	23.3	16.07	4.799
2210016L21Rik	811.3	-0.0008605	0.1728	-0.00498	0.996	0.9971	768.5	820.2	800.8	855.7
2210018M11Rik	1072	-0.2043	0.1885	-1.084	0.2784	0.4053	925.4	999.3	1298	1067
2210019I11Rik	0	0	NA	NA	NA	1	0	0	0	0
2210039B01Rik	3.306	0.7197	1.8482	0.3894	0.697	1	1.905	1.997	2.923	6.398
2210404E10Rik	0	0	NA	NA	NA	1	0	0	0	0
2210404O09Rik	49.12	0.1238	0.5103	0.2426	0.8083	0.8706	60.34	49.26	45.3	41.59
2210406O10Rik	12.58	1.56	0.995	1.568	0.1169	0.2017	17.15	7.989	4.384	20.79
2210407C18Rik	0	0	NA	NA	NA	1	0	0	0	0
2210408F21Rik	0	0	NA	NA	NA	1	0	0	0	0
2210408I21Rik	78.89	0.3325	0.4211	0.7895	0.4298	0.5605	103.5	77.23	62.84	71.98
2210409D07Rik	0	0	NA	NA	NA	1	0	0	0	0
2210409E12Rik	0	0	NA	NA	NA	1	0	0	0	0
2210414B05Rik	0	0	NA	NA	NA	1	0	0	0	0
2210416O15Rik	9.484	-2.112	1.1892	-1.776	0.07574	0.1413	5.081	16.64	14.61	1.6
2210417A02Rik	0	0	NA	NA	NA	1	0	0	0	0
2210420H20Rik	0	0	NA	NA	NA	1	0	0	0	0
2300002M23Rik	8.674	1.159	1.2757	0.9082	0.3638	0.4953	6.987	8.655	1.461	17.59
2300003K06Rik	0	0	NA	NA	NA	1	0	0	0	0
2300005B03Rik	0.8894	-1.628	3.9333	-0.414	0.6789	1	0.6352	0	2.923	0
2300009A05Rik	226.7	-0.7824	0.2791	-2.803	0.005062	0.01374	159.4	330.2	241.1	175.9
2310001H17Rik	6.032	-2.551	1.4986	-1.702	0.08872	0.1608	1.905	13.31	7.307	1.6
2310001K24Rik	1.617	0.9881	2.7153	0.3639	0.7159	1	1.27	1.997	0	3.199
2310002D06Rik	0.1664	-1.271	4.9702	-0.2557	0.7982	1	0	0.6657	0	0
2310002F09Rik	0	0	NA	NA	NA	1	0	0	0	0
2310002L09Rik	0	0	NA	NA	NA	1	0	0	0	0
2310003N18Rik	0.1664	-1.271	4.9702	-0.2557	0.7982	1	0	0.6657	0	0
2310005A03Rik	0.3329	-1.932	4.9395	-0.3911	0.6957	1	0	1.331	0	0
2310005E17Rik	0	0	NA	NA	NA	1	0	0	0	0
2310007B03Rik	0	0	NA	NA	NA	1	0	0	0	0
2310008N11Rik	0.1588	1.315	4.9657	0.2648	0.7911	1	0.6352	0	0	0
2310009A05Rik	171.5	0.6213	0.3121	1.991	0.0465	0.09386	232.5	155.8	114	183.9
2310009B15Rik	288.2	-0.006286	0.247	-0.02545	0.9797	0.9882	316.9	309.6	268.9	257.5
2310010G23Rik	33.25	0.05973	0.6006	0.09945	0.9208	0.9495	29.85	32.62	32.15	38.39
2310010J17Rik	51.69	0.2579	0.5004	0.5153	0.6063	0.7165	52.72	55.26	37.99	60.78
2310011J03Rik	934	0.112	0.1656	0.6763	0.4989	0.6258	999.7	924.7	870.9	940.5
2310015A10Rik	15.47	-1.929	0.9406	-2.05	0.04032	0.08318	5.081	16.64	32.15	7.998
2310015D24Rik	0	0	NA	NA	NA	1	0	0	0	0
2310016D03Rik	0	0	NA	NA	NA	1	0	0	0	0
2310020H05Rik	0	0	NA	NA	NA	1	0	0	0	0
2310022A10Rik	425.2	0.5504	0.2209	2.492	0.01271	0.03088	470.7	308.2	382.9	539
2310022B05Rik	545.9	-0.5214	0.1988	-2.622	0.008735	0.02227	413.5	610.5	675.1	484.7
2310030A07Rik	0	0	NA	NA	NA	1	0	0	0	0
2310030G06Rik	1.381	-1.496	2.9212	-0.5122	0.6085	1	1.27	1.331	2.923	0
2310033P09Rik	162.7	-0.08353	0.2934	-0.2847	0.7759	0.8477	150.5	173.1	160.7	166.3
2310034C09Rik	0	0	NA	NA	NA	1	0	0	0	0
2310034G01Rik	0	0	NA	NA	NA	1	0	0	0	0
2310034O05Rik	0	0	NA	NA	NA	1	0	0	0	0
2310035C23Rik	1372	-0.4256	0.1566	-2.718	0.006558	0.01726	1240	1569	1580	1099
2310036O22Rik	3011	0.3388	0.1454	2.331	0.01976	0.04519	3163	2537	2781	3564
2310039H08Rik	329.6	0.7596	0.2323	3.27	0.001075	0.003485	428.7	267.6	220.7	401.5
2310039L15Rik	0	0	NA	NA	NA	1	0	0	0	0
2310040G24Rik	4.465	-0.2182	1.5836	-0.1378	0.8904	1	5.081	6.657	2.923	3.199
2310043L19Rik	0	0	NA	NA	NA	1	0	0	0	0
2310043O21Rik	0	0	NA	NA	NA	1	0	0	0	0
2310045N01Rik	749.4	-0.6077	0.1773	-3.428	0.0006071	0.002077	560.8	886.1	922.1	628.6
2310045n01rik-mef2b	393	0.4724	0.2099	2.251	0.0244	0.0543	449.1	338.9	318.6	465.5
2310047M10Rik	370.4	-1.179	0.2298	-5.13	2.901e-07	1.933e-06	200.7	497.3	527.5	255.9
2310050C09Rik	0	0	NA	NA	NA	1	0	0	0	0
2310057J18Rik	0.1588	1.315	4.9657	0.2648	0.7911	1	0.6352	0	0	0
2310057M21Rik	291.7	0.4988	0.232	2.15	0.03153	0.06756	343.6	237	247	339.1
2310057N15Rik	0	0	NA	NA	NA	1	0	0	0	0
2310061I04Rik	185.6	0.5265	0.2794	1.885	0.05946	0.1154	210.9	143.8	160.7	227.1
2310061N02Rik	0	0	NA	NA	NA	1	0	0	0	0
2310065F04Rik	0.1664	-1.271	4.9702	-0.2557	0.7982	1	0	0.6657	0	0
2310067B10Rik	1898	-0.1989	0.1437	-1.383	0.1665	0.27	1724	2057	1998	1812
2310068J16Rik	98.18	0.4755	0.3905	1.218	0.2234	0.3407	91.46	74.56	89.14	137.6
2310069B03Rik	0.7652	0.107	4.2374	0.02525	0.9799	1	0	0	1.461	1.6
2310069G16Rik	0	0	NA	NA	NA	1	0	0	0	0
2310075C17Rik	86.99	-1.009	0.3914	-2.578	0.009951	0.02491	63.52	117.8	115.4	51.18
2310079G19Rik	0	0	NA	NA	NA	1	0	0	0	0
2310081J21Rik	0	0	NA	NA	NA	1	0	0	0	0
2400006E01Rik	0	0	NA	NA	NA	1	0	0	0	0
2410002F23Rik	1450	1.18	0.1758	6.709	1.954e-11	2.516e-10	2126	993.9	778.9	1900
2410003L11Rik	0.1664	-1.271	4.9702	-0.2557	0.7982	1	0	0.6657	0	0
2410004B18Rik	412	0.5048	0.2103	2.4	0.01641	0.03858	511.9	350.2	331.7	454.3
2410004I01Rik	0	0	NA	NA	NA	1	0	0	0	0
2410004P03Rik	6.946	-2.186	1.3612	-1.606	0.1083	0.1895	3.176	11.32	11.69	1.6
2410006H16Rik	2542	-0.1033	0.1495	-0.6908	0.4897	0.6171	2287	2750	2511	2620
2410012E07Rik	0	0	NA	NA	NA	1	0	0	0	0
2410015M20Rik	983.8	0.2696	0.1684	1.601	0.1095	0.191	1035	839.5	945.5	1115
2410016O06Rik	1378	0.7508	0.1558	4.82	1.434e-06	8.396e-06	1753	1082	970.3	1705
2410017I17Rik	17.39	3.871	1.0783	3.59	0.0003311	0.001205	19.05	2.663	1.461	46.39
2410018L13Rik	9.573	-0.5125	1.0922	-0.4692	0.6389	0.7431	6.352	10.65	11.69	9.597
2410021H03Rik	0	0	NA	NA	NA	1	0	0	0	0
2410089E03Rik	918	-0.5364	0.1676	-3.2	0.001376	0.004339	719	1053	1119	780.6
2410124H12Rik	0	0	NA	NA	NA	1	0	0	0	0
2410127L17Rik	561.6	0.807	0.2542	3.175	0.001498	0.004685	886	452.7	365.3	542.2
2410131K14Rik	94.07	0.3597	0.3868	0.9301	0.3523	0.4832	87.65	80.55	83.29	124.8
2410137M14Rik	0.5663	0.6766	4.7213	0.1433	0.886	1	0	0.6657	0	1.6
2410141K09Rik	0.9604	1.885	3.7599	0.5013	0.6162	1	3.176	0.6657	0	0
2500002B13Rik	26.45	0.4407	0.6726	0.6552	0.5124	0.6379	26.04	22.63	21.92	35.19
2500004C02Rik	79.51	0.5692	0.4191	1.358	0.1745	0.2802	99.08	51.93	77.45	89.57
2510002D24Rik	100.3	-0.8772	0.3671	-2.389	0.01689	0.03952	64.15	134.5	124.2	78.38
2510003B16Rik	28.77	-0.9482	0.6712	-1.413	0.1577	0.2585	19.69	27.96	48.22	19.19
2510009E07Rik	593.9	-1.357	0.1912	-7.097	1.279e-12	1.982e-11	353.1	877.4	832.9	311.9
2510039O18Rik	2070	0.08812	0.1416	0.6224	0.5336	0.6567	2080	2003	2009	2188
2610001J05Rik	131.7	0.2443	0.3245	0.753	0.4515	0.5814	145.5	109.2	133	139.2
2610002M06Rik	612.1	-0.2364	0.1989	-1.188	0.2347	0.3544	612.9	711.7	613.7	510.2
2610005L07Rik	706.6	0.01672	0.1897	0.08811	0.9298	0.9548	785.1	705	702.9	633.4
2610008E11Rik	394	-1.044	0.2261	-4.619	3.857e-06	2.089e-05	283.9	566.5	496.8	228.7
2610015P09Rik	137.2	0.3589	0.3136	1.144	0.2524	0.3753	154.3	115.2	125.7	153.6
2610016A17Rik	0	0	NA	NA	NA	1	0	0	0	0
2610020C07Rik	480.7	0.9801	0.2197	4.46	8.193e-06	4.145e-05	712.6	299.6	350.7	559.8
2610020H08Rik	198.4	-0.8297	0.2751	-3.016	0.002561	0.007505	153.1	247.7	261.6	131.2
2610027K06Rik	26.96	-1.163	0.7028	-1.655	0.09784	0.1743	13.34	45.94	27.76	20.79
2610028E06Rik	0	0	NA	NA	NA	1	0	0	0	0
2610028H24Rik	49.83	0.008043	0.5193	0.01549	0.9876	0.9921	62.25	50.6	49.68	36.79
2610035D17Rik	34.8	-1.635	0.6091	-2.684	0.007274	0.0189	19.05	54.59	51.15	14.4
2610035F20Rik	0	0	NA	NA	NA	1	0	0	0	0
2610037D02Rik	68.54	-1.97	0.5054	-3.897	9.732e-05	0.000397	26.68	72.57	146.1	28.79
2610042L04Rik	0	0	NA	NA	NA	1	0	0	0	0
2610044O15Rik8	261.5	0.6896	0.2628	2.624	0.00868	0.02215	370.3	199.1	203.1	273.5
2610100L16Rik	0	0	NA	NA	NA	1	0	0	0	0
2610203C22Rik	1.794	2.31	3.0242	0.7637	0.445	1	5.716	0	1.461	0
2610206C17Rik	11.7	-1.636	1.042	-1.57	0.1164	0.2011	3.811	15.98	19	7.998
2610301B20Rik	179.1	-0.6405	0.2812	-2.278	0.02273	0.0511	142.3	223	213.4	137.6
2610305D13Rik	0.484	0.6603	4.9094	0.1345	0.893	1	1.27	0.6657	0	0
2610306M01Rik	98.27	-0.3943	0.3682	-1.071	0.2842	0.4115	76.22	108.5	114	94.37
2610307P16Rik	749.8	-1.013	0.1757	-5.766	8.141e-09	7.058e-08	510.7	972.6	1035	481.5
2610316D01Rik	0	0	NA	NA	NA	1	0	0	0	0
2610318N02Rik	332.7	0.7263	0.2375	3.058	0.002225	0.006648	366.5	240.3	260.1	463.9
2610507B11Rik	9096	0.3553	0.1264	2.811	0.004937	0.01344	10120	7741	8223	10300
2610507I01Rik	208.7	-0.4307	0.2671	-1.613	0.1068	0.1874	184.8	227.7	252.8	169.5
2610524H06Rik	3.847	2.236	2.1032	1.063	0.2878	1	1.27	0	2.923	11.2
2610528A11Rik	1.456	-0.696	2.7038	-0.2574	0.7969	1	0.6352	0.6657	2.923	1.6
2610528J11Rik	2.52	2.031	2.2138	0.9174	0.3589	1	6.352	0.6657	1.461	1.6
2700029M09Rik	1330	0.7404	0.1604	4.615	3.935e-06	2.13e-05	1763	957.3	1038	1561
2700038G22Rik	164.9	2.006	0.3204	6.262	3.801e-10	3.984e-09	256	54.59	78.91	270.3
2700046A07Rik	0.8971	-3.242	3.8618	-0.8396	0.4011	1	0	0.6657	2.923	0
2700046G09Rik	0	0	NA	NA	NA	1	0	0	0	0
2700049A03Rik	1371	-0.05203	0.1537	-0.3386	0.7349	0.8201	1388	1353	1441	1302
2700054A10Rik	101.2	5.55	0.6024	9.213	3.17e-20	1.301e-18	176.6	3.329	5.845	219.1
2700060E02Rik	2056	0.4075	0.1498	2.72	0.006529	0.0172	2384	1887	1645	2306
2700062C07Rik	398.7	0.3697	0.2098	1.762	0.078	0.1448	469.4	346.2	350.7	428.7
2700069I18Rik	0	0	NA	NA	NA	1	0	0	0	0
2700070H01Rik	0	0	NA	NA	NA	1	0	0	0	0
2700081O15Rik	1682	-0.4151	0.1469	-2.826	0.004714	0.01293	1441	1861	1984	1441
2700089I24Rik	0	0	NA	NA	NA	1	0	0	0	0
2700094K13Rik	1866	0.9176	0.1443	6.358	2.042e-10	2.247e-09	2393	1314	1268	2490
2700097O09Rik	158.9	0.724	0.301	2.405	0.01618	0.03812	195.6	130.5	108.1	201.5
2700099C18Rik	283.2	0.3506	0.2634	1.331	0.1832	0.2911	369.7	235	266	262.3
2810001G20Rik	135.3	-0.1388	0.3278	-0.4234	0.672	0.7696	137.8	159.1	124.2	120
2810002D19Rik	93.32	-0.7225	0.3805	-1.899	0.05762	0.1124	72.41	129.8	102.3	68.78
2810004N23Rik	846	1.052	0.1681	6.257	3.913e-10	4.085e-09	1126	555.2	545.1	1158
2810006K23Rik	246.8	0.4315	0.2525	1.709	0.08751	0.159	270.6	195.7	225	295.9
2810013P06Rik	344.7	-0.7273	0.2351	-3.094	0.001974	0.005978	254.1	480.7	377	267.1
2810021J22Rik	453.1	-0.4666	0.1992	-2.342	0.01917	0.04401	383	519.9	531.9	377.5
2810025M15Rik	0	0	NA	NA	NA	1	0	0	0	0
2810029C07Rik	26.75	-1.951	0.708	-2.756	0.005853	0.01562	13.34	43.27	42.38	7.998
2810032G03Rik	0.1588	1.315	4.9657	0.2648	0.7911	1	0.6352	0	0	0
2810047C21Rik1	0.7652	0.107	4.2374	0.02525	0.9799	1	0	0	1.461	1.6
2810049E08Rik	0	0	NA	NA	NA	1	0	0	0	0
2810403A07Rik	1957	0.1094	0.1421	0.7697	0.4415	0.5719	2000	1861	1904	2062
2810403D21Rik	21.54	-0.1373	0.8059	-0.1704	0.8647	0.9118	26.68	31.96	13.15	14.4
2810404M03Rik	0	0	NA	NA	NA	1	0	0	0	0
2810405F15Rik	0.1588	1.315	4.9657	0.2648	0.7911	1	0.6352	0	0	0
2810408A11Rik	287.6	-1.081	0.2355	-4.591	4.405e-06	2.36e-05	181	393.4	387.2	188.7
2810408I11Rik	55.25	1.447	0.4918	2.942	0.003261	0.009306	87.02	33.95	24.84	75.18
2810410L24Rik	110.7	-1.496	0.3586	-4.174	2.998e-05	0.0001356	52.72	153.8	172.4	63.98
2810417H13Rik	8020	1.27	0.1844	6.887	5.698e-12	7.923e-11	13600	4751	4654	9074
2810428I15Rik	631.4	0.621	0.1971	3.151	0.00163	0.005057	680.3	494.6	498.3	852.5
2810429I04Rik	0	0	NA	NA	NA	1	0	0	0	0
2810433D01Rik	0	0	NA	NA	NA	1	0	0	0	0
2810442N19Rik	1.15	-1.259	3.4672	-0.3631	0.7165	1	1.27	3.329	0	0
2810454H06Rik	67.17	-0.5868	0.5288	-1.11	0.2671	0.3922	73.04	106.5	55.53	33.59
2810459M11Rik	0.7251	1.271	3.8312	0.3317	0.7401	1	0.6352	0.6657	0	1.6
2810468N07Rik	0.1664	-1.271	4.9702	-0.2557	0.7982	1	0	0.6657	0	0
2810471M01Rik	0	0	NA	NA	NA	1	0	0	0	0
2810474O19Rik	1258	-0.016	0.1729	-0.09258	0.9262	0.9528	1374	1337	1194	1126
2900005J15Rik	23.73	-0.1848	0.8169	-0.2262	0.8211	0.8804	35.57	27.96	23.38	7.998
2900008C10Rik	24.56	-0.4739	0.7112	-0.6663	0.5052	0.6315	15.88	24.63	32.15	25.59
2900009J06Rik	1.659	-0.02538	2.6699	-0.009507	0.9924	1	3.176	1.997	1.461	0
2900011O08Rik	0.3999	1.992	4.936	0.4035	0.6866	1	0	0	0	1.6
2900026A02Rik	163	-3.169	0.4758	-6.66	2.735e-11	3.438e-10	47.64	400.1	190	14.4
2900041M22Rik	12.65	-1.438	1.0072	-1.427	0.1535	0.2526	4.446	14.65	21.92	9.597
2900052N01Rik	0.1664	-1.271	4.9702	-0.2557	0.7982	1	0	0.6657	0	0
2900055J20Rik	0.1664	-1.271	4.9702	-0.2557	0.7982	1	0	0.6657	0	0
2900057B20Rik	0	0	NA	NA	NA	1	0	0	0	0
2900060B14Rik	184	0.4906	0.3182	1.542	0.1231	0.2102	171.5	134.5	171	259.1
2900076A07Rik	113.1	-0.6298	0.3557	-1.771	0.07664	0.1427	94.64	119.8	156.4	81.58
2900079G21Rik	290.5	-0.8921	0.2401	-3.716	0.0002022	0.000773	194.4	351.5	403.3	212.7
2900092C05Rik	0	0	NA	NA	NA	1	0	0	0	0
2900092D14Rik	0	0	NA	NA	NA	1	0	0	0	0
2900097C17Rik	4660	0.5003	0.1426	3.509	0.0004502	0.001597	5859	3996	3726	5061
3000002C10Rik	196.5	0.4088	0.2993	1.366	0.1721	0.2774	202.6	139.8	198.7	244.7
3010001F23Rik	0	0	NA	NA	NA	1	0	0	0	0
3010026O09Rik	210.5	0.1581	0.2625	0.6021	0.5471	0.668	228	202.4	195.8	215.9
3100003L05Rik	0	0	NA	NA	NA	1	0	0	0	0
3110001I22Rik	150.6	-0.02251	0.3053	-0.07372	0.9412	0.9626	149.3	139.1	165.1	148.8
3110002H16Rik	1267	-0.639	0.1542	-4.144	3.416e-05	0.000153	966.1	1564	1520	1017
3110009E18Rik	127.8	0.2523	0.3222	0.7832	0.4335	0.5642	140.4	119.2	114	137.6
3110009F21Rik	0	0	NA	NA	NA	1	0	0	0	0
3110015C05Rik	0	0	NA	NA	NA	1	0	0	0	0
3110021A11Rik	3.646	-1.309	1.8559	-0.7052	0.4807	1	1.27	8.655	1.461	3.199
3110021N24Rik	0.3252	0.01281	4.9382	0.002593	0.9979	1	0.6352	0.6657	0	0
3110035E14Rik	0	0	NA	NA	NA	1	0	0	0	0
3110039I08Rik	0	0	NA	NA	NA	1	0	0	0	0
3110039M20Rik	0	0	NA	NA	NA	1	0	0	0	0
3110040N11Rik	352.7	0.4247	0.2168	1.959	0.05017	0.1	405.9	308.2	293.7	403.1
3110043O21Rik	51.79	-0.875	0.5283	-1.656	0.09767	0.1741	42.56	84.55	49.68	30.39
3110045C21Rik	25.06	0.2474	0.6969	0.355	0.7226	0.8108	29.85	18.64	27.76	23.99
3110052M02Rik	251.3	-0.807	0.272	-2.968	0.003001	0.008625	214	329.5	312.7	148.8
3110056K07Rik	111.7	-0.3582	0.3461	-1.035	0.3008	0.4291	93.37	116.5	134.4	102.4
3110057O12Rik	263.5	-0.4975	0.27	-1.843	0.06533	0.1247	179.1	302.9	311.3	260.7
3110062M04Rik	639.8	-0.406	0.1799	-2.257	0.02403	0.0536	560.8	725.7	733.6	539
3110070M22Rik	13.58	0.4339	0.9303	0.4664	0.6409	0.745	13.97	13.98	8.768	17.59
3110079O15Rik	0	0	NA	NA	NA	1	0	0	0	0
3110082I17Rik	374.6	1.41	0.2313	6.095	1.091e-09	1.059e-08	603.4	195.7	216.3	483.1
3110082J24Rik	0	0	NA	NA	NA	1	0	0	0	0
3110099E03Rik	0.5587	2.595	4.6754	0.555	0.5789	1	0.6352	0	0	1.6
3200001D21Rik	7.784	-0.3688	1.1992	-0.3075	0.7585	0.8372	5.716	8.655	8.768	7.998
3300002I08Rik	20.12	-1.072	0.8005	-1.339	0.1806	0.288	8.892	23.3	30.69	17.59
3300002P13Rik	0	0	NA	NA	NA	1	0	0	0	0
3300005D01Rik	0	0	NA	NA	NA	1	0	0	0	0
3425401B19Rik	0	0	NA	NA	NA	1	0	0	0	0
3632451O06Rik	0	0	NA	NA	NA	1	0	0	0	0
3632454L22Rik	2.959	-4.997	2.444	-2.045	0.04089	1	0	5.992	5.845	0
3830403N18Rik	0.3653	-1.847	4.9428	-0.3737	0.7086	1	0	0	1.461	0
3830406C13Rik	0	0	NA	NA	NA	1	0	0	0	0
3830408C21Rik	14.44	-0.1882	0.9066	-0.2076	0.8356	0.8907	11.43	18.64	11.69	16
3830417A13Rik	0	0	NA	NA	NA	1	0	0	0	0
3830432H09Rik	13.23	-0.012	0.9265	-0.01296	0.9897	0.9938	12.07	13.31	13.15	14.4
3930402G23Rik	7.451	-1.552	1.3474	-1.152	0.2495	0.3721	5.716	16.64	5.845	1.6
4430402I18Rik	4.145	-0.9732	1.6507	-0.5896	0.5555	1	3.811	5.326	5.845	1.6
4631405J19Rik	9.064	-0.4807	1.1433	-0.4204	0.6742	0.7712	6.987	6.657	14.61	7.998
4632404H12Rik	128.4	0.5373	0.3573	1.504	0.1327	0.2242	146.1	128.5	78.91	160
4632415L05Rik	269.9	0.5715	0.2396	2.386	0.01706	0.03983	315	221.7	211.9	331.1
4632427E13Rik	75.01	-1.007	0.415	-2.428	0.01519	0.03609	52.72	97.2	103.8	46.39
4632428C04Rik	12.6	-0.8351	0.9742	-0.8572	0.3913	0.5225	11.43	17.97	14.61	6.398
4632428N05Rik	1314	-1.97	0.1605	-12.27	1.28e-34	1.89e-32	539.2	1980	2208	527.8
4732416N19Rik	8.578	-0.5086	1.2492	-0.4072	0.6839	0.778	3.176	5.326	14.61	11.2
4732456N10Rik	0	0	NA	NA	NA	1	0	0	0	0
4732471J01Rik	179.5	-0.6591	0.2813	-2.343	0.01912	0.04392	136.6	225.7	213.4	142.4
4732490B19Rik	0	0	NA	NA	NA	1	0	0	0	0
4732491K20Rik	16.48	-1.092	0.8572	-1.273	0.2029	0.3155	12.7	23.3	21.92	7.998
4831407H17Rik	0	0	NA	NA	NA	1	0	0	0	0
4831440E17Rik	68.42	-1.061	0.4316	-2.457	0.01401	0.03367	42.56	91.21	93.52	46.39
4833411C07Rik	0	0	NA	NA	NA	1	0	0	0	0
4833412C05Rik	0.1664	-1.271	4.9702	-0.2557	0.7982	1	0	0.6657	0	0
4833415N18Rik	0	0	NA	NA	NA	1	0	0	0	0
4833417C18Rik	79.93	0.706	0.4115	1.716	0.08622	0.1571	92.1	51.93	70.14	105.6
4833418N02Rik	40.56	-1.889	0.5828	-3.242	0.001187	0.003802	18.42	75.23	52.61	16
4833419F23Rik	1.429	-3.919	3.2024	-1.224	0.221	1	0	1.331	4.384	0
4833420G17Rik	1441	-0.3299	0.1509	-2.186	0.02883	0.06251	1319	1618	1593	1233
4833422C13Rik	259.3	-0.9318	0.2481	-3.756	0.0001725	0.0006707	190.5	341.5	340.5	164.7
4833422M21Rik	0.4917	-0.648	4.9074	-0.132	0.895	1	0.6352	1.331	0	0
4833423E24Rik	0	0	NA	NA	NA	1	0	0	0	0
4833427F10Rik	0.7307	-2.938	4.7265	-0.6216	0.5342	1	0	0	2.923	0
4833427G06Rik	0	0	NA	NA	NA	1	0	0	0	0
4833428L15Rik	0.1664	-1.271	4.9702	-0.2557	0.7982	1	0	0.6657	0	0
4833439L19Rik	1994	0.1494	0.1488	1.004	0.3154	0.4445	2212	1952	1831	1982
4921501E09Rik	0	0	NA	NA	NA	1	0	0	0	0
4921504A21Rik	0	0	NA	NA	NA	1	0	0	0	0
4921504E06Rik	0.3329	-1.932	4.9395	-0.3911	0.6957	1	0	1.331	0	0
4921506M07Rik	0	0	NA	NA	NA	1	0	0	0	0
4921507L20Rik	15.26	-0.03085	0.9007	-0.03426	0.9727	0.9839	20.33	17.97	13.15	9.597
4921507P07Rik	12.57	-1.165	0.9979	-1.167	0.2432	0.3645	6.352	22.63	11.69	9.597
4921508D12Rik	0	0	NA	NA	NA	1	0	0	0	0
4921509C19Rik	0	0	NA	NA	NA	1	0	0	0	0
4921509O07Rik	0	0	NA	NA	NA	1	0	0	0	0
4921511C10Rik	21.34	-0.6823	0.8058	-0.8468	0.3971	0.528	12.07	15.98	36.53	20.79
4921511C20Rik	0	0	NA	NA	NA	1	0	0	0	0
4921511H03Rik	0	0	NA	NA	NA	1	0	0	0	0
4921511I17Rik	5.349	1.052	1.4558	0.7223	0.4701	0.5992	6.352	2.663	4.384	7.998
4921511M17Rik	0	0	NA	NA	NA	1	0	0	0	0
4921513I03Rik	0	0	NA	NA	NA	1	0	0	0	0
4921515E04Rik	0.1664	-1.271	4.9702	-0.2557	0.7982	1	0	0.6657	0	0
4921517D22Rik	0.8762	3.277	3.8592	0.8492	0.3958	1	1.905	0	0	1.6
4921518K17Rik	0.6504	-0.0007961	4.376	-0.0001819	0.9999	1	1.27	1.331	0	0
4921524J17Rik	452.7	-0.03941	0.2166	-0.182	0.8556	0.9056	500.5	471.3	448.6	390.3
4921524L21Rik	0	0	NA	NA	NA	1	0	0	0	0
4921525O09Rik	836.3	-0.3899	0.1833	-2.127	0.03338	0.07098	692.3	857.5	1040	755
4921529L05Rik	0	0	NA	NA	NA	1	0	0	0	0
4921530L21Rik	0	0	NA	NA	NA	1	0	0	0	0
4921531C22Rik	72.32	-1.178	0.4679	-2.517	0.01185	0.02907	57.8	94.53	108.1	28.79
4921531P14Rik	0	0	NA	NA	NA	1	0	0	0	0
4921533I20Rik	1.691	-0.004367	2.6975	-0.001619	0.9987	1	3.176	0.6657	2.923	0
4921534H16Rik	0	0	NA	NA	NA	1	0	0	0	0
4921536K21Rik	0.3653	-1.847	4.9428	-0.3737	0.7086	1	0	0	1.461	0
4921539E11Rik	0.4993	-2.479	4.8939	-0.5065	0.6125	1	0	1.997	0	0
4922502D21Rik	0.1588	1.315	4.9657	0.2648	0.7911	1	0.6352	0	0	0
4922502H24Rik	0	0	NA	NA	NA	1	0	0	0	0
4922502N22Rik	0	0	NA	NA	NA	1	0	0	0	0
4930401C15Rik	0	0	NA	NA	NA	1	0	0	0	0
4930401O10Rik	0	0	NA	NA	NA	1	0	0	0	0
4930401O12Rik	0	0	NA	NA	NA	1	0	0	0	0
4930402F06Rik	3.254	1.03	2.2361	0.4604	0.6452	1	0.6352	0	4.384	7.998
4930402F11Rik	0	0	NA	NA	NA	1	0	0	0	0
4930402H24Rik	325	-1.435	0.2386	-6.014	1.808e-09	1.701e-08	170.2	520.6	426.7	182.3
4930402K13Rik	0	0	NA	NA	NA	1	0	0	0	0
4930404A05Rik	0	0	NA	NA	NA	1	0	0	0	0
4930404H11Rik	0	0	NA	NA	NA	1	0	0	0	0
4930404I05Rik	19.91	0.4844	0.7822	0.6193	0.5357	0.6582	27.31	19.97	13.15	19.19
4930404N11Rik	238.4	-0.5478	0.2687	-2.038	0.04153	0.08525	176.6	250.3	315.6	211.1
4930405A10Rik	0	0	NA	NA	NA	1	0	0	0	0
4930405A21Rik	14.39	-1.006	0.9674	-1.04	0.2985	0.4269	12.07	11.32	27.76	6.398
4930405D11Rik	0	0	NA	NA	NA	1	0	0	0	0
4930405J17Rik	1.4	1.813	2.9919	0.6058	0.5446	1	2.541	0	1.461	1.6
4930405L22Rik	0	0	NA	NA	NA	1	0	0	0	0
4930405O22Rik	4.568	-2.864	1.8401	-1.556	0.1197	1	1.905	11.98	4.384	0
4930406D18Rik	0	0	NA	NA	NA	1	0	0	0	0
4930407G08Rik	0	0	NA	NA	NA	1	0	0	0	0
4930407I10Rik	1.299	0.4952	3.3498	0.1478	0.8825	1	0	1.997	0	3.199
4930407I19Rik	0	0	NA	NA	NA	1	0	0	0	0
4930412B13Rik	0	0	NA	NA	NA	1	0	0	0	0
4930412C18Rik	0	0	NA	NA	NA	1	0	0	0	0
4930412O13Rik	98.93	-0.7328	0.3767	-1.945	0.05172	0.1026	65.42	134.5	111.1	84.77
4930413E15Rik	0	0	NA	NA	NA	1	0	0	0	0
4930413F20Rik	0	0	NA	NA	NA	1	0	0	0	0
4930413G21Rik	250.7	-0.5411	0.2525	-2.143	0.03211	0.06857	214.7	318.2	276.2	193.5
4930413M19Rik	0	0	NA	NA	NA	1	0	0	0	0
4930414N06Rik	67.21	0.6956	0.4645	1.498	0.1342	0.2262	78.76	37.95	65.76	86.37
4930415F15Rik	13.51	-0.3931	0.9236	-0.4256	0.6704	0.7685	10.8	17.31	13.15	12.8
4930415L06Rik	0	0	NA	NA	NA	1	0	0	0	0
4930415O20Rik	18.25	0.0762	0.795	0.09585	0.9236	0.9513	18.42	19.31	16.07	19.19
4930417O13Rik	93.8	-2.147	0.4174	-5.145	2.671e-07	1.792e-06	27.95	171.1	133	43.19
4930417O22Rik	0	0	NA	NA	NA	1	0	0	0	0
4930419G24Rik	0	0	NA	NA	NA	1	0	0	0	0
4930423M02Rik	0	0	NA	NA	NA	1	0	0	0	0
4930425K10Rik	0	0	NA	NA	NA	1	0	0	0	0
4930425L21Rik	0	0	NA	NA	NA	1	0	0	0	0
4930425O10Rik	0	0	NA	NA	NA	1	0	0	0	0
4930426D05Rik	0	0	NA	NA	NA	1	0	0	0	0
4930426L09Rik	23.16	-2.314	0.7652	-3.024	0.002495	0.007339	7.622	41.94	35.07	7.998
4930427A07Rik	1136	0.2806	0.2234	1.256	0.2091	0.3231	1012	866.1	1185	1481
4930428D20Rik	0	0	NA	NA	NA	1	0	0	0	0
4930428E07Rik	0	0	NA	NA	NA	1	0	0	0	0
4930428G15Rik	0	0	NA	NA	NA	1	0	0	0	0
4930428O21Rik	43.09	-1.137	0.5629	-2.021	0.04332	0.08842	29.85	73.23	45.3	23.99
4930429B21Rik	10.37	-0.3192	1.0411	-0.3066	0.7591	0.8376	8.892	11.32	11.69	9.597
4930429D17Rik	0	0	NA	NA	NA	1	0	0	0	0
4930429F11Rik	0	0	NA	NA	NA	1	0	0	0	0
4930429F24Rik	4.779	-0.2922	1.5079	-0.1938	0.8464	0.8985	3.811	4.66	5.845	4.799
4930430A15Rik	0	0	NA	NA	NA	1	0	0	0	0
4930430F08Rik	185.9	0.1921	0.2946	0.6519	0.5145	0.6396	226.1	185.7	162.2	169.5
4930430F21Rik	0	0	NA	NA	NA	1	0	0	0	0
4930430J02Rik	0	0	NA	NA	NA	1	0	0	0	0
4930431F12Rik	0.1664	-1.271	4.9702	-0.2557	0.7982	1	0	0.6657	0	0
4930431P03Rik	0	0	NA	NA	NA	1	0	0	0	0
4930432J09Rik	0.1664	-1.271	4.9702	-0.2557	0.7982	1	0	0.6657	0	0
4930432K21Rik	359.4	0.6282	0.2201	2.854	0.004312	0.0119	436.4	263.6	302.5	435.1
4930432M17Rik	0	0	NA	NA	NA	1	0	0	0	0
4930433B08Rik	0	0	NA	NA	NA	1	0	0	0	0
4930433I11Rik	0.1664	-1.271	4.9702	-0.2557	0.7982	1	0	0.6657	0	0
4930433N12Rik	0	0	NA	NA	NA	1	0	0	0	0
4930434J06Rik	0	0	NA	NA	NA	1	0	0	0	0
4930435E12Rik	0	0	NA	NA	NA	1	0	0	0	0
4930438E09Rik	0	0	NA	NA	NA	1	0	0	0	0
4930440C22Rik	0	0	NA	NA	NA	1	0	0	0	0
4930440I19Rik	0	0	NA	NA	NA	1	0	0	0	0
4930441H08Rik	0	0	NA	NA	NA	1	0	0	0	0
4930441J16Rik	0	0	NA	NA	NA	1	0	0	0	0
4930442J19Rik	0	0	NA	NA	NA	1	0	0	0	0
4930442L01Rik	0.1664	-1.271	4.9702	-0.2557	0.7982	1	0	0.6657	0	0
4930443O20Rik	1.84	-1.379	2.5837	-0.5337	0.5935	1	1.905	3.994	1.461	0
4930444F02Rik	0	0	NA	NA	NA	1	0	0	0	0
4930444G20Rik	1.496	-1.682	3.2885	-0.5115	0.609	1	0	0	4.384	1.6
4930444M15Rik	0	0	NA	NA	NA	1	0	0	0	0
4930444P10Rik	1.299	0.4952	3.3498	0.1478	0.8825	1	0	1.997	0	3.199
4930445N18Rik	2.395	-4.71	2.6461	-1.78	0.0751	1	0	6.657	2.923	0
4930447A16Rik	2.114	-0.9781	2.2309	-0.4384	0.6611	1	1.27	2.663	2.923	1.6
4930447C04Rik	0	0	NA	NA	NA	1	0	0	0	0
4930447F24Rik	2.755	-2.13	2.1666	-0.9831	0.3255	1	0.6352	7.323	1.461	1.6
4930447J18Rik	0	0	NA	NA	NA	1	0	0	0	0
4930447K03Rik	18.77	0.0653	0.8328	0.07841	0.9375	0.9599	19.69	25.96	10.23	19.19
4930447M23Rik	0	0	NA	NA	NA	1	0	0	0	0
4930447N08Rik	0	0	NA	NA	NA	1	0	0	0	0
4930448C13Rik	0	0	NA	NA	NA	1	0	0	0	0
4930448F12Rik	0	0	NA	NA	NA	1	0	0	0	0
4930448H16Rik	0.1664	-1.271	4.9702	-0.2557	0.7982	1	0	0.6657	0	0
4930448I06Rik	0	0	NA	NA	NA	1	0	0	0	0
4930448I18Rik	0	0	NA	NA	NA	1	0	0	0	0
4930448K20Rik	0	0	NA	NA	NA	1	0	0	0	0
4930449E01Rik	0	0	NA	NA	NA	1	0	0	0	0
4930449E18Rik	0	0	NA	NA	NA	1	0	0	0	0
4930449I24Rik	0	0	NA	NA	NA	1	0	0	0	0
4930451G09Rik	17.95	0.04431	0.832	0.05326	0.9575	0.9729	12.7	14.65	20.46	23.99
4930451I11Rik	0	0	NA	NA	NA	1	0	0	0	0
4930452A19Rik	0	0	NA	NA	NA	1	0	0	0	0
4930452B06Rik	70.02	-0.6623	0.4326	-1.531	0.1258	0.2142	50.81	75.23	96.45	57.58
4930452G13Rik	0	0	NA	NA	NA	1	0	0	0	0
4930452N14Rik	0	0	NA	NA	NA	1	0	0	0	0
4930453H23Rik	0	0	NA	NA	NA	1	0	0	0	0
4930453L07Rik	0	0	NA	NA	NA	1	0	0	0	0
4930453N24Rik	608.2	0.02358	0.1877	0.1256	0.9	0.9363	649.8	589.2	619.6	574.2
4930455B14Rik	0	0	NA	NA	NA	1	0	0	0	0
4930455C13Rik	346.8	0.3399	0.2225	1.528	0.1266	0.2154	402.1	289.6	324.4	371.1
4930455D15Rik	0.4993	-2.479	4.8939	-0.5065	0.6125	1	0	1.997	0	0
4930455F16Rik	0	0	NA	NA	NA	1	0	0	0	0
4930455G09Rik	0	0	NA	NA	NA	1	0	0	0	0
4930455H04Rik	0	0	NA	NA	NA	1	0	0	0	0
4930455J16Rik	0	0	NA	NA	NA	1	0	0	0	0
4930456L15Rik	0	0	NA	NA	NA	1	0	0	0	0
4930459C07Rik	0	0	NA	NA	NA	1	0	0	0	0
4930459L07Rik	0	0	NA	NA	NA	1	0	0	0	0
4930461G14Rik	0	0	NA	NA	NA	1	0	0	0	0
4930463O16Rik	0	0	NA	NA	NA	1	0	0	0	0
4930465K10Rik	9.185	0.2116	1.1454	0.1847	0.8534	0.9042	5.716	9.32	7.307	14.4
4930465M20Rik	7.294	-1.834	1.3223	-1.387	0.1655	0.2685	1.905	9.32	13.15	4.799
4930467D21Rik	0	0	NA	NA	NA	1	0	0	0	0
4930467E23Rik	0.6657	-2.883	4.8475	-0.5947	0.552	1	0	2.663	0	0
4930467K11Rik	0.3653	-1.847	4.9428	-0.3737	0.7086	1	0	0	1.461	0
4930469G21Rik	0	0	NA	NA	NA	1	0	0	0	0
4930470H14Rik	0.1664	-1.271	4.9702	-0.2557	0.7982	1	0	0.6657	0	0
4930470O06Rik	0	0	NA	NA	NA	1	0	0	0	0
4930470P17Rik	0	0	NA	NA	NA	1	0	0	0	0
4930471C04Rik	0	0	NA	NA	NA	1	0	0	0	0
4930471G03Rik	0	0	NA	NA	NA	1	0	0	0	0
4930471M09Rik	3.191	-0.7671	2.1027	-0.3648	0.7153	1	3.176	7.989	0	1.6
4930473A02Rik	390.7	-0.3125	0.21	-1.488	0.1367	0.2297	339.2	424.1	441.3	358.3
4930473O22Rik	0	0	NA	NA	NA	1	0	0	0	0
4930474G06Rik	0	0	NA	NA	NA	1	0	0	0	0
4930474H20Rik	0	0	NA	NA	NA	1	0	0	0	0
4930474M22Rik	0	0	NA	NA	NA	1	0	0	0	0
4930474N05Rik	0	0	NA	NA	NA	1	0	0	0	0
4930474N09Rik	0.8016	1.569	4.0326	0.3891	0.6972	1	2.541	0.6657	0	0
4930477N07Rik	0.1664	-1.271	4.9702	-0.2557	0.7982	1	0	0.6657	0	0
4930478L05Rik	20.31	-1.418	0.7848	-1.807	0.07082	0.1334	9.527	25.3	33.61	12.8
4930478P22Rik	0	0	NA	NA	NA	1	0	0	0	0
4930479D17Rik	2.376	0.8336	2.1335	0.3907	0.696	1	4.446	1.997	1.461	1.6
4930480E11Rik	0	0	NA	NA	NA	1	0	0	0	0
4930480G23Rik	0	0	NA	NA	NA	1	0	0	0	0
4930480K15Rik	0	0	NA	NA	NA	1	0	0	0	0
4930480K23Rik	216.7	-0.09529	0.2654	-0.359	0.7196	0.808	191.8	225.7	220.7	228.7
4930480M12Rik	0	0	NA	NA	NA	1	0	0	0	0
4930481A15Rik	177.4	0.3577	0.3232	1.107	0.2684	0.3935	238.2	178.4	133	160
4930482G09Rik	0	0	NA	NA	NA	1	0	0	0	0
4930483J18Rik	2.579	-2.564	2.2976	-1.116	0.2644	1	1.27	4.66	4.384	0
4930483K19Rik	299	1.398	0.2937	4.76	1.933e-06	1.107e-05	365.9	126.5	204.6	499
4930483O08Rik	0	0	NA	NA	NA	1	0	0	0	0
4930484H19Rik	0	0	NA	NA	NA	1	0	0	0	0
4930486F22Rik	0	0	NA	NA	NA	1	0	0	0	0
4930486I03Rik	0	0	NA	NA	NA	1	0	0	0	0
4930486L24Rik	120.6	-0.6107	0.3365	-1.815	0.0696	0.1315	94	157.8	133	97.57
4930487D11Rik	0	0	NA	NA	NA	1	0	0	0	0
4930487H11Rik	0	0	NA	NA	NA	1	0	0	0	0
4930488B22Rik	0	0	NA	NA	NA	1	0	0	0	0
4930488L21Rik	0	0	NA	NA	NA	1	0	0	0	0
4930500F04Rik	0	0	NA	NA	NA	1	0	0	0	0
4930500L23Rik	0	0	NA	NA	NA	1	0	0	0	0
4930502A04Rik	0	0	NA	NA	NA	1	0	0	0	0
4930502E09Rik	5.219	-0.2571	1.4741	-0.1744	0.8615	0.9096	3.176	3.994	7.307	6.398
4930502E18Rik	0.1588	1.315	4.9657	0.2648	0.7911	1	0.6352	0	0	0
4930503B20Rik	12.44	-0.7692	0.9618	-0.7997	0.4239	0.5549	8.892	16.64	14.61	9.597
4930503E14Rik	0	0	NA	NA	NA	1	0	0	0	0
4930503E24Rik	1.416	0.02831	2.6427	0.01071	0.9915	1	1.27	1.331	1.461	1.6
4930503F20Rik	0	0	NA	NA	NA	1	0	0	0	0
4930503H13Rik	0	0	NA	NA	NA	1	0	0	0	0
4930503L19Rik	588.8	0.9789	0.1876	5.218	1.805e-07	1.241e-06	800.3	412.1	379.9	763
4930503O07Rik	0	0	NA	NA	NA	1	0	0	0	0
4930504C09Rik	0	0	NA	NA	NA	1	0	0	0	0
4930504O13Rik	0	0	NA	NA	NA	1	0	0	0	0
4930505A04Rik	0	0	NA	NA	NA	1	0	0	0	0
4930505G20Rik	0.1588	1.315	4.9657	0.2648	0.7911	1	0.6352	0	0	0
4930505K13Rik	0	0	NA	NA	NA	1	0	0	0	0
4930505K14Rik	0	0	NA	NA	NA	1	0	0	0	0
4930506A18Rik	0	0	NA	NA	NA	1	0	0	0	0
4930506C21Rik	274	0.8401	0.284	2.958	0.003097	0.008875	362	242.3	147.6	343.9
4930507D05Rik	126.4	0.9851	0.3276	3.007	0.00264	0.007702	174	83.88	86.22	161.6
4930507D10Rik	0.3653	-1.847	4.9428	-0.3737	0.7086	1	0	0	1.461	0
4930509E16Rik	68.98	-0.1235	0.4712	-0.262	0.7933	0.8591	80.67	88.54	55.53	51.18
4930509J09Rik	0.3999	1.992	4.936	0.4035	0.6866	1	0	0	0	1.6
4930509K18Rik	0	0	NA	NA	NA	1	0	0	0	0
4930511A02Rik	0	0	NA	NA	NA	1	0	0	0	0
4930511A08Rik	0	0	NA	NA	NA	1	0	0	0	0
4930511E03Rik	0	0	NA	NA	NA	1	0	0	0	0
4930511M06Rik	0.3653	-1.847	4.9428	-0.3737	0.7086	1	0	0	1.461	0
4930512B01Rik	3.771	-1.74	1.7942	-0.9699	0.3321	1	1.905	8.655	2.923	1.6
4930512J16Rik	0.6905	-1.199	3.8887	-0.3084	0.7578	1	0.6352	0.6657	1.461	0
4930512M02Rik	0	0	NA	NA	NA	1	0	0	0	0
4930513D17Rik	0	0	NA	NA	NA	1	0	0	0	0
4930513N10Rik	154.3	-0.4234	0.3183	-1.33	0.1835	0.2913	116.9	154.5	198.7	147.2
4930513O06Rik	0	0	NA	NA	NA	1	0	0	0	0
4930515B02Rik	0	0	NA	NA	NA	1	0	0	0	0
4930515G01Rik	39.56	-1.007	0.5678	-1.774	0.07606	0.1418	29.85	59.25	46.76	22.39
4930515G16Rik	0	0	NA	NA	NA	1	0	0	0	0
4930515L03Rik	0	0	NA	NA	NA	1	0	0	0	0
4930515L19Rik	0	0	NA	NA	NA	1	0	0	0	0
4930517E11Rik	0.1664	-1.271	4.9702	-0.2557	0.7982	1	0	0.6657	0	0
4930517M08Rik	0	0	NA	NA	NA	1	0	0	0	0
4930518J21Rik	0	0	NA	NA	NA	1	0	0	0	0
4930518P08Rik	0	0	NA	NA	NA	1	0	0	0	0
4930519D14Rik	0.3653	-1.847	4.9428	-0.3737	0.7086	1	0	0	1.461	0
4930519F09Rik	140	0.07275	0.3252	0.2237	0.823	0.8816	135.3	154.5	116.9	153.6
4930519F16Rik	0	0	NA	NA	NA	1	0	0	0	0
4930519F24Rik	0	0	NA	NA	NA	1	0	0	0	0
4930519G04Rik	1.056	-1.933	3.3163	-0.5829	0.5599	1	0.6352	0.6657	2.923	0
4930519H02Rik	0	0	NA	NA	NA	1	0	0	0	0
4930519K11Rik	0	0	NA	NA	NA	1	0	0	0	0
4930520O04Rik	123.1	-0.05358	0.3598	-0.1489	0.8816	0.9234	124.5	153.1	96.45	118.4
4930520P13Rik	0	0	NA	NA	NA	1	0	0	0	0
4930521E06Rik	0	0	NA	NA	NA	1	0	0	0	0
4930522H14Rik	0.1664	-1.271	4.9702	-0.2557	0.7982	1	0	0.6657	0	0
4930522O17Rik	0	0	NA	NA	NA	1	0	0	0	0
4930523C07Rik	891	-0.8925	0.1682	-5.305	1.126e-07	8.014e-07	599	1174	1140	651
4930523O13Rik	0.1664	-1.271	4.9702	-0.2557	0.7982	1	0	0.6657	0	0
4930524B15Rik	0.3999	1.992	4.936	0.4035	0.6866	1	0	0	0	1.6
4930524B17Rik	0.1664	-1.271	4.9702	-0.2557	0.7982	1	0	0.6657	0	0
4930524C18Rik	0	0	NA	NA	NA	1	0	0	0	0
4930524N10Rik	0	0	NA	NA	NA	1	0	0	0	0
4930524O05Rik	0	0	NA	NA	NA	1	0	0	0	0
4930524O08Rik	0	0	NA	NA	NA	1	0	0	0	0
4930525C09Rik	0	0	NA	NA	NA	1	0	0	0	0
4930525D18Rik	3.612	-0.553	1.7725	-0.312	0.755	1	1.27	3.994	4.384	4.799
4930525G20Rik	16.04	-0.8582	0.9005	-0.953	0.3406	0.4713	12.7	12.65	29.23	9.597
4930526H09Rik	0	0	NA	NA	NA	1	0	0	0	0
4930526I15Rik	0	0	NA	NA	NA	1	0	0	0	0
4930526L06Rik	0	0	NA	NA	NA	1	0	0	0	0
4930527F14Rik	0	0	NA	NA	NA	1	0	0	0	0
4930527G23Rik	0	0	NA	NA	NA	1	0	0	0	0
4930528A17Rik	38.59	-1.511	0.5889	-2.565	0.01032	0.02571	19.69	68.57	45.3	20.79
4930528D03Rik	0.7652	0.107	4.2374	0.02525	0.9799	1	0	0	1.461	1.6
4930528G23Rik	0.3653	-1.847	4.9428	-0.3737	0.7086	1	0	0	1.461	0
4930528H21Rik	0	0	NA	NA	NA	1	0	0	0	0
4930528P14Rik	0.1664	-1.271	4.9702	-0.2557	0.7982	1	0	0.6657	0	0
4930529C04Rik	400.3	0.3063	0.2276	1.346	0.1784	0.2852	397.6	324.2	391.6	487.9
4930529K09Rik	0	0	NA	NA	NA	1	0	0	0	0
4930529L06Rik	0	0	NA	NA	NA	1	0	0	0	0
4930532I03Rik	0	0	NA	NA	NA	1	0	0	0	0
4930532M18Rik	0	0	NA	NA	NA	1	0	0	0	0
4930533B01Rik	0	0	NA	NA	NA	1	0	0	0	0
4930533N22Rik	0.1664	-1.271	4.9702	-0.2557	0.7982	1	0	0.6657	0	0
4930533P14Rik	0	0	NA	NA	NA	1	0	0	0	0
4930538K18Rik	5.056	-2.537	1.7121	-1.482	0.1384	0.2318	2.541	5.992	11.69	0
4930539C22Rik	0	0	NA	NA	NA	1	0	0	0	0
4930539E08Rik	173.9	-1.633	0.3012	-5.422	5.88e-08	4.405e-07	87.02	236.3	290.8	81.58
4930539J05Rik	70.57	0.334	0.4827	0.692	0.489	0.6166	53.99	51.26	73.07	104
4930539M17Rik	0	0	NA	NA	NA	1	0	0	0	0
4930539N22Rik	0	0	NA	NA	NA	1	0	0	0	0
4930540M03Rik	0	0	NA	NA	NA	1	0	0	0	0
4930542C21Rik	0	0	NA	NA	NA	1	0	0	0	0
4930542D17Rik	0	0	NA	NA	NA	1	0	0	0	0
4930543E12Rik	2.024	0.8413	2.5424	0.3309	0.7407	1	0.6352	2.663	0	4.799
4930543N07Rik	0	0	NA	NA	NA	1	0	0	0	0
4930544D05Rik	3.973	-2.158	1.8924	-1.14	0.2541	1	1.27	1.331	11.69	1.6
4930544G11Rik	0	0	NA	NA	NA	1	0	0	0	0
4930544M13Rik	0.1664	-1.271	4.9702	-0.2557	0.7982	1	0	0.6657	0	0
4930545E07Rik	0	0	NA	NA	NA	1	0	0	0	0
4930545H06Rik	0	0	NA	NA	NA	1	0	0	0	0
4930545L23Rik	0	0	NA	NA	NA	1	0	0	0	0
4930546C10Rik	0	0	NA	NA	NA	1	0	0	0	0
4930546K05Rik	0.1588	1.315	4.9657	0.2648	0.7911	1	0.6352	0	0	0
4930547E08Rik	0.857	-1.615	3.5481	-0.4552	0.6489	1	0.6352	1.331	1.461	0
4930547E14Rik	0	0	NA	NA	NA	1	0	0	0	0
4930548G14Rik	0	0	NA	NA	NA	1	0	0	0	0
4930548H24Rik	6.443	-0.6916	1.3428	-0.5151	0.6065	0.7165	6.352	5.992	10.23	3.199
4930548J01Rik	0	0	NA	NA	NA	1	0	0	0	0
4930548K13Rik	0	0	NA	NA	NA	1	0	0	0	0
4930549C01Rik	0	0	NA	NA	NA	1	0	0	0	0
4930549C15Rik	5.4	-1.256	1.4971	-0.8388	0.4016	0.532	4.446	5.326	10.23	1.6
4930549G23Rik	283.9	0.8837	0.2558	3.454	0.0005515	0.00191	404	178.4	223.6	329.5
4930550C14Rik	92.39	0.6734	0.3828	1.759	0.07855	0.1457	122	79.22	62.84	105.6
4930550C17Rik	0.1664	-1.271	4.9702	-0.2557	0.7982	1	0	0.6657	0	0
4930550L24Rik	0	0	NA	NA	NA	1	0	0	0	0
4930552N02Rik	0	0	NA	NA	NA	1	0	0	0	0
4930552P12Rik	1.19	-2.195	3.1329	-0.7006	0.4836	1	0.6352	2.663	1.461	0
4930553C11Rik	0	0	NA	NA	NA	1	0	0	0	0
4930553E22Rik	0	0	NA	NA	NA	1	0	0	0	0
4930554C24Rik	0	0	NA	NA	NA	1	0	0	0	0
4930554G24Rik	0	0	NA	NA	NA	1	0	0	0	0
4930554H23Rik	0	0	NA	NA	NA	1	0	0	0	0
4930554I06Rik	0	0	NA	NA	NA	1	0	0	0	0
4930555B11Rik	0	0	NA	NA	NA	1	0	0	0	0
4930555B12Rik	0	0	NA	NA	NA	1	0	0	0	0
4930555G01Rik	0	0	NA	NA	NA	1	0	0	0	0
4930555G21Rik	0	0	NA	NA	NA	1	0	0	0	0
4930555K05Rik	0	0	NA	NA	NA	1	0	0	0	0
4930556C24Rik	0	0	NA	NA	NA	1	0	0	0	0
4930556G01Rik	0	0	NA	NA	NA	1	0	0	0	0
4930556J02Rik	0	0	NA	NA	NA	1	0	0	0	0
4930556M19Rik	0	0	NA	NA	NA	1	0	0	0	0
4930556N09Rik	0	0	NA	NA	NA	1	0	0	0	0
4930556N13Rik	6.86	-1.2	1.3283	-0.9035	0.3662	0.4976	5.081	13.31	5.845	3.199
4930557A04Rik	0	0	NA	NA	NA	1	0	0	0	0
4930557F10Rik	0	0	NA	NA	NA	1	0	0	0	0
4930557J02Rik	3.237	-2.315	2.0513	-1.129	0.2591	1	1.905	6.657	4.384	0
4930557K07Rik	50.53	-0.6394	0.5	-1.279	0.201	0.3129	38.74	53.26	70.14	39.99
4930558C23Rik	0	0	NA	NA	NA	1	0	0	0	0
4930558F17Rik	0	0	NA	NA	NA	1	0	0	0	0
4930558G05Rik	0	0	NA	NA	NA	1	0	0	0	0
4930558J18Rik	69.2	0.3943	0.4244	0.9291	0.3528	0.4837	81.94	61.25	58.45	75.18
4930558K02Rik	2.613	-1.445	2.063	-0.7004	0.4837	1	1.27	4.66	2.923	1.6
4930559C10Rik	0	0	NA	NA	NA	1	0	0	0	0
4930562C15Rik	8.88	-0.6767	1.1403	-0.5934	0.5529	0.6725	5.716	8.655	13.15	7.998
4930562F07Rik	208.2	-0.8489	0.2754	-3.082	0.002054	0.006195	143.5	294.3	239.7	155.2
4930563D23Rik	1.414	-1.53	3.2788	-0.4665	0.6408	1	1.27	0	4.384	0
4930563E18Rik	0.1664	-1.271	4.9702	-0.2557	0.7982	1	0	0.6657	0	0
4930563E22Rik	27.6	-0.5913	0.6555	-0.9021	0.367	0.4985	20.33	33.95	32.15	23.99
4930563F08Rik	0	0	NA	NA	NA	1	0	0	0	0
4930563H07Rik	0	0	NA	NA	NA	1	0	0	0	0
4930563M20Rik	0	0	NA	NA	NA	1	0	0	0	0
4930563M21Rik	1.125	2.028	3.2588	0.6225	0.5336	1	0.6352	0.6657	0	3.199
4930564B18Rik	0	0	NA	NA	NA	1	0	0	0	0
4930564C03Rik	0.3999	1.992	4.936	0.4035	0.6866	1	0	0	0	1.6
4930564D02Rik	0	0	NA	NA	NA	1	0	0	0	0
4930565D16Rik	0	0	NA	NA	NA	1	0	0	0	0
4930565N06Rik	30.97	-1.33	0.6495	-2.048	0.04056	0.08351	21.6	41.28	48.22	12.8
4930567H12Rik	0	0	NA	NA	NA	1	0	0	0	0
4930567H17Rik	0	0	NA	NA	NA	1	0	0	0	0
4930567J20Rik	0	0	NA	NA	NA	1	0	0	0	0
4930567K12Rik	0	0	NA	NA	NA	1	0	0	0	0
4930567K20Rik	0	0	NA	NA	NA	1	0	0	0	0
4930568D16Rik	0	0	NA	NA	NA	1	0	0	0	0
4930568E12Rik	0	0	NA	NA	NA	1	0	0	0	0
4930568G15Rik	0	0	NA	NA	NA	1	0	0	0	0
4930570G19Rik	0	0	NA	NA	NA	1	0	0	0	0
4930571K23Rik	0.3653	-1.847	4.9428	-0.3737	0.7086	1	0	0	1.461	0
4930571O06Rik	0	0	NA	NA	NA	1	0	0	0	0
4930572K03Rik	0	0	NA	NA	NA	1	0	0	0	0
4930572O03Rik	0.1664	-1.271	4.9702	-0.2557	0.7982	1	0	0.6657	0	0
4930572O13Rik	3.635	3.575	2.1596	1.656	0.09781	1	5.081	0	1.461	7.998
4930573O16Rik	0.3653	-1.847	4.9428	-0.3737	0.7086	1	0	0	1.461	0
4930577N17Rik	98.4	-0.2714	0.3758	-0.7222	0.4702	0.5992	79.39	95.2	119.8	99.17
4930578C19Rik	0	0	NA	NA	NA	1	0	0	0	0
4930578E11Rik	0.857	-1.615	3.5481	-0.4552	0.6489	1	0.6352	1.331	1.461	0
4930578I06Rik	0	0	NA	NA	NA	1	0	0	0	0
4930578M01Rik	2.579	-2.564	2.2976	-1.116	0.2644	1	1.27	4.66	4.384	0
4930578N18Rik	0.484	0.6603	4.9094	0.1345	0.893	1	1.27	0.6657	0	0
4930579F01Rik	0.1588	1.315	4.9657	0.2648	0.7911	1	0.6352	0	0	0
4930579G18Rik	389.9	-0.07417	0.2137	-0.347	0.7286	0.8156	355.1	400.8	397.5	406.3
4930579G24Rik	713.1	0.7828	0.1753	4.465	8.001e-06	4.058e-05	912.1	514.6	534.8	890.9
4930579H20Rik	0.1664	-1.271	4.9702	-0.2557	0.7982	1	0	0.6657	0	0
4930579J19Rik	0.3999	1.992	4.936	0.4035	0.6866	1	0	0	0	1.6
4930579K19Rik	4.453	-1.411	1.6284	-0.8664	0.3863	1	3.176	8.655	4.384	1.6
4930579P08Rik	0	0	NA	NA	NA	1	0	0	0	0
4930581F22Rik	92.54	-0.7992	0.3902	-2.048	0.04055	0.08351	61.61	100.5	134.4	73.58
4930583K01Rik	2.039	-1.534	2.448	-0.6266	0.5309	1	1.905	3.329	2.923	0
4930583P06Rik	0	0	NA	NA	NA	1	0	0	0	0
4930584F24Rik	0	0	NA	NA	NA	1	0	0	0	0
4930586N03Rik	39.81	-0.09208	0.5729	-0.1607	0.8723	0.9164	42.56	31.96	51.15	33.59
4930587E11Rik	0	0	NA	NA	NA	1	0	0	0	0
4930590J08Rik	3.432	0.801	1.8178	0.4406	0.6595	1	2.541	3.329	1.461	6.398
4930590L20Rik	0.3999	1.992	4.936	0.4035	0.6866	1	0	0	0	1.6
4930591A17Rik	0	0	NA	NA	NA	1	0	0	0	0
4930591E09Rik	0	0	NA	NA	NA	1	0	0	0	0
4930592A05Rik	43.18	-1.026	0.5663	-1.812	0.06995	0.1321	22.23	46.6	68.68	35.19
4930592I03Rik	4.597	-0.7527	1.5909	-0.4732	0.6361	1	5.081	7.323	4.384	1.6
4930593A02Rik	0.5663	0.6766	4.7213	0.1433	0.886	1	0	0.6657	0	1.6
4930593C16Rik	0	0	NA	NA	NA	1	0	0	0	0
4930594C11Rik	32.31	-0.1846	0.633	-0.2916	0.7706	0.8447	35.57	27.3	42.38	23.99
4930594O21Rik	0	0	NA	NA	NA	1	0	0	0	0
4930595D18Rik	1.49	0.8276	2.6859	0.3081	0.758	1	0.6352	0.6657	1.461	3.199
4930595M18Rik	0	0	NA	NA	NA	1	0	0	0	0
4930596D02Rik	0	0	NA	NA	NA	1	0	0	0	0
4930596I21Rik	6.862	-0.2023	1.3022	-0.1554	0.8765	0.9199	5.081	9.986	4.384	7.998
4930597A21Rik	0.3252	0.01281	4.9382	0.002593	0.9979	1	0.6352	0.6657	0	0
4930597G03Rik	0	0	NA	NA	NA	1	0	0	0	0
4930598F16Rik	0	0	NA	NA	NA	1	0	0	0	0
4930599N23Rik	175.5	-1.873	0.3097	-6.048	1.466e-09	1.401e-08	63.52	276.9	271.8	89.57
4931402G19Rik	114.3	-1.765	0.39	-4.525	6.038e-06	3.135e-05	66.06	179.1	176.8	35.19
4931403E22Rik	0.1664	-1.271	4.9702	-0.2557	0.7982	1	0	0.6657	0	0
4931403G20Rik	1.915	-0.7953	2.3414	-0.3397	0.7341	1	1.27	3.329	1.461	1.6
4931406B18Rik	0	0	NA	NA	NA	1	0	0	0	0
4931406C07Rik	179.6	-0.7939	0.2814	-2.821	0.004782	0.01308	128.9	231.7	223.6	134.4
4931406H21Rik	99.55	-1.337	0.4039	-3.311	0.0009307	0.003066	60.34	109.8	176.8	51.18
4931406P16Rik	1259	-0.2039	0.1527	-1.335	0.1817	0.2893	1162	1355	1340	1179
4931408C20Rik	0	0	NA	NA	NA	1	0	0	0	0
4931408D14Rik	0.5241	-0.5602	4.8587	-0.1153	0.9082	1	0.6352	0	1.461	0
4931409K22Rik	1.383	-0.002709	2.8933	-0.0009364	0.9993	1	1.27	2.663	0	1.6
4931414P19Rik	171.9	-0.3468	0.294	-1.179	0.2383	0.3588	153.1	213	171	150.4
4931417E11Rik	0	0	NA	NA	NA	1	0	0	0	0
4931419H13Rik	0	0	NA	NA	NA	1	0	0	0	0
4931420L22Rik	0	0	NA	NA	NA	1	0	0	0	0
4931423N10Rik	0.6581	-1.204	4.3605	-0.276	0.7825	1	0.6352	1.997	0	0
4931428F04Rik	351	-0.1419	0.2403	-0.5908	0.5547	0.674	299.8	325.5	410.6	367.9
4931428L18Rik	0	0	NA	NA	NA	1	0	0	0	0
4931429I11Rik	0	0	NA	NA	NA	1	0	0	0	0
4931429L15Rik	1.05	0.9601	3.2636	0.2942	0.7686	1	1.27	1.331	0	1.6
4931429P17Rik	0	0	NA	NA	NA	1	0	0	0	0
4931430N09Rik	15.32	-1.252	0.9214	-1.359	0.1741	0.2797	12.7	23.3	20.46	4.799
4931431B13Rik	0.3329	-1.932	4.9395	-0.3911	0.6957	1	0	1.331	0	0
4931431C16Rik	81.5	-1.876	0.4214	-4.453	8.479e-06	4.269e-05	36.2	145.1	111.1	33.59
4931431F19Rik	0	0	NA	NA	NA	1	0	0	0	0
4931440F15Rik	133.2	0.05366	0.3183	0.1686	0.8661	0.9126	142.9	133.1	128.6	128
4931440J10Rik	42.57	-0.7933	0.5344	-1.485	0.1377	0.2309	31.76	52.59	55.53	30.39
4931440P22Rik	32.6	-1.424	0.6416	-2.219	0.02651	0.05815	13.97	54.59	39.46	22.39
4932411E22Rik	0	0	NA	NA	NA	1	0	0	0	0
4932411N23Rik	0	0	NA	NA	NA	1	0	0	0	0
4932412D23Rik	0.3653	-1.847	4.9428	-0.3737	0.7086	1	0	0	1.461	0
4932413F04Rik	3.617	-1.592	1.8601	-0.8559	0.3921	1	0.6352	3.329	7.307	3.199
4932414J04Rik	0	0	NA	NA	NA	1	0	0	0	0
4932414N04Rik	0	0	NA	NA	NA	1	0	0	0	0
4932415M13Rik	1.165	1.269	3.6	0.3525	0.7245	1	0	0	1.461	3.199
4932416H05Rik	121.3	-0.3728	0.3364	-1.108	0.2677	0.3929	95.91	141.1	131.5	116.8
4932416K20Rik	0.5318	-2.5	4.7646	-0.5248	0.5997	1	0	0.6657	1.461	0
4932418E24Rik	61.67	-0.7484	0.5725	-1.307	0.1911	0.3006	33.03	41.94	112.5	59.18
4932429P05Rik	0	0	NA	NA	NA	1	0	0	0	0
4932435O22Rik	0.3329	-1.932	4.9395	-0.3911	0.6957	1	0	1.331	0	0
4932438A13Rik	3960	-1.03	0.1483	-6.942	3.857e-12	5.531e-11	2699	4863	5775	2505
4932438H23Rik	0	0	NA	NA	NA	1	0	0	0	0
4932441J04Rik	0	0	NA	NA	NA	1	0	0	0	0
4932443I19Rik	0	0	NA	NA	NA	1	0	0	0	0
4932702P03Rik	0	0	NA	NA	NA	1	0	0	0	0
4933400A11Rik	0	0	NA	NA	NA	1	0	0	0	0
4933400B14Rik	0	0	NA	NA	NA	1	0	0	0	0
4933400C23Rik	0	0	NA	NA	NA	1	0	0	0	0
4933400F21Rik	0	0	NA	NA	NA	1	0	0	0	0
4933400L20Rik	0	0	NA	NA	NA	1	0	0	0	0
4933401B06Rik	0.1588	1.315	4.9657	0.2648	0.7911	1	0.6352	0	0	0
4933401D09Rik	0.6829	0.1264	4.3551	0.02903	0.9768	1	1.27	0	1.461	0
4933401H06Rik	0	0	NA	NA	NA	1	0	0	0	0
4933402C06Rik	0	0	NA	NA	NA	1	0	0	0	0
4933402D24Rik	2.066	0.003444	2.2374	0.001539	0.9988	1	2.541	2.663	1.461	1.6
4933402E13Rik	0	0	NA	NA	NA	1	0	0	0	0
4933402J07Rik	0	0	NA	NA	NA	1	0	0	0	0
4933402J10Rik	0	0	NA	NA	NA	1	0	0	0	0
4933402J15Rik	0	0	NA	NA	NA	1	0	0	0	0
4933402N03Rik	0.1664	-1.271	4.9702	-0.2557	0.7982	1	0	0.6657	0	0
4933402N22Rik	0.1664	-1.271	4.9702	-0.2557	0.7982	1	0	0.6657	0	0
4933402P03Rik	0	0	NA	NA	NA	1	0	0	0	0
4933403O08Rik	0	0	NA	NA	NA	1	0	0	0	0
4933404G15Rik	0	0	NA	NA	NA	1	0	0	0	0
4933404K08Rik	0	0	NA	NA	NA	1	0	0	0	0
4933404K13Rik	0.1664	-1.271	4.9702	-0.2557	0.7982	1	0	0.6657	0	0
4933404O12Rik	383	0.6351	0.2171	2.925	0.003446	0.009767	488.4	283.6	318.6	441.5
4933405D12Rik	0	0	NA	NA	NA	1	0	0	0	0
4933405E24Rik	0	0	NA	NA	NA	1	0	0	0	0
4933405L10Rik	9.448	-0.3516	1.1096	-0.3168	0.7514	0.8316	5.716	10.65	10.23	11.2
4933405O20Rik	0.1664	-1.271	4.9702	-0.2557	0.7982	1	0	0.6657	0	0
4933406C10Rik	5.548	-3.338	1.6954	-1.969	0.04896	0.09813	0.6352	12.65	7.307	1.6
4933406D12Rik	0	0	NA	NA	NA	1	0	0	0	0
4933406F09Rik	0	0	NA	NA	NA	1	0	0	0	0
4933406G16Rik	0	0	NA	NA	NA	1	0	0	0	0
4933406I18Rik	22.05	-1.539	0.7633	-2.017	0.04374	0.08913	13.97	32.62	33.61	7.998
4933406J08Rik	0.8092	0.4983	3.9895	0.1249	0.9006	1	1.905	1.331	0	0
4933406J10Rik	2.975	0.9196	1.9173	0.4797	0.6315	1	4.446	1.331	2.923	3.199
4933406K04Rik	0	0	NA	NA	NA	1	0	0	0	0
4933406M09Rik	0	0	NA	NA	NA	1	0	0	0	0
4933407E24Rik	0	0	NA	NA	NA	1	0	0	0	0
4933407G14Rik	0.1664	-1.271	4.9702	-0.2557	0.7982	1	0	0.6657	0	0
4933407I05Rik	0	0	NA	NA	NA	1	0	0	0	0
4933407K13Rik	0	0	NA	NA	NA	1	0	0	0	0
4933407L21Rik	0.9986	-3.467	4.1104	-0.8434	0.399	1	0	3.994	0	0
4933408B17Rik	17.97	0.3669	0.8	0.4587	0.6465	0.7494	19.69	15.31	16.07	20.79
4933408J17Rik	200.3	1.198	0.9277	1.291	0.1966	0.3075	153.1	65.24	178.3	404.7
4933408N05Rik	0.5318	-2.5	4.7646	-0.5248	0.5997	1	0	0.6657	1.461	0
4933409G03Rik	0	0	NA	NA	NA	1	0	0	0	0
4933409K07Rik	7.407	-0.9802	1.249	-0.7848	0.4326	0.5633	3.811	10.65	8.768	6.398
4933411E08Rik	0.5663	0.6766	4.7213	0.1433	0.886	1	0	0.6657	0	1.6
4933411G06Rik	0.1588	1.315	4.9657	0.2648	0.7911	1	0.6352	0	0	0
4933411K16Rik	7.831	-4.186	1.6124	-2.597	0.009418	0.02379	1.27	13.98	16.07	0
4933412E12Rik	83.33	-1.439	0.3992	-3.604	0.000313	0.001144	46.37	122.5	121.3	43.19
4933412E24Rik	0	0	NA	NA	NA	1	0	0	0	0
4933412O06Rik	0	0	NA	NA	NA	1	0	0	0	0
4933413G19Rik	66.39	0.3401	0.4491	0.7572	0.4489	0.5789	60.98	55.26	61.37	87.97
4933413J09Rik	6.481	0.5889	1.3342	0.4413	0.659	0.7595	8.892	3.329	7.307	6.398
4933413L06Rik	0	0	NA	NA	NA	1	0	0	0	0
4933415F23Rik	0.1664	-1.271	4.9702	-0.2557	0.7982	1	0	0.6657	0	0
4933416C03Rik	0	0	NA	NA	NA	1	0	0	0	0
4933416E03Rik	0	0	NA	NA	NA	1	0	0	0	0
4933416I08Rik	0	0	NA	NA	NA	1	0	0	0	0
4933416M06Rik	0	0	NA	NA	NA	1	0	0	0	0
4933416M07Rik	133.2	0.08662	0.3311	0.2616	0.7936	0.8593	137.2	110.5	149.1	136
4933417A18Rik	0.3653	-1.847	4.9428	-0.3737	0.7086	1	0	0	1.461	0
4933417D19Rik	37.74	-1.087	0.6008	-1.809	0.0705	0.1329	19.05	60.58	40.92	30.39
4933417E11Rik	0	0	NA	NA	NA	1	0	0	0	0
4933417G07Rik	35.1	0.7051	0.5887	1.198	0.2311	0.3502	48.27	25.96	27.76	38.39
4933417O13Rik	0.6657	-2.883	4.8475	-0.5947	0.552	1	0	2.663	0	0
4933421I07Rik	0	0	NA	NA	NA	1	0	0	0	0
4933421O10Rik	88	-0.8946	0.4211	-2.124	0.03363	0.07146	67.33	142.5	86.22	55.98
4933422A05Rik	1.555	-2.605	2.8237	-0.9225	0.3563	1	0.6352	2.663	2.923	0
4933424G05Rik	23.38	-0.7552	0.7512	-1.005	0.3147	0.444	19.69	19.97	39.46	14.4
4933424G06Rik	0.3329	-1.932	4.9395	-0.3911	0.6957	1	0	1.331	0	0
4933425B07Rik	0.1664	-1.271	4.9702	-0.2557	0.7982	1	0	0.6657	0	0
4933425L06Rik	0	0	NA	NA	NA	1	0	0	0	0
4933427D06Rik	0	0	NA	NA	NA	1	0	0	0	0
4933427D14Rik	660.3	0.121	0.2053	0.5892	0.5557	0.6747	591.3	602.5	660.5	787
4933427E11Rik	21.11	0.2425	0.7636	0.3175	0.7508	0.8315	26.68	23.97	14.61	19.19
4933427E13Rik	0	0	NA	NA	NA	1	0	0	0	0
4933427G17Rik	10.4	-1.984	1.1181	-1.775	0.07591	0.1415	3.811	21.3	11.69	4.799
4933427I22Rik	4.802	-2.171	1.6397	-1.324	0.1855	0.2938	1.905	11.32	4.384	1.6
4933428C19Rik	0	0	NA	NA	NA	1	0	0	0	0
4933428G20Rik	64.34	-0.5955	0.4673	-1.274	0.2026	0.3151	60.98	67.24	89.14	39.99
4933429K18Rik	0	0	NA	NA	NA	1	0	0	0	0
4933429O19Rik	0	0	NA	NA	NA	1	0	0	0	0
4933430H16Rik	0.3252	0.01281	4.9382	0.002593	0.9979	1	0.6352	0.6657	0	0
4933430I17Rik	11.86	0.01584	0.9795	0.01617	0.9871	0.9919	12.7	13.31	10.23	11.2
4933430M04Rik	0	0	NA	NA	NA	1	0	0	0	0
4933430N04Rik	0.1664	-1.271	4.9702	-0.2557	0.7982	1	0	0.6657	0	0
4933431E20Rik	0.7251	1.271	3.8312	0.3317	0.7401	1	0.6352	0.6657	0	1.6
4933431G14Rik	0	0	NA	NA	NA	1	0	0	0	0
4933432G23Rik	0	0	NA	NA	NA	1	0	0	0	0
4933432I03Rik	0	0	NA	NA	NA	1	0	0	0	0
4933432I09Rik	6.439	0.421	1.3782	0.3055	0.76	0.838	9.527	2.663	8.768	4.799
4933432K03Rik	0	0	NA	NA	NA	1	0	0	0	0
4933433C11Rik	2.156	-0.4631	2.2677	-0.2042	0.8382	1	0.6352	3.329	1.461	3.199
4933433F19Rik	0	0	NA	NA	NA	1	0	0	0	0
4933433G08Rik	6.956	0.1573	1.2632	0.1246	0.9009	0.9367	8.257	7.323	5.845	6.398
4933433G15Rik	28.47	-0.6823	0.6461	-1.056	0.2909	0.4184	22.87	36.62	33.61	20.79
4933433G19Rik	113.1	0.437	0.344	1.271	0.2039	0.3168	120	96.53	94.98	140.8
4933433H22Rik	0	0	NA	NA	NA	1	0	0	0	0
4933434E20Rik	847.8	0.05489	0.1695	0.3239	0.746	0.8276	853.7	796.2	868	873.3
4933436E23Rik	0	0	NA	NA	NA	1	0	0	0	0
4933436H12Rik	0	0	NA	NA	NA	1	0	0	0	0
4933436I01Rik	0	0	NA	NA	NA	1	0	0	0	0
4933438B17Rik	0	0	NA	NA	NA	1	0	0	0	0
4933438K21Rik	0.3653	-1.847	4.9428	-0.3737	0.7086	1	0	0	1.461	0
4933439C10Rik	407	-0.8675	0.2251	-3.855	0.0001159	0.0004654	252.8	504	545.1	326.3
4933439K11Rik	0.3329	-1.932	4.9395	-0.3911	0.6957	1	0	1.331	0	0
4933440J02Rik	0	0	NA	NA	NA	1	0	0	0	0
4933440M02Rik	0	0	NA	NA	NA	1	0	0	0	0
5031410I06Rik	0.3329	-1.932	4.9395	-0.3911	0.6957	1	0	1.331	0	0
5031414D18Rik	2.816	0.7849	1.9577	0.4009	0.6885	1	3.811	1.331	2.923	3.199
5031425E22Rik	394.8	-0.8043	0.2312	-3.479	0.0005024	0.00176	304.9	567.2	436.9	270.3
5031425F14Rik	1.961	-4.378	2.8447	-1.539	0.1238	1	0	1.997	5.845	0
5031426D15Rik	0.3999	1.992	4.936	0.4035	0.6866	1	0	0	0	1.6
5031434C07Rik	0.9316	-0.6388	3.5299	-0.181	0.8564	1	0	0.6657	1.461	1.6
5031434O11Rik	22.77	-1.907	0.7678	-2.484	0.01301	0.03151	12.07	34.62	37.99	6.398
5031439G07Rik	1378	-0.05324	0.1644	-0.3238	0.7461	0.8276	1428	1507	1299	1276
5033403F01Rik	3.637	-1.652	1.7851	-0.9255	0.3547	1	1.905	6.657	4.384	1.6
5033403H07Rik	0	0	NA	NA	NA	1	0	0	0	0
5033404E19Rik	0	0	NA	NA	NA	1	0	0	0	0
5033406O09Rik	30.9	-2.109	0.6581	-3.204	0.001356	0.004284	10.8	53.26	46.76	12.8
5033428I22Rik	0	0	NA	NA	NA	1	0	0	0	0
5330411J11Rik	0	0	NA	NA	NA	1	0	0	0	0
5330413P13Rik	0	0	NA	NA	NA	1	0	0	0	0
5330417C22Rik	5.834	-3.755	1.7928	-2.095	0.03621	0.07596	1.27	5.992	16.07	0
5330426P16Rik	0.3653	-1.847	4.9428	-0.3737	0.7086	1	0	0	1.461	0
5330434G04Rik	0	0	NA	NA	NA	1	0	0	0	0
5330439B14Rik	1.064	-3.501	3.5722	-0.98	0.3271	1	0	1.331	2.923	0
5430401F13Rik	0	0	NA	NA	NA	1	0	0	0	0
5430402E10Rik	0	0	NA	NA	NA	1	0	0	0	0
5430402O13Rik	9.661	-0.6096	1.1666	-0.5225	0.6013	0.7125	7.622	18.64	4.384	7.998
5430403N17Rik	0	0	NA	NA	NA	1	0	0	0	0
5430405H02Rik	258.4	0.0257	0.2489	0.1033	0.9178	0.9478	247.7	237.7	274.7	273.5
5430416N02Rik	317.1	0.6649	0.2279	2.917	0.003534	0.009979	370.3	240.3	249.9	407.9
5430416O09Rik	0	0	NA	NA	NA	1	0	0	0	0
5430419D17Rik	0	0	NA	NA	NA	1	0	0	0	0
5430421F17Rik	0	0	NA	NA	NA	1	0	0	0	0
5430421N21Rik	0.3999	1.992	4.936	0.4035	0.6866	1	0	0	0	1.6
5430425K12Rik	0	0	NA	NA	NA	1	0	0	0	0
5430427M07Rik	0.8894	-1.628	3.9333	-0.414	0.6789	1	0.6352	0	2.923	0
5430427O19Rik	0.1664	-1.271	4.9702	-0.2557	0.7982	1	0	0.6657	0	0
5430428K19Rik	0	0	NA	NA	NA	1	0	0	0	0
5430431A17Rik	12.74	-0.6695	0.9938	-0.6737	0.5005	0.6272	5.716	13.31	17.54	14.4
5430434I15Rik	0.7307	-2.938	4.7265	-0.6216	0.5342	1	0	0	2.923	0
5430437J10Rik	0.6905	-1.199	3.8887	-0.3084	0.7578	1	0.6352	0.6657	1.461	0
5430440P10Rik	0.5318	-2.5	4.7646	-0.5248	0.5997	1	0	0.6657	1.461	0
5530400C23Rik	0	0	NA	NA	NA	1	0	0	0	0
5530401A14Rik	0	0	NA	NA	NA	1	0	0	0	0
5530601H04Rik	113.1	0.6153	0.3747	1.642	0.1006	0.1782	119.4	71.23	108.1	153.6
5730403I07Rik	0.3329	-1.932	4.9395	-0.3911	0.6957	1	0	1.331	0	0
5730405O15Rik	20.99	-1.303	0.7789	-1.673	0.09432	0.1692	8.892	31.29	27.76	16
5730408K05Rik	943.2	0.6678	0.2624	2.545	0.01092	0.02705	822.5	620.5	835.9	1494
5730409E04Rik	0	0	NA	NA	NA	1	0	0	0	0
5730412P04Rik	0	0	NA	NA	NA	1	0	0	0	0
5730416F02Rik	0.3176	1.963	4.937	0.3975	0.691	1	1.27	0	0	0
5730420D15Rik	0	0	NA	NA	NA	1	0	0	0	0
5730422E09Rik	10.4	-0.05075	1.0953	-0.04633	0.963	0.9769	15.24	11.32	10.23	4.799
5730435O14Rik	6.16	-0.5569	1.3448	-0.4141	0.6788	0.7743	5.081	5.992	8.768	4.799
5730455P16Rik	833.2	-0.272	0.1944	-1.399	0.1618	0.2636	860	938	888.5	646.2
5730457N03Rik	0	0	NA	NA	NA	1	0	0	0	0
5730460C07Rik	0	0	NA	NA	NA	1	0	0	0	0
5730480H06Rik	22.27	-0.5288	0.7292	-0.7252	0.4683	0.5977	15.88	24.63	27.76	20.79
5730488B01Rik	0	0	NA	NA	NA	1	0	0	0	0
5730507C01Rik	2.093	1.519	2.4228	0.6269	0.5307	1	3.176	1.997	0	3.199
5730508B09Rik	354.3	-0.9401	0.2602	-3.613	0.000303	0.001111	280.7	535.9	397.5	203.1
5730522E02Rik	0	0	NA	NA	NA	1	0	0	0	0
5730559C18Rik	2.514	-2.569	2.3932	-1.073	0.2832	1	1.27	7.323	1.461	0
5830411N06Rik	0	0	NA	NA	NA	1	0	0	0	0
5830415F09Rik	246.6	0.933	0.2668	3.497	0.0004703	0.00166	291.5	151.1	188.5	355.1
5830416I19Rik	1.4	1.813	2.9919	0.6058	0.5446	1	2.541	0	1.461	1.6
5830416P10Rik	120.7	-2.109	0.3561	-5.923	3.153e-09	2.879e-08	49.54	184.4	209	39.99
5830417I10Rik	2378	0.1612	0.1738	0.9274	0.3537	0.4847	2234	2013	2477	2788
5830418P13Rik	153.3	-0.05178	0.3101	-0.167	0.8674	0.9129	151.2	136.5	176.8	148.8
5830428M24Rik	15.91	-2.102	0.9202	-2.284	0.02239	0.05041	4.446	21.97	29.23	7.998
5830432E09Rik	175.2	-1.026	0.304	-3.375	0.0007378	0.002484	102.3	209	260.1	129.6
5830444B04Rik	0.7998	3.091	4.5631	0.6775	0.4981	1	0	0	0	3.199
5830454E08Rik	34.23	-0.4693	0.6004	-0.7816	0.4344	0.5653	26.04	45.27	33.61	31.99
5830473C10Rik	0	0	NA	NA	NA	1	0	0	0	0
5930403L14Rik	0	0	NA	NA	NA	1	0	0	0	0
5930412G12Rik	0	0	NA	NA	NA	1	0	0	0	0
5930430L01Rik	190.4	-0.667	0.303	-2.201	0.02773	0.06046	165.1	201.1	268.9	126.4
5930438M14Rik	0	0	NA	NA	NA	1	0	0	0	0
6030407O03Rik	0	0	NA	NA	NA	1	0	0	0	0
6030408B16Rik	19.69	0.6959	0.8912	0.7809	0.4349	0.5657	37.47	21.3	8.768	11.2
6030419C18Rik	0	0	NA	NA	NA	1	0	0	0	0
6030440G07Rik	0.1664	-1.271	4.9702	-0.2557	0.7982	1	0	0.6657	0	0
6030443J06Rik	63.76	0.02656	0.449	0.05916	0.9528	0.97	71.77	58.58	68.68	55.98
6030458C11Rik	2040	0.453	0.1441	3.142	0.001675	0.005177	2432	1768	1676	2283
6030466F02Rik	0	0	NA	NA	NA	1	0	0	0	0
6030468B19Rik	1.215	-1.24	3.1126	-0.3985	0.6903	1	1.27	0.6657	2.923	0
6030469F06Rik	0	0	NA	NA	NA	1	0	0	0	0
6030471H07Rik	0	0	NA	NA	NA	1	0	0	0	0
6030498E09Rik	0	0	NA	NA	NA	1	0	0	0	0
6230400D17Rik	24.77	0.3006	0.7316	0.4108	0.6812	0.7758	20.96	15.31	29.23	33.59
6330403A02Rik	9.444	-1.352	1.1178	-1.209	0.2265	0.3447	5.716	12.65	14.61	4.799
6330403K07Rik	16.99	-0.04512	0.8335	-0.05413	0.9568	0.9726	20.33	17.31	17.54	12.8
6330407A03Rik	0	0	NA	NA	NA	1	0	0	0	0
6330408A02Rik	134.4	-0.1972	0.32	-0.6164	0.5376	0.6599	127.7	155.1	131.5	123.2
6330409D20Rik	2.608	-0.1741	2.2286	-0.07812	0.9377	1	1.905	5.326	0	3.199
6330410L21Rik	0	0	NA	NA	NA	1	0	0	0	0
6330415B21Rik	0	0	NA	NA	NA	1	0	0	0	0
6330415G19Rik	197.3	0.4626	0.2851	1.623	0.1047	0.1842	202	176.4	153.4	257.5
6330416G13Rik	567.6	0.2549	0.2034	1.253	0.2101	0.3244	557.7	480.7	553.8	678.2
6330418K02Rik	21.93	-0.3461	0.7334	-0.4718	0.637	0.7416	16.51	23.97	24.84	22.39
6330549D23Rik	261.9	0.5554	0.2442	2.275	0.02292	0.05142	328.4	213	211.9	294.3
6430411K18Rik	0	0	NA	NA	NA	1	0	0	0	0
6430503K07Rik	0.3252	0.01281	4.9382	0.002593	0.9979	1	0.6352	0.6657	0	0
6430531B16Rik	0.7998	3.091	4.5631	0.6775	0.4981	1	0	0	0	3.199
6430548M08Rik	248.6	-1.582	0.2948	-5.365	8.098e-08	5.902e-07	144.8	436.1	311.3	102.4
6430550D23Rik	23.9	-1.01	0.7116	-1.419	0.1558	0.2559	15.88	35.95	27.76	16
6430562O15Rik	147.7	1.098	0.3321	3.307	0.0009423	0.0031	193.1	75.89	114	207.9
6430571L13Rik	0.6982	-2.911	4.2331	-0.6876	0.4917	1	0	1.331	1.461	0
6430573F11Rik	0	0	NA	NA	NA	1	0	0	0	0
6430584L05Rik	0	0	NA	NA	NA	1	0	0	0	0
6430706D22Rik	8308	0.4676	0.1465	3.192	0.001415	0.004451	9028	6398	7549	10260
6430710C18Rik	0	0	NA	NA	NA	1	0	0	0	0
6530402F18Rik	892.6	0.5519	0.2172	2.541	0.01106	0.02734	854.3	667.1	778.9	1270
6530403H02Rik	0.6982	-2.911	4.2331	-0.6876	0.4917	1	0	1.331	1.461	0
6530411M01Rik	0	0	NA	NA	NA	1	0	0	0	0
6720468P15Rik	0	0	NA	NA	NA	1	0	0	0	0
6720483E21Rik	0	0	NA	NA	NA	1	0	0	0	0
6720489N17Rik	222.6	0.4965	0.2948	1.684	0.09214	0.166	315.7	183.1	188.5	203.1
6820408C15Rik	0	0	NA	NA	NA	1	0	0	0	0
6820431F20Rik	3209	0.1167	0.1787	0.6532	0.5136	0.639	3869	3286	2876	2806
7420426K07Rik	0	0	NA	NA	NA	1	0	0	0	0
7420461P10Rik	0	0	NA	NA	NA	1	0	0	0	0
7420700N18Rik	0	0	NA	NA	NA	1	0	0	0	0
7420701I03Rik	0	0	NA	NA	NA	1	0	0	0	0
7530416G11Rik	0	0	NA	NA	NA	1	0	0	0	0
7630403G23Rik	0	0	NA	NA	NA	1	0	0	0	0
8030411F24Rik	0	0	NA	NA	NA	1	0	0	0	0
8030423F21Rik	0.1588	1.315	4.9657	0.2648	0.7911	1	0.6352	0	0	0
8030423J24Rik	0	0	NA	NA	NA	1	0	0	0	0
8030442B05Rik	0	0	NA	NA	NA	1	0	0	0	0
8030443G20Rik	0	0	NA	NA	NA	1	0	0	0	0
8030451O07Rik	0	0	NA	NA	NA	1	0	0	0	0
8030455M16Rik	0	0	NA	NA	NA	1	0	0	0	0
8030462N17Rik	1050	0.2316	0.1649	1.405	0.1601	0.2615	1197	940.7	993.7	1068
8430408G22Rik	0	0	NA	NA	NA	1	0	0	0	0
8430419L09Rik	927.6	-0.4539	0.2013	-2.255	0.02415	0.05381	678.3	954.7	1188	889.3
8430422H06Rik	0	0	NA	NA	NA	1	0	0	0	0
8430423G03Rik	4.928	-1.369	1.676	-0.8169	0.414	0.5448	5.081	7.323	7.307	0
8430426J06Rik	0	0	NA	NA	NA	1	0	0	0	0
8430429K09Rik	151.3	0.3141	0.3084	1.018	0.3085	0.4369	157.5	122.5	147.6	177.5
8430430B14Rik	1.574	0.3452	2.5206	0.1369	0.8911	1	1.905	1.331	1.461	1.6
8430431K14Rik	0	0	NA	NA	NA	1	0	0	0	0
8430436N08Rik	0.5318	-2.5	4.7646	-0.5248	0.5997	1	0	0.6657	1.461	0
8430437L04Rik	0	0	NA	NA	NA	1	0	0	0	0
9030025P20Rik	266	-0.04092	0.2451	-0.167	0.8674	0.9129	266.1	290.3	248.4	259.1
9030204H09Rik	72.11	-1.538	0.4454	-3.452	0.0005569	0.001924	37.47	126.5	87.68	36.79
9030404E10Rik	0.6504	-0.0007961	4.376	-0.0001819	0.9999	1	1.27	1.331	0	0
9030612E09Rik	0	0	NA	NA	NA	1	0	0	0	0
9030617O03Rik	345.1	-0.2448	0.2259	-1.084	0.2785	0.4053	299.2	348.2	400.4	332.7
9030619P08Rik	0.1664	-1.271	4.9702	-0.2557	0.7982	1	0	0.6657	0	0
9030624G23Rik	7.776	-0.235	1.1962	-0.1965	0.8442	0.8971	6.352	7.989	8.768	7.998
9030624J02Rik	1574	-0.4393	0.151	-2.911	0.003608	0.01016	1348	1897	1726	1326
9030625G05Rik	0.5587	2.595	4.6754	0.555	0.5789	1	0.6352	0	0	1.6
9130008F23Rik	0	0	NA	NA	NA	1	0	0	0	0
9130011E15Rik	482.4	-0.1398	0.2166	-0.6457	0.5185	0.6434	517.7	531.3	482.2	398.3
9130015A21Rik	0	0	NA	NA	NA	1	0	0	0	0
9130015L21Rik	0.1664	-1.271	4.9702	-0.2557	0.7982	1	0	0.6657	0	0
9130019O22Rik	264.6	-0.3173	0.2534	-1.252	0.2105	0.3249	210.2	277.6	308.3	262.3
9130019P16Rik	0.1664	-1.271	4.9702	-0.2557	0.7982	1	0	0.6657	0	0
9130023H24Rik	385.8	-0.2377	0.2104	-1.13	0.2586	0.3831	350.6	428.1	406.2	358.3
9130024F11Rik	0	0	NA	NA	NA	1	0	0	0	0
9130204L05Rik	0	0	NA	NA	NA	1	0	0	0	0
9130209A04Rik	0	0	NA	NA	NA	1	0	0	0	0
9130221F21Rik	0.5318	-2.5	4.7646	-0.5248	0.5997	1	0	0.6657	1.461	0
9130221H12Rik	1675	0.3848	0.1494	2.576	0.01001	0.02504	1837	1504	1400	1961
9130227L01Rik	0.3329	-1.932	4.9395	-0.3911	0.6957	1	0	1.331	0	0
9130230L23Rik	0.5241	-0.5602	4.8587	-0.1153	0.9082	1	0.6352	0	1.461	0
9130401M01Rik	776.1	1.543	0.1741	8.864	7.709e-19	2.527e-17	1138	404.8	387.2	1174
9130409I23Rik	0.1664	-1.271	4.9702	-0.2557	0.7982	1	0	0.6657	0	0
9130409J20Rik	0.1664	-1.271	4.9702	-0.2557	0.7982	1	0	0.6657	0	0
9230009I02Rik	0	0	NA	NA	NA	1	0	0	0	0
9230102K24Rik	0	0	NA	NA	NA	1	0	0	0	0
9230102O04Rik	53.32	-0.6539	0.539	-1.213	0.2251	0.3429	40.65	88.54	40.92	43.19
9230104L09Rik	0	0	NA	NA	NA	1	0	0	0	0
9230105E05Rik	0	0	NA	NA	NA	1	0	0	0	0
9230110C19Rik	0	0	NA	NA	NA	1	0	0	0	0
9230110F15Rik	0	0	NA	NA	NA	1	0	0	0	0
9230112D13Rik	0	0	NA	NA	NA	1	0	0	0	0
9230112J17Rik	0	0	NA	NA	NA	1	0	0	0	0
9230114K14Rik	90.9	0.9682	0.3842	2.52	0.01174	0.02884	124.5	55.26	68.68	115.2
9230116L04Rik	24.73	-0.3269	0.6869	-0.4759	0.6342	0.7395	21.6	28.63	26.3	22.39
9230116N13Rik	35.02	0.1337	0.6031	0.2216	0.8246	0.8827	35.57	41.28	24.84	38.39
9230117E06Rik	0	0	NA	NA	NA	1	0	0	0	0
9330020H09Rik	320.2	0.05675	0.2252	0.252	0.8011	0.8648	313.1	312.9	314.2	340.7
9330102E08Rik	5.156	-0.3775	1.4751	-0.256	0.798	0.8629	5.716	7.323	4.384	3.199
9330111N05Rik	0	0	NA	NA	NA	1	0	0	0	0
9330117O12Rik	0	0	NA	NA	NA	1	0	0	0	0
9330133O14Rik	235.3	-2.065	0.3094	-6.675	2.474e-11	3.132e-10	95.27	468.7	290.8	86.37
9330136K24Rik	6.085	-0.3087	1.3764	-0.2243	0.8225	0.8813	3.176	7.323	5.845	7.998
9330151L19Rik	231.9	-0.4356	0.2597	-1.678	0.09343	0.168	179.7	263	268.9	215.9
9330158H04Rik	0	0	NA	NA	NA	1	0	0	0	0
9330159F19Rik	0.1588	1.315	4.9657	0.2648	0.7911	1	0.6352	0	0	0
9330159M07Rik	10.09	2.43	1.1463	2.12	0.03399	0.07204	16.51	3.329	2.923	17.59
9330162012Rik	0	0	NA	NA	NA	1	0	0	0	0
9330162B11Rik	0	0	NA	NA	NA	1	0	0	0	0
9330175E14Rik	0.4917	-0.648	4.9074	-0.132	0.895	1	0.6352	1.331	0	0
9330175M20Rik	0	0	NA	NA	NA	1	0	0	0	0
9330178D15Rik	0	0	NA	NA	NA	1	0	0	0	0
9330179D12Rik	3.135	-2.229	2.0881	-1.068	0.2857	1	1.905	3.329	7.307	0
9330182L06Rik	0	0	NA	NA	NA	1	0	0	0	0
9330182O14Rik	0	0	NA	NA	NA	1	0	0	0	0
9330188P03Rik	0	0	NA	NA	NA	1	0	0	0	0
9330199G10Rik	0	0	NA	NA	NA	1	0	0	0	0
9430007A20Rik	0	0	NA	NA	NA	1	0	0	0	0
9430014N10Rik	13.11	-2.796	1.0731	-2.606	0.009161	0.02321	4.446	18.64	27.76	1.6
9430015G10Rik	876.4	0.7582	0.2171	3.493	0.0004772	0.001681	991.5	530.6	774.5	1209
9430016H08Rik	467.4	0.6809	0.2211	3.08	0.002072	0.006244	623.1	402.8	314.2	529.4
9430018G01Rik	5.307	-0.09041	1.4589	-0.06197	0.9506	0.9687	6.987	6.657	4.384	3.199
9430019J16Rik	0	0	NA	NA	NA	1	0	0	0	0
9430020K01Rik	580.4	-0.1469	0.2596	-0.5659	0.5715	0.6886	665.6	728.3	492.5	435.1
9430021M05Rik	0.1664	-1.271	4.9702	-0.2557	0.7982	1	0	0.6657	0	0
9430037G07Rik	8.295	1.942	1.2261	1.584	0.1132	0.1965	13.34	2.663	4.384	12.8
9430038I01Rik	208.7	0.7238	0.274	2.642	0.008244	0.02114	259.1	174.4	138.8	262.3
9430041J12Rik	0.3999	1.992	4.936	0.4035	0.6866	1	0	0	0	1.6
9430060I03Rik	49.57	-0.4605	0.5067	-0.9089	0.3634	0.4949	39.38	65.91	48.22	44.79
9430065F17Rik	0.9662	1.759	3.8274	0.4596	0.6458	1	0	0.6657	0	3.199
9430069I07Rik	49.79	-0.3069	0.5012	-0.6124	0.5402	0.662	48.91	60.58	49.68	39.99
9430076C15Rik	0	0	NA	NA	NA	1	0	0	0	0
9430078K24Rik	0.5318	-2.5	4.7646	-0.5248	0.5997	1	0	0.6657	1.461	0
9430083A17Rik	9.58	-1.693	1.1707	-1.446	0.1482	0.2453	5.716	20.64	8.768	3.199
9430091E24Rik	185.8	-0.2992	0.282	-1.061	0.2887	0.4161	164.5	187.1	223.6	167.9
9530002B09Rik	0	0	NA	NA	NA	1	0	0	0	0
9530003J23Rik	0	0	NA	NA	NA	1	0	0	0	0
9530014B07Rik	0	0	NA	NA	NA	1	0	0	0	0
9530020I12Rik	0	0	NA	NA	NA	1	0	0	0	0
9530026F06Rik	0.5663	0.6766	4.7213	0.1433	0.886	1	0	0.6657	0	1.6
9530026P05Rik	0	0	NA	NA	NA	1	0	0	0	0
9530027J09Rik	420.1	1.085	0.2132	5.09	3.578e-07	2.341e-06	528.5	261.6	276.2	614.2
9530036O11Rik	0	0	NA	NA	NA	1	0	0	0	0
9530051G07Rik	0	0	NA	NA	NA	1	0	0	0	0
9530052E02Rik	29.81	-2.332	0.695	-3.356	0.0007915	0.002641	7.622	43.27	55.53	12.8
9530053A07Rik	4.245	2.68	1.8467	1.451	0.1467	1	6.987	1.997	0	7.998
9530059O14Rik	0	0	NA	NA	NA	1	0	0	0	0
9530062K07Rik	2.717	-0.009094	2.0077	-0.00453	0.9964	1	3.811	3.994	1.461	1.6
9530068E07Rik	2024	0.04791	0.1486	0.3225	0.7471	0.8283	2173	2051	1932	1942
9530077C05Rik	175.3	0.402	0.2856	1.408	0.1593	0.2604	207.7	143.8	159.3	190.3
9530080O11Rik	0	0	NA	NA	NA	1	0	0	0	0
9530082P21Rik	285	-0.1803	0.2397	-0.7522	0.4519	0.5816	248.3	312.9	290.8	287.9
9530091C08Rik	0.3252	0.01281	4.9382	0.002593	0.9979	1	0.6352	0.6657	0	0
9630001P10Rik	0.3653	-1.847	4.9428	-0.3737	0.7086	1	0	0	1.461	0
9630013A20Rik	0	0	NA	NA	NA	1	0	0	0	0
9630013K17Rik	17.08	0.9796	0.842	1.163	0.2446	0.3663	24.77	13.98	8.768	20.79
9630028B13Rik	4.071	-0.08524	1.7112	-0.04981	0.9603	1	4.446	1.331	7.307	3.199
9630028H03Rik	0	0	NA	NA	NA	1	0	0	0	0
9630028I04Rik	0.3653	-1.847	4.9428	-0.3737	0.7086	1	0	0	1.461	0
9830107B12Rik	0.1664	-1.271	4.9702	-0.2557	0.7982	1	0	0.6657	0	0
9830132P13Rik	0.6982	-2.911	4.2331	-0.6876	0.4917	1	0	1.331	1.461	0
9830147E19Rik	1.008	0.0009156	3.3238	0.0002755	0.9998	1	1.905	0.6657	1.461	0
9830166K06Rik	0.3329	-1.932	4.9395	-0.3911	0.6957	1	0	1.331	0	0
9930012K11Rik	204.8	-0.9324	0.3015	-3.092	0.001987	0.006013	115.6	237.7	298.1	167.9
9930014A18Rik	48.31	0.00663	0.528	0.01256	0.99	0.9938	39.38	39.28	56.99	57.58
9930021J03Rik	1688	-0.1933	0.1491	-1.296	0.1949	0.3054	1507	1762	1838	1644
9930104L06Rik	304.6	0.1828	0.2277	0.8031	0.4219	0.553	325.8	281.6	289.3	321.5
9930111H07Rik	0	0	NA	NA	NA	1	0	0	0	0
9930111J21Rik1	1.23	-3.72	3.3618	-1.107	0.2684	1	0	1.997	2.923	0
9930111J21Rik2	1.096	-3.525	4.0239	-0.8759	0.3811	1	0	0	4.384	0
a	230.3	-0.6219	0.2592	-2.399	0.01643	0.03863	170.9	292.3	264.5	193.5
A130010J15Rik	656.5	-0.05698	0.1779	-0.3203	0.7487	0.8297	648.5	667.1	672.2	638.2
A130077B15Rik	0.4917	-0.648	4.9074	-0.132	0.895	1	0.6352	1.331	0	0
A1bg	0.3999	1.992	4.936	0.4035	0.6866	1	0	0	0	1.6
A1cf	0	0	NA	NA	NA	1	0	0	0	0
A230001M10Rik	0	0	NA	NA	NA	1	0	0	0	0
A230009B12Rik	0	0	NA	NA	NA	1	0	0	0	0
A230020J21Rik	196.6	-0.01139	0.2692	-0.04233	0.9662	0.979	191.8	195.7	198.7	199.9
A230028O05Rik	0.9316	-0.6388	3.5299	-0.181	0.8564	1	0	0.6657	1.461	1.6
A230046K03Rik	1749	-0.1283	0.1771	-0.7244	0.4688	0.5981	1895	1938	1718	1444
A230050P20Rik	94.63	-0.01055	0.3818	-0.02763	0.978	0.9871	83.21	84.55	105.2	105.6
A230056J06Rik	1.823	0.03684	2.4201	0.01522	0.9879	1	0.6352	1.997	1.461	3.199
A230056P14Rik	15.98	-0.5866	0.8498	-0.6903	0.49	0.6172	12.7	17.97	20.46	12.8
A230057D06Rik	0	0	NA	NA	NA	1	0	0	0	0
A230065H16Rik	13.56	1.233	0.9411	1.31	0.1902	0.2995	15.88	8.655	7.307	22.39
A230070E04Rik	0	0	NA	NA	NA	1	0	0	0	0
A230072C01Rik	86.4	-0.1405	0.3858	-0.3642	0.7157	0.8048	83.84	83.88	97.91	79.98
A230072E10Rik	8.36	2.657	1.3617	1.951	0.051	0.1014	10.8	0.6657	4.384	17.59
A230077H06Rik	0	0	NA	NA	NA	1	0	0	0	0
A230103J11Rik	601.2	0.01782	0.2003	0.08899	0.9291	0.9544	567.8	536.6	659	641.4
A230108P19Rik	1.626	-0.05036	2.9732	-0.01694	0.9865	1	3.176	3.329	0	0
A2m	0	0	NA	NA	NA	1	0	0	0	0
A330009N23Rik	60.77	-0.2333	0.4531	-0.5148	0.6067	0.7165	53.99	59.92	71.6	57.58
A330015K06Rik	0.1664	-1.271	4.9702	-0.2557	0.7982	1	0	0.6657	0	0
A330023F24Rik	7.084	-1.082	1.2815	-0.8446	0.3983	0.5292	5.716	10.65	8.768	3.199
A330032B11Rik	0.1664	-1.271	4.9702	-0.2557	0.7982	1	0	0.6657	0	0
A330033J07Rik	0.1664	-1.271	4.9702	-0.2557	0.7982	1	0	0.6657	0	0
A330035P11Rik	47.09	-0.8355	0.5374	-1.555	0.12	0.206	42.56	61.91	59.91	23.99
A330040F15Rik	16.65	-0.4455	0.9194	-0.4846	0.628	0.734	17.78	9.986	29.23	9.597
A330041J22Rik	0	0	NA	NA	NA	1	0	0	0	0
A330048O09Rik	0	0	NA	NA	NA	1	0	0	0	0
A330049N07Rik	0	0	NA	NA	NA	1	0	0	0	0
A330050F15Rik	0	0	NA	NA	NA	1	0	0	0	0
A330069E16Rik	18.06	-1.126	0.8116	-1.387	0.1655	0.2685	11.43	23.3	26.3	11.2
A330070K13Rik	0	0	NA	NA	NA	1	0	0	0	0
A330074K22Rik	9.869	-0.8285	1.1743	-0.7056	0.4805	0.6082	8.892	5.326	20.46	4.799
A330076C08Rik	0.1664	-1.271	4.9702	-0.2557	0.7982	1	0	0.6657	0	0
A330076H08Rik	0	0	NA	NA	NA	1	0	0	0	0
A330093E20Rik	0	0	NA	NA	NA	1	0	0	0	0
A330102I10Rik	0.3252	0.01281	4.9382	0.002593	0.9979	1	0.6352	0.6657	0	0
A3galt2	17.64	-0.2718	0.8242	-0.3298	0.7415	0.8248	19.05	22.63	16.07	12.8
A430005L14Rik	380.6	0.7326	0.2167	3.381	0.0007218	0.002438	448.4	295.6	274.7	503.8
A430033K04Rik	440.5	-0.7256	0.2088	-3.476	0.0005098	0.001782	343.6	512.6	587.4	318.3
A430035B10Rik	359.8	-2.572	0.3633	-7.079	1.454e-12	2.238e-11	142.3	796.2	439.9	60.78
A430046D13Rik	165.6	-1.044	0.2998	-3.482	0.0004971	0.001743	118.8	218.4	229.4	95.97
A430078G23Rik	257.9	-0.1875	0.3095	-0.6058	0.5446	0.6658	177.2	239	308.3	307.1
A430078I02Rik	32.34	-0.0647	0.725	-0.08923	0.9289	0.9544	42.56	49.93	16.07	20.79
A430085M09Rik	0.8971	-3.242	3.8618	-0.8396	0.4011	1	0	0.6657	2.923	0
A430088P11Rik	169	-1.979	0.3086	-6.413	1.428e-10	1.623e-09	60.34	267	270.3	78.38
A430089I19Rik	0	0	NA	NA	NA	1	0	0	0	0
A430090L17Rik	7.55	-2.575	1.3517	-1.905	0.05678	0.111	2.541	9.986	16.07	1.6
A430093F15Rik	0.3329	-1.932	4.9395	-0.3911	0.6957	1	0	1.331	0	0
A430105I19Rik	108.7	-1.727	0.4306	-4.009	6.088e-05	0.0002594	65.42	207	128.6	33.59
A4galt	0.5587	2.595	4.6754	0.555	0.5789	1	0.6352	0	0	1.6
A4gnt	0	0	NA	NA	NA	1	0	0	0	0
A530006G24Rik	0	0	NA	NA	NA	1	0	0	0	0
A530013C23Rik	2.437	-1.809	2.3124	-0.7821	0.4341	1	1.905	1.997	5.845	0
A530016L24Rik	0	0	NA	NA	NA	1	0	0	0	0
A530032D15Rik	67.55	-1.534	0.4459	-3.44	0.0005822	0.002004	31.76	106.5	93.52	38.39
A530046M15Rik	0	0	NA	NA	NA	1	0	0	0	0
A530050N04Rik	0.1588	1.315	4.9657	0.2648	0.7911	1	0.6352	0	0	0
A530053G22Rik	0	0	NA	NA	NA	1	0	0	0	0
A530058N18Rik	0	0	NA	NA	NA	1	0	0	0	0
A530064D06Rik	0.6982	-2.911	4.2331	-0.6876	0.4917	1	0	1.331	1.461	0
A530065N20Rik	0	0	NA	NA	NA	1	0	0	0	0
A530072M11Rik	14.12	-1.672	0.991	-1.687	0.09163	0.1652	9.527	15.98	27.76	3.199
A530088E08Rik	678.5	-1.031	0.1936	-5.326	1.006e-07	7.209e-07	404.6	855.5	964.5	489.5
A530099J19Rik	0.3653	-1.847	4.9428	-0.3737	0.7086	1	0	0	1.461	0
A630001G21Rik	355.3	-0.6566	0.2237	-2.935	0.003331	0.009478	261.1	407.4	461.8	291.1
A630010A05Rik	0.1664	-1.271	4.9702	-0.2557	0.7982	1	0	0.6657	0	0
A630012P03Rik	0	0	NA	NA	NA	1	0	0	0	0
A630019I02Rik	0.3653	-1.847	4.9428	-0.3737	0.7086	1	0	0	1.461	0
A630020A06	1.808	-1.394	2.8876	-0.4828	0.6292	1	1.905	5.326	0	0
A630023A22Rik	0	0	NA	NA	NA	1	0	0	0	0
A630023P12Rik	0.8493	-0.5198	3.5724	-0.1455	0.8843	1	1.27	0.6657	1.461	0
A630033H20Rik	208.9	-0.4155	0.266	-1.562	0.1183	0.2036	189.3	241.7	236.7	167.9
A630066F11Rik	41.63	0.03522	0.5358	0.06573	0.9476	0.9668	41.29	42.61	39.46	43.19
A630072M18Rik	267.3	-0.8802	0.2439	-3.609	0.0003078	0.001127	182.9	328.9	363.9	193.5
A630073D07Rik	0	0	NA	NA	NA	1	0	0	0	0
A630075F10Rik	0.3999	1.992	4.936	0.4035	0.6866	1	0	0	0	1.6
A630076J17Rik	5.042	-1.356	1.5312	-0.8858	0.3757	0.5079	3.811	5.992	8.768	1.6
A630077J23Rik	0.3999	1.992	4.936	0.4035	0.6866	1	0	0	0	1.6
A630089N07Rik	156.6	1.343	0.3022	4.444	8.815e-06	4.421e-05	217.2	86.55	90.6	231.9
A630095E13Rik	0	0	NA	NA	NA	1	0	0	0	0
A630095N17Rik	30.11	-0.4856	0.6337	-0.7662	0.4435	0.5738	27.31	31.29	39.46	22.39
A730004F24Rik	0	0	NA	NA	NA	1	0	0	0	0
A730006G06Rik	3.217	-2.35	2.0094	-1.169	0.2422	1	0.6352	3.329	7.307	1.6
A730008H23Rik	5522	0.4232	0.1581	2.676	0.00745	0.01931	5751	4277	5158	6900
A730017C20Rik	0	0	NA	NA	NA	1	0	0	0	0
A730017L22Rik	53.21	-0.1755	0.5025	-0.3492	0.727	0.8144	60.34	51.26	62.84	38.39
A730018C14Rik	0	0	NA	NA	NA	1	0	0	0	0
A730020E08Rik	0	0	NA	NA	NA	1	0	0	0	0
A730020M07Rik	0	0	NA	NA	NA	1	0	0	0	0
A730036I17Rik	0	0	NA	NA	NA	1	0	0	0	0
A730043L09Rik	0.1664	-1.271	4.9702	-0.2557	0.7982	1	0	0.6657	0	0
A730046J19Rik	0	0	NA	NA	NA	1	0	0	0	0
A730056A06Rik	48.63	-0.8139	0.6281	-1.296	0.195	0.3056	53.35	79.89	45.3	16
A730082K24Rik	0.1664	-1.271	4.9702	-0.2557	0.7982	1	0	0.6657	0	0
A730085K08Rik	2.481	-0.3983	2.0967	-0.19	0.8493	1	1.27	3.994	1.461	3.199
A730090H04Rik	6.311	-1.039	1.3947	-0.7449	0.4563	0.5859	6.352	9.986	7.307	1.6
A730090N16Rik	1.718	2.239	2.7889	0.8028	0.4221	1	3.811	0	1.461	1.6
A830009L08Rik	22.36	-1.313	0.7477	-1.756	0.07901	0.1464	12.7	25.96	37.99	12.8
A830010M20Rik	813.2	-0.8871	0.1928	-4.602	4.186e-06	2.253e-05	529.7	938.7	1172	612.6
A830011K09Rik	0	0	NA	NA	NA	1	0	0	0	0
A830018L16Rik	0	0	NA	NA	NA	1	0	0	0	0
A830019L24Rik	0	0	NA	NA	NA	1	0	0	0	0
A830052D11Rik	0.1588	1.315	4.9657	0.2648	0.7911	1	0.6352	0	0	0
A830080D01Rik	461.4	0.1257	0.3261	0.3856	0.6998	0.7912	660.6	527.9	356.6	300.7
A830082K12Rik	0	0	NA	NA	NA	1	0	0	0	0
A830082N09Rik	84.22	0.3528	0.4129	0.8544	0.3929	0.5239	114.3	75.89	73.07	73.58
A930001A20Rik	0	0	NA	NA	NA	1	0	0	0	0
A930001C03Rik	0	0	NA	NA	NA	1	0	0	0	0
A930002C04Rik	0.3329	-1.932	4.9395	-0.3911	0.6957	1	0	1.331	0	0
A930003A15Rik	826.7	-0.2221	0.2251	-0.9864	0.3239	0.453	915.9	986.6	796.4	607.8
A930003O13Rik	1.056	-1.933	3.3163	-0.5829	0.5599	1	0.6352	0.6657	2.923	0
A930004D18Rik	23.82	0.7878	0.7054	1.117	0.264	0.389	28.58	18.64	16.07	31.99
A930005H10Rik	95.31	-0.3446	0.3968	-0.8686	0.3851	0.5164	85.75	130.5	81.83	83.17
A930006I01Rik	0	0	NA	NA	NA	1	0	0	0	0
A930006K02Rik	18.08	-0.369	0.8083	-0.4565	0.6481	0.7506	12.7	19.97	20.46	19.19
A930007I19Rik	10.72	-1.264	1.059	-1.193	0.2328	0.3522	7.622	17.31	13.15	4.799
A930009A15Rik	0	0	NA	NA	NA	1	0	0	0	0
A930011G23Rik	0.1664	-1.271	4.9702	-0.2557	0.7982	1	0	0.6657	0	0
A930012L18Rik	0	0	NA	NA	NA	1	0	0	0	0
A930013F10Rik	72.93	-0.7338	0.4542	-1.616	0.1062	0.1864	51.45	67.24	115.4	57.58
A930015D03Rik	60.7	-0.3111	0.4808	-0.647	0.5176	0.6428	40.65	63.24	70.14	68.78
A930016O22Rik	1.232	-1.384	3.4535	-0.4008	0.6886	1	0	3.329	0	1.6
A930017M01Rik	0.1664	-1.271	4.9702	-0.2557	0.7982	1	0	0.6657	0	0
A930018P22Rik	0	0	NA	NA	NA	1	0	0	0	0
A930019D19Rik	1.86	0.7572	2.5499	0.297	0.7665	1	3.176	2.663	0	1.6
A930024E05Rik	31.1	-1.394	0.6551	-2.128	0.03336	0.07096	19.69	55.26	35.07	14.4
A930031H19Rik	0.1664	-1.271	4.9702	-0.2557	0.7982	1	0	0.6657	0	0
A930041C12Rik	18.87	-0.9178	0.7899	-1.162	0.2453	0.367	13.34	25.96	23.38	12.8
AA387883	0	0	NA	NA	NA	1	0	0	0	0
AA388235	35.18	0.999	0.615	1.624	0.1043	0.1837	45.1	29.96	16.07	49.58
AA413626	7.681	-0.06397	1.2601	-0.05077	0.9595	0.9743	11.43	7.323	8.768	3.199
AA414768	33.03	-1.035	0.6083	-1.701	0.08891	0.1611	19.69	44.6	43.84	23.99
AA415398	76.01	-0.3997	0.4157	-0.9614	0.3363	0.4668	66.06	97.86	74.53	65.58
AA465934	50.46	0.4574	0.5252	0.8709	0.3838	0.5153	46.37	33.95	51.15	70.38
AA467197	115.5	-2.126	0.4315	-4.927	8.33e-07	5.099e-06	50.18	251	125.7	35.19
AA474331	57.44	-0.07256	0.4642	-0.1563	0.8758	0.9192	57.16	53.92	64.3	54.38
AA536875	0.3653	-1.847	4.9428	-0.3737	0.7086	1	0	0	1.461	0
AA543186	34.57	0.2311	0.5935	0.3893	0.697	0.7888	33.66	35.28	27.76	41.59
AA543401	0	0	NA	NA	NA	1	0	0	0	0
AA545190	0	0	NA	NA	NA	1	0	0	0	0
AA619741	0	0	NA	NA	NA	1	0	0	0	0
AA792892	0	0	NA	NA	NA	1	0	0	0	0
AA986860	57.35	-0.07525	0.4659	-0.1615	0.8717	0.9163	54.62	64.58	52.61	57.58
Aaas	2013	0.8614	0.146	5.898	3.669e-09	3.323e-08	2515	1375	1485	2679
Aacs	3636	1.12	0.2018	5.55	2.864e-08	2.261e-07	4318	1855	2733	5640
Aadac	0	0	NA	NA	NA	1	0	0	0	0
Aadacl2	0	0	NA	NA	NA	1	0	0	0	0
Aadacl3	0	0	NA	NA	NA	1	0	0	0	0
Aadat	0	0	NA	NA	NA	1	0	0	0	0
Aaed1	215.5	-1.526	0.2664	-5.727	1.021e-08	8.653e-08	113.1	321.5	318.6	108.8
Aagab	2175	-0.4416	0.1411	-3.129	0.001753	0.005391	1824	2570	2439	1867
Aak1	2263	-1.062	0.1428	-7.44	1.005e-13	1.764e-12	1502	2962	3162	1427
Aamdc	429.1	-0.2615	0.2115	-1.237	0.2163	0.3319	358.2	452	482.2	423.9
Aamp	4293	0.4046	0.1328	3.047	0.002313	0.006861	4712	3708	3680	5072
Aanat	4.434	-1.346	1.6094	-0.8366	0.4028	1	1.905	5.326	7.307	3.199
Aar2	1040	0.3356	0.164	2.046	0.04078	0.08391	1115	882.1	957.2	1206
Aard	0.3329	-1.932	4.9395	-0.3911	0.6957	1	0	1.331	0	0
Aars	6760	1.321	0.1368	9.656	4.639e-22	2.284e-20	9081	3728	4003	10230
Aars2	2153	-0.245	0.1444	-1.696	0.08987	0.1626	1918	2239	2432	2023
Aarsd1	1513	0.9576	0.1583	6.049	1.455e-09	1.391e-08	1968	950.7	1109	2023
Aasdh	549.6	-0.3729	0.1913	-1.949	0.05128	0.1018	472.6	587.8	653.2	484.7
Aasdhppt	948.8	0.7155	0.2375	3.012	0.002594	0.007585	1423	841.5	594.8	935.7
Aass	0	0	NA	NA	NA	1	0	0	0	0
Aatf	1640	1.259	0.1473	8.547	1.258e-17	3.569e-16	2341	982.6	949.8	2286
Aatk	2.806	-0.3497	1.976	-0.177	0.8595	1	1.905	4.66	1.461	3.199
AB124611	319	-1.189	0.2297	-5.175	2.283e-07	1.547e-06	188	426.1	460.3	201.5
Abat	10.24	0.7175	1.0702	0.6704	0.5026	0.6289	9.527	6.657	8.768	16
Abca1	0	0	NA	NA	NA	1	0	0	0	0
Abca12	0.1664	-1.271	4.9702	-0.2557	0.7982	1	0	0.6657	0	0
Abca13	0	0	NA	NA	NA	1	0	0	0	0
Abca14	0	0	NA	NA	NA	1	0	0	0	0
Abca15	0	0	NA	NA	NA	1	0	0	0	0
Abca16	0.1588	1.315	4.9657	0.2648	0.7911	1	0.6352	0	0	0
Abca17	4.424	-1.626	1.6717	-0.9728	0.3307	1	2.541	3.329	10.23	1.6
Abca2	4243	-0.238	0.1344	-1.771	0.0766	0.1427	3763	4450	4733	4024
Abca3	346.6	-1.006	0.2357	-4.268	1.969e-05	9.228e-05	203.9	436.7	486.6	259.1
Abca4	0	0	NA	NA	NA	1	0	0	0	0
Abca5	0	0	NA	NA	NA	1	0	0	0	0
Abca6	0	0	NA	NA	NA	1	0	0	0	0
Abca7	2338	-0.8894	0.1391	-6.395	1.605e-10	1.807e-09	1617	3070	3003	1663
Abca8a	0	0	NA	NA	NA	1	0	0	0	0
Abca8b	0.1664	-1.271	4.9702	-0.2557	0.7982	1	0	0.6657	0	0
Abca9	0	0	NA	NA	NA	1	0	0	0	0
Abcb10	459.4	-1.027	0.2262	-4.539	5.659e-06	2.951e-05	329	695.7	537.8	275.1
Abcb11	0	0	NA	NA	NA	1	0	0	0	0
Abcb1a	0.1588	1.315	4.9657	0.2648	0.7911	1	0.6352	0	0	0
Abcb1b	0.1664	-1.271	4.9702	-0.2557	0.7982	1	0	0.6657	0	0
Abcb4	0.7652	0.107	4.2374	0.02525	0.9799	1	0	0	1.461	1.6
Abcb5	0.1664	-1.271	4.9702	-0.2557	0.7982	1	0	0.6657	0	0
Abcb6	653.8	1.609	0.1837	8.755	2.035e-18	6.284e-17	953.4	328.9	315.6	1017
Abcb7	2703	0.6538	0.1897	3.447	0.0005674	0.001957	3907	2245	1958	2700
Abcb8	1468	0.6268	0.1565	4.006	6.189e-05	0.0002631	1670	1129	1178	1895
Abcb9	1758	-0.1399	0.192	-0.7284	0.4664	0.5958	1390	1699	1984	1959
Abcc1	434.3	0.3153	0.203	1.553	0.1204	0.2066	464.9	388.8	384.3	499
Abcc10	269.6	-1.15	0.2483	-4.633	3.609e-06	1.967e-05	153.1	376.1	365.3	183.9
Abcc12	1.49	0.8276	2.6859	0.3081	0.758	1	0.6352	0.6657	1.461	3.199
Abcc2	0.8762	3.277	3.8592	0.8492	0.3958	1	1.905	0	0	1.6
Abcc3	0.3176	1.963	4.937	0.3975	0.691	1	1.27	0	0	0
Abcc4	1183	0.1462	0.1617	0.9044	0.3658	0.4972	1323	1132	1116	1161
Abcc5	2152	-0.5259	0.1531	-3.436	0.000591	0.002032	1850	2716	2364	1678
Abcc6	0.9316	-0.6388	3.5299	-0.181	0.8564	1	0	0.6657	1.461	1.6
Abcc8	0.1588	1.315	4.9657	0.2648	0.7911	1	0.6352	0	0	0
Abcc9	30.67	-0.8782	0.6266	-1.401	0.1611	0.2626	22.23	37.28	42.38	20.79
Abcd1	801.5	-0.627	0.1943	-3.227	0.001252	0.00399	557	900.1	1043	705.4
Abcd2	0.3653	-1.847	4.9428	-0.3737	0.7086	1	0	0	1.461	0
Abcd3	814.4	0.3916	0.2213	1.77	0.07677	0.1429	1062	815.5	593.3	787
Abcd4	339.9	-0.8534	0.2209	-3.864	0.0001117	0.0004497	236.9	433.4	441.3	247.9
Abce1	7462	1.396	0.1567	8.906	5.301e-19	1.783e-17	12160	4259	3962	9468
Abcf1	6353	0.4392	0.1322	3.321	0.0008975	0.002967	7605	5564	5224	7020
Abcf2	4526	1.16	0.1312	8.846	9.103e-19	2.946e-17	6121	2748	2848	6387
Abcf3	1232	-0.003095	0.1568	-0.01974	0.9843	0.9905	1230	1178	1290	1230
Abcg1	985.4	-1.195	0.1882	-6.353	2.107e-10	2.308e-09	672.6	1459	1289	521.4
Abcg2	1.09	0.05429	3.0144	0.01801	0.9856	1	0.6352	0.6657	1.461	1.6
Abcg3	410.2	-0.647	0.2509	-2.579	0.00992	0.02485	252.8	476	521.7	390.3
Abcg4	52.68	-0.4931	0.5439	-0.9065	0.3647	0.4961	29.22	49.26	73.07	59.18
Abcg5	0	0	NA	NA	NA	1	0	0	0	0
Abcg8	1.209	1.257	3.0794	0.4081	0.6832	1	1.905	1.331	0	1.6
Abhd1	332.1	-0.1744	0.2316	-0.753	0.4515	0.5814	291.5	324.2	379.9	332.7
Abhd10	388.3	0.5209	0.2169	2.402	0.01632	0.03841	492.2	327.5	311.3	422.3
Abhd11	463.6	0.1992	0.1999	0.9962	0.3191	0.4481	506.9	449.4	413.5	484.7
Abhd11os	33.75	0.1631	0.5991	0.2723	0.7854	0.8542	40.65	33.29	30.69	30.39
Abhd12	1036	0.1439	0.1606	0.8958	0.3704	0.5023	1069	1011	955.7	1107
Abhd12b	0.1664	-1.271	4.9702	-0.2557	0.7982	1	0	0.6657	0	0
Abhd13	2722	-0.5434	0.176	-3.087	0.002023	0.006107	2543	3435	3026	1883
Abhd14a	309.8	0.702	0.2273	3.089	0.002009	0.006073	381.7	232.3	239.7	385.5
Abhd14b	168.9	-1.668	0.3014	-5.535	3.12e-08	2.447e-07	80.67	278.3	235.3	81.58
Abhd15	608.7	0.3837	0.189	2.031	0.04228	0.08658	643.4	513.3	542.1	735.8
Abhd16a	1335	-0.1041	0.1611	-0.646	0.5183	0.6432	1253	1482	1282	1324
Abhd16b	0.8245	-1.611	3.9848	-0.4043	0.686	1	0.6352	2.663	0	0
Abhd17a	1937	0.0333	0.1441	0.2311	0.8173	0.8775	1925	1972	1856	1996
Abhd17b	844.4	0.3023	0.2219	1.363	0.173	0.2785	1103	850.1	663.4	761.4
Abhd17c	1014	0.6759	0.1695	3.987	6.689e-05	0.0002822	1298	832.8	727.7	1198
Abhd2	1510	-0.8719	0.1496	-5.828	5.618e-09	4.951e-08	1061	1899	2008	1073
Abhd3	0	0	NA	NA	NA	1	0	0	0	0
Abhd4	33.7	-3.402	0.7399	-4.598	4.264e-06	2.291e-05	7.622	77.23	46.76	3.199
Abhd5	322.9	-0.4012	0.2925	-1.371	0.1702	0.2749	329	452	283.5	227.1
Abhd6	0.3653	-1.847	4.9428	-0.3737	0.7086	1	0	0	1.461	0
Abhd8	2022	-0.6696	0.1808	-3.704	0.0002121	0.0008073	1323	2341	2622	1804
Abi1	1956	-0.03906	0.1658	-0.2356	0.8137	0.8747	2144	2076	1892	1713
Abi2	684.1	-0.622	0.1771	-3.512	0.0004441	0.001578	550.7	828.2	831.5	526.2
Abi3	4403	-0.9505	0.1594	-5.964	2.456e-09	2.277e-08	2645	5512	6089	3365
Abi3bp	17.4	-0.005111	0.811	-0.006302	0.995	0.9964	17.15	17.31	17.54	17.59
Abl1	5037	-0.07284	0.1339	-0.544	0.5865	0.7012	4689	5044	5284	5133
Abl2	3269	-0.259	0.1383	-1.873	0.06108	0.1179	3118	3510	3617	2831
Ablim1	8592	0.1243	0.1295	0.9601	0.337	0.4676	8655	7964	8480	9269
Ablim2	284.3	-1.391	0.2435	-5.714	1.106e-08	9.314e-08	168.3	421.4	403.3	144
Ablim3	0.1664	-1.271	4.9702	-0.2557	0.7982	1	0	0.6657	0	0
Abo	0	0	NA	NA	NA	1	0	0	0	0
Abr	3051	0.2477	0.138	1.795	0.07258	0.1363	3176	2746	2832	3450
Abra	2.278	-2.338	2.4335	-0.9609	0.3366	1	1.27	1.997	5.845	0
Abracl	1117	0.6141	0.2259	2.718	0.006563	0.01727	1665	958	809.6	1035
Abt1	825.3	0.7346	0.1718	4.275	1.909e-05	8.973e-05	1046	649.1	588.9	1017
Abtb1	867.9	-1.184	0.1803	-6.566	5.166e-11	6.268e-10	486.5	1258	1149	579
Abtb2	2722	-0.2763	0.159	-1.738	0.08227	0.1514	2241	2767	3194	2684
Acaa1a	982.1	-0.3068	0.1629	-1.883	0.05973	0.1158	851.1	1104	1067	906.9
Acaa1b	231.4	-0.2707	0.2871	-0.9427	0.3458	0.4764	167.7	245	258.7	254.3
Acaa2	3621	-0.2138	0.1358	-1.575	0.1152	0.1997	3232	3791	3985	3474
Acaca	5654	0.8084	0.1437	5.624	1.867e-08	1.53e-07	6867	3795	4428	7527
Acacb	390.6	-1.383	0.2147	-6.442	1.179e-10	1.355e-09	225.5	575.2	555.3	206.3
Acad10	233	-1.174	0.2579	-4.552	5.303e-06	2.779e-05	135.3	320.2	324.4	152
Acad11	305.9	-0.9521	0.2625	-3.626	0.0002873	0.001059	240.7	450.7	358	174.3
Acad12	75.35	-0.7975	0.4109	-1.941	0.05224	0.1033	52.72	93.2	97.91	57.58
Acad8	349.9	0.1467	0.2225	0.6595	0.5096	0.6355	351.2	312.2	352.2	383.9
Acad9	1293	0.6812	0.1526	4.463	8.091e-06	4.099e-05	1608	1008	977.6	1577
Acadl	493.7	-0.9781	0.2092	-4.675	2.941e-06	1.63e-05	352.5	714.3	596.2	311.9
Acadm	342.4	-0.8752	0.2287	-3.827	0.0001296	0.000517	242.6	482	403.3	241.5
Acads	1578	-0.9838	0.1485	-6.624	3.49e-11	4.332e-10	1085	2124	2068	1033
Acadsb	429.2	-0.2267	0.2446	-0.9268	0.354	0.4849	431.9	547.9	377	359.9
Acadvl	2683	-0.7666	0.137	-5.596	2.194e-08	1.776e-07	1944	3400	3357	2030
Acan	0	0	NA	NA	NA	1	0	0	0	0
Acap1	5768	-0.5519	0.1332	-4.143	3.431e-05	0.0001537	4497	6619	7096	4861
Acap2	1563	-0.6514	0.1591	-4.095	4.226e-05	0.0001859	1279	2036	1786	1153
Acap3	1078	-0.1765	0.1739	-1.015	0.3102	0.4388	940	1058	1229	1084
Acat1	4338	0.1496	0.1369	1.092	0.2747	0.4008	4743	4289	3938	4383
Acat2	3714	1.022	0.177	5.774	7.759e-09	6.741e-08	4576	2080	2826	5373
Acat3	4325	1.186	0.1402	8.458	2.711e-17	7.491e-16	5907	2462	2823	6107
Acbd3	1387	-0.1207	0.1522	-0.7931	0.4277	0.559	1368	1476	1415	1289
Acbd4	302.8	-0.8626	0.2588	-3.332	0.0008608	0.002852	205.2	454.7	324.4	227.1
Acbd5	607.6	-0.1633	0.2196	-0.7435	0.4572	0.5867	658.7	709.7	575.8	486.3
Acbd6	1299	0.149	0.1551	0.9603	0.3369	0.4675	1336	1278	1184	1398
Acbd7	1.852	1.33	2.5724	0.5171	0.6051	1	3.811	1.997	0	1.6
Accs	223.4	-1.114	0.2757	-4.042	5.306e-05	0.0002285	153.7	338.9	273.3	128
Accsl	0.1664	-1.271	4.9702	-0.2557	0.7982	1	0	0.6657	0	0
Acd	993.5	-0.1411	0.1605	-0.8792	0.3793	0.5109	955.3	1041	1043	934.1
Ace	11.86	7.045	1.757	4.01	6.073e-05	0.0002589	29.85	0	0	17.59
Ace2	0	0	NA	NA	NA	1	0	0	0	0
Ace3	0.1664	-1.271	4.9702	-0.2557	0.7982	1	0	0.6657	0	0
Acer1	0	0	NA	NA	NA	1	0	0	0	0
Acer2	17.1	0.421	0.8282	0.5083	0.6112	0.7199	19.69	11.98	17.54	19.19
Acer3	10.66	-0.01617	1.3928	-0.01161	0.9907	0.994	20.96	17.31	4.384	0
Ache	6.223	-1.306	1.3769	-0.9482	0.343	0.4735	2.541	7.323	10.23	4.799
Acin1	6335	0.2795	0.1344	2.079	0.0376	0.07845	6679	5460	5987	7214
Ackr1	0	0	NA	NA	NA	1	0	0	0	0
Ackr2	3.476	-3.008	2.0738	-1.451	0.1469	1	1.27	5.326	7.307	0
Ackr3	0	0	NA	NA	NA	1	0	0	0	0
Ackr4	11.41	-0.6551	1.0005	-0.6548	0.5126	0.638	8.257	14.65	13.15	9.597
Acly	16060	0.7996	0.1279	6.254	4.007e-10	4.173e-09	19590	11360	12070	21200
Acmsd	2.722	-1.116	2.1487	-0.5192	0.6036	1	3.176	3.329	4.384	0
Acnat1	46.3	0.1683	0.6075	0.2771	0.7817	0.8518	32.39	27.3	59.91	65.58
Acnat2	5.804	-1.58	1.5244	-1.037	0.2999	0.4282	1.27	3.994	13.15	4.799
Aco1	2499	0.2979	0.1379	2.16	0.03078	0.06616	2697	2254	2228	2817
Aco2	13730	0.5536	0.1262	4.385	1.16e-05	5.698e-05	15830	10840	11410	16830
Acot1	1516	-0.7381	0.1977	-3.733	0.0001892	0.0007273	1270	2188	1603	1001
Acot10	61	0.09639	0.4878	0.1976	0.8434	0.8965	74.95	72.57	45.3	51.18
Acot11	2.229	-4.604	2.7077	-1.7	0.08907	1	0	5.992	2.923	0
Acot12	0.3329	-1.932	4.9395	-0.3911	0.6957	1	0	1.331	0	0
Acot13	392.9	-0.2735	0.2084	-1.313	0.1893	0.2983	351.9	428.7	431.1	359.9
Acot2	1414	-0.5526	0.1622	-3.408	0.0006544	0.002228	1181	1817	1546	1113
Acot3	57.54	-0.528	0.4693	-1.125	0.2606	0.3851	43.19	61.25	74.53	51.18
Acot4	44.82	-0.7864	0.5254	-1.497	0.1345	0.2265	34.93	52.59	61.37	30.39
Acot5	795.3	0.02411	0.171	0.141	0.8879	0.9274	818.7	811.5	765.7	785.4
Acot6	92.92	0.2697	0.3937	0.685	0.4933	0.6206	108	100.5	67.22	95.97
Acot7	2110	0.6056	0.1438	4.212	2.533e-05	0.0001163	2550	1745	1600	2545
Acot8	353.7	-0.1295	0.2283	-0.5673	0.5705	0.6877	303	357.5	379.9	374.3
Acot9	257.5	0.1057	0.2752	0.3841	0.7009	0.7922	275	295.6	198.7	260.7
Acox1	1927	-0.7795	0.1594	-4.889	1.012e-06	6.064e-06	1534	2574	2299	1300
Acox2	24.91	-0.6613	0.7034	-0.9401	0.3471	0.4776	15.24	32.62	27.76	23.99
Acox3	799.1	-1.344	0.1732	-7.762	8.335e-15	1.692e-13	461.1	1180	1114	441.5
Acoxl	89.3	-2.097	0.4433	-4.731	2.235e-06	1.266e-05	44.46	153.1	138.8	20.79
Acp1	769.1	0.8738	0.1921	4.548	5.42e-06	2.833e-05	1098	580.5	505.6	892.5
Acp2	984.8	-0.6206	0.1624	-3.822	0.0001325	0.0005276	753.9	1193	1192	799.8
Acp5	1090	-0.5211	0.1647	-3.165	0.001552	0.00484	899.4	1368	1200	892.5
Acp6	388.4	0.3452	0.2273	1.518	0.1289	0.2187	389.4	365.5	315.6	483.1
Acpp	0	0	NA	NA	NA	1	0	0	0	0
Acpt	16	1.468	0.89	1.649	0.09905	0.176	20.33	10.65	5.845	27.19
Acr	0	0	NA	NA	NA	1	0	0	0	0
Acrbp	148.7	-1.426	0.3457	-4.126	3.691e-05	0.0001644	64.15	189.1	242.6	99.17
Acrv1	0.484	0.6603	4.9094	0.1345	0.893	1	1.27	0.6657	0	0
Acsbg1	86.05	-2.829	0.6211	-4.555	5.228e-06	2.745e-05	29.85	240.3	62.84	11.2
Acsbg2	1.921	-2.923	2.6249	-1.114	0.2654	1	0.6352	2.663	4.384	0
Acsf2	263.3	-1.101	0.2523	-4.361	1.294e-05	6.298e-05	166.4	392.8	324.4	169.5
Acsf3	297.3	-0.4825	0.2346	-2.057	0.03969	0.08214	234.4	332.9	359.5	262.3
Acsl1	359.4	0.5182	0.245	2.115	0.03439	0.07277	484.6	324.2	267.4	361.5
Acsl3	2353	0.07327	0.1474	0.497	0.6192	0.7266	2405	2135	2455	2418
Acsl4	1880	0.01576	0.1772	0.08895	0.9291	0.9544	2136	2013	1729	1643
Acsl5	4087	1.002	0.1336	7.502	6.271e-14	1.141e-12	5253	2710	2734	5653
Acsl6	0	0	NA	NA	NA	1	0	0	0	0
Acsm1	0	0	NA	NA	NA	1	0	0	0	0
Acsm2	0.1664	-1.271	4.9702	-0.2557	0.7982	1	0	0.6657	0	0
Acsm3	92.77	0.2028	0.3826	0.5301	0.596	0.7088	111.8	92.54	80.37	86.37
Acsm4	1.86	0.7572	2.5499	0.297	0.7665	1	3.176	2.663	0	1.6
Acsm5	0	0	NA	NA	NA	1	0	0	0	0
Acss1	618.2	-1.211	0.1955	-6.195	5.829e-10	5.92e-09	367.1	943.3	781.8	380.7
Acss2	1394	-1.074	0.1624	-6.614	3.742e-11	4.619e-10	840.3	1988	1789	959.7
Acss2os	84.8	-0.9117	0.398	-2.29	0.022	0.04964	52.72	102.5	118.4	65.58
Acss3	0	0	NA	NA	NA	1	0	0	0	0
Acta1	353.8	0.04047	0.2368	0.1709	0.8643	0.9117	310	334.9	360.9	409.5
Acta2	37.57	-0.5916	0.5703	-1.037	0.2996	0.4279	29.85	50.6	39.46	30.39
Actb	106800	-0.05797	0.1274	-0.4552	0.649	0.7515	101700	114300	103600	107700
Actbl2	0	0	NA	NA	NA	1	0	0	0	0
Actc1	0.991	-1.928	3.7125	-0.5192	0.6036	1	0.6352	3.329	0	0
Actg1	6746	0.2053	0.1548	1.326	0.1848	0.293	7578	6984	5547	6875
Actg2	0.1588	1.315	4.9657	0.2648	0.7911	1	0.6352	0	0	0
Actl10	40.57	0.7508	0.6326	1.187	0.2353	0.3551	38.74	17.31	43.84	62.38
Actl11	0	0	NA	NA	NA	1	0	0	0	0
Actl6a	3997	0.9282	0.1314	7.064	1.615e-12	2.47e-11	5301	2714	2795	5179
Actl6b	0	0	NA	NA	NA	1	0	0	0	0
Actl7a	4.494	1.465	1.607	0.9119	0.3618	1	8.257	1.997	2.923	4.799
Actl7b	0.1664	-1.271	4.9702	-0.2557	0.7982	1	0	0.6657	0	0
Actl9	0	0	NA	NA	NA	1	0	0	0	0
Actn1	8592	0.1304	0.137	0.9523	0.341	0.4715	8604	7689	8720	9356
Actn2	64.4	-2.226	0.4929	-4.516	6.292e-06	3.252e-05	17.78	91.21	119.8	28.79
Actn3	8.043	1.072	1.1957	0.8969	0.3698	0.5015	12.07	4.66	5.845	9.597
Actn4	3490	0.2598	0.1529	1.699	0.08934	0.1618	3855	2847	3510	3746
Actr10	1763	0.08305	0.156	0.5325	0.5944	0.7076	1911	1821	1605	1718
Actr1a	4867	-0.008301	0.1295	-0.06411	0.9489	0.9676	4760	4933	4827	4947
Actr1b	1055	0.155	0.17	0.9118	0.3619	0.4933	1026	961.3	1035	1200
Actr2	5044	0.1553	0.1754	0.8855	0.3759	0.5079	6181	5049	4499	4445
Actr3	5848	0.2173	0.148	1.468	0.142	0.2364	6857	5673	5147	5717
Actr3b	0	0	NA	NA	NA	1	0	0	0	0
Actr5	566.2	-0.06214	0.2033	-0.3056	0.7599	0.838	495.4	545.9	609.4	614.2
Actr6	340.1	0.2046	0.2404	0.8512	0.3946	0.5255	416	322.9	311.3	310.3
Actr8	1386	0.1396	0.1508	0.9261	0.3544	0.485	1421	1306	1331	1484
Actrt1	0	0	NA	NA	NA	1	0	0	0	0
Actrt2	0.3999	1.992	4.936	0.4035	0.6866	1	0	0	0	1.6
Actrt3	0	0	NA	NA	NA	1	0	0	0	0
Acvr1	0	0	NA	NA	NA	1	0	0	0	0
Acvr1b	904.2	-0.3808	0.1811	-2.102	0.03553	0.07471	718.4	954	1090	854.1
Acvr1c	0.4993	-2.479	4.8939	-0.5065	0.6125	1	0	1.997	0	0
Acvr2a	118.6	-0.392	0.3645	-1.075	0.2823	0.4097	122.6	150.5	119.8	81.58
Acvr2b	63.37	-0.5098	0.483	-1.056	0.2912	0.4186	37.47	78.56	68.68	68.78
Acvrl1	71.9	-0.2636	0.529	-0.4983	0.6183	0.726	38.74	55.26	100.8	92.77
Acy1	333.7	0.1848	0.2322	0.7955	0.4263	0.5574	336.6	340.2	282	375.9
Acy3	319.1	-0.9761	0.2326	-4.197	2.704e-05	0.0001235	198.8	433.4	410.6	233.5
Acyp1	395.5	-0.3437	0.2144	-1.603	0.1088	0.1901	351.2	474.7	409.2	347.1
Acyp2	0	0	NA	NA	NA	1	0	0	0	0
Ada	1960	0.1039	0.1675	0.6201	0.5352	0.6579	2255	2003	1778	1804
Adad1	0	0	NA	NA	NA	1	0	0	0	0
Adad2	0.3653	-1.847	4.9428	-0.3737	0.7086	1	0	0	1.461	0
Adal	643.3	0.6684	0.1814	3.685	0.000229	0.0008654	799	479.3	515.8	779
Adam10	3578	-0.4972	0.1954	-2.544	0.01096	0.02712	3568	4512	3871	2362
Adam11	1.421	-2.418	2.9992	-0.8063	0.4201	1	0.6352	0.6657	4.384	0
Adam12	2.761	0.1108	2.43	0.04558	0.9636	1	5.716	5.326	0	0
Adam15	356.4	-1.52	0.2534	-5.998	1.997e-09	1.865e-08	201.3	613.8	444.2	166.3
Adam17	2206	0.1178	0.1422	0.8284	0.4075	0.5381	2219	2073	2158	2374
Adam18	0	0	NA	NA	NA	1	0	0	0	0
Adam19	1.925	2.893	2.7477	1.053	0.2924	1	0.6352	0.6657	0	6.398
Adam1a	147.1	0.1209	0.3259	0.3711	0.7105	0.8005	127	134.5	146.1	180.7
Adam1b	29.61	-0.007262	0.685	-0.0106	0.9915	0.9944	22.23	19.97	39.46	36.79
Adam2	0	0	NA	NA	NA	1	0	0	0	0
Adam20	0	0	NA	NA	NA	1	0	0	0	0
Adam21	2.992	0.8625	2.0748	0.4157	0.6776	1	3.176	3.994	0	4.799
Adam22	5.264	-1.125	1.5647	-0.719	0.4722	0.601	1.905	2.663	11.69	4.799
Adam23	0	0	NA	NA	NA	1	0	0	0	0
Adam24	0	0	NA	NA	NA	1	0	0	0	0
Adam25	0.3329	-1.932	4.9395	-0.3911	0.6957	1	0	1.331	0	0
Adam26a	0	0	NA	NA	NA	1	0	0	0	0
Adam26b	0	0	NA	NA	NA	1	0	0	0	0
Adam28	0	0	NA	NA	NA	1	0	0	0	0
Adam29	0	0	NA	NA	NA	1	0	0	0	0
Adam3	0	0	NA	NA	NA	1	0	0	0	0
Adam30	0	0	NA	NA	NA	1	0	0	0	0
Adam32	1.98	-0.7644	2.3746	-0.3219	0.7475	1	1.27	0.6657	4.384	1.6
Adam33	0	0	NA	NA	NA	1	0	0	0	0
Adam34	0	0	NA	NA	NA	1	0	0	0	0
Adam39	0	0	NA	NA	NA	1	0	0	0	0
Adam4	10.47	-1.007	1.1294	-0.8913	0.3728	0.505	3.176	9.986	17.54	11.2
Adam5	0	0	NA	NA	NA	1	0	0	0	0
Adam6a	0	0	NA	NA	NA	1	0	0	0	0
Adam6b	0	0	NA	NA	NA	1	0	0	0	0
Adam7	0	0	NA	NA	NA	1	0	0	0	0
Adam8	79.28	-0.3034	0.4074	-0.7447	0.4565	0.586	72.41	76.56	99.37	68.78
[truncated: 22,392 more rows]

## Sheet: dnMAML
	Beko_DMSO	Beko_DAPT	Beko_DNMAML_Eth	Beko_DNMAML_OHT	Beko_DNMAML_OHT	Beko_DNMAML_OHT	DAPT_logFC	MAML_logFC	Notch_logFC
Gnai3	10.9075	10.8031	10.8088	10.8133	10.9294	10.7113	-0.104402	0.00447051	-0.218051
Pbsn	2.25594	2.23289	2.34776	2.41902	2.36993	2.51708	-0.0230515	0.0712547	0.147154
Cdc45	9.12214	9.31072	9.56927	9.51371	9.48437	9.62973	0.188577	-0.0555628	0.145368
H19	5.14714	5.03301	5.39037	5.472	5.26586	5.61612	-0.114127	0.0816293	0.350258
Scml2	3.08261	2.8143	3.12128	3.18796	3.2728	3.33578	-0.268308	0.0666873	0.0629763
Apoh	3.98834	3.71681	3.90046	3.95165	4.10819	4.20633	-0.271534	0.0511931	0.0981372
Narf	8.57172	8.4474	8.88232	8.78294	8.955	9.05025	-0.124314	-0.0993762	0.0952552
Cav2	3.73698	3.73698	3.68429	3.8055	3.6927	3.74469	0	0.121217	0.0519878
Klf6	7.54345	8.06875	7.48459	7.49433	7.60619	7.39864	0.525296	0.0097389	-0.207553
Scmh1	7.71615	8.29006	7.68913	8.03391	7.57791	7.60622	0.573905	0.344777	0.0283122
Cox5a	9.14972	9.26812	9.42081	9.46344	9.6478	9.46672	0.118407	0.0426312	-0.181084
Tbx2	5.979	5.9314	6.16639	6.05817	5.87563	6.08393	-0.0476001	-0.108227	0.208302
Tbx4	5.20294	5.08638	5.23001	5.04758	5.11213	5.09899	-0.116562	-0.182432	-0.0131366
Zfy2	2.58517	2.32772	2.34018	2.6816	2.47865	2.22053	-0.257456	0.341415	-0.258122
Ngfr	7.59119	6.37322	7.5548	6.56216	7.9038	9.01828	-1.21797	-0.992639	1.11448
Wnt3	5.21267	5.11988	5.4788	5.81367	5.04444	5.6524	-0.0927884	0.334863	0.607957
Wnt9a	6.68957	6.25056	6.76201	6.49031	6.65816	6.86343	-0.439003	-0.271701	0.205266
Fer	3.93713	3.89397	3.92767	3.78527	3.90657	3.859	-0.0431662	-0.142397	-0.0475695
Xpo6	10.1116	10.2239	9.89244	9.99879	9.87906	9.91563	0.112295	0.106352	0.0365648
Tfe3	6.7968	6.8766	6.37306	6.5197	6.56814	6.68494	0.0797993	0.146638	0.116798
Axin2	7.13164	7.09447	6.63147	6.68633	6.52291	6.71288	-0.0371681	0.0548636	0.18997
Brat1	7.75022	7.47855	7.73805	7.54231	7.53669	7.59972	-0.271677	-0.195732	0.0630261
Gna12	7.44357	7.65944	7.6512	7.54838	7.76332	7.96937	0.215869	-0.102815	0.206051
Slc22a18	5.70962	5.47714	5.84793	5.94946	5.96023	6.00852	-0.232479	0.101531	0.0482865
Itgb2l	5.30817	5.23244	5.75121	5.58721	5.60809	5.61648	-0.0757323	-0.163998	0.00839629
Igsf5	5.04274	4.76969	4.91977	4.76699	4.87999	4.97422	-0.273049	-0.152787	0.0942236
Pih1d2	5.22495	5.3741	5.25118	5.16929	5.1452	5.00016	0.149148	-0.0818907	-0.145039
Dlat	9.39615	9.19554	9.64161	9.51436	9.70752	9.47928	-0.200609	-0.127252	-0.228241
Sdhd	9.91355	9.43622	10.2972	10.1462	10.229	10.1804	-0.477332	-0.151009	-0.0485389
Fgf23	5.5661	5.35751	5.51504	5.74771	5.44669	5.48187	-0.208596	0.232668	0.0351803
Fgf6	4.49494	4.1063	4.31599	4.3891	4.58041	4.30725	-0.388638	0.0731176	-0.27316
Ccnd2	7.30293	6.84653	6.58482	6.38804	6.44495	6.09059	-0.456397	-0.196775	-0.354357
Gpr107	7.80303	7.97987	7.84378	8.1036	8.0555	7.9648	0.176844	0.259819	-0.090696
Nalcn	4.7517	4.47663	4.72018	4.6822	4.61051	4.57541	-0.275066	-0.0379799	-0.0351038
Btbd17	7.18218	6.87394	7.43037	7.2073	6.98251	7.3543	-0.308247	-0.223072	0.371793
Slfn4	4.46814	3.97812	4.68748	4.19764	4.39387	4.57919	-0.490022	-0.489844	0.185317
Th	5.35089	5.00905	5.42759	5.51997	5.12158	5.46829	-0.341846	0.0923733	0.346715
Ins2	5.31765	5.28038	5.38127	5.2035	5.32275	5.29808	-0.0372711	-0.177771	-0.0246625
Scnn1g	4.33722	4.01946	4.23283	4.04443	4.2012	4.03358	-0.317764	-0.188397	-0.167618
Drp2	4.66304	4.80152	5.01587	4.78201	4.58764	4.58814	0.138488	-0.233862	0.000497844
Tspan32	7.54264	7.75051	7.60992	8.04004	7.83747	7.7412	0.207863	0.430117	-0.0962714
Lhx2	7.70411	8.1618	7.52458	7.43221	7.32139	7.507	0.457683	-0.0923688	0.185603
Gmpr	4.93684	5.02525	5.22422	5.14717	5.15798	5.06568	0.0884135	-0.0770476	-0.0922955
Glra1	3.75786	3.55096	3.59132	3.45476	3.47604	3.64705	-0.2069	-0.136555	0.171007
Mid2	3.6194	3.30005	3.7074	3.73485	3.70923	3.64702	-0.319344	0.0274556	-0.0622074
Trim25	8.35555	8.36576	8.2095	8.20126	8.26868	8.2136	0.0102099	-0.00824095	-0.0550731
Dgke	8.10448	8.09741	7.6659	7.78919	7.80796	7.62676	-0.0070787	0.123286	-0.181205
Scpep1	9.40542	9.05264	9.28531	9.22477	9.40896	9.56835	-0.352784	-0.0605414	0.159398
Mnt	6.90615	6.91505	6.77658	6.74998	6.63945	6.63291	0.00890004	-0.0266027	-0.00653773
Itgb2	9.54249	9.67498	9.86281	10.1665	9.96865	10.0811	0.13249	0.30373	0.112489
Hddc2	7.51013	7.48674	7.50603	7.41349	7.78502	7.39233	-0.0233872	-0.0925415	-0.392683
Tpd52l1	4.65047	4.37735	4.57144	4.6465	4.52635	4.61482	-0.27312	0.0750661	0.0884755
Pemt	7.66556	7.00358	7.52824	7.30177	7.54489	7.31365	-0.661982	-0.226465	-0.231235
Cdh1	7.89354	5.82521	5.66938	5.54693	5.72189	7.23421	-2.06834	-0.122447	1.51231
Cdh4	5.53126	5.48963	5.70968	5.53507	5.38491	5.56103	-0.0416343	-0.174612	0.176121
Ckmt1	4.97736	4.78088	5.06312	5.09671	4.87986	4.97589	-0.19648	0.0335889	0.0960254
Bcl6b	4.74767	4.51163	4.79611	4.72466	4.71611	4.82599	-0.236035	-0.0714551	0.109871
Clec10a	4.09822	4.01608	4.19728	4.29627	4.33068	3.97156	-0.0821359	0.0989877	-0.359118
Alox12	4.01775	4.19511	4.3934	4.12941	4.19818	4.26841	0.177352	-0.263992	0.0702321
Arvcf	7.67876	8.17512	7.81297	7.89371	7.70361	7.57185	0.496367	0.0807387	-0.131768
Comt	8.14298	7.63903	8.00762	8.20498	8.18373	7.83635	-0.503943	0.19736	-0.347382
Rtca	9.72126	9.35216	9.91282	9.898	10.0033	9.89408	-0.369099	-0.0148242	-0.10917
Dbt	8.24117	7.95264	8.45304	7.95675	8.57452	8.28447	-0.288536	-0.496288	-0.290046
Dazap2	11.2824	11.2644	11.1401	11.2178	11.1396	11.1477	-0.0180976	0.0777351	0.00814131
Mcts1	8.3589	8.47758	8.39143	8.47323	8.57256	8.38179	0.118677	0.0818016	-0.190762
Rem1	5.9326	5.78849	6.01663	6.06976	5.88559	6.07934	-0.144111	0.0531287	0.193754
Rnf17	3.82106	3.52483	3.72134	3.56955	3.68666	3.59629	-0.296231	-0.151788	-0.0903653
Trappc10	9.05426	9.35786	8.62891	8.97213	8.5253	8.75224	0.303604	0.34322	0.226944
Ccm2	8.67363	8.88686	8.89383	8.92103	8.82357	8.8385	0.213226	0.027201	0.0149375
Wap	5.53628	5.37378	5.54622	5.45539	5.47293	5.45016	-0.162496	-0.09083	-0.0227708
Tbrg4	9.79067	9.38745	9.40304	9.11882	9.27287	9.24262	-0.403218	-0.284214	-0.0302494
Tmprss2	4.71837	4.58111	4.96567	5.05176	4.98565	4.59399	-0.137267	0.0860885	-0.391667
Mx1	2.90889	2.93781	2.89746	2.87538	2.98612	2.89776	0.0289258	-0.0220759	-0.0883588
Fap	3.22706	3.05385	3.25448	3.18891	3.03572	3.28337	-0.173216	-0.0655653	0.24765
Gcg	3.74542	3.78473	4.2545	4.10446	3.83754	3.84271	0.0393133	-0.150038	0.00516381
Ndufa9	10.0723	9.69216	10.3489	10.3642	10.5182	10.2894	-0.380169	0.0152774	-0.228786
Egfl6	3.18437	3.07479	3.34792	3.29439	3.33669	3.37317	-0.109582	-0.0535234	0.0364815
Lck	12.1967	12.1361	12.2198	12.3048	12.3366	12.6291	-0.0606009	0.084999	0.292509
Tssk3	5.66399	5.45563	5.73767	5.69116	5.73295	5.8719	-0.208356	-0.0465089	0.138949
Cttnbp2	4.97515	4.97111	5.28742	5.32556	5.18741	5.02119	-0.00403989	0.0381368	-0.166214
Galnt1	9.06491	9.21828	8.78187	8.898	9.04455	8.83737	0.15337	0.116133	-0.207183
Myf5	3.96727	3.89811	3.94025	3.7984	3.96068	4.00031	-0.0691618	-0.141856	0.0396271
Mkrn2	8.93242	8.82757	8.84943	8.80418	8.82714	8.75641	-0.104858	-0.04525	-0.0707302
Pparg	3.92709	3.87436	4.43557	3.7893	3.71814	3.88828	-0.0527326	-0.646266	0.170144
Raf1	9.7176	9.68536	9.71978	9.84902	9.85471	9.78039	-0.0322335	0.129243	-0.0743117
Sept1	10.5392	10.752	10.2353	10.4636	10.2432	10.236	0.212814	0.228301	-0.00714448
Gm4532	10.5392	10.752	10.2353	10.4636	10.2432	10.236	0.212814	0.228301	-0.00714448
Pdgfb	5.3391	5.48351	5.53465	5.36656	5.6886	5.48724	0.144404	-0.168082	-0.201364
Acvrl1	6.53582	6.26613	7.02858	6.52187	7.12178	7.13805	-0.269685	-0.506702	0.0162689
Grasp	8.39086	8.26672	8.10718	8.38725	8.30601	8.99991	-0.124139	0.280071	0.693899
Acvr1b	7.7283	7.55117	7.8058	7.90497	7.7867	7.97317	-0.177133	0.0991696	0.18647
Gpa33	4.93588	4.24487	4.55069	4.70674	4.53793	4.73555	-0.69101	0.156052	0.197617
Zfp385a	5.85253	5.82665	5.90865	5.89986	5.83771	5.96642	-0.0258742	-0.00879527	0.128716
Itga5	4.84447	4.56483	4.94797	4.74968	4.65639	4.86256	-0.279645	-0.198286	0.206166
Gabra2	4.11023	3.8149	3.94595	3.9877	3.71925	4.00711	-0.295332	0.0417491	0.287868
Wdr77	11.0831	10.3806	10.931	10.5055	11.0698	10.7614	-0.702449	-0.425519	-0.308391
Atp5pb	7.93339	7.76951	8.11735	8.05399	8.32299	8.187	-0.163886	-0.0633612	-0.135988
Sox9	5.3372	5.24893	5.5397	5.56068	5.58514	5.76274	-0.0882716	0.0209833	0.177599
Hnrnpd	11.9765	12.1369	11.9341	11.8887	11.9677	11.8285	0.160447	-0.0454697	-0.139191
C1d	7.1009	7.20339	7.33334	7.20933	7.12939	6.9821	0.102496	-0.124011	-0.147295
Gm2a	9.00797	9.34922	8.93809	9.31786	9.23301	9.577	0.341246	0.37977	0.343994
Krit1	8.13949	8.65056	8.02191	8.27684	8.12638	8.19883	0.511072	0.254926	0.0724535
Clcn4	8.40929	8.31661	8.04794	8.39522	8.32131	8.44114	-0.0926799	0.347283	0.119831
Grm6	5.23251	4.91773	5.22145	5.02525	5.0446	5.26976	-0.314785	-0.196191	0.225157
Sema4f	4.90515	4.89072	4.96448	4.63233	5.0217	4.91219	-0.0144267	-0.332143	-0.109504
Hk2	8.29831	7.47741	8.98734	7.81797	8.98805	8.29061	-0.820899	-1.16937	-0.697444
Myo18a	8.70534	8.96974	8.31602	8.71559	8.37322	8.42627	0.264395	0.399565	0.0530489
Sez6	5.29505	5.02254	5.46534	5.50237	5.37759	5.31916	-0.272518	0.037025	-0.0584219
Haao	5.84692	5.51584	5.72365	5.67592	5.56348	5.62357	-0.331082	-0.0477308	0.0600859
Cd52	6.05772	7.7515	6.74074	7.42527	6.50557	6.10789	1.69378	0.684531	-0.397675
Abhd15	7.20245	7.05524	7.15456	6.97348	7.10542	7.62526	-0.147214	-0.181079	0.519849
Hoxb6	4.87926	4.85005	5.3557	5.32473	5.10097	5.1759	-0.029214	-0.0309687	0.0749323
Loxl3	5.4507	5.30207	5.46121	5.15128	5.21148	5.35767	-0.14863	-0.309929	0.146192
Tcl1b5	5.60302	5.64488	5.57412	5.6418	5.34064	5.60313	0.0418608	0.0676712	0.262486
Btn1a1	3.86987	3.63171	3.77916	3.89068	3.90747	3.89978	-0.238164	0.111523	-0.00768679
Kat2b	7.09198	7.60378	6.96199	7.19783	6.90334	7.3102	0.511802	0.235838	0.406859
Rab5b	8.21221	8.75801	7.54459	7.87272	7.65415	7.77625	0.5458	0.328134	0.122097
Cryba1	3.8112	3.82852	3.89662	3.89007	3.92441	3.83834	0.0173271	-0.00655336	-0.0860643
Dnmt3l	4.30068	4.29462	4.61435	4.64538	4.84389	4.72231	-0.00605476	0.0310246	-0.121584
Aire	5.81676	5.70701	6.00235	5.87929	5.95391	5.85621	-0.10975	-0.12306	-0.0976911
Icosl	4.38077	4.60735	4.57983	4.62607	4.41634	4.52521	0.226581	0.0462389	0.108869
Sult5a1	4.66714	4.53348	4.87961	4.57754	4.55093	4.47545	-0.133663	-0.302078	-0.0754824
Chmp1a	8.89352	8.43974	8.33373	8.349	8.28569	8.311	-0.453773	0.0152737	0.0253053
Rpa1	9.55502	9.80187	9.8839	9.81193	9.86223	9.79424	0.246857	-0.0719627	-0.0679869
Serpinf1	5.39471	5.12598	5.44718	5.33361	5.32068	5.37471	-0.268722	-0.113573	0.0540246
Tubgcp3	8.93813	9.01381	8.8436	8.97616	8.95658	8.93965	0.0756814	0.132562	-0.0169395
Oprm1	4.87624	4.58122	4.93303	4.90616	4.78096	4.94904	-0.295021	-0.0268716	0.168088
Polr3d	7.35853	7.11621	7.5256	7.3076	7.26867	7.55341	-0.242315	-0.218002	0.284741
Tcf7	9.34934	10.3558	9.55086	9.97662	9.40007	9.8382	1.00643	0.425758	0.438124
Ddx3x	11.977	11.995	11.8682	11.8317	11.9119	11.7476	0.0180164	-0.036473	-0.164338
Il12rb1	8.29653	8.74951	8.37792	8.85108	8.54708	8.50229	0.452979	0.47316	-0.0447894
Slc5a5	5.81906	5.77347	5.76013	6.09337	5.71401	5.72216	-0.0455925	0.333235	0.00815171
Kcnn3	5.09128	4.73921	5.28855	4.66373	5.05175	5.17693	-0.352064	-0.624815	0.125179
Usp32	8.45537	8.73638	8.01884	8.27411	8.23774	8.18669	0.281013	0.255273	-0.051048
Car4	4.62655	4.72748	4.53335	4.81005	4.94367	4.73589	0.100932	0.276698	-0.207779
Txnrd3	3.38911	3.28256	3.21427	3.4054	3.41454	3.51552	-0.106556	0.191132	0.100979
Fasl	3.97894	3.85305	4.01643	3.99222	3.87484	3.85314	-0.125891	-0.0242077	-0.0217017
Zfp512b	7.32115	7.77829	7.12408	7.25323	7.03249	7.14457	0.457137	0.129147	0.112083
Dnajc5	9.36794	9.46495	9.01205	9.21411	9.1278	9.1145	0.0970086	0.202057	-0.0133055
Tpd52l2	7.88346	7.91464	8.07391	7.95494	7.97798	8.02035	0.0311721	-0.118967	0.0423611
Fmr1	9.77076	10.0498	9.76935	9.78281	9.94761	9.8065	0.279007	0.0134634	-0.141103
Bcl11a	6.2663	5.82612	5.99954	6.11939	6.05332	5.91666	-0.440173	0.119851	-0.136657
Il4	4.65654	4.4052	4.64771	5.27895	4.57708	5.03085	-0.25134	0.631239	0.453772
Pxmp4	7.52318	7.68566	7.43362	7.97821	7.61801	7.79416	0.162483	0.544596	0.176153
Dlg3	6.34663	6.31662	6.53826	6.63425	6.57985	6.39413	-0.030011	0.0959928	-0.185718
Gnb1l	7.69841	7.13724	7.84588	7.71549	7.90856	8.02061	-0.561169	-0.130395	0.112052
Dbh	4.85454	4.26292	5.21463	5.22576	5.12063	5.49032	-0.591628	0.0111272	0.369695
Mmp11	5.72858	5.42112	5.5589	5.72568	5.49895	5.61512	-0.307463	0.166775	0.116172
Smarcb1	9.68979	9.72687	10.1171	9.95473	10.1737	10.0807	0.0370841	-0.162374	-0.092937
Vpreb3	4.92118	4.92818	4.72901	4.62196	4.80624	4.90775	0.00699648	-0.107045	0.10151
Hip1r	6.88493	6.79914	7.2142	6.79924	7.13221	6.95489	-0.0857848	-0.414958	-0.177322
Nsun5	7.39296	6.85047	7.16057	7.05121	7.44458	7.41854	-0.542491	-0.109359	-0.0260383
Top1mt	5.75324	5.34796	5.18544	5.25085	5.36457	5.23359	-0.405273	0.0654044	-0.130977
Hoxa10	4.96449	4.84168	5.10669	5.05765	4.81944	5.38308	-0.122809	-0.0490408	0.563645
Mmp14	5.23661	4.72657	5.35983	5.38004	5.39232	5.36149	-0.510037	0.0202033	-0.0308302
Slc7a7	4.22893	4.16092	4.19645	4.38415	4.41046	4.25083	-0.0680028	0.1877	-0.159629
Oxa1l	9.92627	9.88431	9.97389	9.98044	10.016	9.91957	-0.0419609	0.00654578	-0.0964186
Heatr6	7.34388	7.47548	7.24841	7.26325	7.35288	7.30497	0.131597	0.0148318	-0.0479101
Ccl3	3.57389	3.74994	3.53662	4.11694	3.97072	3.81844	0.176054	0.580315	-0.152281
Wfdc18	4.05732	3.85809	3.77641	3.86182	3.8518	3.91685	-0.199235	0.0854142	0.0650485
Icam4	4.25775	4.34044	4.47098	4.4292	4.46383	4.58446	0.0826833	-0.04178	0.120631
Ilf2	10.393	10.2732	10.231	10.1545	10.24	10.1735	-0.119823	-0.0765142	-0.066479
Chtop	9.02765	9.09827	9.16194	9.13942	9.22232	9.25244	0.0706248	-0.0225214	0.0301188
Snapin	7.29644	7.58502	7.41513	7.36358	7.48026	7.31326	0.28858	-0.05155	-0.166998
S100a4	4.73734	4.38413	4.40981	4.69606	4.38671	4.6705	-0.353213	0.286255	0.283794
S100a3	4.14301	3.95412	4.19882	4.30795	4.3392	4.06744	-0.188884	0.109129	-0.271761
S100a5	4.54901	4.28066	4.3676	4.48226	4.47353	4.85954	-0.268354	0.114659	0.386016
S100a6	4.14578	4.17304	4.37462	4.47688	4.17477	4.30418	0.0272589	0.102253	0.129412
Scn4a	4.98273	4.86132	5.19076	5.14163	4.97358	5.14395	-0.121411	-0.0491323	0.170369
Icam2	7.04485	7.17277	7.17214	7.18473	7.14131	7.15095	0.127916	0.0125892	0.00964407
Mapk7	7.80421	7.71842	7.43667	7.37122	7.33627	7.19462	-0.0857898	-0.0654412	-0.141648
Epn2	5.50448	5.11607	5.40519	5.09439	5.30476	5.31404	-0.38841	-0.310809	0.0092781
B9d1	4.73728	4.89962	5.18637	5.13754	5.04494	5.0449	0.162335	-0.0488299	-4.4527e-05
Sec24b	9.22634	9.26849	9.12422	9.21744	8.9343	9.15392	0.0421493	0.093214	0.21962
N4bp3	6.7971	6.63883	6.8073	7.1479	6.91802	7.23695	-0.158273	0.340598	0.318931
Rmnd5b	8.52199	8.58613	8.94773	9.04437	9.11817	9.20459	0.0641319	0.0966389	0.0864201
Nhp2	10.0319	9.86454	10.3668	10.031	10.2769	10.142	-0.167384	-0.335728	-0.134862
Vps9d1	6.21817	6.2153	6.08802	6.07429	6.03451	6.12416	-0.00286823	-0.0137345	0.0896446
C1ql4	5.2076	4.99925	5.71339	5.51907	5.25867	5.49201	-0.208352	-0.194318	0.233342
Mfsd10	8.55758	8.26699	8.49021	8.42914	8.51925	8.46429	-0.290581	-0.0610687	-0.0549657
Luzp1	4.80924	4.36874	4.48471	4.47806	4.40329	4.55174	-0.4405	-0.00665078	0.148449
Slc13a2	4.82072	4.56576	4.63535	4.56581	4.63115	4.4587	-0.254964	-0.0695438	-0.17245
Kctd10	7.5785	7.61012	7.71463	7.84189	7.79598	7.66532	0.0316229	0.127267	-0.130655
Poldip2	9.50707	9.07738	9.65574	9.44374	9.90457	9.67509	-0.429688	-0.211995	-0.229476
Sebox	4.79195	4.67469	4.67844	4.59166	4.79014	4.46759	-0.117261	-0.0867785	-0.322552
Ift20	9.88224	9.95856	9.82663	10.0265	10.0334	9.89921	0.0763208	0.199847	-0.134235
Col6a1	6.65629	6.40147	6.72537	6.4589	6.70597	6.53701	-0.254818	-0.266462	-0.168961
Pcbp3	5.14847	4.62406	5.1932	5.09129	5.15977	5.12526	-0.524409	-0.101906	-0.0345055
Lgals9	11.9737	12.405	11.7299	12.1689	11.6273	11.4482	0.431288	0.439046	-0.179084
Araf	7.93866	8.00492	7.95551	8.03774	7.92287	7.97454	0.0662594	0.0822303	0.0516716
Cfp	6.11405	6.46194	5.8452	6.2484	6.14518	6.02507	0.347889	0.4032	-0.120111
Timp1	4.00303	4.06461	4.09994	4.00303	4.00303	3.92593	0.0615805	-0.0969106	-0.0770985
Uxt	5.01	4.97442	3.36143	4.34739	4.03864	4.17813	-0.0355791	0.985962	0.139499
Cnnm3	6.91591	7.28444	7.04145	6.94647	6.99158	6.78574	0.368521	-0.0949774	-0.205846
Lman2l	8.72127	8.53687	9.20964	9.28438	9.24542	9.51898	-0.1844	0.0747408	0.273564
Mcm3ap	8.65804	8.50936	8.32452	8.49515	8.50184	8.31606	-0.14868	0.170637	-0.185774
Pcnt	8.27746	8.52047	8.15526	8.20685	7.92524	8.09915	0.243011	0.0515882	0.173911
Ftcd	6.32067	5.88778	6.67236	6.52471	6.52982	6.23759	-0.432889	-0.147651	-0.29223
Mxd1	6.90887	6.99721	6.99777	7.16334	6.8933	6.88704	0.0883322	0.16557	-0.00625814
Gmcl1	9.10208	8.92753	9.00398	9.13972	9.21415	9.14934	-0.174544	0.135735	-0.0648116
Snrnp27	7.63954	7.67606	8.05902	8.08849	8.31582	7.95424	0.0365238	0.0294701	-0.361583
Oas1c	4.0359	4.30418	4.24979	4.10505	4.0864	3.98688	0.268286	-0.144736	-0.0995159
Oas1h	2.89442	2.86717	2.96739	3.15221	2.86898	2.86161	-0.0272537	0.184821	-0.00737827
Ocrl	4.39302	4.84921	3.84736	3.70682	3.81179	3.79912	0.456188	-0.140545	-0.012668
Calm1	10.4858	11.0182	10.8057	10.7979	10.719	10.5455	0.532385	-0.00773011	-0.173429
Agpat3	9.00353	8.83428	8.90366	8.94056	8.91588	9.26643	-0.169257	0.0369077	0.350558
Slc26a3	3.07387	2.73968	3.25819	3.01999	3.26476	3.20443	-0.33419	-0.238198	-0.0603305
Sema6b	5.43706	5.57867	5.93953	5.68923	5.72641	5.81875	0.14161	-0.250299	0.0923446
Uhrf1	11.6946	11.897	11.7313	11.7864	11.5952	11.6967	0.202404	0.055111	0.101471
Dpp9	8.77819	8.66727	8.49375	8.65652	8.5252	8.61694	-0.110915	0.162774	0.0917396
Ramp2	4.85998	4.83522	4.88008	4.74913	4.65991	4.79548	-0.0247625	-0.13095	0.135571
Lsr	4.97	4.94801	5.22185	5.17403	5.26292	5.14348	-0.0219899	-0.0478188	-0.119434
Gramd1a	7.74649	8.16513	8.08667	8.41194	8.10228	8.1925	0.418637	0.32527	0.0902169
Hpn	5.86158	5.21427	5.84361	5.77623	5.84049	5.87603	-0.647314	-0.0673767	0.0355437
Gabrg1	3.08036	2.78574	3.08109	2.97372	2.90746	2.8582	-0.294617	-0.107378	-0.0492556
Ckb	6.97879	6.91341	7.37424	7.69347	7.22859	7.24273	-0.0653735	0.31923	0.0141342
Sp1	8.99489	9.24139	8.85941	8.9298	8.70959	8.96522	0.246498	0.0703884	0.255623
Itgb7	7.71367	8.05824	7.77167	8.52826	7.9479	8.0564	0.344575	0.756585	0.108501
Myg1	8.83326	8.6819	8.9072	8.88213	8.95668	8.96233	-0.151368	-0.0250763	0.00565017
Rarg	6.01956	5.8583	5.89019	5.83833	5.88974	5.90499	-0.161261	-0.0518629	0.0152507
Pfdn5	8.65773	8.77883	9.47314	9.49275	9.33091	9.47375	0.121099	0.0196143	0.142837
Efnb2	4.73204	4.36888	4.80871	4.65302	4.78399	4.6136	-0.363158	-0.155688	-0.170391
Rrp15	8.78826	8.3008	8.58513	8.2754	8.85835	8.42975	-0.487458	-0.309737	-0.428592
Rnd2	6.39272	6.4452	6.45055	6.73529	6.60576	6.49282	0.0524784	0.284741	-0.112934
Srr	6.05925	6.59169	6.60524	6.61123	6.57127	6.5684	0.532442	0.00598695	-0.0028693
Sync	5.34669	4.9587	5.28517	5.35706	5.28703	4.97166	-0.387986	0.0718945	-0.315374
Fndc5	6.19917	5.68049	6.27454	5.89553	6.29801	5.92541	-0.518676	-0.379014	-0.372601
Acp5	8.98695	8.79558	8.90946	9.25108	9.01866	9.01914	-0.191367	0.341612	0.000479622
Cnn1	4.78475	4.38296	4.83321	4.71087	4.80626	4.82088	-0.401789	-0.122348	0.0146244
Fbxo9	8.03194	8.09452	7.92349	7.98251	8.03601	8.07047	0.0625712	0.0590154	0.034456
Vps50	7.46441	7.71703	7.41904	7.56906	7.77398	7.47144	0.252623	0.150013	-0.302538
Hars	9.0766	8.91993	9.21402	8.95003	9.34862	9.24466	-0.156676	-0.263996	-0.103968
Zmat2	9.35478	9.45989	9.45773	9.46032	9.34382	9.29739	0.10511	0.0025969	-0.0464253
Ube2c	8.88014	9.06299	9.34993	9.26243	9.30252	9.35422	0.182843	-0.0874989	0.0516976
Smg5	8.99137	8.9007	8.53295	8.55832	8.65075	8.7515	-0.090664	0.0253729	0.100742
Cct3	10.7832	10.4854	11.1666	10.8188	11.2112	10.9663	-0.297792	-0.347791	-0.244948
Glmp	8.16699	8.36275	8.28088	8.60697	8.21698	8.44912	0.195762	0.326092	0.232148
Mef2d	8.099	8.69585	7.74935	8.29712	7.44477	7.52029	0.596841	0.547768	0.0755189
Tmem79	6.07091	5.25362	5.73715	5.17899	5.47313	5.55779	-0.817291	-0.558161	0.0846637
Snd1	10.2417	10.0309	10.2867	10.164	10.4074	10.2573	-0.210786	-0.122692	-0.150106
Col18a1	6.05987	5.74362	6.03867	5.87299	6.01518	5.98976	-0.316245	-0.165681	-0.0254225
Slc19a1	8.73316	7.84541	8.56498	8.32174	8.72582	8.40906	-0.887743	-0.243243	-0.316752
Kpnb1	11.5703	11.53	11.2118	11.0454	11.1467	10.9948	-0.0402736	-0.166363	-0.151945
Npepps	9.53805	9.87689	9.21024	9.46092	9.20801	9.13198	0.338844	0.25068	-0.0760394
Tbx21	5.45623	5.18967	5.1516	5.37047	5.30896	5.36313	-0.266565	0.218873	0.0541713
Mrpl10	9.24528	9.06533	9.25954	9.24687	9.42468	9.35018	-0.179955	-0.0126698	-0.0745003
Cyp51	10.143	10.3067	9.96917	10.1753	10.1386	10.1624	0.163715	0.206122	0.0237695
Tubb6	5.45466	5.40337	5.75302	5.49894	5.53199	5.74694	-0.0512953	-0.254076	0.214951
Meox1	4.73665	4.57084	4.84053	4.57795	4.63948	4.59673	-0.165809	-0.26258	-0.0427498
Sost	6.14386	5.70737	6.17926	5.95342	5.90561	6.22598	-0.43649	-0.225844	0.320372
Nkx2-1	3.97617	3.92264	4.40459	4.04587	4.2833	4.40711	-0.0535258	-0.358726	0.123811
Pax9	4.67066	4.79131	5.0346	4.80839	4.95751	4.9892	0.120654	-0.226206	0.031693
Irx2	6.03061	6.0128	6.19621	6.14205	6.1833	6.24774	-0.0178059	-0.0541622	0.0644348
Col1a1	6.50226	6.16783	6.68826	6.48603	6.42966	6.5973	-0.334429	-0.202236	0.167647
Itga3	5.14119	5.0922	5.04702	5.17591	5.08574	5.01094	-0.0489916	0.128889	-0.0747997
Sgca	4.81617	4.64556	4.89674	4.87135	4.60312	4.87746	-0.170604	-0.0253829	0.27434
Dlx3	5.58545	5.68924	5.77655	5.54961	5.70976	5.76407	0.103793	-0.226947	0.0543114
Itfg2	8.58813	8.31564	8.22457	8.32406	8.34678	8.3335	-0.272492	0.0994837	-0.013283
Nrip2	4.93931	5.26373	5.56355	5.31572	5.50547	5.25246	0.324422	-0.247831	-0.25301
Tulp3	8.07205	8.04416	7.95242	7.75764	7.93621	7.80908	-0.027891	-0.194772	-0.127124
Gtf2h4	7.98676	7.53883	8.61572	8.62949	8.64174	8.48194	-0.447936	0.0137651	-0.159802
Tubb5	12.4066	12.7009	12.7128	12.7093	12.6244	12.8758	0.294373	-0.00347556	0.251427
Ell2	4.23173	4.50567	4.20895	4.20078	4.05462	4.20895	0.273939	-0.00817172	0.154328
Jup	5.08088	5.03675	5.16904	5.15684	4.91653	5.1425	-0.0441241	-0.0122075	0.225969
Fkbp10	5.98821	5.77451	6.03139	5.89649	5.79902	5.93049	-0.213699	-0.134899	0.131473
Klhl10	4.37345	4.50164	4.84743	4.62135	4.59497	4.46561	0.128184	-0.22608	-0.129364
Mnx1	3.86172	3.64041	4.18937	3.92168	3.89395	4.31389	-0.22131	-0.267685	0.419938
Nom1	8.10619	7.95978	8.09824	8.01574	8.23792	7.90924	-0.14641	-0.0825034	-0.328679
Ergic1	9.58472	9.50497	9.78996	9.74509	9.83068	9.90937	-0.0797501	-0.0448664	0.0786861
Tnk1	4.74464	4.73419	5.32439	4.83364	5.01465	5.19885	-0.0104478	-0.490745	0.184198
Acap1	9.45269	9.90983	9.75609	9.95482	9.80656	9.8398	0.457144	0.198721	0.0332416
Tcea3	5.15528	5.0898	5.4089	5.33211	5.3029	5.2267	-0.0654821	-0.0767947	-0.0761931
Csn3	2.90172	2.78486	2.93951	3.12935	2.96061	3.18852	-0.11686	0.189846	0.227903
Ifrd1	9.37307	9.00797	9.81367	9.48352	9.87219	9.61647	-0.365101	-0.330156	-0.25572
Stk38l	8.29626	8.33009	8.21721	8.40178	8.24575	8.26198	0.0338272	0.184568	0.0162275
Brpf1	8.74714	8.83428	8.32239	8.45957	8.21958	8.33512	0.0871397	0.137178	0.115534
Hoxc13	4.49294	4.51316	4.5659	4.21938	4.46767	4.41652	0.0202191	-0.346518	-0.0511449
Hoxc11	3.84986	3.74241	4.04077	3.89721	3.94712	3.69968	-0.107453	-0.143562	-0.247437
Gstt1	4.31348	4.49647	4.75082	4.41611	4.47976	4.53194	0.182989	-0.334717	0.0521791
Gstt3	5.37688	4.81314	4.67265	4.66228	5.66627	5.44099	-0.563735	-0.0103633	-0.225276
Ddt	7.49289	7.94501	8.45163	8.36977	8.58002	8.80621	0.452114	-0.0818568	0.226197
Tat	4.59292	4.57191	4.73371	4.77808	4.74011	4.79233	-0.0210003	0.0443648	0.0522194
Marveld3	5.43015	5.11633	5.45323	5.3679	5.29637	5.02639	-0.313819	-0.0853317	-0.269981
Ubl3	8.55233	8.52489	8.60278	8.8996	8.7737	8.89049	-0.0274394	0.296823	0.116795
Gramd3	5.27612	5.94971	4.77475	4.80317	4.68571	4.72268	0.673581	0.0284252	0.0369696
Eef1e1	10.2003	9.84195	10.561	10.2006	10.5212	10.2826	-0.358322	-0.360422	-0.238581
Akt1	8.92847	8.90942	9.05101	8.94359	9.09018	9.05998	-0.0190552	-0.107424	-0.0302021
Cldn15	5.03837	5.38154	5.09026	4.96534	5.00314	5.34016	0.343166	-0.124916	0.337021
Il16	5.67927	5.9067	5.72988	6.03446	5.79794	5.88489	0.227425	0.304584	0.0869553
Tcirg1	8.08073	7.98404	8.25929	8.12811	8.22123	8.36532	-0.0966915	-0.13118	0.144092
Naglu	6.25543	6.33925	6.18524	6.14616	6.2878	6.5315	0.0838179	-0.0390846	0.243708
Coasy	7.48949	7.37851	7.53791	7.54338	7.70225	7.49627	-0.110978	0.00547114	-0.205981
Smo	10.4598	10.2169	9.93453	9.93429	9.99683	10.4102	-0.242889	-0.000230423	0.413409
Tspan33	4.74387	4.96207	5.19609	4.80852	5.02454	5.12617	0.218198	-0.387576	0.101626
Crnkl1	8.13216	8.32807	8.33425	8.28435	8.30663	8.26201	0.195912	-0.0498991	-0.0446224
Rin2	4.42391	4.29845	4.62359	4.64082	4.6432	4.81467	-0.125467	0.0172236	0.171469
Folh1	3.52642	3.39748	3.49338	3.44316	3.42641	3.41537	-0.128936	-0.0502279	-0.0110364
Chordc1	9.32462	9.4683	9.81057	9.94016	10.057	9.783	0.143678	0.129594	-0.274028
Rtcb	10.602	10.3238	10.519	10.4758	10.6622	10.5568	-0.27819	-0.0431375	-0.105441
Pwp1	9.42721	9.04425	9.38351	9.29378	9.58186	9.40129	-0.382958	-0.0897299	-0.180574
Fbxo7	8.63407	8.6241	8.50231	8.79655	8.59286	8.78158	-0.0099736	0.29424	0.188716
Capns1	10.9811	10.7242	10.7241	10.7644	10.7809	10.771	-0.256964	0.0402822	-0.00990952
Lrp3	5.11662	4.66605	5.13974	5.11408	5.06937	5.31151	-0.450577	-0.0256593	0.242134
Dsg4	4.19132	3.82154	4.35127	4.00808	4.20674	4.43895	-0.369782	-0.343191	0.232219
Evx2	5.86983	5.93054	6.27387	6.16431	6.30978	6.20485	0.0607164	-0.109556	-0.104933
Hoxd13	3.78648	4.01911	4.17167	4.05042	3.97064	4.27919	0.232631	-0.121259	0.308543
Hoxd12	4.61462	4.4627	4.92082	4.70041	4.89093	4.74069	-0.151917	-0.220402	-0.150239
Folr1	4.97869	5.08817	5.31368	5.02883	4.94753	5.14784	0.109475	-0.284849	0.200313
Clpb	8.48461	8.13191	8.7574	8.39453	8.74587	8.43663	-0.352692	-0.362869	-0.309245
Sept7	9.45055	9.95409	9.73242	9.67729	9.93952	9.64658	0.503541	-0.0551311	-0.292941
Zdhhc4	9.16104	9.25762	9.01518	9.18284	9.05813	9.10933	0.0965882	0.167669	0.0511944
Rac1	9.97115	10.3702	9.84035	9.99962	9.9048	9.8388	0.399054	0.159267	-0.0660016
Nup214	9.22497	9.36864	8.77074	8.87495	8.6333	8.6243	0.143673	0.104207	-0.0090078
Aif1l	6.86071	6.84847	6.72509	6.75047	6.69745	6.22754	-0.0122373	0.0253797	-0.469905
Cpa3	5.53715	7.41691	5.6701	5.53	6.08925	5.32943	1.87976	-0.140106	-0.759818
Ltbp1	5.01117	4.94569	5.07211	5.45217	5.00488	4.97814	-0.0654769	0.380067	-0.0267338
Ugp2	6.73452	7.04914	7.04764	7.00709	7.34217	7.16362	0.31462	-0.0405556	-0.17855
Kcnh6	5.26632	5.19581	5.44023	5.70999	5.63468	5.52086	-0.070505	0.269768	-0.113819
Trmt1	9.86415	9.53339	9.85923	9.67609	9.97726	9.94073	-0.330766	-0.183138	-0.036529
Nacc1	8.50723	8.60769	8.28968	8.22673	8.02871	8.20188	0.100463	-0.0629432	0.173168
Nfix	8.52612	8.3862	8.78779	8.86014	8.71139	8.78584	-0.139915	0.0723467	0.0744465
Slc1a5	10.5772	10.0116	10.6521	10.6055	10.6861	10.7013	-0.56561	-0.0465517	0.015201
Uba1	11.9462	11.8762	12.0466	11.9001	12.0716	11.967	-0.069962	-0.146442	-0.10465
Vwf	5.49649	5.42287	5.4976	5.37677	5.28523	5.4411	-0.0736192	-0.120837	0.155871
Siae	7.34715	7.41129	7.29471	7.55219	7.31365	7.49454	0.0641408	0.257484	0.180886
Vsig2	5.54783	5.37567	5.42622	5.71596	5.56314	5.65841	-0.172167	0.289737	0.0952679
Esam	4.8422	4.78389	5.09595	4.87522	4.98012	4.98022	-0.0583027	-0.220729	9.6503e-05
Spa17	3.83177	3.72706	4.01176	3.86033	3.95005	3.88913	-0.104703	-0.151429	-0.0609225
Fam50a	7.84955	8.12639	7.61688	7.78677	7.743	7.85432	0.276842	0.169881	0.111321
Emd	8.45644	8.46371	8.43604	8.2686	8.75053	8.54616	0.00727658	-0.167439	-0.204376
Taco1	7.9258	7.70107	8.21923	7.97142	8.44771	8.18687	-0.22473	-0.247809	-0.260838
Grik3	5.16247	4.80136	5.18869	5.25934	5.25116	5.26122	-0.361111	0.0706531	0.0100555
Gria3	6.54977	7.046	4.15913	3.91399	3.90364	4.17022	0.496228	-0.245142	0.266576
Npas1	6.0273	5.43853	6.16595	5.5405	5.77821	5.80383	-0.588768	-0.62545	0.0256153
Sipa1l2	6.81121	7.20882	6.70408	7.01162	6.45983	6.39319	0.397602	0.307541	-0.0666399
Ap4e1	7.32031	7.55379	7.22084	7.3772	7.51139	7.39223	0.233472	0.156352	-0.119154
Blvra	10.1591	9.67367	9.80385	9.65749	9.9426	9.80673	-0.485447	-0.146367	-0.13587
Pdzd4	5.54545	5.56112	5.7206	5.83927	5.55696	5.54768	0.0156726	0.118674	-0.00927215
Srpk3	4.97884	5.01295	4.88493	4.77175	5.16175	5.12731	0.0341006	-0.113184	-0.0344423
Idh3g	10.5806	10.4795	10.9318	10.859	10.9026	10.9235	-0.101146	-0.0728248	0.0208825
Pnck	5.06092	5.00409	5.07607	5.26942	4.87615	5.18533	-0.0568249	0.193352	0.309188
Ssr4	8.29304	8.26007	8.89861	8.79499	8.87778	8.94237	-0.0329684	-0.10362	0.0645888
Bcap31	9.21826	9.50053	9.87346	10.0814	9.91693	9.91165	0.282272	0.207946	-0.00528818
Fam98a	9.32478	9.3282	9.40517	9.3181	9.3964	9.27995	0.00342366	-0.087064	-0.116453
Ltbp2	5.67802	5.34876	5.81015	5.56804	5.4782	5.58172	-0.329269	-0.242108	0.10352
Kmt2a	9.46444	9.75153	8.8444	9.10805	8.60439	8.75128	0.28709	0.263653	0.146889
Ift46	8.27268	8.36114	8.29307	8.24727	8.44078	8.50606	0.0884582	-0.0457973	0.0652763
Tmem25	5.16592	4.80928	5.05773	5.09304	5.00478	5.0106	-0.35664	0.0353041	0.00581824
Cd3g	12.2288	12.0674	12.0295	11.7905	12.051	12.1671	-0.161449	-0.23901	0.116071
Trappc6a	7.45453	7.50829	7.80269	7.7986	7.61124	7.74512	0.053762	-0.00408493	0.133884
Supt6	9.63525	9.76324	9.53544	9.58558	9.68359	9.53269	0.127997	0.0501365	-0.1509
Spag5	9.22285	9.49785	9.3929	9.55623	9.41535	9.45889	0.274999	0.163327	0.0435418
Foxn1	4.75947	4.5886	4.81598	4.77902	4.7431	4.81161	-0.17087	-0.0369635	0.0685175
Unc119	6.9466	7.00731	7.31544	6.98249	7.27828	6.92356	0.0607111	-0.332942	-0.354712
Rab34	4.96553	5.13476	5.45363	4.9402	5.35201	5.46481	0.169228	-0.513425	0.112802
Sdf2	8.122	8.09553	7.97859	8.14321	7.8544	7.81119	-0.026474	0.164616	-0.0432069
Ccne1	8.63429	9.31847	8.37869	8.67732	8.59325	8.51956	0.684186	0.298638	-0.0736865
Hsf2bp	5.14891	4.98166	4.993	4.97367	4.94568	5.24271	-0.167253	-0.0193271	0.297026
Bbc3	5.78993	6.08231	5.94919	6.4235	6.12706	6.05774	0.292371	0.474304	-0.0693256
Mybpc3	5.3493	5.50398	5.96131	5.7522	5.53156	5.42208	0.154678	-0.209103	-0.109476
Acp2	7.24278	7.59478	7.3776	7.66511	7.33295	7.44997	0.352005	0.287513	0.117024
Rapsn	5.34448	5.20359	4.96524	5.41605	5.19265	5.08805	-0.140889	0.450817	-0.1046
Slc39a13	6.94092	6.65156	6.72877	6.66368	6.64475	6.53305	-0.289361	-0.0650879	-0.111702
Celf2	6.7756	7.28264	6.72693	7.10079	6.87293	6.6857	0.507038	0.373863	-0.187224
Nr1h3	5.38874	5.15513	5.45863	5.53533	5.38486	5.3189	-0.233618	0.0767081	-0.065961
Ddb2	7.46098	7.84395	8.27132	8.58082	8.21755	8.42561	0.382967	0.309493	0.20806
Spi1	4.23717	4.1428	4.28656	4.54521	4.24504	4.32349	-0.0943688	0.258646	0.0784474
Sf3a1	9.86197	10.0383	10.0302	9.93107	9.90429	9.98118	0.176298	-0.0991097	0.0768843
Stat6	9.1176	8.85112	8.89489	9.05087	9.01099	8.98015	-0.266483	0.155981	-0.0308366
Clgn	3.71853	3.7595	3.76501	3.909	3.8207	3.69868	0.0409729	0.143986	-0.122019
Napsa	4.88618	4.93939	4.98126	4.92516	4.96555	4.85863	0.0532092	-0.0560952	-0.106921
Vrk3	7.62028	7.95357	7.98326	8.18569	8.11425	8.14721	0.333297	0.202425	0.0329526
Smg9	7.64871	7.89834	7.62771	7.65777	7.47349	7.64782	0.249629	0.0300582	0.174336
Paxip1	9.10386	9.35924	8.88531	8.9396	8.82796	8.96105	0.255379	0.0542903	0.133092
Rmnd5a	9.52144	9.86453	9.29514	9.77366	9.357	9.41841	0.34309	0.478515	0.0614069
Mov10	8.75589	8.65908	8.35799	8.21619	8.39479	8.26324	-0.0968069	-0.141803	-0.131549
Ppm1j	5.81549	5.34724	5.63423	5.71596	5.79714	5.47804	-0.46825	0.0817248	-0.319102
Rhoc	5.29273	5.05968	5.29764	5.16433	5.27625	5.32934	-0.233046	-0.133313	0.0530914
Prr27	4.17594	3.80645	3.61864	3.70804	3.63451	3.70804	-0.369497	0.0894024	0.0735359
Tead3	6.21204	6.2375	6.07652	6.19515	6.0346	6.12581	0.0254616	0.118626	0.0912079
Ppard	7.14602	7.11256	7.18314	7.18898	7.01298	7.03412	-0.0334649	0.00583803	0.0211414
Def6	8.39561	8.46783	8.49722	8.64268	8.35805	8.48924	0.0722222	0.145461	0.131189
Peg3	6.80352	6.95805	5.01616	4.83916	4.98479	5.07357	0.154524	-0.177007	0.0887799
Zim1	3.58754	3.53581	4.05994	4.14888	3.91535	3.76709	-0.0517221	0.0889415	-0.148261
Metrn	8.51445	8.25312	8.82863	8.82798	8.85542	8.81935	-0.26133	-0.000646706	-0.0360709
Lmf1	8.32179	8.12211	8.32624	8.50816	8.5454	8.31644	-0.199671	0.181918	-0.22896
Ciao3	6.76519	6.85992	6.92675	6.98819	6.85057	6.93353	0.0947282	0.0614438	0.0829576
Angptl4	7.12354	6.9672	7.57943	7.15803	7.69244	7.30954	-0.156335	-0.4214	-0.382893
Dbf4	8.91395	9.24456	9.03265	9.08803	9.17326	9.07875	0.330609	0.0553856	-0.0945028
Daxx	8.13819	8.14635	8.02026	8.19909	8.19415	8.22901	0.0081561	0.178828	0.034854
Cd320	6.74196	6.79798	7.34978	6.98049	7.42443	7.26334	0.0560212	-0.369288	-0.161093
Ipo4	9.40035	8.93983	9.46107	9.07998	9.4698	9.25238	-0.460516	-0.381095	-0.217416
Tm9sf1	8.31206	8.16689	8.39895	8.62256	8.4432	8.71799	-0.145166	0.223613	0.274785
Rec8	4.90535	4.82962	5.07917	4.9525	5.02582	5.11024	-0.0757324	-0.126667	0.0844245
Irf9	7.28687	7.44578	6.75848	6.89761	6.95653	6.92364	0.158907	0.139131	-0.0328912
Gmpr2	8.27771	8.45735	8.39335	8.5374	8.57314	8.42902	0.179643	0.144053	-0.144126
Mdp1	7.46866	7.6782	7.63369	7.83246	7.54317	8.06579	0.20954	0.198762	0.522619
Dhrs1	8.27706	8.20175	8.24485	8.39706	8.29105	8.42879	-0.0753103	0.152207	0.137734
Ncan	5.35234	5.45681	5.68395	5.68891	5.58867	5.88161	0.10447	0.00496179	0.292938
Tmem161a	7.08358	6.87056	7.19367	7.19958	7.12085	7.38944	-0.213026	0.00591776	0.268589
Armc6	7.47206	7.10686	7.56481	7.46014	7.83444	7.65607	-0.365197	-0.104668	-0.178364
Slc25a42	6.26943	6.42786	6.54354	6.6855	6.4503	6.39157	0.158424	0.14196	-0.0587316
Snx9	4.53536	4.44423	4.86049	4.81891	4.73507	4.79565	-0.0911284	-0.041573	0.0605801
Ranbp3	9.59294	9.51266	9.73768	9.58126	9.70499	9.76044	-0.0802805	-0.156419	0.0554489
Ndufa11	8.35723	8.32459	8.43846	8.55407	8.42627	8.54849	-0.0326343	0.115617	0.122223
Bmp8b	4.77785	4.88832	4.95847	4.7881	4.72634	4.77493	0.110466	-0.17037	0.0485853
Nr2f6	6.57411	6.34556	6.70408	6.70674	6.72639	6.73231	-0.228558	0.00265499	0.00592146
Use1	8.92874	8.78787	8.90543	8.96164	9.04208	8.85497	-0.140868	0.056209	-0.187107
Ocel1	5.93338	6.15685	6.01718	5.87464	6.11612	6.19116	0.223474	-0.142536	0.0750483
Dyrk1b	7.06492	7.73113	7.10079	7.62121	6.92138	7.25738	0.666218	0.520423	0.336006
Braf	7.25034	7.53787	7.14502	7.37887	7.20633	7.14285	0.287535	0.233843	-0.0634785
Ndufb2	4.68878	4.58417	4.17617	5.09771	5.07663	4.60079	-0.104607	0.921544	-0.475845
Hltf	8.11355	8.42894	7.82209	7.90179	8.16806	8.06153	0.315389	0.0796948	-0.106528
Prpf6	9.25154	9.2625	9.44591	9.47838	9.52226	9.40562	0.0109607	0.0324682	-0.116637
Rgs19	8.04829	8.01202	8.42564	8.35722	8.53036	8.32479	-0.0362722	-0.0684265	-0.205578
Rgs20	3.58723	3.39564	3.4716	3.38465	3.56817	3.55127	-0.19159	-0.0869478	-0.0168972
Abhd3	4.5766	4.35847	5.03215	4.63547	4.64584	5.06023	-0.218124	-0.396679	0.414398
Snrpd1	10.7913	10.7941	10.8119	10.7724	10.7562	10.7353	0.0028343	-0.0394631	-0.020816
Tchp	6.90385	6.86705	6.857	6.79551	6.86569	7.0235	-0.0368041	-0.0614837	0.157808
Tiam1	8.40542	8.993	7.94369	8.38628	7.82431	8.01484	0.587576	0.442594	0.19053
Tsc2	8.6285	8.89831	8.5309	8.56531	8.31841	8.49055	0.269814	0.0344058	0.172142
Rpl3l	4.21607	4.84892	4.42552	4.99453	4.50022	4.50676	0.632849	0.569008	0.0065326
Slc9a3r2	5.37777	5.3238	5.53567	5.59105	5.55686	5.52092	-0.0539691	0.0553882	-0.0359357
Puf60	11.2319	11.1317	11.2267	11.1069	11.1242	11.1553	-0.100277	-0.119797	0.0311731
Golga2	7.57523	7.90574	7.4598	7.58123	7.65809	7.54439	0.330509	0.121427	-0.113704
Uck1	8.03111	8.03437	8.50347	7.96818	7.98221	8.37645	0.00326662	-0.535288	0.394235
Scin	4.14395	4.32117	4.48546	4.18029	4.05031	4.15221	0.177214	-0.305168	0.101893
Ikzf4	4.9269	4.87528	4.92089	4.99296	4.89329	5.06656	-0.0516215	0.0720734	0.173271
Mien1	8.44806	8.50631	8.62485	8.91301	8.80518	8.6066	0.0582512	0.288169	-0.198573
Pon1	3.47877	3.38357	3.75551	3.4644	3.38404	3.56558	-0.0952003	-0.291113	0.181537
Axl	4.80914	4.65204	4.90128	4.78219	4.86981	4.68697	-0.157105	-0.119085	-0.182846
Tgfb1	9.38237	9.93336	8.6615	9.00042	8.40605	8.74186	0.550986	0.338913	0.335812
Ccdc97	7.81586	8.10222	7.60676	7.68666	7.49463	7.51006	0.286353	0.0799007	0.0154281
Zfp40	5.42415	6.08316	5.24877	5.39583	5.28732	5.35863	0.659011	0.147054	0.0713153
Akap8l	7.69301	7.91769	7.67334	7.98349	7.74439	7.92835	0.224682	0.310152	0.183963
Shh	5.09961	4.91756	5.41189	5.34138	5.37856	5.28181	-0.18205	-0.0705128	-0.0967449
Pdcd2l	8.06038	7.83632	8.23443	8.26304	8.49141	8.40496	-0.224062	0.0286116	-0.086452
Gtf2f1	9.8728	10.1873	9.97564	10.0104	10.0513	10.0171	0.314507	0.0347345	-0.034151
Clpp	8.5842	7.95627	8.73982	8.45665	9.047	8.57195	-0.627925	-0.283176	-0.475052
Alkbh7	5.16817	5.37233	5.71722	5.52045	5.71058	5.82597	0.204159	-0.196772	0.115392
Pspn	5.98387	5.89614	5.92488	5.85562	6.00268	6.19432	-0.087729	-0.0692612	0.191644
Dennd1c	7.53206	7.80745	7.43899	7.67295	7.44024	7.62349	0.275389	0.233959	0.183247
Med6	8.16624	8.35919	8.19941	8.18174	8.17718	8.34305	0.192948	-0.017663	0.165863
Prkd1	3.45733	3.4212	3.43639	3.39087	3.29426	3.44687	-0.0361258	-0.0455254	0.152619
Lcp2	9.56654	10.0853	9.56881	9.97578	9.57617	9.68699	0.518764	0.406971	0.11082
Cse1l	11.6999	11.4648	11.6698	11.5598	11.7049	11.6741	-0.235121	-0.110083	-0.0308442
Prkra	6.53337	6.47324	6.53066	6.22463	6.57776	6.54648	-0.0601312	-0.306028	-0.0312765
Fkbp7	5.89938	6.17325	5.43014	5.38663	5.58371	5.32528	0.273875	-0.0435159	-0.258432
Plekha3	9.64567	9.60862	9.537	9.45872	9.75063	9.4601	-0.0370518	-0.0782809	-0.29053
Ykt6	9.20063	9.33554	9.25263	9.27439	9.39733	9.3283	0.134908	0.0217547	-0.0690223
Baz1b	10.7256	10.8437	10.6006	10.6751	10.5352	10.5723	0.118046	0.0745318	0.0371317
Gnmt	5.04858	4.75664	5.03165	4.98748	4.89217	4.93053	-0.291938	-0.0441742	0.0383658
Grin2d	5.19634	5.08545	5.35891	4.93182	5.21954	5.23859	-0.11089	-0.42709	0.0190489
Kdelr1	8.21152	8.60603	8.1613	8.3405	8.21552	8.2037	0.394507	0.179201	-0.0118262
Tmem143	7.03379	6.94496	7.05609	7.10421	7.2402	7.11479	-0.0888258	0.0481179	-0.125406
Pdxk-ps	5.85119	5.80322	6.00869	6.06297	6.07133	5.69377	-0.0479696	0.0542806	-0.377569
Ggct	6.17297	5.80516	6.0136	5.9821	6.34719	6.0433	-0.367804	-0.0315053	-0.303897
Jag2	5.64329	5.33532	5.37557	5.64253	5.66177	5.56336	-0.307967	0.26696	-0.0984121
Btbd6	6.14999	6.37504	6.4678	6.20398	6.53604	6.47507	0.22505	-0.263821	-0.0609723
Nudt14	6.58698	6.92029	6.99947	7.21691	6.89354	6.92385	0.333311	0.217438	0.0303035
Epdr1	4.94505	4.98712	5.17337	5.26	4.75868	5.3094	0.0420748	0.0866247	0.550713
Flii	9.15371	9.45219	9.13938	9.16818	9.07158	9.15215	0.298477	0.0288085	0.0805628
Top3a	8.48958	8.45107	8.32178	8.17902	8.37914	8.27621	-0.038511	-0.142761	-0.102936
Atg4d	7.79758	7.64026	7.78783	7.97921	8.0054	7.85428	-0.15732	0.191383	-0.151129
Qtrt1	6.39611	7.08868	6.9153	6.84382	6.94446	6.56269	0.692569	-0.0714825	-0.381768
Plin4	5.7205	5.51305	5.82922	5.77178	5.4362	5.62637	-0.207447	-0.0574377	0.19017
Hdgfl2	8.62703	8.68828	8.68277	8.67322	8.5928	8.59808	0.0612552	-0.00954789	0.00527286
Chaf1a	8.97724	8.85158	8.73535	8.76922	8.75353	8.77207	-0.125664	0.0338768	0.018534
Adprh	8.09912	7.93853	7.9738	7.99358	8.17755	8.09132	-0.160585	0.0197753	-0.086228
Tmem39a	9.59301	9.40128	9.3156	9.24453	9.40457	9.39057	-0.191723	-0.071076	-0.0139933
Timmdc1	8.31153	8.25648	8.28802	8.19333	8.58548	8.31629	-0.0550527	-0.0946846	-0.26919
Pla1a	4.68606	4.74066	4.72828	4.75003	4.62699	4.79967	0.0546046	0.0217513	0.172676
Mcm2	11.4259	11.3859	11.416	11.3563	11.4556	11.3899	-0.0399935	-0.059713	-0.065721
Tpra1	7.53607	7.68362	7.86034	8.18906	7.86972	8.11052	0.147553	0.328719	0.2408
Nab1	7.51049	7.6956	7.46495	7.47923	7.68193	7.66223	0.185111	0.014285	-0.0196967
Il17ra	8.721	9.09204	8.82111	9.14924	8.87472	9.22912	0.371038	0.328132	0.354409
Lamb1	4.97681	5.22231	5.5146	5.08073	5.30155	5.62693	0.245501	-0.433868	0.325384
Kcnn1	5.30565	5.18408	5.34234	5.28766	5.2398	5.41165	-0.121567	-0.0546718	0.17185
Arrdc2	6.44884	6.93163	7.14972	7.02873	6.87201	7.12836	0.482787	-0.120984	0.256354
Ppp1r17	3.2213	3.09802	3.02122	2.9515	2.73297	3.02122	-0.123274	-0.0697246	0.288257
Cd36	2.67928	2.66437	2.67742	2.69362	2.76275	2.53927	-0.0149165	0.0161949	-0.223482
Timm44	8.4549	8.29615	8.82616	8.60125	8.8314	8.72932	-0.158747	-0.224917	-0.102075
Ap2a2	8.77525	9.10389	8.83284	8.95105	8.89678	8.99105	0.32864	0.118216	0.0942678
Pnkp	7.52625	7.58126	7.64647	7.71655	7.68702	7.84976	0.0550073	0.0700787	0.162739
Med25	8.70329	8.48541	8.63208	8.49687	8.52512	8.54995	-0.217882	-0.135206	0.0248318
Bcam	6.01034	5.80856	6.15112	5.82122	5.86921	6.09395	-0.201785	-0.3299	0.224744
Clptm1	9.9032	10.2259	9.90105	10.0603	9.96425	9.92979	0.322741	0.159267	-0.0344609
Relb	5.72797	5.85071	5.93054	5.96034	5.76694	5.88804	0.122742	0.0297975	0.1211
Tomm40	9.43691	8.96256	9.8641	9.48074	9.85539	9.79119	-0.474347	-0.383357	-0.0641937
Apoe	7.57055	7.16306	7.67181	7.51353	7.53849	7.48622	-0.407494	-0.158284	-0.0522765
Hbp1	7.43132	8.08031	7.33377	8.21777	7.32562	7.97815	0.648983	0.883994	0.652531
Prkar2b	8.74109	9.08011	8.5657	8.66908	8.71357	8.63165	0.339023	0.103377	-0.0819147
Cdkn1b	7.71067	8.21148	7.71004	8.10272	7.85703	7.97522	0.500816	0.392678	0.118194
Klf4	5.85338	5.61622	5.72009	5.87516	5.76316	6.43943	-0.237166	0.155065	0.676267
Ap1m1	10.0037	10.054	9.94379	9.95792	10.0955	10.0014	0.0503552	0.0141289	-0.0941138
Rab8a	9.8063	9.90204	10.0572	10.0581	10.0512	10.1421	0.0957409	0.00097573	0.0909473
Fam32a	7.85728	7.78431	7.81346	7.91981	7.78871	7.93487	-0.0729698	0.106352	0.146159
Elf3	5.22908	4.99053	4.98647	4.79189	5.13865	5.13886	-0.238554	-0.194573	0.000205401
Cyp2c29	3.38555	3.31746	3.41917	3.44401	3.32092	3.27508	-0.0680847	0.0248372	-0.0458405
Stard3nl	5.57978	5.63858	5.81564	5.76723	5.86543	5.67438	0.0588023	-0.0484072	-0.191054
Stk11	9.37037	9.32999	9.5774	9.65579	9.59272	9.57555	-0.0403802	0.0783939	-0.017168
Efna2	4.96701	4.49546	5.05268	5.13364	4.86295	4.86197	-0.471554	0.0809624	-0.000985846
Atp5d	10.7797	10.6144	11.4482	11.2727	11.4041	11.3599	-0.165352	-0.175551	-0.0442477
Ppp5c	10.5919	10.614	10.8132	10.7466	10.7669	10.7094	0.0221033	-0.0665086	-0.0575023
Cdk12	8.35399	8.54415	7.74004	7.8988	7.63474	7.61157	0.190161	0.15876	-0.0231699
Lipe	7.06942	6.9394	6.86743	6.98129	6.9307	6.97173	-0.130016	0.113861	0.0410276
Tbc1d8	7.62738	7.70087	7.12943	7.53066	7.22517	7.66107	0.0734914	0.401238	0.435896
Cnot11	9.26973	9.18883	9.04379	9.05676	9.15341	9.07268	-0.0808994	0.0129651	-0.0807297
Slc2a3	7.83135	7.09861	8.6357	8.13833	8.76287	8.9465	-0.732734	-0.497372	0.183633
Foxj2	7.37115	7.54198	6.86617	7.0045	6.4257	6.96448	0.170832	0.13833	0.538781
Sri	8.82832	8.65664	9.39258	9.37902	9.56829	9.41839	-0.171688	-0.0135633	-0.149909
Irf3	7.72919	7.86653	7.8194	7.81023	7.8352	7.97332	0.13734	-0.00917001	0.138129
Bcl2l12	7.40413	7.50287	7.17835	7.29632	7.32227	7.2666	0.0987336	0.117969	-0.0556711
Zfp959	6.63292	7.22506	6.4831	6.52104	7.06115	6.64866	0.592143	0.0379378	-0.412485
Mpnd	8.29216	8.18599	8.24072	8.12182	8.51842	8.65985	-0.106163	-0.118899	0.141432
Sh3gl1	9.67428	9.74219	9.46004	9.68515	9.43979	9.49079	0.0679082	0.225107	0.0509951
Ebi3	5.07815	5.11137	5.17392	4.86457	4.82024	5.22615	0.0332201	-0.30935	0.405909
Yju2	7.44728	7.66622	7.40796	7.33079	7.48396	7.41187	0.218932	-0.0771667	-0.07209
Ranbp2	9.93027	10.1477	9.88592	9.91658	9.98961	9.75054	0.217382	0.0306645	-0.239078
Edar	5.02622	4.50132	5.02244	4.95709	4.96347	4.9053	-0.524901	-0.0653527	-0.0581741
Grk5	7.45114	7.64499	7.51783	7.71916	7.73367	7.39235	0.193845	0.201335	-0.341327
Dvl3	7.53247	7.77632	7.3483	7.46877	7.13592	7.47695	0.243858	0.120471	0.34103
Abcf3	7.83742	7.8971	8.16905	8.0968	8.46037	8.32755	0.0596771	-0.0722487	-0.132821
Eif2b5	9.06345	8.95495	9.38607	9.21136	9.54083	9.24791	-0.108505	-0.174712	-0.292914
Cyth2	8.58333	8.97768	8.56596	8.88179	8.61949	8.61117	0.39435	0.315822	-0.00832302
Sult2b1	5.10926	4.96898	5.30002	5.09087	5.15727	5.02119	-0.140286	-0.209155	-0.136078
Gm5897	5.10926	4.96898	5.30002	5.09087	5.15727	5.02119	-0.140286	-0.209155	-0.136078
Car11	6.11184	5.88454	5.97353	6.0351	5.72681	5.98657	-0.227298	0.0615643	0.259761
Dlgap1	5.17486	5.0878	5.4545	5.35287	5.19621	5.37269	-0.0870623	-0.101638	0.17648
Plag1	4.65805	4.50822	4.29826	4.46143	4.40548	4.41272	-0.149833	0.163171	0.00723883
Hck	5.87193	5.39198	5.68594	5.45377	5.81282	5.7281	-0.47995	-0.232173	-0.0847232
Mrpl4	8.64093	8.50443	8.75452	8.63102	8.82002	8.83331	-0.136502	-0.123499	0.0132873
Keap1	8.38393	8.32519	8.21519	8.2843	8.1117	8.09164	-0.058738	0.0691057	-0.0200689
Ap1m2	5.07166	4.82244	4.78484	5.01386	5.03448	4.80014	-0.249218	0.229025	-0.23434
Glg1	9.21788	9.36879	9.21944	9.50856	9.24149	9.26787	0.150907	0.289123	0.0263808
Atp8b3	4.86155	5.0203	4.85278	5.20756	5.06705	4.92697	0.158753	0.354775	-0.140077
Btbd2	7.97202	7.95313	8.32956	8.10928	8.22745	8.32888	-0.0188902	-0.220284	0.101432
Csnk1g2	10.1038	10.2168	10.0777	10.057	10.1477	10.1647	0.112963	-0.0206627	0.0170058
Abhd17a	7.18249	6.97014	7.43283	7.34025	7.3384	7.38376	-0.212351	-0.0925778	0.0453655
Mob3a	8.71491	9.04951	8.8552	9.09292	8.91357	9.06794	0.334594	0.237722	0.15437
Cacnb3	7.71867	8.2284	7.96036	8.5934	7.70652	7.95126	0.509729	0.633041	0.244738
Ccdc65	3.89616	3.78458	4.24106	4.23392	4.02513	3.97625	-0.111577	-0.00714334	-0.0488767
Fkbp11	5.29355	5.24411	5.21438	5.3056	5.28833	5.29907	-0.0494419	0.0912241	0.0107324
Ddx23	9.80704	10.0541	9.96891	9.95926	9.97117	9.90879	0.247092	-0.00964994	-0.062385
Pld3	7.16768	7.85791	6.87993	7.53456	7.08481	7.10422	0.690227	0.65463	0.0194087
Grik5	6.60213	6.89056	6.20087	6.3325	6.1129	6.27953	0.288433	0.131628	0.166629
Cd79a	4.05317	3.24056	4.06451	3.70543	3.76654	4.287	-0.812604	-0.359085	0.520464
Rabac1	7.51724	7.3242	7.87722	8.00873	7.98856	8.03531	-0.193032	0.131516	0.0467472
Etv3	9.25768	9.35926	8.84473	9.0965	9.00398	9.1785	0.101583	0.251778	0.174516
Prkcsh	9.67702	9.55415	9.89413	9.95806	9.90667	9.79424	-0.122872	0.0639331	-0.112423
Elavl3	5.43568	5.19971	5.25421	5.51955	5.30138	5.34548	-0.23597	0.265341	0.044099
Rab3b	4.40821	4.40148	4.4629	4.49362	4.39905	4.52891	-0.00673581	0.0307161	0.129865
St8sia6	3.43449	3.52238	3.50511	3.88086	3.65935	3.79405	0.0878895	0.375744	0.134693
Fcgrt	5.95088	5.51536	6.15878	6.01026	5.82898	5.96082	-0.435518	-0.148519	0.131839
Nosip	7.65117	7.81286	7.85579	7.6416	7.66919	7.69933	0.161698	-0.21419	0.0301335
Pih1d1	7.67927	7.74457	7.64838	7.62876	7.68161	7.68134	0.0653018	-0.0196214	-0.000262906
Rps11	11.4625	12.1606	12.2223	12.3247	12.1184	12.1817	0.698093	0.102365	0.0633234
Supt5	10.0584	10.0476	9.92054	9.89612	9.92779	9.87983	-0.0107875	-0.0244149	-0.047964
Dll3	5.03033	4.88601	5.1461	5.23733	4.98078	5.22947	-0.14432	0.0912355	0.248684
Paf1	9.02538	9.20933	9.10453	9.09277	9.17916	9.29636	0.18395	-0.0117614	0.117198
Timm50	8.82309	8.76238	9.09621	8.9405	9.22537	9.02006	-0.0607108	-0.155712	-0.205304
Med29	8.0099	7.69237	7.47062	7.71665	7.54468	7.64463	-0.317529	0.246029	0.0999426
Bicd1	3.63882	3.33789	4.08425	4.13287	3.67079	3.95291	-0.300932	0.0486205	0.282119
Ncstn	8.5831	8.71217	8.12603	8.36945	8.02221	8.24619	0.129075	0.243422	0.22398
Pex19	8.906	8.53168	8.90618	8.83398	8.8451	8.8075	-0.374318	-0.0722028	-0.0376013
Phyhip	5.77929	5.49509	5.60332	5.49781	5.75139	5.51638	-0.284203	-0.105513	-0.235009
Crhr2	5.54688	5.50537	5.87549	5.86783	5.80293	5.86658	-0.041505	-0.00765627	0.06365
Inmt	4.03132	4.03935	4.22012	4.11418	4.00839	4.32873	0.00802845	-0.105941	0.320348
Cyp4f18	4.65665	4.39892	4.18582	4.52342	4.43405	4.43046	-0.257735	0.337605	-0.00358992
Impdh1	8.92586	9.27395	9.27409	9.2795	9.13063	9.02258	0.348083	0.00541436	-0.10805
Psg18	3.31434	2.73771	3.21876	3.22231	3.11966	3.02953	-0.576623	0.00354661	-0.0901347
Dusp3	4.33453	4.02769	4.2242	4.39704	4.44556	4.34331	-0.306845	0.172832	-0.102244
Prodh	5.66458	5.698	5.91496	5.67735	5.82769	5.64355	0.0334173	-0.237612	-0.184142
Ess2	8.73402	8.74781	8.6566	8.74574	8.77582	8.69909	0.0137896	0.0891363	-0.0767295
Slc25a1	8.93076	8.62167	9.03443	8.69756	9.09256	9.00584	-0.309088	-0.336863	-0.0867249
Dgcr6	7.99846	7.9722	8.20868	8.28001	8.24896	7.93581	-0.0262625	0.0713275	-0.313151
Ddr1	5.36759	5.20356	5.22072	5.18177	5.3845	5.27487	-0.164034	-0.0389532	-0.109629
Ier3	4.92857	5.06791	5.03804	4.88433	5.08929	4.92021	0.13934	-0.153706	-0.169076
Fosb	5.57753	4.98488	5.5072	5.83874	5.47333	5.7456	-0.592643	0.331535	0.27227
Klc4	7.29003	7.31201	7.59441	7.58318	7.69839	7.31988	0.021974	-0.0112309	-0.378505
Ercc1	8.04789	8.07691	8.33798	8.17527	8.36755	8.28158	0.0290227	-0.162703	-0.0859784
Cyp17a1	4.21929	4.01191	4.44322	4.44091	4.33709	4.17908	-0.207382	-0.0023038	-0.158006
As3mt	5.29679	5.07159	4.41246	4.41246	4.10557	4.15936	-0.225195	0	0.0537946
Homer3	7.64249	7.66719	7.66306	7.64799	7.59255	7.75887	0.0246995	-0.0150764	0.16632
Crtc1	7.04327	7.33936	7.09441	6.96596	6.77309	6.83692	0.296089	-0.128453	0.0638307
Rnf215	6.52737	6.51691	6.65261	6.51403	6.51687	6.71782	-0.0104601	-0.138575	0.200953
Sec14l2	6.17858	6.21458	6.48641	6.41212	6.32024	6.4124	0.0360021	-0.0742898	0.0921679
Aven	8.64083	8.35026	8.40776	8.25826	8.55412	8.26709	-0.29057	-0.149494	-0.287027
Cp	3.80947	3.52141	3.86172	3.82006	3.80457	3.56448	-0.288056	-0.0416614	-0.240094
Crot	8.10286	8.24246	8.07495	8.53321	8.27632	8.26505	0.139598	0.45826	-0.0112671
Rps6ka1	8.969	9.0848	9.13372	9.165	9.23264	9.02405	0.115795	0.0312763	-0.208585
Calb2	4.26793	3.57681	3.94244	4.1975	4.02783	4.17817	-0.691116	0.255064	0.150341
Snrnp200	10.5486	10.3683	10.562	10.4905	10.6238	10.4956	-0.180293	-0.0714787	-0.128184
Ciao1	8.77488	8.65319	8.96826	8.95873	9.01825	8.9817	-0.121688	-0.00952836	-0.0365489
Has1	4.25059	3.98047	4.52725	4.34131	4.22705	4.18552	-0.270112	-0.185944	-0.0415294
Insig2	9.19126	8.70241	8.3533	8.61239	8.72501	8.67573	-0.488842	0.259094	-0.0492755
Kpna6	8.70553	8.76209	8.68304	8.85754	8.70908	8.71682	0.056558	0.174505	0.00773573
Man1a	8.25432	9.45171	7.91474	8.98325	7.79726	7.41149	1.19739	1.06851	-0.38577
Itpkc	6.64589	6.39598	6.49341	6.54602	6.50381	6.41045	-0.249912	0.0526104	-0.0933672
Coq8b	6.78263	6.68631	6.72962	6.70656	6.90618	6.71278	-0.0963196	-0.0230577	-0.193395
Brd8	9.27255	9.53095	9.18211	9.3132	9.08419	9.28316	0.258399	0.13109	0.198976
Kif20a	9.25894	9.51011	9.6967	9.60266	9.64282	9.64258	0.251168	-0.0940363	-0.000239867
Farsa	9.33608	8.84137	9.25298	9.07794	9.43116	9.24065	-0.494716	-0.175047	-0.190514
Gcdh	7.68155	7.53968	7.77547	7.72248	7.96148	7.94139	-0.141871	-0.0529884	-0.0200915
Mast2	8.79537	9.06306	8.93374	9.17374	8.77218	8.87979	0.267682	0.239999	0.107617
Dnase2a	6.23089	6.25203	6.07583	5.79509	6.09301	6.1659	0.0211435	-0.28074	0.0728806
Rad23a	10.0513	9.68608	9.81426	9.68285	9.7816	9.69445	-0.365203	-0.131411	-0.0871414
Calr	11.1429	11.1365	11.0052	10.8673	10.9994	11.2396	-0.00634307	-0.137847	0.240152
Syce2	9.09842	9.04085	9.11216	8.98539	9.24594	9.44314	-0.0575726	-0.126768	0.1972
Nfat5	7.14789	7.70627	6.98945	7.39693	7.04439	6.82109	0.558381	0.407479	-0.223299
Nob1	9.25613	8.74074	9.48517	9.23726	9.57598	9.48025	-0.515385	-0.247907	-0.0957291
Nqo1	6.58993	6.09914	6.79002	6.75716	7.35429	7.34301	-0.490791	-0.0328606	-0.0112767
Ppfia3	5.49112	5.0202	5.42438	5.40512	5.53396	5.56697	-0.470926	-0.0192643	0.0330142
Gys1	7.42433	7.20058	7.58858	7.36425	7.63735	7.41299	-0.223753	-0.224332	-0.224355
Ruvbl2	9.87672	9.42193	9.98419	9.58773	10.0091	9.68539	-0.454793	-0.396461	-0.323732
Lin7b	6.44248	6.06686	6.63485	6.50021	6.64907	6.64364	-0.375615	-0.134635	-0.00542689
Bax	6.93626	7.077	8.06467	7.82839	7.81446	7.8987	0.140737	-0.236283	0.0842373
Il7r	9.15046	9.0293	7.80368	7.70639	7.86688	8.23732	-0.121157	-0.0972891	0.370444
Tfam	8.68483	8.65247	8.76067	8.54316	8.95185	8.74719	-0.0323639	-0.217511	-0.204662
Zfp81	7.73828	8.26443	7.66153	7.84039	7.93436	7.69285	0.526153	0.178859	-0.241513
Efnb3	5.98088	6.0702	6.16636	6.00887	6.03667	6.09313	0.0893176	-0.157493	0.0564621
Mmd	7.66791	8.10618	7.3193	7.58251	7.37221	7.46054	0.438269	0.263208	0.0883238
Hlf	5.39134	5.09702	5.25121	5.26906	5.24879	5.43425	-0.294314	0.0178493	0.185455
Fam162a	9.10096	8.76062	9.49262	8.94989	9.48269	9.21279	-0.34034	-0.542731	-0.269898
Rpl8	12.3033	12.4493	12.8326	12.8519	12.8462	12.7785	0.146039	0.0193642	-0.0676506
Grm3	4.41747	4.21633	4.14531	4.41283	4.51974	4.68103	-0.201136	0.267517	0.161285
Ssbp2	10.4833	10.7757	10.3201	10.8482	10.3522	10.109	0.292449	0.528096	-0.243172
Fancl	7.3666	7.51311	7.60114	7.61275	7.63548	7.62825	0.146517	0.0116105	-0.00723521
Brinp2	4.54553	4.27866	4.48597	4.66471	4.6921	4.55767	-0.266878	0.178749	-0.134432
Gstm5	3.00122	3.19952	3.13916	3.31844	2.91213	3.29572	0.1983	0.17928	0.383595
Gstm7	4.40616	4.55059	4.58051	4.71963	4.33503	4.78824	0.144426	0.139122	0.453213
Gstm3	5.37228	5.28876	5.08269	5.45235	5.26805	5.12167	-0.0835183	0.369653	-0.146378
Stat3	9.29937	9.55862	8.96887	9.27864	9.1502	9.56903	0.259254	0.309767	0.418832
Stat5a	9.15145	9.35141	8.90583	8.93581	8.94211	8.89419	0.199955	0.0299768	-0.0479185
Cavin1	5.39123	5.40696	6.04908	5.71049	5.48394	6.19135	0.0157378	-0.338596	0.707408
Map3k11	8.70617	8.59917	8.07319	8.28637	8.23433	8.15869	-0.106997	0.213174	-0.0756361
Akt2	9.81287	9.93368	9.83369	9.91078	9.72514	9.79644	0.120819	0.0770975	0.0712994
Dnaja3	8.1591	7.92373	8.42169	8.20006	8.54203	8.29851	-0.23537	-0.221623	-0.243522
Hmox2	8.63824	8.87913	9.01505	9.02509	9.07959	8.89115	0.240896	0.0100442	-0.188445
Cdip1	7.30966	7.45482	7.15709	7.17145	7.19995	7.41473	0.145153	0.0143618	0.214781
Map3k20	6.43394	6.88034	7.16942	7.26971	7.26893	6.99742	0.446399	0.100285	-0.271511
Cwc15	9.67526	9.49201	9.85142	9.86075	9.83895	9.91186	-0.18325	0.00932777	0.0729082
Col5a3	6.31257	5.9991	6.55051	6.37628	6.35543	6.36126	-0.313462	-0.174231	0.00583537
Dnmt1	11.0604	11.3401	10.9566	11.0341	11.0566	10.9421	0.279673	0.0775476	-0.114454
Ppan	8.40161	7.94912	8.70537	8.23813	8.76012	8.60894	-0.452483	-0.467243	-0.151182
Angptl2	8.20927	7.95808	7.92472	7.94363	8.16189	8.91717	-0.251186	0.0189103	0.755284
Cacna1e	4.70023	4.88004	4.84911	4.5613	4.9247	4.82343	0.179818	-0.28781	-0.101272
Cacna1b	4.87475	4.80345	5.37696	5.16059	5.22677	5.08725	-0.0713037	-0.216374	-0.139524
Trmt10a	8.16376	7.86968	7.94424	7.65635	8.00002	7.70727	-0.294081	-0.287886	-0.292751
Etv1	3.60018	3.4866	4.00587	3.81726	3.51017	3.72748	-0.11358	-0.188609	0.217304
Kifc2	5.97412	5.97951	6.04236	5.9342	6.00185	5.97082	0.00539167	-0.108162	-0.0310382
Psap	11.936	12.3571	11.9231	12.3299	11.8664	12.0259	0.421163	0.406851	0.159453
Ikbkg	7.33727	7.54478	7.46916	7.49066	7.48156	7.48792	0.207519	0.0215045	0.00636453
Pax2	5.59946	5.96896	5.97944	5.95535	5.73142	5.7117	0.369499	-0.0240874	-0.0197171
Wars2	6.68916	6.96102	6.92407	6.85569	6.81905	6.69006	0.271857	-0.0683785	-0.128983
Atn1	7.09397	7.20597	6.52327	6.4369	6.19383	6.41808	0.111998	-0.0863695	0.224253
Phb2	11.1497	10.7978	11.4274	11.1914	11.5724	11.3379	-0.351907	-0.23594	-0.234491
Ptpn6	9.75977	9.69398	9.86231	9.78173	9.83129	9.87902	-0.0657856	-0.0805791	0.0477264
Eno2	4.9722	4.6755	4.90533	4.83692	4.96859	4.94979	-0.296702	-0.0684057	-0.0187978
Emg1	10.1841	10.337	10.525	10.4903	10.381	10.4511	0.152871	-0.0347247	0.070022
Lpcat3	8.81635	8.98189	9.16429	9.25971	9.19846	9.10183	0.165535	0.0954226	-0.0966286
Il12b	4.79938	4.47066	4.58891	4.04761	4.55743	4.53028	-0.328718	-0.541292	-0.027149
Clcn5	7.9258	7.77704	6.75142	7.03146	7.0245	7.04305	-0.148753	0.280039	0.0185527
Clcn3	7.91451	8.04918	7.96176	8.05192	8.18784	8.14413	0.134668	0.0901657	-0.0437074
Hif3a	4.7671	4.7957	4.82664	4.75695	4.55019	4.90557	0.0286063	-0.0696903	0.355385
Gpx6	4.07897	3.89151	3.66542	4.27983	4.29824	4.30434	-0.187459	0.614411	0.00610052
Gpx5	3.01817	3.0988	3.10651	3.15883	3.07879	3.10876	0.0806233	0.0523259	0.0299739
Pde1c	4.11584	4.188	4.31828	4.218	4.21034	4.14207	0.072159	-0.100281	-0.0682712
Utp20	9.26075	8.9798	9.05669	8.8082	9.13403	8.87334	-0.280955	-0.248499	-0.260683
Spic	4.07847	3.79939	3.93256	3.79634	4.00186	3.90474	-0.279089	-0.136212	-0.0971189
9330159F19Rik	4.01045	3.92383	3.93997	4.12538	4.19024	3.90108	-0.0866148	0.185402	-0.289158
Cul3	10.9105	11.0028	10.8615	10.892	10.9729	10.9608	0.0922761	0.0305094	-0.012083
Sst	5.31657	5.20476	5.50997	5.2435	5.42161	5.28587	-0.111809	-0.266471	-0.13574
Il11	4.85483	4.72634	5.167	4.93545	4.93486	4.81138	-0.128485	-0.23155	-0.123479
Large1	3.67928	3.66749	3.98907	3.76413	3.88124	3.66563	-0.0117882	-0.224946	-0.215612
Ddx56	9.14407	8.76863	9.57337	9.11787	9.62715	9.39674	-0.375441	-0.455504	-0.230411
Tmed4	9.24134	8.91773	9.04141	9.20677	9.11122	8.9624	-0.323613	0.165365	-0.148817
Col26a1	6.85428	6.44759	6.93358	6.55027	6.65042	6.66923	-0.406686	-0.383302	0.0188114
Bid	8.59517	8.3192	8.44512	8.31565	8.63816	8.88939	-0.275975	-0.129469	0.251232
Ralb	7.98768	7.95798	8.10175	8.37841	8.26779	8.05635	-0.0296922	0.276665	-0.211447
Dnajb11	9.23674	9.30201	9.02875	9.2912	9.2747	8.97075	0.0652716	0.262456	-0.303957
Tbccd1	7.50828	7.63087	7.47838	7.39933	7.52429	7.55439	0.122591	-0.0790498	0.0300982
Clec11a	6.0367	5.75354	5.9215	6.09972	5.83159	6.11127	-0.28316	0.178213	0.279683
Zfp324	6.82097	7.03157	6.81467	7.00217	6.93952	6.92602	0.210594	0.187497	-0.0135073
Gab2	5.033	5.05309	5.34912	4.87908	5.09887	5.14687	0.0200835	-0.470038	0.0479988
Coro1c	9.94871	9.9501	9.96232	9.97401	10.0981	10.0891	0.00138479	0.0116892	-0.00892192
Tax1bp1	10.1535	10.5192	10.1233	10.2387	10.1625	10.1915	0.365692	0.115372	0.0290154
Psg17	3.13413	2.93525	2.82378	2.89884	2.76361	2.5995	-0.198876	0.0750615	-0.164113
Psg19	3.00291	3.15033	2.58179	3.12228	2.94755	3.10231	0.147412	0.540495	0.154763
Ctse	6.17799	6.26283	5.84424	6.03873	6.26954	5.8323	0.084842	0.194485	-0.437249
Ndrg2	6.37347	6.05379	6.61822	6.583	6.39715	6.4099	-0.319684	-0.0352238	0.012749
Arhgef40	6.60069	6.72115	6.39913	6.19806	6.13916	5.91385	0.120459	-0.201067	-0.225306
Pnpla6	6.91577	6.90194	6.6079	6.88317	6.69759	6.93555	-0.0138301	0.275262	0.23796
Mcoln1	7.54296	7.74658	7.58691	7.6753	7.51894	7.80069	0.203613	0.0883911	0.281755
Arhgef18	7.34438	7.77372	7.2149	7.39401	6.95672	7.0179	0.429342	0.179111	0.0611757
Pkn2	9.61319	9.55986	9.25672	9.26863	9.28967	9.24185	-0.0533277	0.0119097	-0.0478239
Cd33	4.50132	4.16447	4.62705	4.51394	4.62987	4.71877	-0.336853	-0.11311	0.0889055
Etfb	8.58557	8.41068	9.07865	8.97773	9.15017	8.98134	-0.174895	-0.100921	-0.168837
Nkg7	4.82228	4.66331	4.84309	4.78678	4.65714	4.77768	-0.158961	-0.0563081	0.120542
Stxbp2	7.97278	8.06041	8.13852	8.20062	8.06628	8.19447	0.0876328	0.062097	0.128196
Pcp2	5.47914	5.15292	5.53539	5.58969	5.37397	5.47914	-0.326217	0.054305	0.105173
Sgce	4.08808	3.93587	4.37142	3.99215	3.92181	4.18293	-0.152202	-0.379265	0.261122
Chn2	4.59832	4.43134	4.51634	4.4602	4.51997	4.79026	-0.166978	-0.0561461	0.270298
Wwox	7.10346	6.78151	6.92694	7.15495	7.138	7.0313	-0.321949	0.228008	-0.106696
Slbp	9.74553	9.98924	9.91211	10.0479	10.1293	9.9035	0.243709	0.135824	-0.225762
Tyr	3.61418	3.34115	3.54316	3.11415	3.46386	3.60964	-0.273032	-0.429014	0.145783
Ghrhr	6.15015	5.79439	6.06662	5.94395	6.00783	5.8953	-0.355761	-0.122667	-0.112527
Aqp1	5.34757	5.01756	5.12595	5.07451	5.0587	5.26096	-0.330013	-0.0514368	0.202264
Arid3b	5.86258	6.07437	5.60753	5.62958	5.48746	5.57858	0.211786	0.0220443	0.0911188
Cnn2	7.78212	8.34084	8.04005	8.0822	8.25849	8.33453	0.558719	0.0421506	0.0760363
Polr2e	8.95253	8.86476	9.08319	8.8019	9.02019	8.93952	-0.0877689	-0.281296	-0.0806686
Abca13	3.71098	3.6365	3.59052	3.62631	3.7016	3.6774	-0.0744784	0.0357927	-0.0241974
Myo9b	8.92273	9.10336	8.68735	8.78043	8.64619	8.71363	0.180637	0.0930731	0.0674493
Hdac9	5.03987	5.18764	4.96395	4.86298	4.89765	5.03079	0.147771	-0.100972	0.133148
Ly9	8.27506	8.50776	8.81432	8.87997	8.67998	8.61761	0.232698	0.0656496	-0.062362
Adgre1	3.86006	3.74019	3.93582	3.89704	3.88702	3.71577	-0.119867	-0.0387881	-0.171258
Mtfp1	6.77816	6.27562	7.42326	6.73908	7.29775	7.32546	-0.502544	-0.684181	0.0277139
Rab23	4.01686	4.13625	3.62858	3.54216	3.64431	3.49843	0.119392	-0.0864216	-0.145882
Rab11a	8.58781	8.85411	8.3432	8.46155	8.41961	8.51568	0.266291	0.11835	0.0960715
Eif2b2	9.14863	9.15962	9.1261	9.06885	9.31914	9.09508	0.0109863	-0.0572467	-0.224052
Dlst	9.65498	9.59523	9.6205	9.4387	9.67159	9.68278	-0.0597478	-0.181806	0.0111914
Pgf	4.55438	4.13545	4.39899	4.08744	4.44036	4.23098	-0.418926	-0.311547	-0.209379
Ulk2	7.45904	7.82735	7.03322	7.01653	7.03024	6.93806	0.368313	-0.0166875	-0.0921803
Ccl24	5.91673	5.07601	5.62826	5.57653	5.37633	5.429	-0.840721	-0.0517274	0.0526742
Dgkq	6.63665	6.71179	6.30028	6.56614	6.22638	6.30877	0.0751346	0.26586	0.0823915
Tmed11	2.87275	2.45618	2.59501	2.86261	2.52413	2.47228	-0.416568	0.267606	-0.0518534
Grap	7.39732	7.99089	7.81532	8.20539	7.69171	7.81825	0.593572	0.390074	0.126543
Pou1f1	3.04428	2.79059	3.02985	3.26307	2.93017	2.89058	-0.253696	0.233219	-0.0395844
Chmp2b	6.61799	6.90746	6.97134	7.00449	7.01992	6.98983	0.289461	0.0331501	-0.0300957
Plod3	6.7359	6.65557	6.71273	6.72735	6.86316	6.61625	-0.0803291	0.0146213	-0.246907
Ap1s1	8.70335	8.67569	9.11085	8.88815	8.88137	9.07206	-0.0276663	-0.222701	0.190693
Mapk13	5.70796	5.72651	5.95289	5.84933	6.00718	6.0468	0.0185479	-0.10356	0.0396179
Srpk1	10.7921	10.6944	10.7922	10.7529	10.7836	10.6638	-0.0977308	-0.0392664	-0.119777
Pax3	5.01824	4.88516	5.06357	4.89875	4.95988	4.92128	-0.133079	-0.164815	-0.0385981
Lbr	11.9603	12.1127	11.9496	12.2383	11.941	11.9373	0.152406	0.288793	-0.00367865
Crabp2	5.04568	4.8215	5.54569	5.20684	5.34324	5.17895	-0.224178	-0.338842	-0.164292
Nes	4.20545	3.66942	4.0825	4.10535	4.44875	4.18742	-0.536029	0.0228463	-0.261331
Bcan	4.81007	4.84506	4.99833	4.78375	4.72234	4.77558	0.0349908	-0.214586	0.0532338
Hapln2	5.5313	5.32606	5.80979	5.74879	5.72424	5.57825	-0.205241	-0.0609927	-0.14599
Prcc	9.34445	9.30281	9.20618	9.18182	8.9956	9.10191	-0.0416435	-0.0243562	0.106309
Rrnad1	7.30435	7.40458	7.26737	7.08288	7.16528	7.39612	0.10023	-0.18449	0.230843
Hdgf	10.5423	10.4963	10.4932	10.44	10.5418	10.4106	-0.0460281	-0.0531984	-0.131141
Slc25a18	5.35087	5.47787	5.65806	5.64417	5.62121	5.43067	0.127	-0.0138872	-0.190547
Thop1	7.22781	6.70297	7.22469	6.87775	7.31059	6.93284	-0.52484	-0.346941	-0.377743
Apba3	8.25126	7.80645	8.23191	8.07966	8.02258	8.156	-0.44481	-0.152257	0.133411
Matk	6.22443	6.16029	6.27155	6.31389	6.21173	6.24108	-0.0641424	0.0423456	0.0293428
Pias4	7.62009	7.72106	7.81544	7.69555	7.80028	7.71158	0.100971	-0.119896	-0.0886943
Map2k1	9.31797	9.0761	9.68276	9.5129	9.76813	9.58963	-0.241874	-0.169853	-0.178498
Sgta	8.99674	8.84343	9.40431	9.30457	9.39511	9.39988	-0.153311	-0.099739	0.00476381
Nmrk2	5.03856	4.65394	4.9658	4.84398	4.96439	4.69322	-0.384617	-0.121827	-0.27117
Tmem242	8.00482	7.99366	8.55876	8.47328	8.65877	8.60274	-0.0111663	-0.0854846	-0.0560281
Dtx2	6.73149	7.05876	6.93417	7.26248	7.04067	7.17779	0.32727	0.328308	0.137117
Zp3	4.68539	4.57151	4.29358	4.03478	4.43084	4.26218	-0.113888	-0.2588	-0.168669
Rasa4	6.0401	5.87615	6.17436	6.10978	5.96013	5.95942	-0.163945	-0.0645878	-0.00070699
Syt5	5.1655	4.81132	5.34855	5.5093	4.98067	5.14083	-0.354179	0.160749	0.16016
Hnrnpa2b1	10.9499	11.1535	11.2826	11.279	11.2766	11.1971	0.203612	-0.00358268	-0.0794984
Fxyd4	5.24764	5.53572	5.47648	5.36992	5.43784	5.49107	0.288084	-0.106558	0.053229
Ccdc130	7.27168	7.57765	7.22841	7.21088	7.28279	7.31149	0.305974	-0.017529	0.028703
Mri1	7.19781	7.13023	7.52124	7.16946	7.55003	7.43049	-0.0675841	-0.351785	-0.11954
Prkacb	10.3424	10.4532	10.4048	10.4929	10.5233	10.4672	0.110815	0.0881235	-0.0560903
Sgsh	6.53127	6.34617	6.54252	6.38069	6.43303	6.43844	-0.185107	-0.161827	0.00541417
Chd5	5.76337	5.53404	5.72947	5.74136	5.75377	5.8467	-0.229336	0.0118987	0.0929346
Cstb	6.63933	6.92535	6.65814	6.59861	6.68127	6.77144	0.286026	-0.0595284	0.0901668
Sh2b2	5.1127	5.28411	5.61458	5.48258	5.58806	5.41739	0.17141	-0.132002	-0.170665
Pex5	7.52869	7.60781	7.99225	7.96766	7.89969	8.09108	0.0791199	-0.0245908	0.191385
Jkamp	7.91985	7.93857	7.65932	8.04811	7.86697	7.91283	0.018714	0.38879	0.0458579
Cd44	7.50068	7.94324	7.50694	7.9622	7.46826	7.79719	0.442561	0.455263	0.328928
Slc1a2	4.6641	4.54861	5.29031	4.77729	4.96356	5.01389	-0.115489	-0.513024	0.050328
Eif2ak4	7.36924	7.35524	7.23689	7.31252	7.22058	7.1935	-0.0139986	0.0756355	-0.0270747
Wdr1	10.3083	10.3795	10.2086	10.2695	10.2374	10.2046	0.0711887	0.0608487	-0.0328195
Slc2a9	6.79435	6.71005	6.64518	6.75685	6.74385	6.7576	-0.0843058	0.111669	0.0137548
Ccn4	5.31487	5.14205	5.20953	5.26934	4.85127	5.13368	-0.172824	0.0598045	0.28241
Ndrg1	10.0208	9.14676	9.87442	8.6263	9.70113	10.194	-0.874059	-1.24812	0.492886
4930550C14Rik	5.97285	5.55308	6.18371	5.85614	6.37259	6.08229	-0.419778	-0.327564	-0.290305
Man2b1	8.68458	8.5999	8.54721	8.92907	8.6628	8.65185	-0.0846815	0.381863	-0.010952
Klf5	6.4235	6.42689	6.84355	6.51568	6.535	6.7887	0.00339386	-0.327865	0.253695
Wdr83	7.59965	7.47806	7.80979	7.91134	7.8987	7.92554	-0.12159	0.101556	0.02684
Prdx2	7.3241	7.18123	7.34644	7.53482	7.50278	7.54115	-0.142877	0.188387	0.0383659
Polr2a	9.78943	10.0742	9.27562	9.55302	8.9993	9.28072	0.284766	0.277392	0.281423
Shbg	4.851	4.93138	5.09936	4.87477	4.8986	4.6925	0.0803854	-0.224585	-0.206097
Senp3	8.17887	8.10435	8.54738	8.47218	8.46994	8.31662	-0.0745162	-0.0752006	-0.153324
Corin	4.87413	4.921	5.01696	4.92893	4.80497	4.904	0.0468704	-0.0880296	0.0990279
Plekha8	4.17129	4.28002	4.74021	4.53857	4.48897	4.81164	0.108728	-0.20164	0.32267
G6pc2	3.78377	3.56586	3.81217	3.87541	3.71333	3.911	-0.21791	0.0632415	0.197667
Spc25	8.75199	9.22936	8.98086	9.08519	9.00742	9.14184	0.477377	0.104326	0.134417
Dnah2	5.10073	4.91093	5.06237	4.99542	5.14613	5.1641	-0.1898	-0.0669485	0.0179657
Ripk4	4.30661	4.41154	4.31385	4.48037	4.42552	4.53128	0.104933	0.166515	0.105757
Ufd1	9.97047	10.0147	9.61248	9.72343	9.65975	9.67661	0.0441864	0.110948	0.0168565
Zfp287	3.5784	3.379	3.31668	3.50051	3.58247	3.5114	-0.199406	0.183835	-0.0710667
Prlr	3.93587	3.8562	3.50328	3.53801	3.73277	3.82487	-0.0796669	0.0347309	0.092102
Letm1	7.89403	7.79633	7.83409	7.66962	7.99013	7.73163	-0.0977014	-0.164463	-0.258503
Ubqln1	9.39146	9.43396	9.57815	9.48936	9.76901	9.54016	0.0425048	-0.0887936	-0.228847
Fgfr4	5.83011	5.5201	5.83841	5.58631	5.48456	5.61673	-0.310014	-0.2521	0.132177
Cadm3	4.56721	4.741	4.89745	4.76037	4.71757	4.70335	0.17379	-0.137083	-0.0142195
Fcer1a	3.19973	3.29506	3.38288	3.21578	3.28618	3.30305	0.0953329	-0.167097	0.0168726
Txn2	10.595	10.4139	10.3551	10.2703	10.5818	10.3568	-0.18116	-0.0848563	-0.224922
Casp14	3.94541	3.85655	4.18665	3.96704	3.82144	4.1628	-0.0888662	-0.219616	0.341356
Slc1a6	5.12379	4.86986	5.10456	4.9701	4.92731	4.72634	-0.253928	-0.134458	-0.200966
Slc1a3	4.33996	4.1875	4.74164	4.55587	4.44783	4.5976	-0.152457	-0.185774	0.149775
Crbn	9.15361	9.32452	9.00348	9.29769	9.06536	9.16902	0.170914	0.29421	0.103663
Il5ra	5.26038	5.18204	4.49363	4.46488	4.51817	5.47528	-0.0783468	-0.0287487	0.957105
Msh6	9.71538	10.2893	9.92342	10.0849	9.81936	9.76567	0.573891	0.161489	-0.0536826
Fbxo11	9.12975	9.5641	8.833	9.13475	8.90092	8.78657	0.434355	0.301749	-0.114355
Mlxipl	5.37918	5.32858	5.60535	5.27646	5.47653	5.64083	-0.0505947	-0.328886	0.164299
Tbl2	8.14523	8.12	8.3198	8.15958	8.31761	8.25243	-0.0252322	-0.160225	-0.0651746
Bud23	8.55448	8.44026	9.04795	8.64241	8.91766	8.73469	-0.11422	-0.40554	-0.182963
Nid1	4.76523	4.69689	4.71849	4.55917	4.68192	4.53423	-0.0683421	-0.159323	-0.147693
Mcm5	11.0416	10.9063	11.0605	10.9115	11.1787	11.0482	-0.135304	-0.14898	-0.130439
Hmox1	6.48071	6.95328	7.27661	7.34374	7.30123	7.35659	0.472565	0.0671322	0.0553608
Mprip	8.90689	9.04982	8.70026	8.81527	8.63557	8.74788	0.142932	0.115013	0.112316
Cic	8.24022	8.46689	7.69868	7.91749	7.44633	7.77007	0.226676	0.218812	0.323742
Pafah1b3	8.39269	8.23981	8.59723	8.48492	8.49111	8.50669	-0.152873	-0.112313	0.0155783
Il27ra	8.11269	8.18526	8.3371	8.22431	8.4179	7.97494	0.0725698	-0.112781	-0.442958
Asf1b	10.7709	10.8782	10.8642	11.0261	10.9281	11.1492	0.107257	0.161845	0.22109
Myl10	6.17663	6.60085	5.72376	5.88905	5.74002	5.72816	0.424215	0.165296	-0.0118547
Ddx39	9.69402	9.52233	10.117	9.92087	9.96744	9.94999	-0.171693	-0.196122	-0.0174454
Dnajb1	9.55718	9.66112	9.51995	9.85989	9.56752	9.66796	0.103939	0.339935	0.100443
Msh4	4.05621	4.07049	3.8819	3.98242	3.86712	4.05578	0.0142854	0.100515	0.188663
Usp40	7.39364	7.51958	7.31396	7.40283	7.61023	7.40859	0.125943	0.0888769	-0.201636
Evx1	4.49803	4.00556	4.62782	4.2145	4.27645	4.71415	-0.492471	-0.413325	0.437697
Kbtbd4	8.03199	8.10714	8.07917	8.21125	8.08984	8.21562	0.075152	0.132078	0.125786
Celf1	9.85966	9.96088	10.011	9.98374	9.98513	9.86401	0.101219	-0.0273026	-0.121116
Ndufs3	10.0438	9.73795	10.6313	10.3628	10.7257	10.465	-0.30588	-0.268488	-0.26072
Por	9.01504	8.9734	9.15219	9.15611	9.16794	9.10557	-0.0416366	0.00391272	-0.0623712
Igf1r	6.2043	6.26051	6.8502	6.77661	6.85013	6.79847	0.0562122	-0.0735881	-0.0516673
Insr	7.86439	8.09217	7.77288	7.95621	7.73072	7.74947	0.227779	0.183333	0.0187568
Fcer2a	4.17687	4.00576	4.02744	4.09055	4.31682	3.99817	-0.17111	0.0631025	-0.318645
Atp4a	5.08101	4.86039	5.04261	4.9799	5.08589	5.14559	-0.220622	-0.062708	0.0596989
Trim28	11.5071	11.4487	11.5363	11.4538	11.4494	11.4993	-0.0583809	-0.0825297	0.0498273
Ube2m	9.42536	9.38268	9.3691	9.31567	9.39166	9.39432	-0.0426722	-0.0534262	0.00265908
Adcy9	5.70613	6.22692	6.11637	6.29731	5.81323	5.93425	0.520791	0.18094	0.12102
Mef2c	4.11719	3.70542	4.15114	4.2128	3.95069	3.90459	-0.411774	0.0616576	-0.0460996
Ctr9	9.02239	9.09481	8.99112	8.94943	9.11076	8.96121	0.0724161	-0.041691	-0.149551
Eif4g2	12.1459	12.4036	12.1263	12.1255	12.1232	12.0553	0.257769	-0.00078157	-0.0678363
Mrvi1	5.42658	4.85341	5.03462	4.97328	5.09974	5.04403	-0.573167	-0.061337	-0.0557098
Pcyt1a	6.64168	6.65323	6.36912	6.55958	6.49439	6.21666	0.0115427	0.190461	-0.277723
Zfp592	8.86957	9.12191	8.54807	8.68297	8.39134	8.50424	0.252347	0.134897	0.112898
Psmd4	8.78934	8.79448	9.01094	9.02669	9.10925	8.93912	0.00514528	0.0157521	-0.170132
Tmod4	4.63243	4.96607	4.73277	4.59033	4.50065	4.66178	0.333643	-0.142439	0.161127
Insrr	4.4784	4.63326	4.62036	4.64658	4.63048	4.77046	0.154864	0.0262222	0.139978
Cabp5	5.16269	4.96972	5.0456	4.94227	5.07488	4.79477	-0.192977	-0.103333	-0.280105
Snx6	9.72774	9.88931	10.2847	10.1913	10.398	10.154	0.16157	-0.0934122	-0.243982
Mthfd2	9.55915	9.22934	10.2747	9.86728	10.2572	9.94004	-0.329809	-0.407369	-0.317128
Kit	8.50874	9.67355	7.01693	7.80764	6.8977	7.20543	1.16481	0.790709	0.307722
Tomm40l	7.9829	7.69062	8.25726	7.9653	8.56416	8.16072	-0.292278	-0.291956	-0.403447
Nr1i3	5.06698	4.68912	4.89526	4.77458	4.92648	4.73489	-0.377856	-0.120682	-0.191584
Apoa2	6.79993	6.64844	6.63034	6.78348	6.66865	6.67758	-0.151485	0.153146	0.00892859
Pan2	8.81817	8.85788	8.72782	8.77161	8.70895	8.68854	0.0397073	0.0437843	-0.0204134
Cs	10.5881	10.7085	10.7913	10.7531	10.9408	10.8152	0.12044	-0.0382414	-0.125639
Ampd3	6.31026	6.41951	6.22337	6.00632	6.28683	6.51065	0.109247	-0.217052	0.223828
Bcas2	8.08782	8.43364	8.3255	8.34263	8.24293	8.25916	0.345818	0.0171343	0.0162283
Sh2d1a	8.28756	7.97951	8.20025	8.09181	8.26864	8.59744	-0.308044	-0.108436	0.328802
Ctcf	10.8501	11.1305	10.4896	10.7285	10.5227	10.5704	0.28045	0.23887	0.0477546
Pard6a	6.78541	6.72852	6.72877	6.7427	6.66961	6.69941	-0.0568871	0.0139307	0.0297976
Agrp	4.67458	4.6399	4.79993	5.13277	4.6852	4.8466	-0.0346865	0.332834	0.161397
Pvalb	4.84668	4.44721	4.99664	4.92164	5.03076	5.37245	-0.399477	-0.0750034	0.341691
Tfap4	8.15784	8.13706	7.88628	7.45493	7.6165	7.54156	-0.0207893	-0.431351	-0.07494
Ranbp1	10.5494	10.3877	10.9648	10.7457	10.9024	10.8412	-0.161755	-0.219024	-0.0612157
Cd247	7.98349	8.86105	7.96502	8.58634	8.05697	7.97523	0.877558	0.621316	-0.0817391
Rfx5	6.38065	7.00139	6.36872	6.82359	6.40215	6.62271	0.620734	0.454869	0.220564
Psmb4	9.51046	9.54287	9.94293	9.94156	10.0709	10.0142	0.0324125	-0.00137333	-0.056714
Mmp8	3.65918	3.29222	3.50795	3.35027	3.31116	3.20789	-0.366954	-0.157683	-0.103265
Slc30a4	6.72529	6.88217	3.99578	3.8417	4.28944	4.10304	0.156879	-0.154084	-0.186407
Sqor	3.50492	3.63698	3.69877	3.89107	3.42039	3.47864	0.132054	0.192299	0.0582461
Bloc1s6	6.96541	6.96184	6.88216	6.7238	6.77132	6.85601	-0.00357127	-0.158363	0.0846852
Metap1	9.75215	9.60042	9.77188	9.7185	9.92375	9.76358	-0.151731	-0.0533755	-0.160172
Gpr108	7.66248	7.62438	7.38501	7.58808	7.55229	7.56452	-0.0381073	0.203068	0.0122294
Tnfsf14	5.49495	5.39687	5.73095	5.98928	5.69307	5.74559	-0.0980813	0.258326	0.0525212
Gata6	4.94362	4.50009	5.06968	5.03831	4.95122	4.93507	-0.443537	-0.0313738	-0.0161533
Rsl1d1	10.8116	10.7654	11.2148	10.9818	11.261	11.067	-0.0462285	-0.232992	-0.19399
Cnga2	3.54071	3.20418	3.60704	3.56255	3.1882	3.20058	-0.336532	-0.044493	0.0123794
Apc	8.43194	8.63858	8.25738	8.57603	8.21748	8.28967	0.206646	0.318652	0.0721871
Reep5	8.5904	8.75675	8.00825	8.28972	8.0866	7.98839	0.166359	0.281472	-0.098216
Ergic3	8.73555	8.86171	8.75627	9.02149	8.81328	8.83539	0.126159	0.265216	0.0221037
Uqcc1	8.9423	8.67533	9.00054	8.82576	8.97825	8.83806	-0.266964	-0.174787	-0.140192
Spo11	7.03163	7.9401	6.15028	7.81762	6.19209	7.43213	0.908466	1.66734	1.24004
Ncoa2	8.44169	8.71114	8.02238	8.19824	7.88436	8.0389	0.269455	0.175852	0.154545
Prl4a1	3.9239	3.73948	4.20427	3.82766	3.83982	3.76882	-0.184417	-0.376613	-0.0710012
Trh	4.34697	4.73117	4.87425	4.79703	4.9526	4.8811	0.3842	-0.0772175	-0.0715
Nr2c2	9.38826	9.73945	9.12048	9.44195	8.94146	9.16948	0.351196	0.321469	0.22802
Nr2c1	7.65999	7.80719	7.68103	7.71034	7.85646	7.79312	0.147202	0.0293166	-0.0633383
Smpd4	9.47969	9.53832	9.32301	9.24145	9.48647	9.34616	0.0586295	-0.0815652	-0.140316
Pex1	7.09099	7.24915	6.99082	6.79334	6.97139	6.82345	0.158167	-0.19748	-0.147943
Otx1	5.29612	4.98425	5.22553	4.9899	5.15705	5.36213	-0.311871	-0.235637	0.205089
Kctd20	9.44406	9.39965	9.35838	9.46366	9.42844	9.33532	-0.0444152	0.105278	-0.0931203
Itgae	5.11601	5.32528	5.04101	5.11573	5.24746	5.5451	0.209274	0.0747204	0.297641
Ctns	6.30749	7.35198	6.07454	6.85382	6.43131	6.68634	1.04448	0.779284	0.255031
P2rx5	5.56253	5.07353	5.38256	5.24684	5.32381	5.49057	-0.488997	-0.135714	0.166765
Shpk	5.20586	5.12797	5.05353	5.177	5.13589	5.19906	-0.0778835	0.123472	0.0631716
Trpv1	4.47749	4.37458	4.40523	4.45057	4.43011	4.58162	-0.102906	0.0453432	0.151509
Ephb3	4.77289	4.62143	4.94377	4.85803	4.8978	4.7931	-0.151466	-0.0857404	-0.1047
Tuft1	4.08423	3.91943	3.80567	4.02363	4.09552	4.21827	-0.164795	0.217954	0.122747
Rcn1	6.98392	6.85405	7.42512	7.50196	7.37214	7.11062	-0.129865	0.0768406	-0.26152
Dnase1	4.38259	4.37718	4.51098	4.46685	4.45372	4.47156	-0.00540595	-0.0441283	0.0178441
Trap1	9.99472	9.76285	10.6042	10.2209	10.6728	10.3765	-0.231875	-0.383296	-0.296248
Tyrp1	4.42042	3.90209	4.11182	4.07396	4.07399	4.06124	-0.518327	-0.0378608	-0.0127478
Tpr	10.0741	10.4676	10.06	10.0677	10.0897	9.99846	0.393516	0.00766514	-0.0912084
Pdc	3.35334	3.51139	3.33335	3.60773	3.42932	3.53897	0.158055	0.274381	0.109651
Odr4	7.23957	7.61451	7.21381	7.4408	7.5718	7.31809	0.374945	0.226992	-0.253708
Prg4	3.51311	3.44115	3.48921	3.49316	3.56008	3.66783	-0.0719631	0.0039413	0.107754
Dhx34	7.36173	7.42265	7.40527	7.5093	7.34305	7.37541	0.0609144	0.104024	0.0323653
Kptn	6.86165	6.70169	7.19594	7.25901	7.30369	7.24218	-0.159963	0.0630672	-0.0615106
Napa	8.92676	8.98186	9.31089	9.24186	9.23341	9.40104	0.0550944	-0.0690265	0.167624
Sra1	7.90257	8.02857	8.25035	8.25569	8.35241	8.1972	0.126	0.00533974	-0.155211
Calcoco2	4.4101	4.12557	4.3617	4.03582	4.4101	4.25782	-0.284523	-0.325879	-0.152281
Atp5g1	6.15282	5.79261	6.3471	5.60901	6.51437	5.75659	-0.360206	-0.73809	-0.757783
Snf8	8.39314	8.24917	8.73089	8.66663	8.92567	8.62439	-0.143976	-0.0642612	-0.301285
Tbcb	8.53084	8.70367	8.80061	8.69721	8.83204	8.58353	0.17283	-0.103399	-0.248504
Inpp5k	8.6955	8.88858	8.59555	8.82362	8.6417	8.74436	0.193086	0.228075	0.102662
Crkl	9.67655	9.68451	9.2427	9.41897	9.47664	9.42658	0.0079599	0.176264	-0.0500664
Upk3bl	5.31256	4.72964	5.18413	4.74325	4.74477	5.08797	-0.582926	-0.440878	0.343194
Eps8l1	4.80388	4.98364	4.95828	5.06885	5.06145	5.03134	0.179759	0.110568	-0.0301123
Clint1	9.96615	9.78858	9.86461	9.85141	10.0422	9.84685	-0.177572	-0.0131985	-0.195342
Prss16	4.68059	4.89703	5.46911	5.04323	4.93069	4.91162	0.216444	-0.425885	-0.0190752
Cdkal1	8.89347	8.88535	8.73554	8.8211	8.81157	8.66529	-0.00812001	0.0855614	-0.146276
Rhox6	6.32124	6.3304	6.50065	6.1667	6.43151	6.52466	0.00916614	-0.333955	0.0931491
Cdcp3	5.28859	5.12659	5.28159	5.49296	5.35887	5.13041	-0.161994	0.211367	-0.22846
Htra1	4.35724	4.07131	4.26109	4.304	4.44339	4.33452	-0.285931	0.0429105	-0.10887
Zbtb17	7.6437	7.51479	7.53961	7.48988	7.52449	7.47682	-0.128909	-0.0497236	-0.0476608
Clcnkb	5.90139	5.34142	5.79517	5.5826	5.51831	5.54829	-0.559964	-0.212563	0.0299786
Fam131c	4.87462	4.73602	4.9289	4.86244	4.90795	4.92475	-0.1386	-0.0664634	0.016806
Fblim1	4.79143	4.7903	5.17765	5.32467	5.24168	5.14994	-0.00113749	0.147015	-0.0917415
Hspb7	4.92755	4.43364	5.13572	4.84663	4.83811	5.0301	-0.493914	-0.289095	0.191988
Epor	5.83827	5.76352	5.75657	5.69193	5.64121	5.74809	-0.0747477	-0.0646404	0.106875
Ccdc159	4.82684	4.89829	4.79688	4.99073	4.88489	4.86894	0.0714443	0.193857	-0.0159452
Mob1b	7.84575	8.32951	8.06357	8.00844	8.1301	8.07616	0.483751	-0.0551312	-0.0539395
Atp6v1b1	5.65716	5.35936	5.41569	5.48793	5.46623	5.29827	-0.2978	0.0722472	-0.167964
Vax1	6.47292	6.36244	6.82104	6.88054	6.71962	6.8394	-0.110474	0.0595018	0.11978
Atp6v1b2	10.1483	10.2293	10.0188	10.1911	10.1408	10.0972	0.0809776	0.172332	-0.0436144
Eps15l1	8.74437	9.13013	8.86018	8.76403	8.76815	8.82357	0.385767	-0.0961581	0.0554162
Tep1	6.80979	6.9989	6.81163	6.76748	6.76764	6.7716	0.189111	-0.0441474	0.00395963
Ttc5	6.18112	7.31094	6.37304	6.71179	6.21227	6.42718	1.12981	0.33875	0.214901
Osgep	7.00823	6.83462	6.70154	6.84879	6.87738	6.74111	-0.173606	0.147253	-0.136274
Aamp	10.1795	9.68342	10.161	10.0265	10.3377	10.1585	-0.496063	-0.13447	-0.17921
Tmbim1	6.92381	6.87369	6.98656	6.64928	6.98249	7.08891	-0.0501189	-0.337273	0.106421
Arpc2	10.3919	10.5878	10.7731	10.7838	10.7601	10.6649	0.195863	0.0106961	-0.0952588
Kmt2b	8.68737	8.89727	8.13138	8.16965	7.80708	8.04911	0.209903	0.0382722	0.242034
Zbtb32	5.51427	5.26049	5.68977	5.5511	5.49552	5.48688	-0.253786	-0.138665	-0.00863795
Etv2	5.79885	5.62631	5.74073	5.84851	5.70222	5.90148	-0.172537	0.107779	0.199256
Upk1a	5.9334	5.75989	5.6463	5.61829	5.5423	5.72763	-0.173512	-0.0280104	0.185329
Tmem147	7.72703	7.69028	7.93952	7.79239	7.97417	8.16898	-0.0367514	-0.14713	0.194811
Rps9	11.1367	11.4131	11.8832	11.8276	11.7786	11.8075	0.276408	-0.055588	0.0288233
Tfpt	8.95746	8.93107	8.7301	8.83822	8.87985	8.75149	-0.0263962	0.10812	-0.128358
Susd2	5.63132	5.28492	5.43911	5.40159	5.19416	5.46461	-0.3464	-0.0375239	0.270457
Ggt5	5.53485	5.1987	5.62259	5.5208	5.44862	5.50023	-0.336154	-0.10179	0.0516109
Ggt1	5.37184	5.63331	5.67124	5.55572	5.65036	5.70699	0.261467	-0.115517	0.0566274
Crip2	4.8738	5.19415	5.27669	5.04129	5.15556	5.2115	0.320354	-0.235401	0.055939
Crip1	9.38919	9.68489	9.64595	9.48974	9.3411	9.4252	0.295702	-0.156207	0.0840965
Cbfa2t3	7.77212	8.13144	7.27374	7.59238	6.80042	7.02373	0.359327	0.318644	0.223308
Fbln1	9.39503	9.61344	9.38742	9.49527	9.5041	9.52196	0.218414	0.107853	0.0178635
Pgrmc1	8.07214	8.00092	8.1499	8.17027	8.36169	8.1066	-0.0712138	0.0203742	-0.255092
Gcat	6.62003	6.36678	6.97117	6.84162	7.12262	6.94872	-0.253257	-0.12955	-0.1739
Tek	4.46976	4.19811	4.39492	4.47332	4.28488	4.49176	-0.271653	0.0784009	0.206886
Mpl	5.31587	5.24377	5.38341	5.05445	5.27968	5.32749	-0.0721071	-0.328964	0.0478065
Elovl1	9.34033	9.04167	9.56459	9.64012	9.77456	9.84947	-0.298663	0.0755376	0.0749091
Med8	7.44509	7.72596	8.33018	8.27758	8.38454	8.42696	0.280869	-0.0525969	0.0424208
Hyi	6.39215	6.4471	6.75766	6.62007	6.7699	6.67095	0.0549483	-0.137584	-0.0989505
Cdc20	8.30509	8.61996	9.25281	9.28902	9.24454	9.28475	0.314876	0.0362084	0.0402142
Adamts4	5.4274	5.17072	5.51201	5.44501	5.26056	5.34396	-0.256682	-0.0669938	0.0833949
Nectin4	5.25027	5.13073	5.36837	5.53375	5.51773	5.81503	-0.119536	0.165379	0.297306
Pfdn2	9.27885	9.09454	9.37099	9.24821	9.35539	9.16826	-0.184312	-0.122786	-0.187133
Rnf114	9.98324	9.89057	9.81598	9.96834	9.9385	9.94151	-0.0926627	0.152359	0.00301235
C330007P06Rik	6.35631	6.24416	6.29606	6.6557	6.34033	6.23351	-0.112155	0.359646	-0.106828
Neurl1a	6.44789	6.13917	6.57232	6.25563	6.56469	6.53876	-0.308717	-0.316691	-0.0259328
Srm	10.2974	9.61704	10.6395	10.1054	10.8585	10.4313	-0.680351	-0.534148	-0.427181
Epha2	5.25778	5.06055	5.57199	5.0997	5.1842	5.26346	-0.197225	-0.472283	0.079256
Actn3	5.5109	5.14696	5.31668	5.4205	5.50561	5.36076	-0.363935	0.103816	-0.144849
Zdhhc24	7.63509	7.42044	7.62051	7.56893	7.6007	7.62373	-0.214652	-0.0515783	0.0230223
Bbs1	5.86894	6.09194	5.78371	5.86832	5.57887	5.68694	0.222992	0.0846126	0.108062
Slc34a3	5.59273	5.39245	5.51826	5.52505	5.57759	5.51391	-0.200273	0.00679027	-0.0636752
Ndor1	8.14794	8.00687	7.78958	7.98124	7.90035	7.91572	-0.141061	0.191666	0.0153684
Nsmf	5.75646	5.69018	6.26058	5.68793	6.02394	6.1457	-0.0662817	-0.572642	0.121756
Prl7a1	2.69346	2.8722	2.68597	2.79834	2.53662	2.67438	0.178743	0.112369	0.137756
Prl8a9	2.90066	3.01223	2.93305	2.77127	2.98759	2.65615	0.111571	-0.16178	-0.331443
Pdk1	9.38513	9.30798	9.5631	9.1248	9.48388	9.53462	-0.0771533	-0.438303	0.0507428
Ptbp1	11.3552	11.3901	11.4161	11.3304	11.2886	11.3733	0.0348523	-0.0857899	0.0847373
Mvd	9.42322	9.17517	9.41493	9.44644	9.49644	9.67588	-0.248055	0.0315081	0.179439
Cyba	7.44466	7.9955	7.02861	8.06375	7.13432	7.06848	0.550834	1.03514	-0.0658358
Itih3	5.22305	4.88661	5.49655	5.11945	5.23993	5.31627	-0.336437	-0.377103	0.0763342
Stimate	6.55012	6.779	6.48048	6.55891	6.61374	6.30684	0.228872	0.0784245	-0.306896
Sfmbt1	7.8008	8.02998	7.25013	7.65809	7.3754	7.48881	0.229176	0.407959	0.113412
Itih1	5.38096	5.10274	5.39392	5.36257	5.27529	5.30797	-0.278222	-0.0313464	0.03268
Ihh	6.81967	6.54843	7.01268	6.67568	6.6351	6.96141	-0.271238	-0.337001	0.326317
Prkag3	5.38182	5.10388	5.25048	5.10854	5.1615	4.9815	-0.277938	-0.14194	-0.179998
Cryba2	5.39427	4.76402	5.03334	5.01802	4.8411	4.91288	-0.630259	-0.0153246	0.0717813
Atp7b	4.84195	4.61166	4.98344	4.72909	4.91154	4.9426	-0.230289	-0.254352	0.0310589
Defb2	4.87045	4.7013	4.62534	4.79099	4.79099	4.79598	-0.169153	0.165649	0.00498789
Slc4a1	5.82875	5.30555	6.04727	5.68607	5.71621	5.88481	-0.523206	-0.3612	0.168606
Rundc3a	7.39728	7.58547	7.68758	8.02943	7.66629	7.7154	0.188191	0.341849	0.0491011
Slc4a3	5.47978	5.09354	5.31512	5.20983	5.19439	5.29324	-0.386236	-0.10529	0.0988499
Runx1t1	4.38689	4.15162	4.34018	4.28559	4.35401	4.31941	-0.23527	-0.0545899	-0.0345916
Snai3	5.12306	5.07157	4.92288	4.87194	5.18881	5.01114	-0.0514926	-0.05094	-0.177676
Aprt	8.84863	8.20716	9.73837	9.12266	9.76095	9.37915	-0.641468	-0.615711	-0.381796
Gtf2h1	8.84506	9.14605	8.96928	8.92393	9.1193	9.02901	0.300991	-0.0453494	-0.0902972
Hfe	6.15563	5.75747	5.91157	5.86265	6.13103	6.10639	-0.398167	-0.0489244	-0.0246314
Abhd1	5.96087	5.58188	5.53382	5.5543	5.56632	5.80509	-0.378991	0.0204789	0.238772
Slc5a6	7.01454	6.83873	7.02786	6.83859	6.96265	7.04767	-0.175807	-0.18927	0.0850235
Tcf23	5.75562	5.33234	5.8203	5.54203	5.51358	5.78235	-0.423287	-0.278262	0.268768
Nphs1	5.22719	4.84835	5.33415	5.34075	5.35455	5.40743	-0.378842	0.00660478	0.0528775
Aplp1	5.53792	5.38857	5.58321	5.40974	5.61045	5.67487	-0.149352	-0.173475	0.0644208
Qrich1	9.58881	9.7775	9.63832	9.63764	9.75029	9.64527	0.188692	-0.000676662	-0.105016
P4htm	4.95398	4.87723	4.72997	4.74387	5.10156	5.01752	-0.0767434	0.0138998	-0.0840465
Usp19	9.54002	9.59948	9.45167	9.63658	9.56404	9.59904	0.0594578	0.184913	0.0349933
Pola1	9.35546	9.57375	9.45614	9.52895	9.62498	9.42722	0.218296	0.0728134	-0.197756
Cdc42	11.4183	11.7954	12.1369	12.0492	12.1519	12.0851	0.37715	-0.0877161	-0.0668067
Pknox1	7.95023	8.29042	8.32543	8.45723	8.43135	8.36395	0.340186	0.131805	-0.0673994
D130043K22Rik	4.93136	4.99308	5.07801	5.27255	4.99748	5.18201	0.0617191	0.194534	0.184523
Gmnn	7.06416	7.27857	7.28621	7.17623	7.22649	7.14207	0.214417	-0.109988	-0.0844219
Acot13	8.15644	8.52987	8.13796	8.16759	8.23171	8.22606	0.373421	0.0296213	-0.00564645
Zfp184	4.77206	5.25679	4.68708	4.67692	4.83867	4.57756	0.484735	-0.0101574	-0.261114
Cyp27b1	5.12018	5.22045	5.0171	4.97393	5.27597	5.01492	0.100273	-0.0431774	-0.261046
Cdk4	12.5979	12.3281	12.5748	12.5039	12.6514	12.5638	-0.269758	-0.0709337	-0.0875757
B4galnt1	8.60827	8.75464	8.54227	8.50769	8.57899	8.6522	0.146377	-0.0345857	0.0732043
Mettl1	8.14147	7.85038	8.20517	7.71952	8.22146	8.10798	-0.291091	-0.485655	-0.113474
Tspan31	9.19876	9.01531	9.09683	9.28847	9.22341	9.26964	-0.183456	0.191639	0.0462257
Kif5b	9.48773	9.94569	9.49707	9.48217	9.62305	9.42912	0.457962	-0.0149007	-0.193927
Saal1	8.48666	8.65052	8.73765	8.63566	8.85081	8.82253	0.163858	-0.101991	-0.0282782
Tph2	4.10085	3.99192	4.06639	4.1665	3.96495	4.06933	-0.108931	0.100115	0.104381
Krt23	4.44051	4.28233	4.75144	4.54503	4.55568	4.5396	-0.158176	-0.206407	-0.0160846
Cnp	10.1235	10.1866	10.5238	10.8968	10.5425	10.4983	0.0630767	0.372982	-0.0441617
Ttc25	4.80566	4.76597	4.52212	4.8316	4.54287	4.8791	-0.0396856	0.309478	0.336231
Sulf2	7.61881	6.7615	5.99673	5.80832	6.0944	7.06875	-0.857312	-0.188413	0.974344
Sod2	9.76611	9.55791	10.2474	10.0336	10.2657	10.0616	-0.208204	-0.213781	-0.204103
Tmco6	7.55106	7.11603	7.70633	7.56681	7.78147	7.83693	-0.435037	-0.139515	0.0554594
Stambp	7.86055	7.96271	7.95794	8.03218	7.98684	7.93396	0.102164	0.0742405	-0.0528837
Ezh1	8.00977	8.27953	7.84508	7.94068	7.8706	7.95418	0.269766	0.0956032	0.0835887
Hap1	5.4344	5.00595	5.5557	5.2515	5.24678	5.06982	-0.428445	-0.304207	-0.176961
P3h4	4.31414	4.42211	4.54086	4.54291	4.45414	4.56918	0.107971	0.0020469	0.115033
Ctnnb1	10.8504	10.7635	11.1332	11.1475	11.2003	11.3232	-0.0868633	0.0142942	0.12289
Eif1b	9.47975	9.24574	9.64334	9.56733	9.88111	10.6464	-0.234004	-0.0760063	0.765304
Klk4	5.46397	5.31916	5.4483	5.29918	5.27195	5.47911	-0.144814	-0.149117	0.207155
Chrd	5.71204	5.32095	5.57898	5.34201	5.60132	5.52059	-0.3911	-0.236972	-0.0807308
Psmd2	11.1562	10.7689	11.3928	11.2747	11.3207	11.2182	-0.387269	-0.118156	-0.102551
Syngr3	5.48736	5.4985	6.13029	5.64299	5.61716	5.83317	0.0111448	-0.487294	0.21601
Vars	10.745	10.4484	10.6209	10.4128	10.481	10.4443	-0.296656	-0.208071	-0.0367316
Vwa7	5.18679	5.13354	5.40932	5.41291	5.45627	5.27848	-0.0532499	0.00359638	-0.177786
Hspa1l	4.68148	4.73879	5.00347	4.9593	4.95741	4.84363	0.0573143	-0.0441729	-0.113779
Slc44a4	4.46555	4.16297	4.68992	4.50298	4.53683	4.48881	-0.302583	-0.186942	-0.0480226
Msh5	5.89048	5.60878	5.89604	5.87737	5.80694	6.14529	-0.281691	-0.0186679	0.338355
Abhd16a	8.24697	8.09635	8.11945	8.23751	8.1957	8.21078	-0.150622	0.11806	0.0150806
Neu1	7.17339	7.06847	7.11443	7.05583	7.42778	6.94478	-0.104914	-0.0585984	-0.483
Ddah2	8.10489	8.20596	7.95101	8.15183	7.88289	7.76168	0.101066	0.20082	-0.12121
Clic1	9.38828	10.0551	9.71556	9.95627	9.65404	9.81127	0.666802	0.240712	0.15723
Lsm2	7.91366	8.16968	7.93487	7.81107	7.9391	7.95269	0.256015	-0.123808	0.0135926
Pole	9.81169	10.0632	9.73215	9.62649	9.7156	9.73501	0.251514	-0.105668	0.0194137
Atp1a2	5.21846	5.19557	5.36904	5.28449	5.32243	5.17343	-0.0228849	-0.0845527	-0.149002
Atp1a4	4.3287	4.27858	4.40025	4.49368	4.44893	4.62683	-0.050114	0.0934325	0.1779
Casq1	4.5773	4.32264	4.43506	4.28731	4.62872	4.56489	-0.254659	-0.147753	-0.0638355
Stx1a	5.78834	5.93628	6.06181	5.83033	5.81532	5.95197	0.147941	-0.231478	0.136647
Ceacam9	4.34171	4.36609	4.63192	4.98042	4.70727	4.90162	0.0243802	0.348498	0.194343
Zfp775	5.02067	4.80091	5.2012	5.01094	5.02067	5.34283	-0.219764	-0.190257	0.322159
Scube2	4.85239	4.95202	5.25801	5.21604	5.09278	5.08122	0.0996357	-0.0419681	-0.0115671
Mrpl49	8.77055	8.8043	8.85037	8.7353	9.03425	9.00324	0.0337448	-0.115076	-0.0310158
Dennd2c	3.93067	3.80251	3.78508	3.97462	3.90818	3.98038	-0.128162	0.189541	0.0722082
Mark3	8.11392	8.34765	8.28647	8.5247	8.37546	8.46185	0.233729	0.238225	0.0863872
Gatad1	6.6804	6.94339	6.49192	6.60755	6.57503	6.57713	0.262991	0.115622	0.00209612
Mc5r	4.39398	4.48825	4.33352	4.47408	4.46635	4.38475	0.0942665	0.140558	-0.0815948
Ppp2r1a	11.0919	10.8853	11.001	10.7967	10.9708	10.8539	-0.206641	-0.204313	-0.116931
Fance	7.52492	7.37974	7.61262	7.56545	7.66154	7.55208	-0.145189	-0.0471694	-0.109465
Tinf2	7.2907	7.65177	7.45491	7.71924	7.36943	7.76832	0.361065	0.264334	0.39889
Tssk4	5.59494	5.75493	5.71483	5.60871	5.63117	5.72272	0.159991	-0.106123	0.0915454
Hapln4	4.45605	4.33755	4.51444	4.41885	4.77492	4.96722	-0.118501	-0.095587	0.192303
Dus3l	8.62131	8.23727	8.74619	8.5762	8.63512	8.57437	-0.384042	-0.169987	-0.0607434
Gtpbp3	7.06222	6.98456	7.36108	7.24913	7.40473	7.35752	-0.0776577	-0.111954	-0.0472078
Tgfbr1	9.23216	9.64906	9.87132	10.0021	9.827	9.40406	0.416894	0.130735	-0.422944
Homer1	4.26161	4.22732	4.29525	4.43849	4.40864	4.25095	-0.0342869	0.143242	-0.157693
Rad51c	6.66682	6.85003	6.63663	6.63623	6.7146	6.68475	0.183209	-0.000401432	-0.029848
Gabrb2	4.56778	4.60252	5.07934	5.09405	4.92225	4.81696	0.0347393	0.0147153	-0.10529
Cav1	4.88612	4.67324	4.93865	5.11753	4.71923	5.02422	-0.212878	0.178877	0.304985
Arpp19	9.07571	9.16247	9.23853	9.12863	9.46284	9.22708	0.0867604	-0.1099	-0.235754
Bcl2l1	8.35922	8.92035	7.68022	8.85861	7.4684	7.64914	0.56113	1.17839	0.180744
Khsrp	9.93223	9.97843	9.59832	9.57521	9.61656	9.65811	0.0462005	-0.0231102	0.0415469
Dio2	4.71975	4.83118	4.29593	4.79909	4.44363	4.39932	0.111426	0.50316	-0.0443056
Ccdc124	8.53901	8.46246	8.50143	8.56759	8.71629	8.54658	-0.0765472	0.0661627	-0.169711
Cct4	10.7464	10.7714	11.1435	10.8476	11.1649	11.0271	0.0249991	-0.295917	-0.137771
0610009B22Rik	7.27825	7.05596	7.48363	7.45611	7.4575	7.47884	-0.222297	-0.0275222	0.0213429
Cpt1c	5.20463	5.31992	5.32951	5.29753	5.1777	5.29463	0.115294	-0.031972	0.116932
Twist2	4.96365	4.78951	5.33327	5.24126	5.22479	5.43911	-0.174135	-0.0920115	0.214324
Zfp655	7.82813	7.90429	7.42631	7.63917	7.60797	7.63367	0.0761664	0.212865	0.0256948
Rhoa	11.3279	11.7508	11.4114	11.4673	11.5712	11.5388	0.422952	0.0558779	-0.032432
Zmiz1	9.65101	10.1163	9.24952	9.49848	8.97604	9.01513	0.46525	0.248953	0.0390931
Ankrd26	8.5399	8.68541	8.12594	8.17245	8.47936	8.31979	0.145508	0.0465091	-0.159571
Aldh16a1	7.99985	7.87452	7.95605	8.08231	8.07657	8.07914	-0.12533	0.12626	0.00257021
Hnrnpa0	9.77943	9.78997	9.94284	9.9289	9.85302	9.89638	0.0105387	-0.0139356	0.0433563
Prrg2	4.85098	4.96457	4.99783	5.07222	4.97497	4.90987	0.113587	0.0743875	-0.065103
Hnrnph1	12.0779	12.1692	12.1975	12.2254	12.1565	12.1562	0.0912819	0.0279474	-0.0002892
Ift43	5.67675	5.75814	5.50361	5.64775	5.77982	5.67577	0.0813873	0.144148	-0.104049
Tcap	5.72179	5.14159	5.6404	5.52667	5.3805	5.42784	-0.580205	-0.113728	0.0473429
Arid1a	9.74331	10.2208	9.17715	9.43209	8.93429	9.14359	0.477492	0.254941	0.209299
Crlf1	5.59326	5.8104	6.05159	5.78032	5.91718	6.01464	0.217142	-0.271265	0.09746
Ctsd	10.2681	10.76	10.3753	10.8589	10.2556	10.3312	0.491905	0.483627	0.0755385
Rplp1	12.9023	12.6002	13.2941	13.2113	13.2756	13.3217	-0.302105	-0.0828431	0.0460911
Cabs1	4.30741	3.87047	3.77744	3.97334	3.98515	3.93866	-0.436933	0.195905	-0.0464967
Hmgcll1	3.80955	3.81921	3.64845	3.43204	3.52438	3.47123	0.00966844	-0.216407	-0.0531434
Ttc9b	5.79181	5.80034	6.33203	6.18661	6.0169	6.02478	0.00852226	-0.14542	0.00787963
Phox2a	5.36047	5.16357	5.15365	5.2773	4.8761	5.39342	-0.196897	0.123647	0.517321
Abhd8	8.20917	8.32968	8.3355	8.65838	8.437	8.36878	0.120511	0.322878	-0.0682263
Ift22	6.49316	6.46932	6.17542	6.27733	6.12458	6.22741	-0.0238353	0.101909	0.102827
Fzd3	4.2038	3.73965	4.27553	3.81911	3.81719	3.98531	-0.464151	-0.456419	0.168127
1700008O03Rik	5.71619	5.80428	5.928	5.93606	5.78199	6.08759	0.0880878	0.0080513	0.305601
Mid1ip1	8.27571	8.05274	8.33961	8.35048	8.47733	8.48149	-0.222969	0.0108658	0.00415666
Ap2s1	9.46847	9.71521	9.75026	9.72653	9.72632	9.86292	0.246744	-0.0237239	0.136595
Fgfrl1	6.68986	6.72864	6.6927	6.70446	6.63334	6.729	0.0387732	0.0117624	0.0956639
4930432K21Rik	6.40107	6.69532	6.32386	6.28038	6.36886	6.41649	0.294249	-0.0434823	0.0476296
Fhl2	5.20427	4.84416	5.21118	5.17167	5.37722	5.35214	-0.360112	-0.0395137	-0.0250775
Emc10	9.50334	9.01601	9.37425	9.21359	9.43874	9.46412	-0.487332	-0.160654	0.025385
Clstn3	4.96427	5.06329	5.03272	4.95498	4.8384	5.20967	0.0990281	-0.0777391	0.371266
Fbxw9	6.28253	6.03446	6.20546	6.27201	6.28727	6.3643	-0.248074	0.0665519	0.0770342
Spib	4.82974	5.36528	4.94104	4.93292	4.69317	5.21669	0.535535	-0.00812198	0.523517
Fnbp4	9.2116	9.55248	8.75433	8.98002	8.8888	9.05219	0.340878	0.225689	0.163391
Cers4	4.80002	4.78413	5.08931	4.75928	4.71196	5.04412	-0.0158944	-0.330028	0.332163
Scrn3	6.59222	6.55836	6.59582	6.44759	6.59354	6.44204	-0.0338573	-0.148239	-0.151498
Phax	7.74856	7.96665	7.9135	7.84501	7.94912	7.87724	0.218081	-0.0684943	-0.0718774
Tle1	3.66758	3.74397	3.9243	3.72305	3.63904	3.54183	0.0763869	-0.201257	-0.0972085
1700109H08Rik	5.74216	6.64971	5.64073	5.82665	5.6017	5.70456	0.907551	0.185917	0.10286
Relt	6.74668	6.70814	6.54403	6.45569	6.75222	6.60317	-0.0385421	-0.0883458	-0.149052
Snrpb2	10.2941	10.4619	10.5354	10.5523	10.6872	10.4699	0.167749	0.0169045	-0.217309
Ubc	8.23191	8.88145	9.02805	9.39338	9.2317	9.14165	0.64954	0.36533	-0.0900495
Prpf31	9.47013	9.15917	9.59724	9.30779	9.71259	9.5041	-0.310956	-0.289456	-0.208488
Sertad1	6.39104	6.65943	6.62543	6.88221	6.28498	6.22246	0.268392	0.256779	-0.0625179
Carhsp1	7.06915	7.24408	6.88292	7.43042	7.31928	7.31042	0.174927	0.547509	-0.00886183
Elk3	7.7504	7.98659	7.02153	7.30335	7.02715	7.01737	0.236185	0.281813	-0.0097771
Herpud2	8.71031	8.88701	8.14184	8.42875	8.32312	8.45566	0.176703	0.28691	0.132543
Rdh13	7.81048	7.43235	7.54343	7.50427	7.74175	7.67539	-0.378131	-0.0391659	-0.0663537
Adam21	4.46481	4.26388	4.24469	4.28618	4.27096	4.24271	-0.200933	0.0414914	-0.0282508
Nutf2	7.90334	7.74704	7.55309	7.11096	7.45273	7.85808	-0.156305	-0.442127	0.405354
Fut1	4.48235	4.07508	4.43698	4.71131	4.58935	4.36896	-0.40727	0.274335	-0.220399
Arpc5	10.2549	10.5661	10.3403	10.4865	10.5301	10.4329	0.311165	0.1462	-0.097238
Rnf151	5.68307	5.40326	5.55701	5.45913	5.66312	5.53006	-0.279812	-0.0978794	-0.133067
Elavl2	5.01526	4.80553	4.94088	4.87696	4.84757	4.76959	-0.209728	-0.0639179	-0.0779806
Mgst1	3.11777	2.98663	3.07024	3.19154	3.23338	5.94658	-0.131141	0.121296	2.71319
Nfib	3.64162	3.49636	3.55686	3.61954	3.58904	3.64292	-0.145262	0.0626782	0.0538885
Htr3b	4.68432	4.37246	4.66293	4.64484	4.40258	4.57246	-0.311852	-0.0180915	0.16988
Rab25	4.51661	4.40481	4.71501	4.75811	4.8259	5.13395	-0.1118	0.0430994	0.308052
Ubqln4	8.23999	8.08944	7.94482	7.78739	7.87978	7.94879	-0.150547	-0.157425	0.0690098
Rbfox1	5.57933	5.5337	5.4997	5.64862	5.65896	5.69573	-0.0456329	0.148914	0.0367708
Rps15a	8.25768	8.30251	8.20817	8.23882	8.13799	8.38604	0.0448244	0.0306569	0.248051
Ncaph2	10.3258	10.5634	10.47	10.5151	10.5348	10.4919	0.237611	0.0451662	-0.0428111
Hipk1	10.5552	10.841	10.1651	10.4543	10.0568	10.3153	0.285773	0.289182	0.258537
Gprc5b	7.83614	7.61373	6.81009	6.80749	6.83927	6.52543	-0.22241	-0.00259884	-0.313838
Man1a2	8.98384	9.07536	8.48914	8.86937	8.72468	8.54364	0.0915261	0.380226	-0.181035
Ceacam5	2.50875	2.94038	2.43415	2.72924	2.71987	2.74937	0.431629	0.295091	0.0294988
Tppp2	4.03156	4.00024	4.08682	4.04165	4.25673	3.91449	-0.0313184	-0.0451772	-0.342239
Acyp1	7.0306	7.04971	7.49978	7.50192	7.66779	7.51386	0.019115	0.00213829	-0.15393
Cldn13	3.99051	3.71023	4.13447	4.14395	4.09524	4.1261	-0.28028	0.00948153	0.0308577
Cd163	4.08082	3.72736	4.13751	4.25675	4.12982	4.08082	-0.353459	0.119232	-0.0489949
Rala	8.38364	8.81798	8.39558	8.57116	8.54795	8.59765	0.43434	0.175571	0.0496972
Clec3a	4.83034	4.59814	4.85601	4.93793	4.86499	4.99516	-0.232198	0.0819248	0.130169
Vdac3	9.79092	10.1713	10.3085	10.1721	10.435	10.0479	0.380338	-0.136313	-0.38715
Slc1a7	4.92029	4.82571	5.21868	4.93617	5.08525	5.14091	-0.0945764	-0.282513	0.0556647
Vps72	8.13444	8.24225	7.9923	8.09268	8.0341	8.02677	0.107813	0.100379	-0.00733412
Gabpa	9.39621	9.67432	9.21978	9.43682	9.58468	9.44299	0.278107	0.217042	-0.141687
Bmp7	8.61997	8.89835	8.51614	8.90427	8.68645	8.87925	0.278386	0.388127	0.192801
Dynll1	7.25362	7.68226	7.82289	7.86208	7.7026	7.83367	0.428641	0.0391947	0.131076
Pdcl	9.76656	9.83352	9.89523	10.1347	9.98928	9.88314	0.0669576	0.239474	-0.106143
Tmem184b	8.54274	8.79067	8.1397	8.43107	8.23439	8.17405	0.247929	0.291373	-0.0603442
Gm5965	4.87053	5.27231	5.68201	5.42406	5.64257	5.21417	0.401778	-0.257951	-0.428399
Rsph14	3.79718	4.00775	4.38327	3.56926	4.11879	4.31918	0.210573	-0.814005	0.200384
Nf2	8.63866	8.59648	8.34556	8.4325	8.58289	8.42897	-0.0421774	0.086936	-0.153917
Cabp7	5.25489	5.02113	5.47015	5.13397	5.1413	5.57513	-0.233759	-0.336178	0.43383
Zmat5	7.45296	7.44867	7.62699	7.51488	7.59557	7.64817	-0.00429225	-0.112113	0.0526009
Ewsr1	11.6357	11.8004	11.5179	11.5098	11.5689	11.4686	0.16461	-0.00802679	-0.100244
Ap1b1	9.04727	9.13803	9.19181	9.23372	9.25328	9.13847	0.0907516	0.0419061	-0.114805
Derl3	5.13922	5.29178	5.33709	5.34361	5.14274	5.22395	0.152561	0.00651739	0.0812115
Gstt4	3.99999	4.25767	4.49167	4.66002	4.26523	4.38146	0.257677	0.168357	0.11623
Tbx1	5.19906	5.52127	5.86452	5.47897	5.68549	5.62088	0.322213	-0.385548	-0.064608
Gnat2	5.6967	5.34115	5.53052	5.26847	5.66001	5.53332	-0.355551	-0.262047	-0.126686
Bcl2l13	8.8028	8.61694	8.80345	8.79379	8.99367	8.86371	-0.185861	-0.00965453	-0.129965
2610028H24Rik	5.82924	5.61459	5.93025	5.88538	5.80234	5.79934	-0.214657	-0.0448666	-0.00299747
Spatc1l	4.99077	4.44081	5.09509	4.89698	5.19297	4.9533	-0.549958	-0.198116	-0.239666
Dqx1	5.43369	5.53197	5.20357	5.37704	5.32507	5.20648	0.098283	0.173464	-0.118594
Ccl8	3.65472	3.38584	3.62521	3.57306	3.61142	3.62521	-0.268887	-0.0521486	0.0137944
Lnpk	7.95354	8.31755	8.24313	8.2259	8.31892	8.1012	0.364018	-0.0172233	-0.217718
Prr29	6.10958	6.15959	6.38841	6.1541	5.98844	6.12821	0.0500079	-0.234308	0.139767
Mymk	6.06392	6.09857	5.95165	5.81107	5.94285	5.79243	0.0346505	-0.14058	-0.150415
Fam163b	6.48495	6.46136	7.55021	7.43545	7.38573	7.58767	-0.0235954	-0.114758	0.201933
Trpm5	4.44372	3.91502	4.32454	4.55495	4.48316	4.3176	-0.528704	0.230405	-0.165565
Ascl2	4.76961	4.61384	4.94358	4.90826	5.03602	5.19914	-0.155769	-0.0353164	0.163121
Rarres2	4.11076	3.79108	4.31697	4.31909	3.99764	4.28039	-0.319683	0.00212153	0.282745
Pttg1ip	8.59966	8.50541	8.76914	8.99809	8.84297	8.90115	-0.0942437	0.228956	0.0581796
Trpm2	4.91093	4.56039	5.47944	4.8356	4.78703	5.03796	-0.350542	-0.643839	0.250931
Ube2g2	8.18855	7.67414	8.3827	8.02445	8.29684	8.33981	-0.514411	-0.358248	0.0429714
Mpo	4.63246	4.48078	4.44848	4.67172	4.78666	4.78006	-0.151682	0.223243	-0.00659343
Lpo	4.78073	4.73965	4.99651	4.7372	4.97668	4.96479	-0.0410882	-0.259308	-0.0118904
Met	3.52218	3.26107	3.58117	3.46053	3.39205	3.45318	-0.261107	-0.120638	0.0611233
Slc16a12	3.92128	3.66337	3.95493	3.93579	3.88075	4.08047	-0.257906	-0.0191413	0.199726
Syn2	5.94659	6.21885	6.38453	6.1294	6.10981	6.1867	0.27226	-0.25513	0.0768814
Elk1	7.21097	7.35696	6.92623	6.83018	6.78271	7.04378	0.145995	-0.0960456	0.261074
Nav1	4.988	4.91456	5.04243	4.95914	4.97116	5.00503	-0.0734435	-0.0832879	0.033867
Tnpo1	10.4357	10.3547	10.5397	10.4738	10.5919	10.4002	-0.0810307	-0.0658569	-0.191758
Myod1	5.75003	5.44629	5.75398	5.94943	5.86322	5.83256	-0.303746	0.195445	-0.0306643
Otog	5.00435	4.93743	5.04014	5.18049	5.03028	5.17014	-0.0669231	0.140345	0.139864
Rnmt	9.09555	9.07766	8.92411	8.88602	9.04866	8.72223	-0.0178981	-0.0380877	-0.326434
Kcnq1	5.0872	5.17974	5.33853	5.25585	5.21603	5.53462	0.092543	-0.0826816	0.318596
Srp14	8.34762	8.69627	9.51524	9.61153	9.40823	9.60971	0.348647	0.0962893	0.20148
6330409D20Rik	3.80384	3.84749	3.99631	3.86145	4.00725	3.8469	0.0436496	-0.134862	-0.160351
Cdk9	8.81345	8.87927	9.31435	9.41778	9.18171	9.33563	0.0658229	0.103427	0.153922
Tor2a	8.38061	8.42784	8.37575	8.51866	8.54744	8.53779	0.0472274	0.14291	-0.00964977
Fpgs	8.61421	7.95903	8.85571	8.33488	8.90463	8.43241	-0.655176	-0.520829	-0.472215
Mrtfb	6.69143	6.9477	6.60198	6.63832	6.45955	6.50668	0.25627	0.0363378	0.0471259
Cbx5	11.2073	11.2524	11.1779	11.154	11.1159	11.0782	0.0451093	-0.0239039	-0.0376645
Odam	2.82391	2.76082	2.84919	2.87815	2.73663	2.67317	-0.0630943	0.0289591	-0.0634624
Apobec3	8.82985	9.25007	8.75079	9.02763	8.66621	8.68245	0.420215	0.276843	0.0162411
St6galnac1	5.75499	5.53218	4.72454	5.5906	5.4056	5.20328	-0.222806	0.866059	-0.202317
Taf7l	2.91664	2.88845	2.7807	2.65009	2.74827	2.82924	-0.028183	-0.130612	0.0809694
Sardh	5.83806	5.63869	5.82961	5.96024	5.80992	5.48064	-0.199377	0.130632	-0.329278
Vav2	7.48369	7.60202	7.24584	7.54494	7.1715	7.06572	0.118326	0.299099	-0.105774
Tex15	2.85113	2.71008	2.86223	2.76385	2.84432	2.7385	-0.14105	-0.0983858	-0.105823
Ppp2cb	9.29264	9.28432	9.59536	9.5757	9.59317	9.75823	-0.00831887	-0.0196585	0.165061
G0s2	7.07255	7.36704	7.00137	7.13811	7.14698	7.17956	0.294492	0.136741	0.0325872
Dmap1	7.6305	7.49795	8.27997	8.19478	8.36301	8.11679	-0.132556	-0.085188	-0.246218
Pla2g12b	4.16008	3.70602	4.09053	3.90588	4.27212	4.20157	-0.454056	-0.184644	-0.0705527
Mcu	8.72061	9.06743	8.43813	8.59923	8.64637	8.39701	0.346816	0.161101	-0.249361
Oit3	5.17361	5.09567	5.12474	5.21481	5.00249	5.09567	-0.0779357	0.090073	0.0931796
Tex11	2.64877	2.37215	2.54148	2.4383	2.73751	2.49205	-0.276624	-0.103178	-0.245461
Bcr	7.83595	8.20898	7.98996	8.02687	7.80085	8.09103	0.373034	0.0369067	0.290178
Fxyd5	7.72943	7.99324	8.58513	8.43224	8.19281	7.80781	0.263817	-0.152888	-0.384999
Kcnd1	5.19609	5.20786	4.98729	5.21846	5.11757	5.1098	0.0117695	0.231168	-0.00777387
Tfcp2	7.43119	7.01034	7.55245	7.24204	7.90857	7.59378	-0.42085	-0.31041	-0.314784
Pou6f2	5.3618	4.80924	5.28661	5.12553	5.13006	5.33394	-0.552564	-0.16108	0.203878
Pou6f1	6.29964	6.52839	6.34735	6.10605	5.8329	6.1282	0.228745	-0.241299	0.295297
Ubp1	9.59242	9.73617	9.35175	9.43316	9.3954	9.44172	0.143751	0.081409	0.0463265
Nuak2	4.97399	5.06522	5.21432	5.30019	5.17555	5.10645	0.0912323	0.0858643	-0.0690917
Ick	7.9373	8.2727	7.84804	7.94607	7.97411	7.66446	0.335392	0.0980269	-0.309647
Sdhb	9.13423	8.99481	9.66287	9.51424	9.77149	9.52757	-0.139413	-0.148634	-0.243927
Cox4i2	5.71776	5.29015	5.85413	5.67213	5.575	5.7081	-0.427608	-0.182	0.133098
Snap47	8.11215	7.76934	8.71721	8.59202	8.77803	8.7148	-0.342807	-0.125194	-0.0632329
Wnt3a	5.28632	5.17345	5.51678	5.23077	5.24504	5.46569	-0.112869	-0.286005	0.22065
Kdsr	8.01492	8.20168	8.01919	8.16411	7.99473	8.17232	0.186753	0.144923	0.177594
Vps4b	10.403	10.3151	10.0216	10.1542	10.1594	10.0593	-0.0878991	0.132579	-0.100044
Nxf2	3.03543	2.85854	2.96709	3.13514	2.90814	2.94299	-0.176881	0.168055	0.0348466
Taz	7.53576	7.55703	7.83168	7.88344	7.90689	8.10788	0.02127	0.0517612	0.200986
Kif19a	5.48284	5.08348	5.68096	5.49343	5.75422	5.47854	-0.399358	-0.187532	-0.275683
Aldh3a2	7.53424	7.94142	7.5508	8.03348	7.58045	7.69311	0.407181	0.482676	0.11266
Zmynd10	4.43473	4.53978	4.36149	4.26233	4.48813	4.60473	0.105048	-0.0991561	0.116596
Tmem115	7.32295	7.22857	7.09304	7.20126	7.24163	7.18436	-0.0943858	0.108221	-0.0572771
Hyal2	6.73745	6.51016	6.79826	6.90189	6.79175	6.40579	-0.227291	0.103638	-0.385954
Ifrd2	9.49074	8.61945	9.61908	9.03656	9.64945	9.38541	-0.871287	-0.582517	-0.26404
Hyal1	4.5013	3.92403	4.37508	4.33892	3.94715	4.17251	-0.577274	-0.0361668	0.225359
Tusc2	7.37385	7.58404	7.67733	7.45312	7.53372	7.84942	0.210194	-0.224214	0.315702
Nprl2	7.70237	7.78067	7.5442	7.60049	7.7616	7.75717	0.0783095	0.0562873	-0.00443251
Slc38a3	5.12528	4.91411	5.09819	5.10801	5.11481	5.19082	-0.211168	0.00981736	0.0760075
Cacna2d2	5.56125	5.22129	5.48365	5.24226	5.39648	5.31418	-0.339965	-0.24139	-0.0822984
Rassf1	7.35445	7.29678	7.41133	7.46381	7.45644	7.41414	-0.0576783	0.0524731	-0.042301
Epn3	5.6828	5.63008	5.95142	5.78928	5.74482	5.85355	-0.0527161	-0.162136	0.108738
Rnf112	5.0038	4.75987	5.14078	4.99508	4.99601	4.88427	-0.243931	-0.145699	-0.111736
Slc3a2	11.6619	11.1905	12.0247	12.0443	12.0036	11.7759	-0.471414	0.0195949	-0.227644
Nxf1	10.4691	10.7671	10.6901	10.7643	10.7027	10.7526	0.298013	0.0742558	0.0498903
Stx5a	8.59619	8.77531	8.7618	9.03449	8.78002	8.8277	0.17912	0.272698	0.0476779
Slc47a1	5.34824	5.13076	5.36058	5.3021	5.44999	5.14831	-0.217474	-0.058481	-0.301685
Pifo	3.36749	2.70453	3.31516	3.22646	3.04226	3.18645	-0.662962	-0.088698	0.144187
Tnfrsf13b	7.01144	7.04283	7.17013	7.53835	7.21642	7.08073	0.0313838	0.368215	-0.135686
Prox1	4.143	4.0333	4.20236	4.31147	4.63932	4.37567	-0.109704	0.109114	-0.263646
2610507B11Rik	10.1993	10.1923	10.098	10.1299	10.0628	10.0214	-0.00700635	0.0318613	-0.0414813
AI597479	7.59778	7.5934	7.53033	7.50414	7.70266	7.6428	-0.00437976	-0.0261907	-0.0598615
Tmem86a	5.94277	5.7403	5.88896	5.67681	5.89809	5.96364	-0.202467	-0.212146	0.0655429
Optc	5.07111	4.57291	4.75541	4.60697	4.69825	4.59609	-0.498204	-0.148436	-0.102164
Tex14	4.45503	4.50711	4.55983	4.65731	4.76735	4.70843	0.0520745	0.0974818	-0.0589157
Ifi35	7.04468	6.90134	6.92029	7.29308	7.01596	7.36614	-0.143337	0.372795	0.350181
Rdm1	7.09931	7.08494	7.38984	7.42948	7.23323	7.55968	-0.0143727	0.0396434	0.32645
Nedd8	10.6928	10.5479	11.02	10.8806	10.9475	10.9977	-0.144888	-0.13943	0.0502488
Gosr1	8.54726	9.0074	8.86734	9.04812	8.90027	8.94389	0.460146	0.180777	0.0436157
Mrpl52	7.89057	8.27367	8.40492	8.25438	8.20258	8.20592	0.383095	-0.150542	0.00334596
Spaca7	3.67016	3.11156	3.26348	3.39779	3.37852	3.42451	-0.558599	0.134307	0.0459956
Kansl3	8.38127	8.17229	7.95911	7.98947	7.97355	8.03653	-0.208979	0.0303575	0.0629774
Eya4	4.09488	3.89998	3.95697	4.13941	4.00702	4.21143	-0.194893	0.182448	0.204412
Ebf3	4.85101	4.59682	4.86469	4.70734	4.99718	4.93993	-0.254188	-0.157342	-0.0572455
Myt1	4.57544	4.30009	4.75081	4.42585	4.58875	4.54907	-0.275345	-0.324954	-0.0396817
Faf1	8.71331	8.94734	9.38012	9.4575	9.50601	9.41995	0.234029	0.0773756	-0.0860596
Gm266	9.16529	7.19024	9.28255	7.7417	9.50282	10.2084	-1.97504	-1.54084	0.705583
Mettl16	8.59801	8.34072	8.73607	8.56329	8.86108	8.52776	-0.257292	-0.172776	-0.333316
Dazl	3.12354	2.94168	3.45265	3.40909	3.47223	3.25905	-0.181857	-0.0435608	-0.213179
Apol7a	3.57497	3.39015	3.39015	3.73184	3.27632	3.73449	-0.184821	0.341687	0.458169
Pigyl	7.17944	7.07573	7.45696	7.28109	7.27296	7.35484	-0.103709	-0.175869	0.0818807
Rbm25	9.63354	10.0189	9.57727	9.59718	9.62562	9.46117	0.385324	0.0199129	-0.164453
Psen2	6.34053	6.36053	6.4078	6.17243	6.31315	6.15244	0.0199988	-0.23537	-0.160704
Acaa1b	6.68009	6.25856	6.21507	6.39172	6.37352	6.04177	-0.421532	0.176649	-0.331744
Plcd1	5.52081	5.28521	5.32646	5.27036	5.38248	5.23181	-0.235605	-0.056101	-0.150667
Fads1	9.83614	9.9784	9.64792	9.73408	9.62309	9.73442	0.142265	0.0861661	0.111331
Lmbr1	3.44151	3.31352	3.38937	3.36421	3.33871	3.35527	-0.127984	-0.0251614	0.0165587
Tnfrsf22	6.63275	6.54821	6.6611	6.79025	6.76804	6.64208	-0.0845363	0.129152	-0.12596
Cars	9.47798	9.09236	9.96731	9.75352	9.97078	9.73382	-0.385617	-0.213797	-0.236961
Phlda2	4.60843	4.46731	4.81068	4.71721	4.95557	4.98008	-0.141126	-0.0934683	0.0245128
Asz1	3.20394	2.88582	3.19272	2.90413	3.12851	3.46682	-0.318117	-0.28859	0.338316
Wnt2	4.99017	4.78457	5.24715	5.06035	4.99907	4.96197	-0.205605	-0.186794	-0.0370956
Gabra1	3.92972	3.90296	4.32506	4.21169	4.08831	3.97999	-0.0267587	-0.113369	-0.108322
Grid2ip	5.02652	4.96923	4.99615	5.06529	4.86503	5.01412	-0.0572893	0.0691387	0.149085
Kdelr3	4.71228	4.69247	4.69483	4.6932	4.65327	4.77428	-0.0198177	-0.00162594	0.121005
Cfap97d1	3.29291	3.2448	3.05533	3.12396	3.29422	3.18044	-0.0481132	0.0686368	-0.113782
Apip	6.7444	6.99209	7.14684	7.23099	7.23681	7.32708	0.247688	0.0841513	0.0902655
Pdhx	8.21002	8.1461	8.36425	8.39532	8.38895	8.31466	-0.0639262	0.03107	-0.0742896
Vac14	9.72582	9.58314	9.41482	9.25882	9.50975	9.44575	-0.142681	-0.155999	-0.0640067
Mcoln2	6.98513	6.95827	6.89474	6.61846	6.74761	6.24957	-0.026866	-0.276281	-0.49804
Slc5a1	4.16713	4.21813	4.27893	4.32076	4.11108	4.22879	0.051003	0.0418311	0.117703
Akt1s1	8.00693	7.87028	8.26278	8.13802	8.16139	8.23029	-0.136646	-0.124752	0.0689042
Tbrg1	9.5876	9.44346	9.78624	9.69896	9.87371	9.96829	-0.144142	-0.0872815	0.0945838
Panx3	4.3475	4.26671	4.42507	4.46523	4.68278	4.53144	-0.0807833	0.0401647	-0.151338
Adssl1	4.57573	4.72551	5.00698	4.86754	4.998	5.05962	0.149785	-0.139437	0.0616191
Cfap161	3.99102	4.04992	4.3582	4.00323	4.04992	3.94456	0.0589036	-0.354971	-0.105363
Brf1	8.61861	8.74855	8.33864	8.55956	8.55311	8.55723	0.129939	0.22092	0.00411853
Vipr2	3.8131	3.7189	3.76334	3.85339	3.75129	3.98812	-0.0941963	0.0900445	0.236834
Odc1	11.1865	11.1131	11.4677	11.2155	11.5438	11.125	-0.0734235	-0.2522	-0.418835
Thg1l	8.89927	8.54644	9.12054	8.84102	9.15251	9.05399	-0.352838	-0.279521	-0.0985189
Adam19	5.51691	5.12193	4.91225	4.87599	4.85248	5.08798	-0.394979	-0.0362565	0.235499
Exoc3l2	6.09866	5.73469	5.98417	6.14977	5.85448	5.93478	-0.36397	0.165598	0.0803008
Zfp296	5.74314	5.42492	5.59848	5.72841	5.68357	5.77424	-0.318224	0.129933	0.0906722
Plin5	5.66701	5.1646	5.65094	5.30005	5.46427	5.51831	-0.502402	-0.350893	0.0540401
Sugp1	8.14178	8.40114	8.35096	8.23875	8.28859	8.2807	0.259355	-0.112203	-0.00789399
Dmrtc2	6.48952	6.18071	6.80847	6.63711	6.8862	6.75965	-0.30881	-0.171355	-0.126546
Gm5893	4.30056	4.07966	4.37392	4.24865	4.34927	4.43558	-0.220893	-0.125277	0.0863159
Dhdh	4.9991	4.85713	5.08784	5.03264	5.03191	5.08748	-0.141974	-0.0551949	0.0555705
Zfp790	7.19499	7.66725	6.95512	7.12539	6.95975	7.07006	0.472259	0.170272	0.110311
Cpb1	4.58049	4.36791	4.68737	4.20529	4.88584	5.26828	-0.212582	-0.482087	0.382445
Slc25a41	4.83103	4.59131	4.82905	4.75807	4.81935	4.86079	-0.239723	-0.0709759	0.0414313
Fsd1	6.3244	5.96177	6.73807	6.59286	6.82673	6.42519	-0.362637	-0.145205	-0.401547
Pinlyp	5.4405	5.26528	5.32892	5.29619	5.41528	5.39422	-0.175223	-0.032737	-0.0210621
Fuz	6.52421	6.38131	6.43534	6.25068	6.38638	6.38855	-0.142894	-0.184654	0.00216877
Sptbn4	4.90777	4.76004	5.05374	4.97264	5.09066	4.97827	-0.147737	-0.0811036	-0.112394
Evi5	7.60699	7.92275	7.78925	7.92915	7.7449	7.66318	0.315762	0.1399	-0.0817277
Evi5l	6.26017	6.32582	6.1114	6.32325	6.16848	6.26017	0.0656497	0.211846	0.091697
Snapc2	7.5469	7.4926	7.69843	7.7779	7.82494	7.73067	-0.054304	0.0794665	-0.0942697
Git1	8.5819	8.70173	8.3796	8.13928	8.33785	8.26874	0.119834	-0.24032	-0.0691086
Gltp	8.91675	9.11275	9.00105	9.12152	9.06965	9.14933	0.196002	0.120469	0.079681
Bnip2	9.90565	10.3342	9.7801	10.0839	9.83116	9.79434	0.428535	0.303826	-0.0368161
Ccnt1	8.6158	9.39484	8.93123	8.8986	8.79414	8.83043	0.779044	-0.0326224	0.0362842
Scarf2	6.02806	5.64835	6.23656	6.0746	6.06548	6.26676	-0.379706	-0.161963	0.201278
4930579F01Rik	4.0516	3.68661	4.08959	3.9955	4.18196	4.32054	-0.36499	-0.0940938	0.138575
Brms1l	9.10265	9.12514	8.69679	8.85883	9.06853	8.92777	0.0224875	0.16204	-0.140768
Med15	8.90055	9.22767	8.59711	8.66931	8.34435	8.68514	0.327126	0.0721986	0.340784
Dhdds	9.39335	9.34067	9.64128	9.64552	9.67766	9.58035	-0.0526788	0.00423492	-0.0973111
Crybg2	5.75182	5.33076	5.85986	5.64389	5.61532	5.63275	-0.421063	-0.215972	0.0174379
Ubxn11	6.08158	5.9472	6.42509	6.53019	6.4771	5.84548	-0.134387	0.105093	-0.631624
Mogat1	3.20654	4.10522	3.99893	3.88314	3.61904	3.81481	0.898685	-0.115788	0.195766
Tex22	5.402	5.01654	5.51504	5.61803	5.59825	5.42149	-0.385464	0.102994	-0.176756
Wnt8a	5.49692	5.17018	5.35948	5.44943	5.28652	5.32307	-0.326732	0.0899457	0.0365487
Tjap1	7.89418	7.79925	7.54985	7.55479	7.47461	7.51742	-0.0949337	0.00494134	0.0428114
Ehf	3.48554	3.59564	3.58035	3.604	3.69976	3.67321	0.110103	0.0236514	-0.026552
Nanog	4.37224	4.31871	4.50322	4.49792	4.21608	4.35526	-0.0535229	-0.00529939	0.139186
Tmem167	7.53599	7.67615	7.34845	7.32719	7.44229	7.41118	0.140162	-0.0212579	-0.0311122
Steap4	4.50178	4.49869	4.51718	4.60254	4.50676	4.71932	-0.00308348	0.0853638	0.212566
Mplkip	7.98243	7.97764	8.42128	8.42881	8.54005	8.52143	-0.00479834	0.00752232	-0.018612
Kif11	10.244	10.5724	10.3528	10.4429	10.4662	10.4553	0.328469	0.0900177	-0.0108981
Rpa3	7.93885	8.17484	8.04342	8.70459	7.91973	7.6862	0.235991	0.661172	-0.233527
Mlkl	2.92509	2.8029	3.02777	3.36753	2.83572	2.93185	-0.122187	0.339756	0.0961337
Phox2b	4.67837	4.6309	4.65713	4.73497	4.77949	4.69753	-0.0474735	0.0778383	-0.0819609
Tnpo3	10.7598	10.8475	10.7341	10.7256	10.8599	10.7118	0.0877379	-0.00857493	-0.148078
Ttll5	8.29393	8.61038	7.89041	8.04699	7.78783	7.93117	0.316457	0.156574	0.143335
Zfp715	5.56978	6.24096	5.45078	5.5947	5.56869	5.47061	0.67118	0.143918	-0.0980805
Retn	5.34129	5.16924	5.47983	5.02135	5.4023	5.16221	-0.172052	-0.458475	-0.240082
Acp4	5.84066	5.72456	5.78954	5.66778	5.70732	5.74131	-0.116097	-0.121757	0.0339896
Cdh23	6.57804	5.59671	5.43417	5.46135	5.34785	5.73226	-0.981325	0.0271765	0.384407
Rps5	11.4622	11.5278	12.2305	12.1762	12.197	12.297	0.0655972	-0.0542965	0.100062
Podnl1	6.26387	6.10647	6.20648	5.85697	6.08871	6.22837	-0.157401	-0.349507	0.139665
Adgrl1	8.6018	8.62086	8.1109	8.24157	7.92666	8.0957	0.0190573	0.130677	0.169047
Amotl1	6.60473	6.05825	6.32437	5.91103	6.48591	6.96365	-0.546483	-0.413346	0.47774
2200002J24Rik	4.51616	4.93033	4.26941	4.85387	4.5981	4.86901	0.414171	0.584462	0.270913
Etv5	4.63168	5.91878	5.25679	5.11203	5.44222	5.28265	1.2871	-0.144759	-0.159568
Tmem190	5.02103	4.98845	4.8791	4.7764	4.88886	5.03829	-0.0325839	-0.102706	0.149425
Gfod2	6.55607	6.32542	6.55368	6.25174	6.48836	6.5234	-0.230646	-0.301941	0.0350421
Enkd1	7.76219	7.62311	7.90943	7.77507	7.95129	8.0097	-0.139087	-0.134361	0.0584128
4933405L10Rik	5.76549	5.20015	5.10828	5.38542	5.71378	5.16521	-0.565348	0.277139	-0.548566
Atp6v0d1	9.02888	9.21779	8.94335	9.20498	9.07917	9.23511	0.188906	0.26163	0.155938
Ptprs	9.43893	9.75622	9.44749	9.69106	9.1889	9.51918	0.317286	0.24357	0.33028
Slc41a1	7.39236	7.08358	6.93303	6.94753	7.02451	6.98753	-0.30878	0.0144973	-0.0369726
Fer1l4	4.87162	4.80182	4.9756	4.9945	4.86091	4.79771	-0.0698088	0.0189022	-0.0632044
4931406B18Rik	4.56676	4.47811	4.6576	4.58965	4.62796	4.66446	-0.0886487	-0.06795	0.0365028
Iglon5	5.42127	5.62261	5.60671	5.4795	5.62646	5.8213	0.201334	-0.127206	0.194836
Igf2bp1	3.6836	3.5561	3.89786	3.69713	3.68496	3.68454	-0.1275	-0.200737	-0.000419448
B4galnt2	4.19139	3.81032	4.19647	4.06438	4.14358	4.05266	-0.381069	-0.132088	-0.0909167
Zfp651	6.23609	6.23244	6.20628	6.34018	6.37812	6.59201	-0.00365691	0.133898	0.213891
Nelfb	8.88208	8.51407	8.87559	8.8871	9.14428	8.90186	-0.368009	0.0115121	-0.242417
Card14	5.73167	5.59796	5.70298	5.81297	5.71854	5.75414	-0.133713	0.109991	0.0356033
Tmem175	7.28598	7.45337	7.36296	7.51434	7.59054	7.45542	0.16739	0.151375	-0.135122
Bcas1	4.14986	3.96514	3.94752	3.81668	3.90397	3.70437	-0.184717	-0.130839	-0.199603
Tango2	7.86102	7.97192	7.95784	8.03703	8.1136	8.03328	0.110903	0.0791974	-0.080314
Aldh1a2	3.93312	3.70225	3.92808	3.87761	3.50627	3.53904	-0.230875	-0.0504643	0.0327663
Ndufs2	9.75941	9.75508	10.1341	10.2111	10.1382	10.1627	-0.00433112	0.0769243	0.0244968
Snx31	5.23531	5.11467	5.39091	5.30943	5.46801	5.27497	-0.120642	-0.0814871	-0.193045
Atraid	8.21395	8.17177	8.38477	8.35085	8.46454	8.6524	-0.0421779	-0.0339211	0.187864
Cad	10.2508	9.70598	10.1206	9.66577	10.0992	9.83667	-0.544816	-0.45484	-0.262574
Lypd8	4.62841	4.53021	4.60463	4.55581	4.60265	4.55381	-0.0982007	-0.048818	-0.0488424
Sh3bp5l	8.38315	8.26511	8.1259	8.39805	8.34854	8.4842	-0.118038	0.27215	0.135664
1810065E05Rik	3.34406	3.41539	3.3442	3.70874	3.27549	3.44258	0.0713271	0.364543	0.167091
Atad1	10.1117	10.2521	9.96565	10.1122	10.0711	9.74474	0.140405	0.146549	-0.326349
Pten	10.2292	10.9332	10.0734	10.6913	9.96857	9.8439	0.703993	0.617913	-0.124673
Pea15a	5.40721	5.84979	5.59853	5.7528	5.48869	5.67209	0.442577	0.154271	0.183405
Tnfaip8l2	7.13164	7.24598	7.07919	7.00819	6.7757	7.04134	0.114337	-0.0709958	0.265641
Trnt1	9.15683	8.67763	8.79202	8.68443	9.09264	8.70752	-0.479196	-0.107594	-0.385117
Ly6g6e	6.36396	5.82107	6.37912	6.11425	6.10387	6.24078	-0.542888	-0.264872	0.136908
Ehmt2	9.49811	9.46738	9.55971	9.54377	9.40523	9.53656	-0.0307265	-0.0159424	0.13133
Elof1	9.93929	9.70521	9.82496	9.84109	9.8562	9.84173	-0.234083	0.0161273	-0.0144697
Med16	8.6202	8.3597	8.35247	8.28174	8.3877	8.31841	-0.260499	-0.0707209	-0.0692974
St3gal1	8.90829	9.31465	7.97278	8.37186	7.8029	7.6445	0.406362	0.399075	-0.158396
Tmem259	8.87062	8.8293	9.03706	9.12812	9.02181	9.15475	-0.0413263	0.0910666	0.132946
Rnf170	4.6718	5.27166	3.89651	4.63788	3.93267	3.45144	0.599855	0.741371	-0.481226
Clip3	5.08196	4.8538	5.28601	5.26242	5.23244	5.16966	-0.228163	-0.0235972	-0.0627797
Myl2	4.74453	4.5135	4.72916	4.81373	4.70109	4.71836	-0.231024	0.084573	0.0172653
Dedd	8.29357	8.47554	8.34122	8.43923	8.3554	8.35396	0.18197	0.0980076	-0.00144006
Mcemp1	4.42749	4.21032	4.52186	4.22741	4.49006	4.22512	-0.217169	-0.294455	-0.264936
Nit1	7.40474	7.48323	7.63916	7.56592	7.6764	7.75024	0.0784845	-0.0732394	0.073839
Pax5	4.90455	4.95186	5.04486	4.8718	5.23585	4.97419	0.0473149	-0.173056	-0.26166
Prdm15	7.7952	7.78066	7.66569	7.8363	7.8088	7.76363	-0.0145354	0.170607	-0.0451611
Rnf168	9.66952	9.65254	9.17713	9.13278	9.29822	9.22543	-0.0169787	-0.0443426	-0.0727865
Tctex1d2	3.04455	3.20587	3.24425	3.10265	3.24859	2.85322	0.161317	-0.141595	-0.395373
Chp1	9.4739	9.73687	9.73462	10.0093	9.78814	9.85911	0.26297	0.274713	0.070973
Sval2	2.71432	2.52356	2.75685	2.74026	2.57511	2.43231	-0.190762	-0.0165868	-0.142803
Trpv4	5.46959	5.38245	5.63946	5.40595	5.32577	5.54206	-0.0871359	-0.233504	0.216283
Klhl3	5.3147	5.9054	5.45284	5.81897	5.5034	5.49735	0.590694	0.366127	-0.00604848
Tvp23b	8.28984	8.19064	8.48916	8.56977	8.42816	8.21656	-0.0991998	0.0806152	-0.211605
Dnajc7	10.7016	10.9256	10.7179	10.8606	10.7169	10.6616	0.22402	0.142726	-0.055378
Zfp385c	6.17535	5.86015	6.17124	6.04645	6.28713	6.21287	-0.315194	-0.124788	-0.0742571
Cacybp	11.8539	11.5708	11.7948	11.4781	11.9256	11.6185	-0.283106	-0.316726	-0.307101
Cluap1	8.01929	8.22766	8.09985	7.93579	8.08772	7.89494	0.208362	-0.164062	-0.192771
Zswim7	7.25447	6.60054	7.55437	7.44855	7.9622	7.66024	-0.653933	-0.105815	-0.301964
Pigl	8.02151	7.58129	7.84133	7.58103	7.97278	7.67695	-0.440223	-0.260301	-0.295823
Ndufa2	8.70897	8.63157	9.25644	9.07848	9.36133	9.29134	-0.0774034	-0.177952	-0.0699893
Glis2	6.13418	5.83716	5.99209	5.95396	5.91026	6.04213	-0.297022	-0.0381299	0.131879
Cox6c	10.8435	10.9117	11.5425	11.4801	11.3246	11.5041	0.0681992	-0.0623304	0.179503
Bicc1	4.68015	4.32613	4.74417	4.79459	4.58824	4.78517	-0.354016	0.0504193	0.196925
Ube2z	9.17845	9.03345	9.21949	9.22309	9.12069	9.37594	-0.145002	0.00360266	0.255243
Gip	5.89358	5.02669	5.42398	5.26192	5.43033	5.28822	-0.86689	-0.162062	-0.142109
Tmem87b	7.47572	7.82623	6.95621	7.72115	7.34123	7.27603	0.350514	0.764941	-0.0651987
Anapc1	10.374	10.3423	10.2886	10.2796	10.3184	10.2411	-0.0316418	-0.0090682	-0.0773459
Mertk	4.44805	4.17033	4.71582	4.41302	4.56746	4.30844	-0.277726	-0.302804	-0.259026
Tsg101	8.12172	8.33107	8.04676	8.38397	8.11672	8.22276	0.209352	0.337208	0.106037
Hps5	7.46838	7.6567	7.13545	7.54878	7.32304	7.40893	0.188311	0.413331	0.0858808
Map3k4	7.71711	7.68975	7.91834	7.89963	8.08247	7.8707	-0.0273632	-0.0187035	-0.211771
Piezo1	8.47698	8.58693	8.16734	8.37578	8.11391	8.04915	0.10995	0.208448	-0.0647594
Blk	5.1082	4.92983	5.05708	5.11141	5.0556	4.83771	-0.17837	0.0543303	-0.217888
Rnf166	7.47685	8.1602	7.14428	8.01847	7.08377	7.49492	0.68335	0.874187	0.411148
Ankrd28	9.3509	9.43551	9.12505	9.39976	9.10226	9.11697	0.0846068	0.274711	0.0147176
Ankrd52	9.04877	9.04666	8.37641	8.50613	8.27717	8.35005	-0.00211688	0.12972	0.0728821
Pkd2l2	3.69493	3.99116	4.00987	3.94299	4.04053	3.89348	0.296229	-0.0668832	-0.147045
Srp19	8.45892	8.53597	8.30555	8.41637	8.41229	8.39108	0.0770525	0.110826	-0.0212169
Tmbim7	4.30916	3.89864	4.15416	3.94782	4.0307	4.34469	-0.410525	-0.206339	0.313985
Clec4f	5.07029	4.92116	5.38361	5.37823	5.09065	5.44199	-0.149137	-0.00537058	0.351342
Klra17	2.68748	2.39946	2.61691	2.35697	2.44	2.57381	-0.288015	-0.259944	0.133808
Rbsn	7.64257	7.76295	7.75056	7.64527	7.8391	7.7289	0.120381	-0.105286	-0.110206
Mrps25	7.58614	7.22817	7.24566	7.21889	7.49026	7.29255	-0.357967	-0.0267739	-0.197706
Dguok	6.86982	6.83934	7.504	7.40307	7.51457	7.57076	-0.0304858	-0.100924	0.0561927
Camta1	4.83637	4.95359	4.85958	4.93258	4.75014	4.73016	0.117223	0.0730013	-0.0199858
Csf1	4.01342	4.37083	4.21358	4.24889	4.21327	4.25858	0.357416	0.0353047	0.0453107
Strip1	7.92074	8.0305	7.68122	7.93601	7.87727	7.84118	0.109758	0.254787	-0.0360912
Kif1a	5.03672	4.87482	5.00969	5.12079	4.97718	4.86134	-0.161896	0.111094	-0.11584
Alx3	5.85363	5.76106	5.92206	5.92454	5.96731	6.18336	-0.0925722	0.00248717	0.216054
Slc25a11	8.58792	8.39162	9.03314	8.92059	9.10057	9.07743	-0.196304	-0.112547	-0.023138
Chrne	5.78788	5.27841	5.52662	5.70008	5.46897	5.49866	-0.509467	0.173464	0.0296953
Cmc2	8.50906	8.72756	8.94603	9.01482	8.9428	8.85885	0.218502	0.0687876	-0.0839488
Chfr	9.07087	9.56143	9.08928	9.33513	9.15809	9.24649	0.490563	0.245852	0.0884045
Ceacam16	5.06285	4.84445	4.65685	4.82278	4.94337	5.1815	-0.218399	0.165935	0.238123
Hoxa2	2.23214	1.90617	2.02334	2.17667	1.98971	1.99881	-0.325975	0.153337	0.00909502
Adam28	4.30098	4.0133	3.7442	3.78229	3.96979	3.89661	-0.287678	0.0380938	-0.0731751
Ankrd53	4.28482	4.01198	4.30208	4.21079	4.21908	4.0991	-0.272835	-0.0912808	-0.119979
Tex261	8.98337	8.78121	8.91266	9.04841	9.07937	9.1283	-0.202156	0.13575	0.0489254
Fam120b	6.74944	7.00892	6.63534	6.82458	6.78943	6.79869	0.259483	0.189247	0.00926275
Tbp	8.65662	8.72098	8.68106	8.72832	8.71923	8.78276	0.0643606	0.0472539	0.0635333
Psmb1	8.96384	9.09789	9.31246	9.25128	9.37165	9.32056	0.134048	-0.0611792	-0.0510918
Pdcd2	7.9968	8.0795	8.06081	8.0679	8.15025	8.10725	0.0827009	0.00709406	-0.0429978
Dll1	5.13125	5.04825	5.36727	4.84474	4.92008	5.1585	-0.0830048	-0.522532	0.23842
Nol3	6.02302	6.02266	5.80825	6.00664	5.85311	5.7625	-0.000356177	0.19839	-0.0906124
Fhod1	6.56254	6.85207	6.37239	6.65724	6.542	6.59978	0.289525	0.284859	0.0577734
Plekhg4	5.02488	5.10382	5.25667	5.0854	5.10731	5.13334	0.0789391	-0.171272	0.0260307
Slc9a5	6.39798	6.77332	5.97334	6.12389	6.08	6.19524	0.375346	0.150555	0.115239
Elmo3	6.28324	6.54285	5.84689	5.99697	5.77368	5.99208	0.259606	0.150085	0.218399
Stc1	8.08052	7.71911	7.4964	6.60118	7.44756	6.81669	-0.361406	-0.895212	-0.630866
4931428F04Rik	7.06918	7.17768	6.508	6.80146	6.56098	6.73171	0.108493	0.293464	0.170733
Tppp3	5.73021	5.17405	5.58534	5.71598	5.23637	5.6223	-0.556165	0.130642	0.385929
Msh3	8.98547	9.30285	8.57719	8.79155	8.80161	8.74465	0.317383	0.214365	-0.0569621
Adamts13	5.18273	5.26223	5.32379	5.05122	5.39915	5.1519	0.0795058	-0.272575	-0.24725
Tmem208	7.84302	7.76694	8.05689	7.87083	8.07372	8.00549	-0.0760813	-0.186055	-0.0682326
E2f4	9.7243	9.8696	9.86994	9.60724	9.64806	9.83506	0.145297	-0.262701	0.186993
Surf4	9.52943	9.70475	9.77659	9.85441	9.88604	10.0707	0.175314	0.0778225	0.184643
Surf2	8.16371	7.86117	8.40345	8.12301	8.55241	8.26086	-0.302541	-0.280437	-0.291552
Dnajb9	3.95289	4.26015	2.73144	4.06097	3.46404	3.24766	0.307255	1.32952	-0.21638
Naf1	7.56458	7.5721	7.50152	7.28024	7.92905	7.42923	0.00751475	-0.221284	-0.499823
Yes1	3.00483	3.04614	3.31263	3.29756	3.22629	3.19646	0.0413082	-0.0150735	-0.0298303
Ppp1cb	10.7863	10.9225	10.8703	10.8219	10.8713	10.8326	0.136185	-0.0483833	-0.0386893
Gorasp2	9.79033	9.85698	9.81298	9.75633	9.89247	9.85854	0.0666422	-0.0566562	-0.0339241
Tsen15	5.89148	6.39829	7.21492	6.20662	6.30153	7.13677	0.506812	-1.00831	0.835247
Oc90	4.34716	4.51357	4.39887	4.57864	4.13994	4.67751	0.166407	0.17977	0.537571
Ddx19a	8.94952	8.98353	9.07118	9.03136	9.11512	9.09925	0.0340083	-0.0398245	-0.0158688
Galns	7.4876	7.87234	7.54517	7.71546	7.67739	7.35768	0.384739	0.170283	-0.319709
Gata2	5.61163	5.28878	5.60533	5.50694	5.45584	5.46571	-0.322858	-0.0983902	0.00986588
C8g	5.89714	5.64711	5.81082	5.88732	5.9065	5.70661	-0.250027	0.0765018	-0.199886
Entpd2	5.06223	4.71326	5.4566	4.8382	5.05479	5.33228	-0.348969	-0.618399	0.277481
Rabl6	8.9414	8.99477	9.03215	9.00795	9.14053	9.07914	0.0533677	-0.024205	-0.0613961
Ptgds	5.62735	5.1892	5.73131	5.5213	5.43246	5.30269	-0.438142	-0.21001	-0.129774
Edf1	8.83273	8.84907	9.14501	9.2383	9.19311	9.28419	0.0163354	0.0932832	0.0910825
Clic3	5.22485	5.17261	5.05494	5.12941	5.11953	5.2583	-0.0522372	0.0744693	0.138776
Npdc1	4.56774	4.41196	4.72555	4.5109	4.62575	4.7906	-0.155783	-0.214657	0.164857
Fbxw5	9.20814	9.05172	8.96391	8.99021	9.01539	9.17023	-0.156414	0.0263043	0.154844
Slc25a13	6.12442	6.13399	6.70847	6.56509	6.84597	6.38115	0.00957419	-0.143377	-0.464819
Ube2i	10.0283	10.2294	10.022	10.2476	9.85371	10.4036	0.201149	0.225624	0.549846
Tsr3	9.02993	8.7489	9.29709	9.28886	9.40445	9.26998	-0.281027	-0.00823526	-0.134471
Unkl	7.71788	7.85157	7.44039	7.4441	6.98576	7.2681	0.133694	0.00370979	0.282345
Lrrk1	5.19335	5.04712	5.45506	5.26257	5.46772	5.55383	-0.146223	-0.192489	0.0861069
Aldh1a3	5.14658	4.76567	5.20124	4.7821	5.11518	4.95437	-0.38091	-0.419136	-0.16081
Actn1	10.1427	10.2484	10.0389	10.1531	10.0432	10.2327	0.105693	0.114289	0.189498
Sirt2	8.57159	8.87448	8.67549	8.84611	8.65966	8.8093	0.302891	0.170618	0.149639
Hnrnpl	11.4265	11.4714	11.3519	11.254	11.2348	11.3074	0.0449193	-0.0978362	0.0726202
Nolc1	10.1794	10.082	10.3153	9.99605	10.315	10.1944	-0.0974748	-0.319284	-0.120553
Casd1	8.6857	8.92786	8.57484	8.82234	8.65079	8.55572	0.242165	0.247497	-0.0950699
Cnksr3	6.76397	6.65588	6.36467	6.3545	6.31537	6.2553	-0.108094	-0.0101737	-0.0600717
Mtmr1	8.01082	8.28691	7.87784	8.07782	8.18772	7.92124	0.276092	0.199978	-0.266487
Hmgb3	8.61807	8.39085	8.86686	8.40824	8.68282	8.96736	-0.22722	-0.458612	0.28454
Map2	4.12154	4.14703	4.30096	3.91543	4.20829	4.08121	0.0254841	-0.385531	-0.127073
Cyp2j9	3.82868	3.47065	3.779	3.61241	4.02122	3.9535	-0.358026	-0.166591	-0.067722
Nipsnap3a	3.97349	4.0497	4.16855	4.20473	4.1255	4.27449	0.0762041	0.0361738	0.148997
Abca1	4.20433	4.2773	4.37403	4.21061	4.27722	4.15339	0.0729675	-0.16342	-0.123835
Nipsnap3b	7.11943	7.48003	7.50253	7.47658	7.6801	7.46813	0.360598	-0.0259509	-0.211969
Lage3	8.24898	7.75508	7.99187	8.05162	8.08237	7.80508	-0.493902	0.0597461	-0.277291
Gdi1	9.86516	10.0329	9.70708	9.87883	9.71282	9.83146	0.167755	0.171756	0.118641
Sash1	5.20101	5.16737	5.38582	5.28	5.41305	5.51629	-0.033639	-0.105826	0.103243
Gadd45b	5.24877	5.61194	5.54301	5.52935	5.55242	5.19335	0.363167	-0.0136597	-0.359073
Slamf6	8.73346	7.99518	8.21844	8.05068	8.50087	9.50595	-0.738283	-0.167761	1.00508
Slamf1	7.14911	7.74626	7.05448	7.58153	6.97102	7.18565	0.597149	0.527051	0.21463
Zdhhc12	7.85426	7.47792	7.92615	7.88989	8.06911	7.99899	-0.376337	-0.0362551	-0.0701184
Endog	5.45828	5.09061	5.77018	5.5297	5.77973	5.81575	-0.367673	-0.240481	0.0360191
Cybb	3.77851	3.8658	4.00278	3.82863	3.95249	4.21694	0.087287	-0.174148	0.264447
Golga7	9.66959	9.86261	9.85822	9.86159	9.88715	9.88498	0.193023	0.00337502	-0.00216882
Xk	7.05617	7.398	7.05312	6.96173	7.25623	6.89723	0.341835	-0.0913868	-0.358995
Pcolce2	3.44908	3.33928	3.6624	3.63976	3.49751	3.56077	-0.109791	-0.0226376	0.063255
Cd48	8.137	8.16823	8.28969	8.38257	8.21633	8.26692	0.0312303	0.0928836	0.0505934
Clpx	8.58926	8.38839	8.3432	8.4384	8.52353	8.23412	-0.200861	0.095202	-0.289405
Trabd	8.32932	8.28824	8.15682	8.0116	8.27781	8.24236	-0.0410851	-0.145217	-0.035446
Mov10l1	4.47887	4.42871	4.576	4.51126	4.43797	4.55362	-0.0501627	-0.0647453	0.115648
Dennd6b	7.46516	7.39406	7.15548	7.20696	7.27917	7.31609	-0.071105	0.0514797	0.0369139
Cd83	4.39399	4.61005	4.75851	4.77552	4.6927	4.61087	0.216063	0.0170052	-0.0818327
Cltrn	2.90765	2.70242	3.17968	2.9718	2.86915	3.17431	-0.205236	-0.207881	0.30516
Ace2	3.07694	2.92793	2.90108	3.21515	3.03273	3.02824	-0.149011	0.314072	-0.00449009
Gzmb	3.77265	3.73064	4.10551	4.03763	3.86492	3.80345	-0.0420052	-0.0678761	-0.0614641
Gzmn	3.09212	2.66322	2.83481	2.74112	2.97624	2.66677	-0.428898	-0.0936909	-0.309472
C4a	4.88067	5.08267	4.50194	4.54714	4.84645	4.33092	0.202008	0.0452055	-0.515527
Ager	7.2417	7.57072	6.97725	7.10155	6.8757	6.91524	0.329017	0.124291	0.0395474
Atf6b	8.17867	7.89185	8.38324	8.29623	8.36584	8.3472	-0.286811	-0.0870069	-0.0186431
Egfl8	7.29589	6.91315	7.22659	6.99942	7.08392	7.11692	-0.382734	-0.22717	0.0329977
Notch4	5.76615	5.63055	5.84683	5.93135	5.88178	5.85791	-0.135593	0.0845148	-0.0238626
Prrt1	6.45738	6.64255	6.28544	6.41774	6.06842	6.39027	0.185174	0.1323	0.321847
Rnf5	8.66825	8.66452	8.93147	9.05707	8.97366	9.06416	-0.00373185	0.1256	0.0904993
Fam163a	4.43279	4.50525	4.36003	4.32618	4.12433	4.34108	0.0724517	-0.0338436	0.216753
Cacfd1	7.13262	7.25797	7.12962	7.31633	7.25926	7.08607	0.125354	0.186705	-0.173192
Hivep2	5.58283	6.78129	4.93922	6.21008	5.09773	5.63719	1.19846	1.27087	0.539458
2310057J18Rik	3.25418	2.79633	3.22407	3.06941	2.86641	2.91412	-0.457844	-0.154659	0.0477083
Arnt	9.1459	9.34043	8.99568	9.23502	9.00972	9.01714	0.194529	0.239334	0.00742006
Itga2	4.75326	4.51948	4.74103	4.44026	4.58365	4.75272	-0.233774	-0.300766	0.169068
Mocs2	7.66602	7.57244	7.28806	7.41598	7.48906	7.32591	-0.0935772	0.12792	-0.16315
Nat9	5.96263	5.82962	6.07523	6.07192	6.27427	6.00417	-0.133015	-0.00331305	-0.270097
Lpl	4.03829	3.95991	4.02179	4.14686	4.19592	4.18617	-0.0783796	0.125065	-0.00974778
Atp6v0e	9.1962	9.15124	9.61757	9.70206	9.62856	9.61906	-0.0449572	0.0844951	-0.00950504
Nkx2-5	6.79388	6.59654	7.12085	6.87185	6.79123	6.98332	-0.197343	-0.248995	0.19209
Zfp318	6.24677	6.75089	6.07871	6.38768	5.99165	5.89641	0.50412	0.308964	-0.0952395
Ttbk1	5.87871	5.62105	5.98021	5.93381	5.76117	6.05084	-0.257664	-0.046397	0.28967
Srf	8.60355	8.39929	8.0331	8.18677	8.14801	8.1894	-0.204269	0.153674	0.0413905
Gata3	9.94746	10.8175	9.62176	9.9627	9.56141	9.32509	0.870044	0.340936	-0.23632
Gata5	5.58565	5.34963	5.89588	6.0098	5.84107	5.83322	-0.236022	0.113925	-0.00784844
Lama5	6.14056	5.92996	6.10551	6.0828	5.9612	6.04584	-0.210603	-0.0227101	0.0846387
Steap1	3.53448	3.70223	3.70994	4.09834	3.60144	3.68183	0.167751	0.388404	0.0803875
Steap2	3.78961	3.37943	3.96964	3.59909	3.65881	3.80426	-0.410172	-0.370552	0.145445
Hspa8	13.0407	13.1733	13.3768	13.362	13.4678	13.365	0.132637	-0.0147698	-0.102842
Serac1	6.78257	7.31128	6.55884	6.92946	6.68256	6.59863	0.528711	0.370616	-0.0839308
Awat1	4.62441	4.73208	4.80269	4.56911	4.70047	4.81892	0.107663	-0.23358	0.118448
Pdzd11	7.96884	7.91154	8.1135	7.80573	8.15622	8.14884	-0.0572937	-0.307772	-0.00738126
Psma2	10.1842	10.2404	10.4458	10.3313	10.4594	10.3721	0.0562475	-0.114467	-0.0872489
Mrpl32	8.15686	7.98302	8.31713	8.20267	8.17925	8.19889	-0.173841	-0.114457	0.019637
Setdb1	9.23659	9.22905	8.97422	8.92333	9.00955	8.96606	-0.00753976	-0.0508928	-0.0434859
Anxa9	4.97493	5.14772	5.0436	4.86475	5.13926	5.086	0.172791	-0.178851	-0.0532588
Arnt2	5.35341	5.16878	5.51467	5.44221	5.4564	5.28186	-0.184625	-0.072457	-0.17454
Prune1	6.61382	6.8542	6.36245	6.50106	6.25957	6.26741	0.240377	0.138612	0.00783433
Cers2	10.2556	10.2338	10.2901	10.3234	10.3715	10.3368	-0.0217985	0.0333467	-0.0346892
Nlrp5	4.54765	4.17361	4.68187	3.91403	4.30034	5.09767	-0.374039	-0.767836	0.797323
Capza2	10.5084	10.5792	10.6804	10.5252	10.7464	10.602	0.0708333	-0.155194	-0.144389
Plekho1	7.26948	7.66503	6.83789	7.53951	6.86704	6.97451	0.395553	0.701625	0.107478
Vps45	7.41183	7.85257	7.57917	7.974	7.68872	7.68325	0.440738	0.394829	-0.00547169
Prpf3	8.72367	8.77681	8.60976	8.64719	8.80163	8.70965	0.0531373	0.0374353	-0.0919769
Anp32e	11.3484	11.4389	11.406	11.3795	11.4195	11.4513	0.0905191	-0.0264485	0.0317678
Aph1a	6.43782	7.11432	5.89228	5.69333	6.1617	5.34423	0.676495	-0.198956	-0.817474
Tab2	10.0773	10.1681	9.53152	9.69533	9.45096	9.58641	0.090768	0.163812	0.13545
Ppil4	8.47245	8.88178	8.39428	8.45224	8.50793	8.36549	0.409328	0.0579625	-0.142442
Cnih1	9.14436	9.24955	9.36456	9.35882	9.32732	9.47705	0.105198	-0.00574673	0.149724
Eps8	5.78524	5.07391	4.92527	4.84477	5.24077	5.28165	-0.711329	-0.0804944	0.040886
Med22	8.01256	7.92329	8.06752	8.21028	8.1447	8.01498	-0.089272	0.142761	-0.129719
Abo	3.70671	3.74976	3.81681	3.85549	3.38123	3.5816	0.0430474	0.0386772	0.200371
Surf1	7.74875	7.93518	7.86618	7.9303	8.01137	7.87424	0.186426	0.0641161	-0.137128
Med28	7.83268	8.10009	7.99203	8.04284	8.18777	8.14027	0.267414	0.050812	-0.0475059
Qdpr	9.84939	9.34958	10.1493	9.83915	10.3209	10.0618	-0.499814	-0.310145	-0.259081
Gnrh1	6.35377	6.34983	6.29576	6.13982	5.95146	6.23305	-0.00394029	-0.155942	0.281593
Tnr	4.64616	4.35605	4.45478	4.34264	4.52562	4.55817	-0.290109	-0.112139	0.032548
Sqstm1	9.66806	9.54877	9.8773	9.95743	9.91617	9.95151	-0.119292	0.08013	0.03534
Nfe2l2	8.98801	9.26143	8.95986	8.94467	9.17658	8.9023	0.273421	-0.0151857	-0.274276
Rxrg	3.90285	3.80247	3.9442	3.75621	4.08815	4.14017	-0.100378	-0.187986	0.052022
Rxra	6.85822	6.82356	7.04286	6.89729	7.24022	6.96078	-0.03466	-0.145565	-0.279444
Adamtsl4	5.95172	5.80955	5.85032	5.85568	5.81353	5.89661	-0.142163	0.00536679	0.0830796
Fcrls	3.87957	3.582	4.06489	3.86703	3.71995	3.87862	-0.297578	-0.197852	0.158672
Cd5l	3.42275	3.19184	3.17328	3.09224	3.28848	3.31504	-0.230904	-0.0810375	0.0265688
Prpsap1	9.14666	9.10614	9.49316	9.38059	9.69712	9.53966	-0.0405247	-0.112568	-0.157455
Fam184b	5.53145	5.36842	5.8243	5.65814	5.6227	5.68925	-0.163027	-0.166155	0.0665431
Ncapg	9.74789	10.132	9.97954	10.0846	10.1095	10.0102	0.384115	0.105083	-0.0993482
Lcorl	6.89507	7.53943	6.87173	7.12135	6.93382	6.87724	0.644364	0.249619	-0.0565746
Lta4h	9.20171	9.73331	9.91084	9.91473	9.91061	9.96485	0.531598	0.00389059	0.0542419
Amdhd1	5.08728	4.52809	4.87251	4.63452	4.91733	5.01912	-0.559193	-0.237991	0.101786
Dstn	7.8834	8.17002	8.00696	8.17223	8.24403	8.20203	0.28662	0.165265	-0.0419953
Macroh2a1	10.7266	10.7324	10.5063	10.5468	10.5191	10.5245	0.00583775	0.0404936	0.00531459
Gtf2ird2	6.55486	6.5551	6.48221	6.6015	6.70914	6.65442	0.000237548	0.119287	-0.0547202
Bola1	7.21343	7.28526	7.58876	7.62182	7.67583	7.52899	0.0718319	0.0330603	-0.146839
Castor2	4.95699	5.2708	5.16487	5.06637	4.78297	5.06224	0.313815	-0.098499	0.279275
Fcgr1	4.48236	4.52075	4.8279	4.62641	4.49939	4.53797	0.0383921	-0.201488	0.0385806
Ncf1	5.543	5.13485	5.56656	5.63386	5.49818	5.4342	-0.408151	0.0673051	-0.0639756
Wnt11	5.30927	5.17749	5.30728	5.28452	5.23461	5.27584	-0.131788	-0.0227613	0.0412328
Adss	10.2015	10.0225	10.1911	10.0501	10.4525	10.0889	-0.179005	-0.141002	-0.36357
1700016C15Rik	3.6121	3.75105	3.34496	3.25919	3.63889	3.49257	0.138956	-0.0857661	-0.146319
Il17rb	7.70994	7.90581	7.41532	7.34301	7.52835	8.12035	0.19587	-0.0723063	0.592001
Cacna1d	5.60351	5.27248	5.73326	5.48987	5.54508	5.89809	-0.331037	-0.243389	0.353001
Chdh	9.49646	8.95257	9.55925	9.19787	9.77448	10.2068	-0.543895	-0.361378	0.432364
Actr8	8.66154	8.55521	8.8034	8.85304	8.9464	8.89551	-0.106331	0.0496411	-0.0508889
Lrrc27	5.75383	6.20839	5.53847	6.34833	5.75396	5.17023	0.45456	0.809865	-0.583734
Stk32c	4.4246	4.25181	4.59501	4.17922	4.59256	4.40553	-0.172797	-0.415785	-0.187031
Fnta	7.90183	8.17422	8.10133	8.1775	8.36108	8.24595	0.272394	0.0761679	-0.115123
Mtrex	10.4148	10.2745	10.4326	10.3692	10.5687	10.3913	-0.140246	-0.0634496	-0.177343
Lbp	5.05624	4.99776	4.99837	4.98514	5.06916	5.19593	-0.0584782	-0.0132274	0.126768
Celsr1	8.55243	8.65647	8.09847	8.3757	8.0512	8.0806	0.104044	0.277229	0.0294013
Fli1	9.4887	9.8884	9.48586	9.76542	9.43562	9.65218	0.399701	0.279561	0.216568
Stard13	4.69315	4.30418	4.52175	4.28092	4.46181	4.33705	-0.388965	-0.240828	-0.124762
Tenm1	3.29799	2.99171	3.49467	3.52775	3.68603	3.35889	-0.306277	0.0330829	-0.32714
Camk1g	6.92057	7.40894	7.36865	7.43931	7.18056	7.02794	0.488378	0.0706597	-0.152622
Utp25	9.92172	9.81293	9.67104	9.54823	9.61875	9.45391	-0.108786	-0.122813	-0.164835
Hsd11b1	6.01253	6.72949	6.18386	6.39005	6.10563	6.39781	0.716968	0.206187	0.292177
Syt14	7.74877	8.25898	6.89067	7.18695	6.78576	6.69755	0.510219	0.296276	-0.0882154
H2-M3	6.02573	6.21894	6.18828	6.01341	5.81105	6.11949	0.193204	-0.174864	0.308442
Lonrf3	4.67969	4.27042	4.22951	4.27976	4.22183	4.93772	-0.409275	0.0502549	0.715895
Atp5e	9.12563	8.87618	9.1154	8.91048	9.08904	9.14624	-0.249441	-0.204922	0.057199
Nelfcd	8.54665	8.56507	8.7895	8.82979	8.71107	8.83495	0.0184261	0.0402849	0.123874
Tubb1	5.82261	5.7263	5.89554	5.85362	5.79526	6.1732	-0.0963145	-0.0419214	0.377937
Ctsz	10.049	9.52454	10.1022	10.0199	10.1845	10.0455	-0.524475	-0.0823502	-0.139014
Prelid3b	9.06308	9.19797	9.31909	9.16235	9.33718	9.2062	0.134884	-0.15674	-0.130983
Sertad4	7.79567	7.58173	6.94381	6.87208	6.85788	7.36681	-0.213943	-0.0717303	0.508937
H2-M2	3.50333	3.12326	3.54848	3.26932	3.56295	3.35403	-0.380064	-0.279169	-0.20892
Ube2a	7.76418	8.00079	7.97526	7.92233	8.15204	7.98043	0.236611	-0.0529346	-0.171608
Atp1b4	4.15209	4.08551	4.36375	4.45074	4.22564	4.27849	-0.0665779	0.0869912	0.0528529
Ppdpf	10.5466	10.3138	10.6446	10.5503	10.6893	10.552	-0.232768	-0.0942311	-0.137285
Kcnq2	4.80106	4.5452	4.86454	4.89588	4.72729	4.82814	-0.255865	0.031344	0.100853
Eef1a2	6.49068	6.27692	6.7656	6.50388	6.63026	6.78269	-0.213765	-0.261726	0.152423
Col20a1	5.98448	5.82215	6.15487	5.91878	5.8617	6.00686	-0.162329	-0.236083	0.145155
Pls3	3.40854	3.34309	3.34043	3.28019	3.37745	3.5327	-0.0654532	-0.0602417	0.155252
Mpped2	4.37811	4.14261	4.30698	4.37516	4.4236	4.52845	-0.235501	0.0681813	0.10485
Nkap	7.90787	7.93937	7.72873	7.77556	8.08048	7.92956	0.0314995	0.046832	-0.150919
Ndufa1	8.62852	8.73614	8.82168	8.83963	8.70151	8.73358	0.107628	0.0179536	0.0320744
Wt1	5.62144	5.20154	5.88091	5.58205	5.47495	5.56687	-0.419901	-0.298856	0.091921
E2f3	8.45694	8.60475	7.72205	7.75121	7.797	7.77192	0.147806	0.0291634	-0.02508
Cr1l	7.4851	8.08856	7.71689	7.99011	7.92221	7.61607	0.603454	0.27322	-0.306142
Ppfibp1	4.90714	4.70603	4.87821	4.86269	4.91816	4.95371	-0.201105	-0.0155178	0.0355476
Cd46	4.21216	5.34981	3.91203	4.36958	4.19306	4.1982	1.13765	0.457552	0.00514241
Cd34	4.56435	4.16682	4.47058	4.35937	4.20076	4.50606	-0.397525	-0.111215	0.305296
Plgrkt	7.09329	7.63485	7.33444	8.01905	7.42559	7.57472	0.541553	0.684613	0.149127
Cd274	6.82909	7.10268	6.77701	7.2258	7.05727	6.85462	0.273585	0.448794	-0.202653
Pdcd1lg2	5.77376	6.17577	5.64683	5.77782	5.2699	5.2735	0.402015	0.130986	0.00359374
Gtf3a	9.24155	9.34107	9.39482	9.31482	9.41068	9.29654	0.0995202	-0.0800012	-0.114138
Mtif3	6.99317	7.02819	7.04365	7.07381	7.17203	7.23479	0.0350146	0.0301515	0.0627626
Lnx2	6.8845	7.13368	6.99836	7.23576	7.2482	7.21031	0.249187	0.237399	-0.0378905
Il19	4.68727	4.7913	4.77617	4.71772	4.49106	4.6345	0.104031	-0.058451	0.143437
Dyrk3	6.5708	5.9776	6.87002	6.69655	6.74495	6.64733	-0.593201	-0.173472	-0.0976172
Mapkapk2	8.35335	8.38582	8.21451	8.12868	8.17103	8.55912	0.032473	-0.085831	0.38809
Il10	4.32489	3.73228	3.98883	3.8581	4.16527	5.10405	-0.592617	-0.130729	0.938783
Lamp2	8.51255	8.93629	8.41538	8.77535	8.70732	8.77835	0.423738	0.359964	0.0710373
Atxn10	11.2192	11.1688	10.8372	10.8179	11.0156	10.8641	-0.0503513	-0.0192937	-0.15154
Foxred2	7.89607	7.61876	7.85416	7.72333	7.92038	7.76294	-0.277307	-0.130826	-0.157444
Eif3d	10.6692	10.5519	10.6352	10.5465	10.7397	10.6554	-0.117247	-0.088678	-0.0842502
Nup50	10.7249	10.8214	10.374	10.4294	10.4572	10.4753	0.0964625	0.0553447	0.0180352
Phf21b	5.56934	5.6143	5.3592	5.54514	5.40521	5.48512	0.044965	0.185934	0.0799125
Nlrp14	3.2359	3.17537	3.52963	3.94142	3.69498	3.3459	-0.0605351	0.411791	-0.349079
Ift27	7.53338	7.79776	7.93067	7.8883	8.13058	8.09567	0.264382	-0.0423621	-0.0349098
Pacsin2	8.9848	8.89636	8.94635	8.76132	9.00623	8.85438	-0.0884377	-0.185024	-0.151855
Cmah	8.67549	8.59398	9.1534	8.65821	9.21457	9.13505	-0.0815102	-0.495196	-0.0795193
Ttll12	10.8338	10.6876	10.432	10.3873	10.4245	10.4073	-0.146154	-0.044651	-0.0171854
Bik	5.24109	5.18839	5.29471	5.23913	5.11924	5.38614	-0.0527046	-0.0555818	0.266894
Scube1	6.08174	5.89331	6.2504	6.11857	6.07555	5.96671	-0.188433	-0.131825	-0.108845
Tox4	8.66381	8.7381	9.03629	9.06082	8.99892	8.81937	0.0742895	0.0245367	-0.179552
Mrps18c	10.9573	11.0417	10.8847	11.0029	10.9784	10.8065	0.0844718	0.118196	-0.171921
Sulf1	4.59957	4.47034	4.60587	4.6441	4.50676	4.52842	-0.129232	0.0382303	0.0216613
Srsf6	10.273	10.5278	10.56	10.5944	10.5765	10.6333	0.254741	0.0343747	0.0568395
Plcg1	9.11704	9.3583	8.97146	9.1698	8.95049	8.99626	0.241265	0.198343	0.0457769
Kctd2	7.98581	8.37522	7.38837	8.00349	7.48161	7.67084	0.389411	0.615117	0.189232
Tmprss6	5.99611	5.6949	6.25618	6.0209	6.00976	5.9161	-0.301212	-0.235285	-0.0936625
Kctd5	8.90551	8.74039	9.0503	8.85269	9.17016	9.11184	-0.165113	-0.197613	-0.0583275
Pom121l2	4.86281	4.86114	4.94515	4.8806	4.88687	4.84134	-0.0016702	-0.0645485	-0.045528
Etaa1	7.62634	8.11813	7.60479	7.62616	7.74138	7.67166	0.491791	0.021371	-0.0697148
Matn4	4.98833	5.04593	5.18386	5.25061	5.19765	5.16704	0.0576002	0.0667496	-0.0306075
Svs4	3.62499	3.20565	3.2728	3.07066	3.16357	3.06	-0.419337	-0.202141	-0.103571
Svs6	3.41531	2.83029	2.91781	3.08721	3.17313	3.12084	-0.585021	0.169403	-0.0522909
Slpi	5.66217	5.56359	5.29567	5.358	5.56754	5.38798	-0.0985844	0.0623312	-0.179563
Svs3a	2.77001	2.82291	3.03915	2.84919	3.13066	2.77099	0.0528993	-0.189965	-0.359667
Svs5	3.63559	3.7174	3.70946	3.62795	3.64481	3.44202	0.0818133	-0.0815158	-0.202789
Rbpjl	5.53237	5.33003	5.62204	5.70572	5.56145	5.58857	-0.202348	0.0836722	0.0271175
Sdc4	5.22993	4.89117	5.16147	4.92787	4.81103	5.15566	-0.338764	-0.233595	0.344636
Ccdc70	4.01994	4.11123	3.98392	4.27048	4.03117	4.05142	0.0912905	0.286569	0.0202516
Il13ra1	3.82055	3.44064	3.5095	3.48759	3.57719	3.44538	-0.37991	-0.0219171	-0.131814
Prl5a1	3.12933	2.9252	2.85582	2.94303	3.02568	3.46342	-0.204124	0.0872137	0.437735
Nbr1	8.79667	9.20596	8.89977	9.25837	9.07362	8.9692	0.409289	0.358598	-0.104422
Cyth1	8.19999	8.59275	8.15822	8.53294	8.22661	8.10213	0.39276	0.374724	-0.124483
Rnd3	3.36215	3.42122	3.4559	3.37495	3.47432	3.40427	0.0590758	-0.0809496	-0.0700474
Brca1	8.86989	9.17171	8.60575	8.76697	8.6978	8.62202	0.301819	0.161221	-0.0757796
Gast	5.75706	5.53073	5.64425	5.55007	5.62103	5.38874	-0.226337	-0.0941808	-0.232287
Cntnap1	4.68159	4.9341	4.95416	4.78159	4.63915	4.42811	0.252506	-0.172564	-0.211047
Nt5c3b	8.57106	8.46157	8.84731	8.70065	8.94614	8.81252	-0.109494	-0.146665	-0.133617
Coa3	8.88508	8.93674	9.52124	9.38635	9.42359	9.4404	0.0516554	-0.134883	0.016807
Zpbp2	5.00194	5.38657	4.90744	5.00404	4.82821	5.09811	0.384632	0.0965945	0.269895
Gsdma	4.53249	4.35936	4.85742	4.70748	4.61129	4.83759	-0.173128	-0.149947	0.2263
Med24	9.57932	9.5709	9.43579	9.50299	9.41158	9.31819	-0.00842343	0.0672024	-0.0933821
Gsdma2	3.27984	2.92653	3.12361	2.83086	3.12462	2.78742	-0.353317	-0.292754	-0.337199
Psmd3	9.4009	9.38881	9.57053	9.39755	9.6885	9.41694	-0.0120902	-0.172977	-0.271565
Exosc10	10.2166	10.4165	10.1533	10.1613	10.2378	10.1755	0.199864	0.00800761	-0.0623411
Glod4	7.83904	7.80469	7.8945	7.90723	7.97528	7.83249	-0.0343544	0.0127221	-0.142786
Vps53	8.75841	8.70226	8.61471	8.70335	8.64495	8.43884	-0.0561523	0.0886398	-0.206108
Taok1	8.69684	9.20199	8.37799	8.72237	8.41639	8.26895	0.505143	0.344377	-0.147441
Dnttip1	8.57637	8.56515	8.86655	8.76585	8.88376	8.70166	-0.0112213	-0.100696	-0.182109
Tnnc2	5.35518	5.26944	5.52419	5.2322	5.37718	5.56385	-0.0857409	-0.291986	0.186673
Acot8	7.38494	7.12227	7.41809	7.68177	7.47067	7.51798	-0.262669	0.263675	0.0473102
Cd300lg	5.19302	4.67726	5.13558	5.31869	5.15554	5.15496	-0.515755	0.183103	-0.000579416
Spint4	3.92989	3.70562	3.33674	3.78216	3.75227	3.62628	-0.224275	0.445416	-0.12599
Pyy	6.09758	6.10285	5.92997	5.80161	6.0717	6.09644	0.00526789	-0.128356	0.0247423
Mpp2	4.93779	4.34386	5.00587	4.81885	4.76302	5.02297	-0.593937	-0.187017	0.259956
Ppy	5.96821	5.55172	5.73363	5.93965	5.87524	5.84302	-0.416493	0.206018	-0.0322185
Vtn	4.69865	4.47151	4.48274	4.19381	4.42531	4.47367	-0.227143	-0.288937	0.0483682
Nlk	9.17328	9.12176	8.79031	9.11288	8.65641	8.73709	-0.0515174	0.322571	0.0806752
Traf4	8.72662	9.39244	8.66405	9.01614	8.69829	8.6127	0.665817	0.352089	-0.0855943
Aldoc	5.77979	5.58598	5.28052	5.58686	5.364	5.32919	-0.193814	0.306343	-0.0348117
Stac2	4.64367	4.79988	5.06143	5.00832	4.83904	5.17794	0.156206	-0.0531038	0.338892
Nek8	6.59693	6.77766	6.46907	6.58149	6.30095	6.4818	0.180736	0.112416	0.180852
Cacnb4	4.1541	4.03769	4.11702	4.235	4.00232	4.26571	-0.116409	0.117981	0.263391
Plxdc1	7.76658	8.28596	7.57543	8.16487	7.52239	7.40301	0.51938	0.589441	-0.119382
Arl5b	8.30241	8.63705	7.99613	8.24136	8.20541	8.18984	0.334641	0.245238	-0.0155744
Zfp207	9.83636	10.1959	9.96938	9.95002	9.9724	9.8619	0.359518	-0.0193592	-0.110502
Psmd11	10.2014	10.2731	10.3824	10.2301	10.2151	10.0673	0.0717523	-0.152284	-0.147805
C1qtnf1	5.98632	6.18333	6.13817	6.24127	5.65408	5.8045	0.197004	0.1031	0.15042
Pipox	6.99514	7.17643	6.53442	6.81247	6.87957	6.59843	0.181288	0.278055	-0.281135
Timp2	9.15922	8.9815	8.66437	8.52139	8.8244	9.1978	-0.177721	-0.142984	0.3734
Top2b	9.79855	10.3897	9.74055	10.0239	9.75639	9.57955	0.59112	0.283357	-0.176843
Rarb	4.99738	4.43642	4.84423	4.95182	4.68876	4.85341	-0.560961	0.107587	0.164649
Igfbp4	5.29644	5.27819	5.40578	5.4593	5.10119	5.24847	-0.0182464	0.053521	0.147282
Cdc6	9.96466	10.032	9.75089	9.69399	9.92539	9.70865	0.0673717	-0.0568981	-0.216731
Suz12	10.0718	10.4585	10.2718	10.3532	10.3015	10.2152	0.38671	0.0814721	-0.0863226
Atad5	9.13515	9.35219	8.71175	8.81051	8.91538	8.72283	0.217038	0.0987589	-0.192546
Crlf3	9.53979	9.57596	9.69545	9.66774	9.80858	9.64028	0.0361738	-0.0277079	-0.168302
Krt27	5.49834	5.37077	5.77494	5.70487	5.41915	5.70352	-0.127566	-0.0700633	0.284366
Tns4	4.60575	4.31604	4.78022	4.75773	4.48007	4.71404	-0.289706	-0.0224937	0.233973
Tnfaip1	6.88964	6.41733	6.94605	6.60711	7.08942	7.00034	-0.47231	-0.338932	-0.0890735
Abr	8.94539	9.16553	8.56503	8.58565	8.53092	8.9749	0.220136	0.0206111	0.443982
Rab11fip4	7.09124	7.49169	6.36325	6.96013	6.52973	6.65977	0.400455	0.596886	0.130035
Cd40	6.04595	5.77734	5.83499	5.77185	5.94175	6.00491	-0.268608	-0.0631406	0.0631634
Slc35c2	7.95208	7.42527	8.20174	8.01626	8.1242	8.11613	-0.526805	-0.185474	-0.00807015
Zfp334	4.73152	4.48591	4.54754	4.72519	5.11141	4.59693	-0.245614	0.177645	-0.514483
Elmo2	8.54647	8.57137	8.69811	8.78876	8.72684	8.73258	0.0248971	0.0906538	0.00573686
Wsb1	10.2021	10.3986	10.2689	10.5081	10.3499	10.29	0.196448	0.239262	-0.059891
Ttpal	7.69467	7.92804	7.71472	7.83224	7.8097	7.7357	0.233373	0.117515	-0.0739976
Rhot1	8.58353	8.70665	8.78445	8.71229	8.93447	8.76125	0.123118	-0.0721644	-0.173227
Hnf4g	3.289	3.08678	3.2438	3.30617	3.06306	3.12321	-0.202221	0.0623702	0.0601482
Rhbdl3	6.15408	6.82999	6.22926	6.75146	5.94597	6.12338	0.675911	0.5222	0.177415
Ada	7.71059	7.67144	8.46916	8.67326	8.41412	8.0627	-0.0391558	0.204094	-0.351417
Serinc3	11.6758	11.9947	11.9904	12.2672	11.8969	11.7649	0.318967	0.27681	-0.131983
Tha1	6.41538	6.19749	6.37283	6.14178	6.35398	6.50444	-0.217887	-0.231047	0.150461
Pgs1	7.45058	7.55783	7.54445	7.60817	7.57368	7.62584	0.107253	0.0637176	0.0521553
Birc5	8.39002	8.8236	8.68799	8.6094	8.66963	8.87142	0.43358	-0.0785919	0.20179
Trp53tg5	4.04684	4.06192	4.24032	4.28094	4.2177	4.2677	0.0150778	0.0406182	0.0499932
Pigt	9.16325	9.28838	9.06546	9.16006	9.07628	8.95736	0.125131	0.0946022	-0.118927
Wfdc2	4.86625	4.63315	4.87021	4.68102	4.6057	4.68102	-0.233106	-0.189191	0.0753201
Etv4	5.26098	5.15656	5.30466	5.37522	5.15229	5.36427	-0.104414	0.0705576	0.21198
Eppin	4.63659	4.37811	4.75407	4.80635	4.61039	4.88618	-0.258481	0.0522752	0.27578
Dbndd2	4.59425	4.68622	4.71298	5.03081	4.24368	4.5905	0.0919685	0.31783	0.346824
Mmp9	4.16997	4.57423	4.70532	4.78473	4.62167	4.712	0.404261	0.0794073	0.0903352
Slc12a5	5.75412	5.44503	5.84857	5.79724	5.86448	5.63061	-0.309094	-0.0513338	-0.233864
Ghdc	5.37539	5.50383	5.30266	5.52925	5.2594	5.22406	0.128435	0.226593	-0.0353374
Pltp	5.49935	5.41216	5.54952	5.45812	5.5279	5.67213	-0.0871961	-0.0914002	0.144225
Slc12a7	8.60827	8.43249	8.3532	8.6925	8.57051	8.96054	-0.17578	0.339305	0.390031
Ctsa	8.01429	8.24725	7.8382	8.07628	8.00911	8.08404	0.232953	0.238086	0.0749325
Zswim1	6.83501	6.63895	6.54411	6.70643	6.72224	6.7269	-0.196063	0.162324	0.00465984
Slc12a4	7.60451	7.63311	7.59888	7.74403	7.58641	7.56599	0.0285975	0.14515	-0.020423
Spata25	5.11697	5.16286	5.28081	5.05509	5.05443	5.27856	0.0458955	-0.225724	0.224129
Myo1c	7.10764	7.54336	7.19441	7.30448	6.99678	6.74154	0.435721	0.11007	-0.255244
Crk	9.30335	9.31886	9.10541	9.23032	9.28259	9.26119	0.0155073	0.124909	-0.0214007
Pitpna	10.8768	10.882	11.0609	11.0892	11.0867	11.0242	0.00522141	0.028331	-0.062496
Mlx	8.55617	8.60824	8.95734	8.75934	8.90801	9.00104	0.0520755	-0.198	0.0930301
Retreg3	9.28057	9.19253	9.09177	9.20239	9.2025	9.23989	-0.0880406	0.110625	0.0373897
Jph2	5.3477	5.42238	5.52442	5.5115	5.47543	5.55099	0.0746834	-0.0129271	0.075561
Dhx58	5.6528	5.12172	4.91109	5.11429	5.01	4.86564	-0.531081	0.203196	-0.14436
Rab5a	9.86883	10.1711	10.019	10.1257	10.2073	10.0094	0.302272	0.106714	-0.197944
Hspb9	5.59684	5.17608	5.88642	5.57418	5.59628	5.59234	-0.420762	-0.312241	-0.00393413
Nkiras2	7.84209	7.76028	7.89605	7.7576	7.7475	7.82853	-0.0818151	-0.138449	0.0810268
Ppp2r5c	8.94289	9.51338	9.16858	9.27002	9.24231	9.17505	0.570491	0.101432	-0.0672595
Ift52	9.05662	9.22756	9.0148	8.95026	8.97991	8.87554	0.170944	-0.0645419	-0.10437
Mybl2	9.16179	9.25563	9.14698	9.10356	9.39565	9.41692	0.0938441	-0.0434117	0.0212644
Sgk2	5.38343	5.35994	5.42198	5.21447	5.24039	5.63861	-0.0234857	-0.207514	0.398222
Eya2	5.92731	6.80715	6.41027	6.71721	6.23112	6.09265	0.879842	0.306937	-0.138476
Prl3c1	3.40996	3.19264	2.99041	3.22333	3.09246	2.92882	-0.217312	0.232922	-0.163638
B4galt5	7.83577	7.63626	7.37882	7.65116	7.54281	7.88646	-0.199507	0.272342	0.343649
Gdap1l1	5.52486	5.17325	5.86614	5.50588	5.71922	5.61521	-0.351601	-0.360261	-0.104008
Hnf4a	5.89657	5.40093	5.63249	5.59943	5.66125	5.5724	-0.495641	-0.033065	-0.0888497
Ptgis	5.66076	5.63076	5.66656	5.79312	5.68019	5.62204	-0.0299996	0.126562	-0.0581516
Cadps2	3.6479	3.75807	3.82457	3.87565	3.68538	3.67175	0.110165	0.0510757	-0.0136214
Ddx27	9.65514	9.45127	9.7428	9.60096	9.85237	9.68134	-0.203871	-0.141844	-0.171026
Cyth3	7.03041	7.13291	6.82636	6.75771	6.7816	7.03404	0.1025	-0.0686543	0.252437
Cyth4	8.91329	8.86091	8.91095	8.97817	9.09903	9.16352	-0.0523729	0.0672209	0.0644936
Rac3	6.46859	6.41788	6.57676	6.39437	6.21966	6.58083	-0.0507118	-0.182397	0.361174
Rrp7a	9.20658	8.93976	9.04467	8.76542	9.09299	9.13259	-0.266816	-0.279249	0.0395989
Cyb5r3	8.45221	8.39284	8.51531	8.1942	8.63351	8.79386	-0.0593738	-0.321114	0.160347
Ints2	9.05874	9.01684	9.07803	9.01206	9.10392	8.96538	-0.0419013	-0.0659737	-0.138547
Med13l	8.66612	9.06119	8.26241	8.88376	8.08798	8.40529	0.395065	0.621345	0.317311
H2bc4	5.85028	6.73336	5.28655	6.09583	5.8876	5.20882	0.883081	0.809282	-0.678775
Baiap2l2	5.45692	5.55421	5.69127	5.43992	5.458	5.43866	0.0972894	-0.251352	-0.0193361
Mafk	8.06914	8.17915	8.10224	8.31076	7.94054	7.79985	0.110014	0.208526	-0.140698
Med1	9.2408	9.46178	9.25021	9.24854	9.1517	9.20677	0.220977	-0.00166281	0.0550694
Erbb3	6.40395	6.78751	6.00751	6.24466	5.94455	5.93669	0.38356	0.237144	-0.00786362
Stard3	8.57878	8.79799	8.91966	9.07102	8.89262	9.09246	0.219211	0.151365	0.199836
Ikzf3	9.56968	10.1381	9.24093	9.86185	8.99484	8.90519	0.568435	0.620922	-0.0896484
Mfng	8.77119	8.1587	8.63996	8.39936	8.97672	8.80552	-0.612496	-0.2406	-0.1712
Uchl5	9.90264	9.88886	9.86531	9.81674	9.99498	9.68315	-0.0137779	-0.0485746	-0.311837
Glrx2	10.278	10.0994	10.3142	10.3093	10.5842	10.3234	-0.178634	-0.00482518	-0.260756
Ro60	6.51054	6.57518	6.06732	5.96181	6.07979	5.8635	0.0646415	-0.10551	-0.21629
Stk4	10.0906	10.6716	10.4157	10.7737	10.4798	10.5579	0.581065	0.358013	0.0780634
Wfdc15b	4.09534	4.08716	4.4107	4.30431	3.9101	4.00259	-0.0081804	-0.106393	0.0924875
Pmp22	6.01516	5.875	6.13374	5.92704	6.03703	5.9205	-0.140168	-0.206693	-0.11653
Gdf9	4.66659	4.74559	4.95202	4.9116	5.17682	5.09604	0.0789938	-0.0404229	-0.0807882
Zcchc10	5.67694	6.13783	6.33456	6.20843	6.45301	6.3204	0.460894	-0.126134	-0.132613
Prl8a2	3.19213	3.14164	3.23002	2.9773	3.25991	3.16482	-0.050497	-0.252717	-0.0950867
Tbx5	4.34633	3.92569	4.20911	4.53865	4.30931	4.25726	-0.42064	0.329535	-0.0520528
Psmb6	10.1811	10.0344	10.7835	10.7691	10.8502	10.8353	-0.146665	-0.0143728	-0.0149364
Spag7	8.76046	8.89454	8.901	8.91048	8.83134	8.73686	0.134085	0.00948124	-0.0944803
Pfn1	11.5618	11.8051	11.2528	11.1907	11.2265	11.2275	0.243277	-0.0621738	0.00099578
Tomm34	9.46116	9.53942	9.60577	9.69719	9.83762	9.67493	0.078258	0.0914245	-0.162687
Ywhab	10.7215	11.0022	10.6668	10.6441	10.7998	10.6929	0.280686	-0.0227812	-0.106887
Ksr1	7.03872	6.99338	6.88087	7.12813	7.04158	7.28347	-0.0453368	0.247255	0.241885
Gpx3	4.2839	4.44602	4.53955	4.75754	4.43463	4.67029	0.162115	0.217991	0.235656
Anxa6	10.5432	10.3953	10.3564	10.2763	10.3044	10.6505	-0.147907	-0.0800778	0.346055
Il12rb2	9.24198	9.33828	8.76012	8.53242	8.71972	9.25797	0.0962926	-0.227698	0.538246
Zkscan6	6.19921	6.84569	6.41099	6.78891	6.5221	6.51745	0.646474	0.377923	-0.00464666
Kpna2	6.90857	7.0988	7.41677	7.41583	6.91864	7.50609	0.190227	-0.000941576	0.587455
Smurf2	7.7439	7.7947	7.55677	7.64512	7.91446	7.83656	0.0508021	0.088351	-0.0778991
Cep95	7.48464	7.97352	7.24918	7.49409	7.35938	7.40544	0.488886	0.244914	0.0460552
Vezf1	8.63141	9.15258	8.15733	8.57491	8.10785	8.18372	0.521166	0.417578	0.0758769
Cuedc1	5.93048	6.1315	5.9063	6.16293	5.87823	5.9457	0.201019	0.256632	0.0674728
Srsf1	11.7409	11.7508	11.7893	11.8705	11.914	11.8556	0.00988542	0.0811666	-0.0584471
Abi3	9.19227	9.64764	8.96359	9.49835	8.83852	9.70752	0.455368	0.534758	0.869001
Shroom1	5.46494	5.09631	5.37468	5.32847	5.41815	5.35431	-0.368623	-0.046205	-0.063839
Kif3a	6.29717	6.47639	6.46701	6.64696	6.7089	6.21701	0.179214	0.179943	-0.491898
Sept8	7.82905	8.13736	7.87869	7.91447	7.81296	7.72725	0.30831	0.035785	-0.0857057
Mtmr4	8.93448	8.94613	9.02871	8.99999	8.97656	8.96345	0.0116485	-0.0287175	-0.0131083
Mrm1	7.38549	6.78527	7.30831	6.95113	7.60692	7.37872	-0.600213	-0.357178	-0.228198
Mapt	5.06585	4.75487	5.37305	5.15638	5.36271	5.36462	-0.310975	-0.216677	0.00191115
Kansl1	9.04375	9.25304	8.48284	8.71292	8.35644	8.53451	0.209289	0.230077	0.178065
Gid4	8.82193	8.42663	8.74371	8.37769	8.76859	8.58925	-0.395302	-0.366021	-0.179342
Myo1b	4.00304	3.73451	3.84681	3.8105	4.05204	4.31002	-0.268525	-0.0363125	0.257979
Dhx40	7.67538	8.00653	7.83434	7.92786	7.94325	7.7776	0.331149	0.0935229	-0.165651
Ypel2	6.90479	7.74171	7.14885	7.72327	7.07305	6.77274	0.83692	0.574427	-0.300308
Akap1	8.26464	8.04001	8.24711	7.87698	8.20575	8.01158	-0.224624	-0.37013	-0.194173
Nol11	9.70623	9.31486	9.70297	9.32757	9.70486	9.46303	-0.391368	-0.375408	-0.241834
Derl2	8.03663	8.43729	7.97479	8.29519	8.21724	8.35119	0.400661	0.320408	0.133951
C1qbp	10.105	9.87574	10.44	9.93373	10.6502	10.2738	-0.22929	-0.506251	-0.376327
Rpain	6.50097	6.91923	6.62999	6.73646	6.67721	6.79796	0.418254	0.106467	0.120753
6330403K07Rik	5.56762	5.45314	5.38799	5.50951	5.33317	5.38713	-0.114476	0.121521	0.0539555
Slc13a3	5.31671	5.24417	5.52491	5.59484	5.13755	5.38778	-0.072541	0.069928	0.250237
Kcnab3	4.71264	4.91009	5.02116	4.74677	4.7405	4.6614	0.197451	-0.274391	-0.0791001
Chd3	8.12844	8.30814	8.95329	9.12227	8.86723	8.84729	0.1797	0.168982	-0.0199324
Kdm6b	8.23021	8.7857	7.79613	8.26881	7.35908	7.87318	0.555484	0.472683	0.514103
1700125H20Rik	4.93721	4.70238	5.16857	4.67358	4.73973	4.66696	-0.234829	-0.495	-0.07277
Appbp2	10.6736	10.655	10.5793	10.5619	10.7342	10.6024	-0.0186585	-0.0173379	-0.131761
Wnt9b	5.72056	5.71062	5.74367	5.74646	5.72564	5.73974	-0.0099335	0.00279008	0.0140994
Adora2b	4.78695	4.70625	4.81868	4.78896	4.77009	4.68855	-0.0806992	-0.0297236	-0.0815402
Ncor1	10.214	10.5587	10.1496	10.3255	10.0512	10.0601	0.344703	0.175862	0.00885534
Trpv2	8.35102	8.91366	8.57519	9.15629	8.48374	8.30171	0.562638	0.581099	-0.182029
Cenpv	8.09716	7.94374	8.6507	8.35007	8.66428	8.53158	-0.153424	-0.300621	-0.1327
Pcgf2	5.99172	6.06114	5.48567	5.61763	5.45029	5.51096	0.0694247	0.131963	0.0606637
Cwc25	7.06961	7.35974	7.07545	7.09822	7.03797	7.12279	0.290127	0.0227682	0.0848167
1700001P01Rik	5.35442	5.6127	5.10143	4.85617	4.93015	5.23556	0.258278	-0.245264	0.305408
Pip4k2b	8.45018	8.56938	8.22554	8.16756	8.27236	8.11704	0.119193	-0.0579789	-0.155319
Trim37	10.045	9.80032	9.68897	9.52242	9.87579	9.72727	-0.244639	-0.166541	-0.148521
Ybx2	6.40194	6.77052	6.34805	6.452	6.44206	6.24883	0.368574	0.103947	-0.193235
Ctdnep1	9.4538	9.57801	9.03805	9.22094	9.18878	9.26675	0.124211	0.182889	0.0779709
Elp5	8.93339	8.79426	8.9355	8.81947	9.10647	8.80639	-0.139135	-0.116036	-0.300076
Slc2a4	5.51524	5.57468	5.62388	5.28777	5.7327	5.54045	0.0594397	-0.336111	-0.192254
Gabarap	9.46491	9.98874	9.22845	9.50891	9.16949	9.56902	0.523831	0.280459	0.399533
Cldn7	5.57061	5.3908	5.55736	5.72676	5.57832	5.62613	-0.179817	0.169402	0.04782
2810408A11Rik	6.24675	7.00035	5.99113	6.29183	6.15069	5.95679	0.753596	0.300702	-0.193902
Phf23	7.28378	7.54449	7.55499	7.55539	7.59387	7.55649	0.260703	0.000404515	-0.0373861
Acadvl	7.48366	7.54998	7.93762	7.96325	8.00067	7.87764	0.066318	0.0256309	-0.123031
Dnah11	4.69358	4.63675	4.64513	4.73472	4.55721	4.69741	-0.0568281	0.0895885	0.140197
G3bp1	9.14258	8.99079	9.44547	9.14014	9.30263	9.28026	-0.151788	-0.30533	-0.0223641
Atox1	8.33448	8.41698	8.76283	8.72827	8.6035	8.75965	0.0825035	-0.0345568	0.156151
Glra2	2.78089	2.52501	2.67454	2.72519	2.81546	3.01575	-0.255877	0.0506497	0.200285
Sparc	4.61853	5.10052	4.9975	4.96088	4.90798	4.92669	0.481995	-0.0366163	0.0187135
Glra4	4.066	4.05532	4.24696	3.9769	3.96469	4.04333	-0.01068	-0.27006	0.0786351
Mief2	6.30903	6.01558	6.41771	6.30713	6.05304	6.26392	-0.293445	-0.110583	0.210878
Tbx3	5.19865	4.91008	5.42061	5.06923	5.15081	5.37939	-0.288571	-0.351382	0.228578
Mmp20	4.57665	4.65685	5.09904	5.03879	4.86741	4.69905	0.0802022	-0.0602517	-0.168358
Mmp7	4.763	4.22986	4.42325	4.37628	4.69262	4.19574	-0.533137	-0.0469758	-0.496885
Crhr1	5.76334	5.28615	5.58559	5.54043	5.72177	5.78193	-0.477194	-0.0451649	0.0601618
Dusp14	6.41021	6.16567	6.40963	6.45882	6.49776	6.37609	-0.244537	0.0491939	-0.121668
Tada2a	8.78559	8.69366	8.928	8.76883	9.04471	8.91623	-0.0919366	-0.159166	-0.12848
Ikzf1	10.229	10.8929	10.2082	10.416	10.0979	10.3513	0.663875	0.207728	0.25344
Tcaf3	3.11366	3.3409	3.26798	3.31075	3.19885	3.47855	0.227236	0.0427681	0.279701
Pnpo	6.90918	6.97727	7.44906	7.4341	7.52897	7.40751	0.0680971	-0.0149663	-0.121461
Cog1	7.67921	7.8269	7.55892	7.63077	7.65909	7.63095	0.147693	0.0718507	-0.028136
Cbx1	10.2634	10.2666	10.0747	10.1444	10.1411	10.0385	0.00318373	0.0697544	-0.1026
Cdk5rap3	8.28516	7.98422	8.27744	8.21134	8.27911	8.31356	-0.300938	-0.0660982	0.0344458
Copz2	4.94288	4.59906	4.96309	4.84287	4.73448	4.82789	-0.343818	-0.120217	0.0934043
Slc25a39	10.2158	9.79584	10.311	10.1946	10.3132	10.2368	-0.419984	-0.116448	-0.0764488
Sp2	7.32367	7.64367	6.98835	7.04798	6.69046	6.99219	0.320004	0.0596379	0.301727
Aatf	8.88695	8.76047	8.88877	8.6702	8.92001	8.76395	-0.126479	-0.218578	-0.156064
Lhx1	5.12819	4.9002	5.23231	5.39046	5.13548	5.08842	-0.227996	0.158151	-0.0470617
Dync1h1	8.84586	8.91755	8.74314	8.7885	8.6209	8.58697	0.0716965	0.0453583	-0.0339296
Cpsf4l	5.4443	5.4871	5.5776	5.37437	5.52621	5.80144	0.0427938	-0.203223	0.275237
Pex12	6.26227	6.33945	6.28408	6.30936	6.44576	6.24983	0.0771775	0.0252729	-0.19593
Ndel1	8.36566	8.5349	8.44574	8.59625	8.47029	8.45988	0.169242	0.150516	-0.0104024
Slc25a35	6.2038	6.1803	5.61506	6.18924	5.89465	5.93999	-0.0235057	0.574173	0.0453372
Zbtb4	5.45204	5.48839	5.57389	5.4984	5.34921	5.246	0.0363429	-0.075492	-0.103206
Mpdu1	8.55812	9.00528	8.41005	8.43817	8.20287	8.39327	0.447153	0.0281146	0.190399
Fxr2	9.00692	9.00279	9.01195	9.0096	9.03471	8.97063	-0.00412715	-0.00235136	-0.0640837
Atp5g3	10.9996	10.9366	11.6016	11.3945	11.5852	11.5662	-0.0630599	-0.207061	-0.0190315
Cd68	7.36375	7.53532	6.36303	6.90435	6.64609	6.91501	0.171572	0.541316	0.268923
Slc35g3	4.43259	4.33608	4.53986	4.70443	4.56695	4.16776	-0.096518	0.164575	-0.399191
Acsl1	7.06354	7.29464	6.71989	6.99539	6.60568	6.22388	0.231105	0.275498	-0.3818
Abca5	4.00194	3.96108	4.22436	4.17355	3.95255	4.16895	-0.040864	-0.0508102	0.216401
Smyd4	6.89048	7.03132	6.65692	6.68573	6.7614	6.81336	0.140839	0.028808	0.0519625
Lsp1	6.07008	6.57291	6.16366	6.66289	6.08833	6.15849	0.502824	0.499236	0.0701609
Zfyve27	8.2626	8.11237	8.2329	8.44829	8.29113	8.48297	-0.150227	0.215389	0.19184
Avpi1	6.36523	6.08935	6.47888	6.49075	6.59486	6.42395	-0.275883	0.0118695	-0.170905
Sfrp5	4.68138	4.74015	5.32252	5.18403	4.93265	4.95605	0.0587705	-0.138492	0.0233968
Myh11	5.39605	5.08026	5.44313	5.55495	5.51409	5.45414	-0.315791	0.111821	-0.0599502
Rad51d	8.79323	8.26161	7.99073	8.12619	8.16548	8.15514	-0.531618	0.135462	-0.0103346
Fndc8	4.1837	4.62525	4.46776	4.35758	4.48553	4.34289	0.441546	-0.110179	-0.142645
Unc45b	4.84705	4.73651	5.12801	4.72217	4.96341	4.91874	-0.110546	-0.405835	-0.0446698
Pank3	9.79142	10.116	9.81527	10.0263	10.0692	9.95902	0.324568	0.21104	-0.110156
Rars	11.1557	10.839	10.9734	10.7501	11.1185	10.838	-0.316708	-0.223255	-0.280555
Wwc1	4.97014	4.57424	5.08037	5.28871	5.07172	5.06884	-0.395895	0.20834	-0.00287291
Mrpl58	8.71254	8.82765	8.89456	8.8123	8.84707	8.8221	0.115118	-0.0822635	-0.0249629
Fdxr	7.47232	7.41318	7.76631	7.84084	7.86796	7.72193	-0.059137	0.0745277	-0.146031
Otop3	5.84657	5.47876	5.61487	5.71592	5.66636	5.53169	-0.367806	0.101048	-0.134666
Sult4a1	4.96054	5.00294	5.16021	4.97589	4.79765	5.02307	0.042401	-0.184316	0.225419
Pnpla5	4.64268	4.44788	4.57902	4.38043	4.20631	4.67135	-0.194802	-0.19859	0.465043
Mrpl45	9.14894	9.07509	9.32729	9.24573	9.52682	9.27659	-0.0738465	-0.0815601	-0.250232
Mb	5.63487	5.5307	5.83293	5.79704	5.87371	5.76363	-0.104167	-0.0358938	-0.110079
Irf1	8.86526	9.03274	8.32656	8.62358	8.32348	8.52764	0.167472	0.29702	0.204162
Slc22a5	7.43858	7.54379	7.39241	7.14707	7.37412	7.22401	0.105211	-0.245345	-0.150107
P4ha2	5.08621	5.29398	5.78468	6.06573	5.75053	5.20999	0.207762	0.281048	-0.54054
Alox12e	4.99508	4.65573	4.74175	4.85854	4.59341	4.70843	-0.339353	0.116786	0.115019
Arrb1	7.57942	8.06416	7.599	7.93864	7.68076	7.49708	0.484745	0.339633	-0.183677
Il3	3.52069	3.41316	3.17736	3.17304	3.00374	3.39291	-0.10753	-0.00432794	0.389165
Csf2	4.07499	3.97117	3.96374	3.98579	3.88129	4.24554	-0.103823	0.022043	0.364245
Tm4sf5	5.51027	5.09635	5.55461	5.33071	5.45246	5.56129	-0.413918	-0.223903	0.108837
Cxcl16	3.9142	3.94463	3.86937	3.81654	4.01653	3.83894	0.0304292	-0.0528332	-0.177588
Pelp1	9.21515	8.70806	8.81498	8.70472	8.85118	8.70603	-0.507099	-0.110258	-0.145154
Med11	7.30268	7.56027	7.68681	7.40332	7.75244	7.51623	0.257588	-0.283494	-0.236208
[truncated: 16,891 more rows]

## Sheet: Apicidin
	Apicidin-DMSO_Ap_baseMean	Apicidin-DMSO_Ap_logFC	Apicidin-DMSO_Ap_lfcSE	Apicidin-DMSO_Ap_stat	Apicidin-DMSO_Ap_pvalue	Apicidin-DMSO_Ap_FDR	Apicidin_1	Apicidin_2	DMSO_Ap_1	DMSO_Ap_2
[truncated: 24,391 more rows]

[truncated: 2 more sheets: Hypoxia, DMOG]
