# Supplementary material for: Comprehensive genomic features indicative for Notch responsiveness
Source: Nucleic Acids Res. 2024 Apr 22;52(9):5179–94. doi: 10.1093/nar/gkae292 (PMC11109962; doi:10.1093/nar/gkae292)
Supplement: gkae292_Supplemental_Files [file gkae292_supplemental_files.zip › Table_S4_new.xlsx]

## Sheet: sig_enrichGO_table_down_BP
ID	Description	GeneRatio	BgRatio	pvalue	p.adjust	qvalue	geneID	Count
GO:0050768	negative regulation of neurogenesis	1988-11-01	330/19780	2.40619e-07	0.000262104	0.000196479	Adgrg1/Dnm3/Dtx1/Hes1/Hey1/Id1/Il15ra/Ngfr/Notch1/Pitx3/Rapgef2	11
GO:0007265	Ras protein signal transduction	1988-12-01	407/19780	2.45761e-07	0.000262104	0.000196479	Adgrg1/Arhgef10l/Eps8/Fbp1/Fgd2/Gm266/Ngfr/Notch1/Psd/Rapgef2/Rasal1/Rhoj	12
GO:0051961	negative regulation of nervous system development	1988-11-01	355/19780	4.9695e-07	0.000310956	0.0002331	Adgrg1/Dnm3/Dtx1/Hes1/Hey1/Id1/Il15ra/Ngfr/Notch1/Pitx3/Rapgef2	11
GO:0046578	regulation of Ras protein signal transduction	1988-09-01	223/19780	6.61119e-07	0.000310956	0.0002331	Adgrg1/Arhgef10l/Eps8/Fbp1/Fgd2/Ngfr/Notch1/Psd/Rasal1	9
GO:0001890	placenta development	1988-08-01	169/19780	8.64987e-07	0.000310956	0.0002331	Adm/Cdh1/Cited1/Hes1/Hey1/Il10/Lhx3/Nr2f2	8
GO:0010721	negative regulation of cell development	1988-11-01	376/19780	8.74699e-07	0.000310956	0.0002331	Adgrg1/Dnm3/Dtx1/Hes1/Hey1/Id1/Il15ra/Ngfr/Notch1/Pitx3/Rapgef2	11
GO:0007219	Notch signaling pathway	1988-08-01	173/19780	1.03215e-06	0.00031451	0.000235765	Dtx1/Hes1/Hey1/Heyl/Il2ra/Notch1/Nrarp/Ptp4a3	8
GO:0007264	small GTPase mediated signal transduction	1988-12-01	478/19780	1.34414e-06	0.00035838	0.00026865	Adgrg1/Arhgef10l/Eps8/Fbp1/Fgd2/Gm266/Ngfr/Notch1/Psd/Rapgef2/Rasal1/Rhoj	12
GO:0051056	regulation of small GTPase mediated signal transduction	1988-09-01	254/19780	1.94639e-06	0.000428804	0.000321442	Adgrg1/Arhgef10l/Eps8/Fbp1/Fgd2/Ngfr/Notch1/Psd/Rasal1	9
GO:0045665	negative regulation of neuron differentiation	1988-09-01	255/19780	2.01033e-06	0.000428804	0.000321442	Dnm3/Dtx1/Hes1/Hey1/Id1/Il15ra/Ngfr/Notch1/Rapgef2	9
GO:0060711	labyrinthine layer development	1988-05-01	58/19780	5.91325e-06	0.00114663	0.000859543	Adm/Cited1/Hes1/Hey1/Il10	5
GO:0072009	nephron epithelium development	1988-06-01	108/19780	8.68182e-06	0.001355	0.00101574	Cited1/Hes1/Hey1/Heyl/Notch1/Ptpro	6
GO:0045607	regulation of inner ear auditory receptor cell differentiation	1988-03-01	10/19780	9.98294e-06	0.001355	0.00101574	Hes1/Hey1/Notch1	3
GO:0045631	regulation of mechanoreceptor differentiation	1988-03-01	10/19780	9.98294e-06	0.001355	0.00101574	Hes1/Hey1/Notch1	3
GO:2000980	regulation of inner ear receptor cell differentiation	1988-03-01	10/19780	9.98294e-06	0.001355	0.00101574	Hes1/Hey1/Notch1	3
GO:0001892	embryonic placenta development	1988-06-01	111/19780	1.01641e-05	0.001355	0.00101574	Adm/Cited1/Hes1/Hey1/Il10/Nr2f2	6
GO:0097084	vascular smooth muscle cell development	1988-03-01	11/19780	1.36824e-05	0.00171673	0.0012869	Adm/Hes1/Notch1	3
GO:2000171	negative regulation of dendrite development	1988-04-01	35/19780	1.72341e-05	0.00204224	0.00153091	Dnm3/Id1/Ngfr/Rapgef2	4
GO:0050678	regulation of epithelial cell proliferation	1988-09-01	350/19780	2.56512e-05	0.00284982	0.00213629	Cdh1/Hes1/Hey1/Id1/Il10/Ngfr/Notch1/Nr2f2/Nrarp	9
GO:0048608	reproductive structure development	1988-10-01	442/19780	2.67212e-05	0.00284982	0.00213629	Adgrg1/Adm/Cdh1/Cited1/Hes1/Hey1/Il10/Lhx3/Notch1/Nr2f2	10
GO:0061458	reproductive system development	1988-10-01	446/19780	2.88477e-05	0.00289832	0.00217265	Adgrg1/Adm/Cdh1/Cited1/Hes1/Hey1/Il10/Lhx3/Notch1/Nr2f2	10
GO:2001212	regulation of vasculogenesis	1988-03-01	14/19780	2.98936e-05	0.00289832	0.00217265	Adm/Hey1/Rapgef2	3
GO:0008593	regulation of Notch signaling pathway	1988-05-01	82/19780	3.23825e-05	0.00300312	0.00225121	Dtx1/Hes1/Hey1/Notch1/Nrarp	5
GO:0072073	kidney epithelium development	1988-06-01	142/19780	4.11453e-05	0.00365679	0.00274122	Cited1/Hes1/Hey1/Heyl/Notch1/Ptpro	6
GO:0072006	nephron development	1988-06-01	144/19780	4.44981e-05	0.00379657	0.002846	Cited1/Hes1/Hey1/Heyl/Notch1/Ptpro	6
GO:0003184	pulmonary valve morphogenesis	1988-03-01	17/19780	5.5308e-05	0.00436933	0.00327536	Hey1/Heyl/Notch1	3
GO:0003198	epithelial to mesenchymal transition involved in endocardial cushion formation	1988-03-01	17/19780	5.5308e-05	0.00436933	0.00327536	Hey1/Heyl/Notch1	3
GO:0030857	negative regulation of epithelial cell differentiation	1988-04-01	48/19780	6.12834e-05	0.00444205	0.00332986	Cited1/Hes1/Id1/Notch1	4
GO:0061005	cell differentiation involved in kidney development	1988-04-01	48/19780	6.12834e-05	0.00444205	0.00332986	Cited1/Hes1/Notch1/Ptpro	4
GO:0001570	vasculogenesis	1988-05-01	94/19780	6.24761e-05	0.00444205	0.00332986	Adm/Cited1/Hey1/Notch1/Rapgef2	5
GO:0042491	inner ear auditory receptor cell differentiation	1988-04-01	49/19780	6.65051e-05	0.00457598	0.00343026	Cdh23/Hes1/Hey1/Notch1	4
GO:0060412	ventricular septum morphogenesis	1988-04-01	50/19780	7.20436e-05	0.00480216	0.00359981	Hes1/Hey1/Heyl/Notch1	4
GO:0050774	negative regulation of dendrite morphogenesis	1988-03-01	19/19780	7.8308e-05	0.00506154	0.00379425	Dnm3/Id1/Rapgef2	3
GO:0070661	leukocyte proliferation	1988-08-01	322/19780	9.38769e-05	0.00578279	0.00433492	Bst1/Clu/Ctla4/Hes1/Il10/Il2ra/Rag2/Slamf6	8
GO:0050673	epithelial cell proliferation	1988-09-01	415/19780	9.55354e-05	0.00578279	0.00433492	Cdh1/Hes1/Hey1/Id1/Il10/Ngfr/Notch1/Nr2f2/Nrarp	9
GO:0035315	hair cell differentiation	1988-04-01	54/19780	9.75999e-05	0.00578279	0.00433492	Cdh23/Hes1/Hey1/Notch1	4
GO:0045446	endothelial cell differentiation	1988-05-01	104/19780	0.000101087	0.00582751	0.00436844	Hey1/Id1/Notch1/Nr2f2/Rapgef2	5
GO:0003177	pulmonary valve development	1988-03-01	21/19780	0.000106792	0.00599439	0.00449354	Hey1/Heyl/Notch1	3
GO:0010977	negative regulation of neuron projection development	1988-06-01	172/19780	0.000119072	0.0065123	0.00488178	Dnm3/Hes1/Id1/Il15ra/Ngfr/Rapgef2	6
GO:0045683	negative regulation of epidermis development	1988-03-01	22/19780	0.000123256	0.00655182	0.0049114	Hes1/Ngfr/Notch1	3
GO:1901342	regulation of vasculature development	1988-08-01	336/19780	0.000125938	0.00655182	0.0049114	Adm/Hey1/Id1/Il10/Ngfr/Notch1/Rapgef2/Rhoj	8
GO:0032835	glomerulus development	1988-04-01	58/19780	0.000129175	0.00656024	0.00491771	Hes1/Heyl/Notch1/Ptpro	4
GO:0003181	atrioventricular valve morphogenesis	1988-03-01	23/19780	0.000141289	0.00700861	0.00525382	Hey1/Heyl/Notch1	3
GO:0002040	sprouting angiogenesis	1988-05-01	113/19780	0.000149531	0.00724887	0.00543392	Il10/Ngfr/Notch1/Nrarp/Rhoj	5
GO:0022408	negative regulation of cell-cell adhesion	1988-06-01	181/19780	0.000157326	0.00745723	0.00559012	Cdh1/Ctla4/Dtx1/Il10/Il2ra/Nrarp	6
GO:0003272	endocardial cushion formation	1988-03-01	24/19780	0.000160955	0.00746341	0.00559475	Hey1/Heyl/Notch1	3
GO:0003158	endothelium development	1988-05-01	117/19780	0.000176024	0.00776219	0.00581872	Hey1/Id1/Notch1/Nr2f2/Rapgef2	5
GO:0030217	T cell differentiation	1988-07-01	264/19780	0.000176187	0.00776219	0.00581872	Ctla4/Dtx1/Il2ra/Mpzl2/Nrarp/Rag2/Slamf6	7
GO:0035904	aorta development	1988-04-01	63/19780	0.000178316	0.00776219	0.00581872	Hes1/Hey1/Ngfr/Notch1	4
GO:2000179	positive regulation of neural precursor cell proliferation	1988-04-01	65/19780	0.000201309	0.00842676	0.0063169	Adgrg1/Ngfr/Notch1/Pitx3	4
GO:0007266	Rho protein signal transduction	1988-06-01	190/19780	0.00020472	0.00842676	0.0063169	Adgrg1/Arhgef10l/Eps8/Fgd2/Ngfr/Rhoj	6
GO:0003171	atrioventricular valve development	1988-03-01	26/19780	0.000205434	0.00842676	0.0063169	Hey1/Heyl/Notch1	3
GO:0007389	pattern specification process	1988-09-01	463/19780	0.000217122	0.00873696	0.00654943	Adgrg1/Cited1/Hes1/Hey1/Heyl/Lhx3/Notch1/Nr2f2/Nrarp	9
GO:0007162	negative regulation of cell adhesion	1988-07-01	274/19780	0.000221189	0.00873696	0.00654943	Cdh1/Ctla4/Dtx1/Il10/Il2ra/Notch1/Nrarp	7
GO:0001649	osteoblast differentiation	1988-06-01	195/19780	0.000235539	0.00896993	0.00672407	Cited1/Glis1/Hey1/Id1/Ifi204/Notch1	6
GO:0001822	kidney development	1988-07-01	277/19780	0.000236363	0.00896993	0.00672407	Ace/Cited1/Hes1/Hey1/Heyl/Notch1/Ptpro	7
GO:1903670	regulation of sprouting angiogenesis	1988-04-01	68/19780	0.000239703	0.00896993	0.00672407	Il10/Ngfr/Notch1/Rhoj	4
GO:0003002	regionalization	1988-08-01	371/19780	0.000247309	0.00909502	0.00681784	Adgrg1/Hes1/Hey1/Heyl/Lhx3/Notch1/Nr2f2/Nrarp	8
GO:0045165	cell fate commitment	1988-07-01	283/19780	0.000269231	0.0097334	0.00729639	Glis1/Hes1/Lhx3/Notch1/Nr2f2/Rag2/Slamf6	7
GO:0051145	smooth muscle cell differentiation	1988-04-01	71/19780	0.000283101	0.00988846	0.00741262	Adm/Hes1/Hey1/Notch1	4
GO:0031345	negative regulation of cell projection organization	1988-06-01	202/19780	0.000284704	0.00988846	0.00741262	Dnm3/Hes1/Id1/Il15ra/Ngfr/Rapgef2	6
GO:0035023	regulation of Rho protein signal transduction	1988-05-01	130/19780	0.000287428	0.00988846	0.00741262	Adgrg1/Arhgef10l/Eps8/Fgd2/Ngfr	5

## Sheet: sig_enrichGO_table_up_BP
ID	Description	GeneRatio	BgRatio	pvalue	p.adjust	qvalue	geneID	Count
GO:0042110	T cell activation	14/108	480/19780	3.5378e-07	0.000647064	0.000612599	Ccr9/Gadd45g/Gsn/Icosl/Il6ra/Itgam/Itk/Kit/Rora/Rorc/Sdc4/Sema4a/Sox13/Tnfsf11	14

## Sheet: sig_enrichKEGG_table_down
ID	Description	GeneRatio	BgRatio	pvalue	p.adjust	qvalue	geneID	Count
mmu04330	Notch signaling pathway	1944-06-01	54/8910	2.20388e-07	2.88708e-05	2.59825e-05	Dtx1/Hes1/Hey1/Heyl/Notch1/Ptcra	6
mmu05320	Autoimmune thyroid disease	1944-05-01	80/8910	4.24623e-05	0.00278128	0.00250304	Ctla4/Gm8909/H2-T10/H2-T3/Il10	5
mmu04514	Cell adhesion molecules	1944-06-01	175/8910	0.000200191	0.00867658	0.00780858	Cdh1/Ctla4/Gm8909/H2-T10/H2-T3/Itga9	6
mmu05330	Allograft rejection	1944-04-01	64/8910	0.000264934	0.00867658	0.00780858	Gm8909/H2-T10/H2-T3/Il10	4
mmu05165	Human papillomavirus infection	1944-08-01	363/8910	0.000343632	0.00900315	0.00810247	Gm8909/H2-T10/H2-T3/Hes1/Hey1/Heyl/Itga9/Notch1	8
mmu05224	Breast cancer	1944-05-01	147/8910	0.000738593	0.016126	0.0145127	Hes1/Hey1/Heyl/Nfkb2/Notch1	5
mmu05169	Epstein-Barr virus infection	1944-06-01	232/8910	0.000900517	0.0168525	0.0151666	Gm8909/H2-T10/H2-T3/Hes1/Nfkb2/Oas2	6
mmu05166	Human T-cell leukemia virus 1 infection	1944-06-01	248/8910	0.00127226	0.0208332	0.018749	Gm8909/H2-T10/H2-T3/Il15ra/Il2ra/Nfkb2	6
mmu04144	Endocytosis	1944-06-01	270/8910	0.00196382	0.0285845	0.0257249	Dnm3/Gm8909/H2-T10/H2-T3/Il2ra/Psd	6
mmu05332	Graft-versus-host disease	1944-03-01	64/8910	0.00379516	0.0497166	0.044743	Gm8909/H2-T10/H2-T3	3

## Sheet: sig_enrichKEGG_table_up
ID	Description	GeneRatio	BgRatio	pvalue	p.adjust	qvalue	geneID	Count
mmu05418	Fluid shear stress and atherosclerosis	1955-07-01	146/8910	2.88678e-05	0.00246035	0.00197388	Ctsl/Klf2/Mapk11/Pecam1/Pik3r3/Prkaa2/Sdc4	7
mmu05321	Inflammatory bowel disease	1955-05-01	62/8910	3.68732e-05	0.00246035	0.00197388	Ifngr1/Il21r/Maf/Rora/Rorc	5
mmu04659	Th17 cell differentiation	1955-06-01	104/8910	3.98975e-05	0.00246035	0.00197388	Ifngr1/Il21r/Il6ra/Mapk11/Rora/Rorc	6
mmu04974	Protein digestion and absorption	1955-05-01	108/8910	0.000512318	0.0181091	0.0145285	Col1a2/Col6a3/Cpa3/Slc15a1/Slc6a19	5
mmu04514	Cell adhesion molecules	1955-06-01	175/8910	0.000687877	0.0181091	0.0145285	H2-Q2/Icosl/Itgam/Pdcd1/Pecam1/Sdc4	6
mmu04670	Leukocyte transendothelial migration	1955-05-01	118/8910	0.000767483	0.0181091	0.0145285	Itgam/Itk/Mapk11/Pecam1/Pik3r3	5
mmu04710	Circadian rhythm	1955-03-01	30/8910	0.000803072	0.0181091	0.0145285	Prkaa2/Rora/Rorc	3
mmu04145	Phagosome	1955-06-01	183/8910	0.000869474	0.0181091	0.0145285	Atp6v0a1/Ctsl/H2-Q2/Itgam/Thbs2/Tuba8	6
mmu05221	Acute myeloid leukemia	1955-04-01	70/8910	0.000880985	0.0181091	0.0145285	Dusp6/Itgam/Kit/Pik3r3	4
mmu04068	FoxO signaling pathway	1955-05-01	131/8910	0.00122867	0.0227303	0.018236	Gadd45g/Klf2/Mapk11/Pik3r3/Prkaa2	5
mmu05205	Proteoglycans in cancer	1955-06-01	205/8910	0.00156279	0.0262833	0.0210864	Col1a2/Ctsl/Mapk11/Pik3r3/Sdc4/Wnt6	6
mmu05224	Breast cancer	1955-05-01	147/8910	0.00204637	0.027277	0.0218837	Gadd45g/Kit/Pik3r3/Tnfsf11/Wnt6	5
mmu04512	ECM-receptor interaction	1955-04-01	88/8910	0.0020642	0.027277	0.0218837	Col1a2/Col6a3/Sdc4/Thbs2	4
mmu05235	PD-L1 expression and PD-1 checkpoint pathway in cancer	1955-04-01	88/8910	0.0020642	0.027277	0.0218837	Ifngr1/Mapk11/Pdcd1/Pik3r3	4
mmu04660	T cell receptor signaling pathway	1955-04-01	103/8910	0.00365579	0.0450881	0.0361731	Itk/Mapk11/Pdcd1/Pik3r3	4
