# Supplementary material for: Comprehensive genomic features indicative for Notch responsiveness
Source: Nucleic Acids Res. 2024 Apr 22;52(9):5179–94. doi: 10.1093/nar/gkae292 (PMC11109962; doi:10.1093/nar/gkae292)
Supplement: gkae292_Supplemental_Files [file gkae292_supplemental_files.zip › Table_S5.xlsx]

## Sheet: Dynamic BP
ID	Description	GeneRatio	BgRatio	pvalue	p.adjust	qvalue	geneID	Count
GO:0050768	negative regulation of neurogenesis	15/206	337/23210	3.74823e-07	0.000571714	0.000452131	Cd24a/Rtn4/Pafah1b1/Ngfr/Hes1/Notch1/Lhx2/Id1/Hey1/Rapgef2/Cd38/Dtx1/Nrp1/Itgb1/Prtg	15
GO:0010721	negative regulation of cell development	16/206	387/23210	4.07868e-07	0.000571714	0.000452131	Cd24a/Rtn4/Pafah1b1/Ngfr/Hes1/Ctdp1/Notch1/Lhx2/Id1/Hey1/Rapgef2/Cd38/Dtx1/Nrp1/Itgb1/Prtg	16
GO:0045665	negative regulation of neuron differentiation	13/206	260/23210	6.25773e-07	0.000571714	0.000452131	Cd24a/Rtn4/Pafah1b1/Ngfr/Hes1/Notch1/Id1/Hey1/Rapgef2/Cd38/Dtx1/Nrp1/Itgb1	13
GO:0061351	neural precursor cell proliferation	11/206	186/23210	9.09556e-07	0.000571714	0.000452131	Cxcr4/Btg2/Cd24a/Pafah1b1/Ngfr/Notch1/Rapgef1/Lhx2/Lef1/Emx1/Cdon	11
GO:0051961	negative regulation of nervous system development	15/206	362/23210	9.23311e-07	0.000571714	0.000452131	Cd24a/Rtn4/Pafah1b1/Ngfr/Hes1/Notch1/Lhx2/Id1/Hey1/Rapgef2/Cd38/Dtx1/Nrp1/Itgb1/Prtg	15
GO:0007264	small GTPase mediated signal transduction	17/206	485/23210	1.71904e-06	0.000887023	0.000701488	Cul3/Rtn4/Ngfr/Gm266/Psd2/Notch1/Rapgef1/Rapgef2/Arhgef10l/Rhoh/Rasal1/Rras2/Nrp1/Itgb1/Cdon/Rab11a/Cgnl1	17
GO:0051056	regulation of small GTPase mediated signal transduction	12/206	259/23210	3.75384e-06	0.0014907	0.0011789	Cul3/Rtn4/Ngfr/Psd2/Notch1/Rapgef1/Arhgef10l/Rasal1/Nrp1/Itgb1/Cdon/Cgnl1	12
GO:0007265	Ras protein signal transduction	15/206	414/23210	4.79391e-06	0.0014907	0.0011789	Cul3/Rtn4/Ngfr/Gm266/Psd2/Notch1/Rapgef1/Rapgef2/Arhgef10l/Rhoh/Rasal1/Rras2/Nrp1/Itgb1/Rab11a	15
GO:0045446	endothelial cell differentiation	8/206	106/23210	4.81493e-06	0.0014907	0.0011789	Cxcr4/Rtn4/Notch1/Rapgef1/Id1/Ppp1r16b/Hey1/Rapgef2	8
GO:0060840	artery development	8/206	106/23210	4.81493e-06	0.0014907	0.0011789	Cxcr4/Rtn4/Ngfr/Ptger4/Hes1/Notch1/Hey1/Nrp1	8
GO:2000177	regulation of neural precursor cell proliferation	8/206	113/23210	7.74856e-06	0.00218087	0.0017247	Btg2/Cd24a/Ngfr/Notch1/Rapgef1/Lhx2/Emx1/Cdon	8
GO:0002040	sprouting angiogenesis	8/206	116/23210	9.40406e-06	0.00242625	0.00191876	Rtn4/Ngfr/Vegfb/Notch1/Ppp1r16b/Lef1/Nrp1/Itgb1	8
GO:0010256	endomembrane system organization	14/206	390/23210	1.11064e-05	0.00250963	0.0019847	Agfg1/Cxcr4/Rtn4/Pafah1b1/Nup155/Mapk1/Sec16a/Sgip1/Tmed5/Bhlha15/Snx10/Reep1/Tmed1/Rab11a	14
GO:0003158	endothelium development	8/206	119/23210	1.13485e-05	0.00250963	0.0019847	Cxcr4/Rtn4/Notch1/Rapgef1/Id1/Ppp1r16b/Hey1/Rapgef2	8
GO:1901342	regulation of vasculature development	13/206	341/23210	1.22211e-05	0.00252244	0.00199483	Stat1/Cxcr4/Rtn4/Ngfr/Ptger4/Vegfb/Notch1/Id1/Ppp1r16b/Hey1/Rapgef2/Nrp1/Itgb1	13
GO:0002064	epithelial cell development	11/206	247/23210	1.38887e-05	0.00256091	0.00202525	Cxcr4/Rtn4/Pafah1b1/Notch1/Rapgef1/Id1/Ppp1r16b/Rapgef2/Bhlha15/Cdh1/Pard3	11
GO:0048638	regulation of developmental growth	14/206	401/23210	1.51535e-05	0.00256091	0.00202525	Cxcr4/Rtn4/Pafah1b1/Ptger4/Mapk1/Apc/Ctdp1/Notch1/Bcl2l11/Sgip1/Rasal1/Nkd1/Nrp1/Rab11a	14
GO:0014031	mesenchymal cell development	7/206	90/23210	1.56976e-05	0.00256091	0.00202525	Mapk1/Hes1/Tcof1/Notch1/Hey1/Heyl/Nrp1	7
GO:0031345	negative regulation of cell projection organization	10/206	205/23210	1.57162e-05	0.00256091	0.00202525	Rtn4/Pafah1b1/Ngfr/Hes1/Id1/Rapgef2/Ptprf/Cd38/Nrp1/Itgb1	10
GO:0045666	positive regulation of neuron differentiation	15/206	461/23210	1.71518e-05	0.0026551	0.00209974	Cxcr4/Cd24a/Rtn4/Pafah1b1/Ngfr/Rapgef1/Rapgef2/Ptprf/Heyl/Rasal1/Nrp1/Itgb1/Cdon/Rab11a/Tcf12	15
GO:0050678	regulation of epithelial cell proliferation	13/206	358/23210	2.03943e-05	0.00287601	0.00227444	Stat1/Rtn4/Ngfr/Slurp1/Hes1/Apc/Vegfb/Notch1/Egfl7/Id1/Ppp1r16b/Hey1/Cdh1	13
GO:0007389	pattern specification process	15/206	468/23210	2.04367e-05	0.00287601	0.00227444	En1/Btg2/Hes1/Ripply3/Ets2/Apc/Notch1/Lhx2/Hey1/Lef1/Asph/Heyl/Emx1/Nrp1/Cdon	15
GO:0045927	positive regulation of growth	12/206	308/23210	2.14445e-05	0.00288661	0.00228283	Cxcr4/Rtn4/Pafah1b1/Ptger4/Mapk1/Notch1/Lef1/Sgip1/Cd38/Rasal1/Nrp1/Rab11a	12
GO:0048639	positive regulation of developmental growth	10/206	214/23210	2.27588e-05	0.00293588	0.00232179	Cxcr4/Rtn4/Pafah1b1/Ptger4/Mapk1/Notch1/Sgip1/Rasal1/Nrp1/Rab11a	10
GO:0048762	mesenchymal cell differentiation	10/206	217/23210	2.5641e-05	0.00317538	0.0025112	Rtn4/Mapk1/Hes1/Tcof1/Notch1/Fam83d/Hey1/Lef1/Heyl/Nrp1	10
GO:0050673	epithelial cell proliferation	14/206	425/23210	2.87657e-05	0.00338593	0.00267771	Stat1/Rtn4/Ngfr/Slurp1/Mapk1/Hes1/Apc/Vegfb/Notch1/Egfl7/Id1/Ppp1r16b/Hey1/Cdh1	14
GO:0003002	regionalization	13/206	373/23210	3.12438e-05	0.00338593	0.00267771	En1/Btg2/Hes1/Ets2/Apc/Notch1/Lhx2/Hey1/Lef1/Heyl/Emx1/Nrp1/Cdon	13
GO:0060560	developmental growth involved in morphogenesis	11/206	270/23210	3.15973e-05	0.00338593	0.00267771	Cxcr4/Rtn4/Pafah1b1/Notch1/Lhx2/Rasal1/Emx1/Nkd1/Nrp1/Itgb1/Rab11a	11
GO:0048813	dendrite morphogenesis	9/206	178/23210	3.17157e-05	0.00338593	0.00267771	Pafah1b1/Ctnnd2/Id1/Tnik/Rapgef2/Ptprf/Nrp1/Itgb1/Nedd4	9
GO:0042063	gliogenesis	12/206	323/23210	3.41443e-05	0.00343381	0.00271557	Cxcr4/Rtn4/Pafah1b1/Socs7/Mapk1/Hes1/Notch1/Lef1/Dtx1/Emx1/Nfix/Pard3	12
GO:0060485	mesenchyme development	11/206	273/23210	3.49479e-05	0.00343381	0.00271557	Rtn4/Mapk1/Hes1/Tcof1/Notch1/Fam83d/Hey1/Lef1/Heyl/Nrp1/Nedd4	11
GO:0042110	T cell activation	15/206	491/23210	3.54916e-05	0.00343381	0.00271557	Zap70/Nck2/Cxcr4/Cd24a/Ptger4/Hes1/Apc/Il2ra/Rc3h2/Pag1/Lef1/Rhoh/Dtx1/Ephb6/Nedd4	15
GO:0046578	regulation of Ras protein signal transduction	10/206	228/23210	3.90478e-05	0.00366339	0.00289713	Cul3/Rtn4/Ngfr/Psd2/Notch1/Rapgef1/Arhgef10l/Rasal1/Nrp1/Itgb1	10
GO:0009952	anterior/posterior pattern specification	10/206	231/23210	4.36058e-05	0.00387621	0.00306544	En1/Btg2/Hes1/Ets2/Apc/Notch1/Hey1/Lef1/Heyl/Cdon	10
GO:0030900	forebrain development	13/206	386/23210	4.44288e-05	0.00387621	0.00306544	Cxcr4/Btg2/Rtn4/Pafah1b1/Socs7/Hes1/Notch1/Lhx2/Rapgef2/Lef1/Emx1/Nrp1/Cdon	13
GO:0002065	columnar/cuboidal epithelial cell differentiation	8/206	144/23210	4.50722e-05	0.00387621	0.00306544	Pafah1b1/Hes1/Notch1/Hey1/Lef1/Bhlha15/Emx1/Cdh1	8
GO:0060563	neuroepithelial cell differentiation	6/206	75/23210	5.49818e-05	0.00460064	0.00363834	Pafah1b1/Hes1/Notch1/Hey1/Lef1/Emx1	6
GO:0010001	glial cell differentiation	10/206	239/23210	5.80415e-05	0.0046105	0.00364614	Cxcr4/Rtn4/Mapk1/Hes1/Notch1/Lef1/Dtx1/Emx1/Nfix/Pard3	10
GO:0048844	artery morphogenesis	6/206	76/23210	5.92574e-05	0.0046105	0.00364614	Rtn4/Ptger4/Hes1/Notch1/Hey1/Nrp1	6
GO:1990138	neuron projection extension	9/206	193/23210	5.95672e-05	0.0046105	0.00364614	Cxcr4/Rtn4/Pafah1b1/Lhx2/Rasal1/Emx1/Nrp1/Itgb1/Rab11a	9
GO:0016358	dendrite development	11/206	294/23210	6.82005e-05	0.00514997	0.00407277	Nck2/Pafah1b1/Ngfr/Ctnnd2/Id1/Tnik/Rapgef2/Ptprf/Nrp1/Itgb1/Nedd4	11
GO:1903829	positive regulation of cellular protein localization	11/206	297/23210	7.46659e-05	0.00520212	0.00411402	Rtn4/Ngfr/Mapk1/Apc/Sec16a/Asph/Edem1/Cdh1/Itgb1/Uaca/Rab11a	11
GO:0021543	pallium development	8/206	155/23210	7.58284e-05	0.00520212	0.00411402	Btg2/Rtn4/Pafah1b1/Socs7/Lhx2/Lef1/Emx1/Cdon	8
GO:0021537	telencephalon development	10/206	247/23210	7.63631e-05	0.00520212	0.00411402	Cxcr4/Btg2/Rtn4/Pafah1b1/Socs7/Hes1/Lhx2/Lef1/Emx1/Cdon	10
GO:0045607	regulation of inner ear auditory receptor cell differentiation	3/206	10/23210	7.89728e-05	0.00520212	0.00411402	Hes1/Notch1/Hey1	3
GO:0045631	regulation of mechanoreceptor differentiation	3/206	10/23210	7.89728e-05	0.00520212	0.00411402	Hes1/Notch1/Hey1	3
GO:2000980	regulation of inner ear receptor cell differentiation	3/206	10/23210	7.89728e-05	0.00520212	0.00411402	Hes1/Notch1/Hey1	3
GO:0010976	positive regulation of neuron projection development	12/206	362/23210	0.000101536	0.00643285	0.00508732	Cxcr4/Cd24a/Rtn4/Pafah1b1/Ngfr/Rapgef1/Rapgef2/Ptprf/Rasal1/Nrp1/Itgb1/Rab11a	12
GO:0046651	lymphocyte proliferation	11/206	308/23210	0.000103067	0.00643285	0.00508732	Zap70/Nck2/Cxcr4/Cd24a/Hes1/Il2ra/Rc3h2/Lef1/Cd38/Bst1/Ephb6	11
GO:0003151	outflow tract morphogenesis	6/206	84/23210	0.00010389	0.00643285	0.00508732	Hes1/Notch1/Hey1/Heyl/Nrp1/Nedd4	6
GO:0032943	mononuclear cell proliferation	11/206	310/23210	0.000109115	0.00662395	0.00523844	Zap70/Nck2/Cxcr4/Cd24a/Hes1/Il2ra/Rc3h2/Lef1/Cd38/Bst1/Ephb6	11
GO:0048588	developmental cell growth	10/206	260/23210	0.000116562	0.00693995	0.00548834	Cxcr4/Rtn4/Pafah1b1/Ctdp1/Lhx2/Rasal1/Emx1/Nrp1/Itgb1/Rab11a	10
GO:0035914	skeletal muscle cell differentiation	6/206	88/23210	0.000134501	0.00785688	0.00621348	Btg2/Rbfox1/Med20/Notch1/Heyl/Cdon	6
GO:0060317	cardiac epithelial to mesenchymal transition	4/206	30/23210	0.000137829	0.00790218	0.00624931	Rtn4/Notch1/Hey1/Heyl	4
GO:0007229	integrin-mediated signaling pathway	6/206	89/23210	0.000143169	0.00805914	0.00637344	Cul3/Itgb6/Isg15/Nrp1/Itgb1/Itga9	6
GO:0010977	negative regulation of neuron projection development	8/206	175/23210	0.000175914	0.00972552	0.00769127	Rtn4/Pafah1b1/Ngfr/Hes1/Id1/Rapgef2/Cd38/Nrp1	8
GO:0032486	Rap protein signal transduction	3/206	13/23210	0.00018455	0.010024	0.00792731	Gm266/Rapgef1/Rapgef2	3
GO:0070661	leukocyte proliferation	11/206	331/23210	0.000193214	0.0101474	0.00802494	Zap70/Nck2/Cxcr4/Cd24a/Hes1/Il2ra/Rc3h2/Lef1/Cd38/Bst1/Ephb6	11
GO:0001570	vasculogenesis	6/206	94/23210	0.000193378	0.0101474	0.00802494	Rtn4/Notch1/Egfl7/Hey1/Rapgef2/Nrp1	6
GO:0001837	epithelial to mesenchymal transition	7/206	134/23210	0.000198604	0.010248	0.00810443	Rtn4/Tcof1/Notch1/Fam83d/Hey1/Lef1/Heyl	7
GO:0051058	negative regulation of small GTPase mediated signal transduction	5/206	61/23210	0.000208467	0.0105806	0.00836746	Cul3/Rapgef1/Rasal1/Itgb1/Cgnl1	5
GO:0050671	positive regulation of lymphocyte proliferation	7/206	136/23210	0.000217568	0.0107827	0.00852736	Zap70/Nck2/Cd24a/Hes1/Il2ra/Cd38/Bst1	7
GO:0022407	regulation of cell-cell adhesion	12/206	394/23210	0.000222654	0.0107827	0.00852736	Zap70/Nck2/Cd24a/Hes1/Mbp/Il2ra/Rc3h2/Pag1/Lef1/Dtx1/Ephb6/Cdh1	12
GO:0006984	ER-nucleus signaling pathway	4/206	34/23210	0.000226857	0.0107827	0.00852736	Nck2/Insig2/Bcl2l11/Arhgef10l	4
GO:0021932	hindbrain radial glia guided cell migration	3/206	14/23210	0.000233348	0.0107827	0.00852736	Socs7/Lef1/Itgb1	3
GO:0060019	radial glial cell differentiation	3/206	14/23210	0.000233348	0.0107827	0.00852736	Hes1/Lef1/Emx1	3
GO:2001212	regulation of vasculogenesis	3/206	14/23210	0.000233348	0.0107827	0.00852736	Rtn4/Hey1/Rapgef2	3
GO:0032946	positive regulation of mononuclear cell proliferation	7/206	138/23210	0.000237968	0.0108345	0.00856831	Zap70/Nck2/Cd24a/Hes1/Il2ra/Cd38/Bst1	7
GO:0035904	aorta development	5/206	63/23210	0.000242794	0.0108941	0.0086154	Cxcr4/Ngfr/Hes1/Notch1/Hey1	5
GO:0022408	negative regulation of cell-cell adhesion	8/206	186/23210	0.000266308	0.0117784	0.00931478	Cd24a/Mbp/Il2ra/Rc3h2/Pag1/Lef1/Dtx1/Cdh1	8
GO:0031346	positive regulation of cell projection organization	13/206	466/23210	0.000287142	0.012521	0.00990203	Cxcr4/Cd24a/Rtn4/Pafah1b1/Ngfr/Apc/Rapgef1/Rapgef2/Ptprf/Rasal1/Nrp1/Itgb1/Rab11a	13
GO:1903706	regulation of hemopoiesis	12/206	407/23210	0.000299046	0.012859	0.0101693	Zap70/Stat1/Cd24a/Hes1/Apc/Il2ra/Notch1/Rc3h2/Lef1/Isg15/Dtx1/Klf13	12
GO:0070665	positive regulation of leukocyte proliferation	7/206	145/23210	0.000321827	0.0134829	0.0106627	Zap70/Nck2/Cd24a/Hes1/Il2ra/Cd38/Bst1	7
GO:0001885	endothelial cell development	5/206	67/23210	0.000324173	0.0134829	0.0106627	Rtn4/Rapgef1/Id1/Ppp1r16b/Rapgef2	5
GO:0045785	positive regulation of cell adhesion	12/206	411/23210	0.000326621	0.0134829	0.0106627	Zap70/Nck2/Cd24a/Ptger4/Hes1/Apc/Il2ra/Lef1/Ephb6/Cdh1/Nrp1/Itgb1	12
GO:0000209	protein polyubiquitination	8/206	194/23210	0.000353465	0.014399	0.0113872	Cul3/Anapc11/March6/Traf2/Rc3h2/Trim44/Nedd4/Spsb4	8
GO:0030307	positive regulation of cell growth	8/206	195/23210	0.000365827	0.0147091	0.0116324	Cxcr4/Rtn4/Pafah1b1/Lef1/Cd38/Rasal1/Nrp1/Rab11a	8
GO:0021987	cerebral cortex development	6/206	106/23210	0.000371061	0.0147283	0.0116476	Rtn4/Pafah1b1/Socs7/Lhx2/Emx1/Cdon	6
GO:0014074	response to purine-containing compound	6/206	107/23210	0.000390238	0.0152934	0.0120945	Stat1/Rapgef1/Rapgef2/Asph/Prss2/Hcn4	6
GO:0001959	regulation of cytokine-mediated signaling pathway	6/206	108/23210	0.000410181	0.015874	0.0125537	Cxcr4/Cd24a/Pafah1b1/Traf2/Trim44/Ptprf	6
GO:0003184	pulmonary valve morphogenesis	3/206	17/23210	0.000427442	0.0159441	0.0126091	Notch1/Hey1/Heyl	3
GO:0003198	epithelial to mesenchymal transition involved in endocardial cushion formation	3/206	17/23210	0.000427442	0.0159441	0.0126091	Notch1/Hey1/Heyl	3
GO:0030033	microvillus assembly	3/206	17/23210	0.000427442	0.0159441	0.0126091	Pld1/Tnik/Rapgef2	3
GO:0045765	regulation of angiogenesis	10/206	307/23210	0.000440787	0.0162121	0.0128211	Stat1/Cxcr4/Rtn4/Ngfr/Vegfb/Notch1/Id1/Ppp1r16b/Nrp1/Itgb1	10
GO:0010950	positive regulation of endopeptidase activity	7/206	153/23210	0.000445099	0.0162121	0.0128211	Stat1/Ngfr/Dap/Mbp/Bcl2l11/Asph/Uaca	7
GO:0048871	multicellular organismal homeostasis	13/206	491/23210	0.000471156	0.0169616	0.0134138	Cxcr4/Dio2/Ptger4/Apc/Mbp/Notch1/Id1/Fabp5/Sgip1/Cd38/Snx10/Cdh1/Itgb1	13
GO:1903036	positive regulation of response to wounding	5/206	73/23210	0.000482981	0.0171875	0.0135924	Cxcr4/Cd24a/Rtn4/Ptger4/Vegfb	5
GO:1904018	positive regulation of vasculature development	8/206	204/23210	0.000493746	0.0173709	0.0137375	Cxcr4/Rtn4/Vegfb/Notch1/Ppp1r16b/Rapgef2/Nrp1/Itgb1	8
GO:0042098	T cell proliferation	8/206	205/23210	0.000509954	0.0177395	0.014029	Zap70/Nck2/Cxcr4/Cd24a/Hes1/Il2ra/Rc3h2/Ephb6	8
GO:0048872	homeostasis of number of cells	10/206	315/23210	0.00053843	0.018522	0.0146478	Stat1/Cd24a/Il2ra/Notch1/Rc3h2/Bcl2l11/Isg15/Kmt2e/Emx1/Klf13	10
GO:0048814	regulation of dendrite morphogenesis	6/206	114/23210	0.000547126	0.0186143	0.0147208	Pafah1b1/Id1/Tnik/Rapgef2/Ptprf/Nedd4	6
GO:0007159	leukocyte cell-cell adhesion	10/206	319/23210	0.000593599	0.0199759	0.0157976	Zap70/Nck2/Cd24a/Hes1/Il2ra/Rc3h2/Pag1/Dtx1/Ephb6/Itgb1	10
GO:0021535	cell migration in hindbrain	3/206	19/23210	0.000601186	0.0200137	0.0158275	Socs7/Lef1/Itgb1	3
GO:0010952	positive regulation of peptidase activity	7/206	162/23210	0.000626052	0.0206198	0.0163068	Stat1/Ngfr/Dap/Mbp/Bcl2l11/Asph/Uaca	7
GO:0070371	ERK1 and ERK2 cascade	10/206	323/23210	0.000653367	0.0211731	0.0167444	Phlpp1/Timp3/Ptger4/Mapk1/Vegfb/Notch1/Rapgef1/Fam83d/Rapgef2/Nrp1	10
GO:0060759	regulation of response to cytokine stimulus	6/206	118/23210	0.000656531	0.0211731	0.0167444	Cxcr4/Cd24a/Pafah1b1/Traf2/Trim44/Ptprf	6
GO:0001961	positive regulation of cytokine-mediated signaling pathway	4/206	45/23210	0.000675393	0.0213369	0.0168739	Cxcr4/Pafah1b1/Traf2/Trim44	4
GO:0061028	establishment of endothelial barrier	4/206	45/23210	0.000675393	0.0213369	0.0168739	Rtn4/Rapgef1/Ppp1r16b/Rapgef2	4
GO:0014706	striated muscle tissue development	12/206	449/23210	0.000714593	0.0223473	0.017673	Btg2/Rbfox1/Mapk1/Med20/Apc/Ctdp1/Notch1/Hey1/Lef1/Heyl/Itgb1/Cdon	12
GO:0043029	T cell homeostasis	4/206	46/23210	0.000734621	0.0227439	0.0179866	Cd24a/Il2ra/Rc3h2/Bcl2l11	4
GO:0003197	endocardial cushion development	4/206	47/23210	0.000797429	0.024444	0.0193311	Notch1/Hey1/Heyl/Nedd4	4
GO:0003177	pulmonary valve development	3/206	21/23210	0.00081444	0.024524	0.0193944	Notch1/Hey1/Heyl	3
GO:0044770	cell cycle phase transition	11/206	393/23210	0.000815883	0.024524	0.0193944	Cul3/Anapc11/Apc/Ctdp1/Nek6/Fam83d/Kmt2e/Brd7/Itgb1/Rab11a/Ctdspl	11
GO:0043409	negative regulation of MAPK cascade	7/206	171/23210	0.00086106	0.0256331	0.0202715	Phlpp1/Timp3/Pafah1b1/Zmynd11/Apc/Rapgef1/Smpd1	7
GO:0052548	regulation of endopeptidase activity	10/206	337/23210	0.000903065	0.0266275	0.0210579	Stat1/Timp3/Ngfr/Dap/Mbp/Bcl2l11/Lef1/Asph/Cdh1/Uaca	10
GO:0045683	negative regulation of epidermis development	3/206	22/23210	0.000936894	0.0273644	0.0216407	Ngfr/Hes1/Notch1	3
GO:2000116	regulation of cysteine-type endopeptidase activity	8/206	226/23210	0.000962955	0.027808	0.0219915	Stat1/Ngfr/Dap/Bcl2l11/Lef1/Asph/Cdh1/Uaca	8
GO:0003279	cardiac septum development	6/206	128/23210	0.00100453	0.027808	0.0219915	Cxcr4/Hes1/Notch1/Hey1/Heyl/Nrp1	6
GO:0042491	inner ear auditory receptor cell differentiation	4/206	50/23210	0.00100851	0.027808	0.0219915	Pafah1b1/Hes1/Notch1/Hey1	4
GO:0016202	regulation of striated muscle tissue development	7/206	176/23210	0.00101886	0.027808	0.0219915	Rbfox1/Mapk1/Apc/Ctdp1/Notch1/Lef1/Cdon	7
GO:0003281	ventricular septum development	5/206	86/23210	0.0010205	0.027808	0.0219915	Cxcr4/Hes1/Notch1/Hey1/Heyl	5
GO:0008593	regulation of Notch signaling pathway	5/206	86/23210	0.0010205	0.027808	0.0219915	Hes1/Notch1/Egfl7/Hey1/Dtx1	5
GO:0060411	cardiac septum morphogenesis	5/206	86/23210	0.0010205	0.027808	0.0219915	Hes1/Notch1/Hey1/Heyl/Nrp1	5
GO:0007162	negative regulation of cell adhesion	9/206	284/23210	0.00102783	0.027808	0.0219915	Cd24a/Mbp/Il2ra/Notch1/Rc3h2/Pag1/Lef1/Dtx1/Cdh1	9
GO:0007219	Notch signaling pathway	7/206	177/23210	0.00105298	0.027808	0.0219915	Hes1/Il2ra/Notch1/Egfl7/Hey1/Heyl/Dtx1	7
GO:0007409	axonogenesis	12/206	470/23210	0.00105963	0.027808	0.0219915	Cxcr4/Rtn4/Pafah1b1/Ngfr/Apc/Notch1/Lhx2/Ephb6/Nrp1/Itgb1/Rab11a/Prtg	12
GO:0017145	stem cell division	4/206	51/23210	0.00108681	0.027808	0.0219915	Cul3/Pafah1b1/Notch1/Lef1	4
GO:0030071	regulation of mitotic metaphase/anaphase transition	4/206	51/23210	0.00108681	0.027808	0.0219915	Cul3/Anapc11/Apc/Nek6	4
GO:0060412	ventricular septum morphogenesis	4/206	51/23210	0.00108681	0.027808	0.0219915	Hes1/Notch1/Hey1/Heyl	4
GO:0060760	positive regulation of response to cytokine stimulus	4/206	51/23210	0.00108681	0.027808	0.0219915	Cxcr4/Pafah1b1/Traf2/Trim44	4
GO:0072132	mesenchyme morphogenesis	4/206	51/23210	0.00108681	0.027808	0.0219915	Notch1/Hey1/Lef1/Heyl	4
GO:0060537	muscle tissue development	12/206	472/23210	0.0010987	0.0278377	0.022015	Btg2/Rbfox1/Mapk1/Med20/Apc/Ctdp1/Notch1/Hey1/Lef1/Heyl/Itgb1/Cdon	12
GO:1903037	regulation of leukocyte cell-cell adhesion	9/206	287/23210	0.00110595	0.0278377	0.022015	Zap70/Nck2/Cd24a/Hes1/Il2ra/Rc3h2/Pag1/Dtx1/Ephb6	9
GO:1901861	regulation of muscle tissue development	7/206	179/23210	0.00112392	0.0280618	0.0221922	Rbfox1/Mapk1/Apc/Ctdp1/Notch1/Lef1/Cdon	7
GO:1901987	regulation of cell cycle phase transition	9/206	289/23210	0.00116066	0.0285218	0.022556	Cul3/Anapc11/Apc/Nek6/Fam83d/Kmt2e/Brd7/Rab11a/Ctdspl	9
GO:0048634	regulation of muscle organ development	7/206	180/23210	0.00116077	0.0285218	0.022556	Rbfox1/Mapk1/Apc/Ctdp1/Notch1/Lef1/Cdon	7
GO:0031098	stress-activated protein kinase signaling cascade	9/206	290/23210	0.00118882	0.028981	0.0229191	Phlpp1/Pafah1b1/Zmynd11/Ptger4/Mapk1/Traf2/Rapgef1/Nek6/Tnik	9
GO:0003181	atrioventricular valve morphogenesis	3/206	24/23210	0.00121537	0.0291689	0.0230678	Notch1/Hey1/Heyl	3
GO:0003272	endocardial cushion formation	3/206	24/23210	0.00121537	0.0291689	0.0230678	Notch1/Hey1/Heyl	3
GO:0043392	negative regulation of DNA binding	4/206	53/23210	0.00125604	0.0299131	0.0236563	Lhx2/Id1/Hey1/Lef1	4
GO:0090316	positive regulation of intracellular protein transport	6/206	134/23210	0.00127255	0.030075	0.0237843	Mapk1/Sec16a/Asph/Edem1/Cdh1/Uaca	6
GO:0046683	response to organophosphorus	5/206	91/23210	0.00131496	0.030804	0.0243609	Stat1/Rapgef1/Rapgef2/Asph/Hcn4	5
GO:0044772	mitotic cell cycle phase transition	10/206	355/23210	0.00133432	0.030804	0.0243609	Cul3/Anapc11/Apc/Ctdp1/Nek6/Kmt2e/Brd7/Itgb1/Rab11a/Ctdspl	10
GO:0045687	positive regulation of glial cell differentiation	4/206	54/23210	0.0013472	0.030804	0.0243609	Cxcr4/Rtn4/Hes1/Notch1	4
GO:1902099	regulation of metaphase/anaphase transition of cell cycle	4/206	54/23210	0.0013472	0.030804	0.0243609	Cul3/Anapc11/Apc/Nek6	4
GO:0021801	cerebral cortex radial glia guided migration	3/206	25/23210	0.00137212	0.030804	0.0243609	Rtn4/Pafah1b1/Socs7	3
GO:0022030	telencephalon glial cell migration	3/206	25/23210	0.00137212	0.030804	0.0243609	Rtn4/Pafah1b1/Socs7	3
GO:2001056	positive regulation of cysteine-type endopeptidase activity	6/206	136/23210	0.00137305	0.030804	0.0243609	Stat1/Ngfr/Dap/Bcl2l11/Asph/Uaca	6
GO:0043393	regulation of protein binding	8/206	240/23210	0.00141288	0.0312389	0.0247048	Hes1/Traf2/Id1/Rapgef2/Lef1/Ptprf/Ephb6/Cdon	8
GO:0048675	axon extension	6/206	137/23210	0.00142551	0.0312389	0.0247048	Rtn4/Pafah1b1/Lhx2/Nrp1/Itgb1/Rab11a	6
GO:0007091	metaphase/anaphase transition of mitotic cell cycle	4/206	55/23210	0.00144288	0.0312389	0.0247048	Cul3/Anapc11/Apc/Nek6	4
GO:0035315	hair cell differentiation	4/206	55/23210	0.00144288	0.0312389	0.0247048	Pafah1b1/Hes1/Notch1/Hey1	4
GO:0046580	negative regulation of Ras protein signal transduction	4/206	55/23210	0.00144288	0.0312389	0.0247048	Cul3/Rapgef1/Rasal1/Itgb1	4
GO:0022409	positive regulation of cell-cell adhesion	8/206	242/23210	0.00148891	0.0317907	0.0251412	Zap70/Nck2/Cd24a/Hes1/Il2ra/Lef1/Ephb6/Cdh1	8
GO:0043583	ear development	8/206	242/23210	0.00148891	0.0317907	0.0251412	Insig2/Pafah1b1/Mapk1/Hes1/Notch1/Bcl2l11/Hey1/Cdh1	8
GO:0007517	muscle organ development	11/206	424/23210	0.00149956	0.0317988	0.0251476	Btg2/Rbfox1/Mapk1/Med20/Apc/Ctdp1/Notch1/Hey1/Lef1/Heyl/Cdon	11
GO:0032528	microvillus organization	3/206	26/23210	0.00154101	0.0318517	0.0251894	Pld1/Tnik/Rapgef2	3
GO:0060716	labyrinthine layer blood vessel development	3/206	26/23210	0.00154101	0.0318517	0.0251894	Mapk1/Hes1/Hey1	3
GO:0010965	regulation of mitotic sister chromatid separation	4/206	56/23210	0.0015432	0.0318517	0.0251894	Cul3/Anapc11/Apc/Nek6	4
GO:0048538	thymus development	4/206	56/23210	0.0015432	0.0318517	0.0251894	Mapk1/Hes1/Apc/Bcl2l11	4
GO:0007346	regulation of mitotic cell cycle	12/206	493/23210	0.00158638	0.0325261	0.0257227	Cul3/Btg2/Pafah1b1/Anapc11/Hes1/Apc/Nek6/Kmt2e/Gadd45gip1/Brd7/Rab11a/Ctdspl	12
GO:0050773	regulation of dendrite development	7/206	191/23210	0.00163197	0.0332406	0.0262877	Pafah1b1/Ngfr/Id1/Tnik/Rapgef2/Ptprf/Nedd4	7
GO:0050863	regulation of T cell activation	9/206	304/23210	0.0016445	0.033277	0.0263166	Zap70/Nck2/Cd24a/Hes1/Il2ra/Rc3h2/Pag1/Dtx1/Ephb6	9
GO:1901989	positive regulation of cell cycle phase transition	5/206	96/23210	0.00166786	0.0335304	0.026517	Cul3/Anapc11/Fam83d/Kmt2e/Rab11a	5
GO:0106106	cold-induced thermogenesis	6/206	142/23210	0.00171113	0.0335375	0.0265226	Cxcr4/Dio2/Apc/Notch1/Id1/Fabp5	6
GO:0120161	regulation of cold-induced thermogenesis	6/206	142/23210	0.00171113	0.0335375	0.0265226	Cxcr4/Dio2/Apc/Notch1/Id1/Fabp5	6
GO:0003171	atrioventricular valve development	3/206	27/23210	0.00172237	0.0335375	0.0265226	Notch1/Hey1/Heyl	3
GO:0061437	renal system vasculature development	3/206	27/23210	0.00172237	0.0335375	0.0265226	Hes1/Notch1/Nrp1	3
GO:0061440	kidney vasculature development	3/206	27/23210	0.00172237	0.0335375	0.0265226	Hes1/Notch1/Nrp1	3
GO:0044784	metaphase/anaphase transition of cell cycle	4/206	58/23210	0.00175822	0.0340215	0.0269053	Cul3/Anapc11/Apc/Nek6	4
GO:0042102	positive regulation of T cell proliferation	5/206	98/23210	0.00182684	0.0350885	0.0277492	Zap70/Nck2/Cd24a/Hes1/Il2ra	5
GO:0050731	positive regulation of peptidyl-tyrosine phosphorylation	7/206	195/23210	0.00183603	0.0350885	0.0277492	Cd24a/Ptger4/Hes1/Vegfb/Gfra1/Nrp1/Itgb1	7
GO:0060711	labyrinthine layer development	4/206	59/23210	0.00187314	0.0355782	0.0281365	Mapk1/Hes1/Hey1/Lef1	4
GO:2000178	negative regulation of neural precursor cell proliferation	3/206	28/23210	0.00191653	0.0361803	0.0286126	Btg2/Cd24a/Rapgef1	3
GO:0051222	positive regulation of protein transport	11/206	438/23210	0.0019345	0.0362982	0.0287059	Ptger4/Mapk1/Mbp/Sec16a/Asph/Cd38/Psmd9/Edem1/Cdh1/Uaca/Myrip	11
GO:0051306	mitotic sister chromatid separation	4/206	60/23210	0.00199317	0.0371086	0.0293467	Cul3/Anapc11/Apc/Nek6	4
GO:0043903	regulation of interspecies interactions between organisms	7/206	198/23210	0.00200166	0.0371086	0.0293467	Stat1/Cxcr4/Ctdp1/Notch1/Bcl2l11/Lef1/Isg15	7
GO:0051591	response to cAMP	4/206	61/23210	0.00211841	0.0390393	0.0308736	Stat1/Rapgef1/Rapgef2/Hcn4	4
GO:0051403	stress-activated MAPK cascade	8/206	257/23210	0.00216819	0.0394448	0.0311942	Phlpp1/Pafah1b1/Zmynd11/Ptger4/Mapk1/Traf2/Rapgef1/Tnik	8
GO:0051897	positive regulation of protein kinase B signaling	5/206	102/23210	0.00217772	0.0394448	0.0311942	Phlpp1/Rtn4/Ngfr/Vegfb/Itgb1	5
GO:0043281	regulation of cysteine-type endopeptidase activity involved in apoptotic process	7/206	201/23210	0.00217863	0.0394448	0.0311942	Stat1/Ngfr/Dap/Bcl2l11/Lef1/Cdh1/Uaca	7
GO:1901990	regulation of mitotic cell cycle phase transition	8/206	258/23210	0.00222092	0.0397877	0.0314655	Cul3/Anapc11/Apc/Nek6/Kmt2e/Brd7/Rab11a/Ctdspl	8
GO:0007254	JNK cascade	7/206	202/23210	0.00224024	0.0397877	0.0314655	Phlpp1/Pafah1b1/Zmynd11/Ptger4/Traf2/Rapgef1/Tnik	7
GO:0002437	inflammatory response to antigenic stimulus	4/206	62/23210	0.00224898	0.0397877	0.0314655	Cd24a/Il2ra/Notch1/Ephb6	4
GO:1905818	regulation of chromosome separation	4/206	62/23210	0.00224898	0.0397877	0.0314655	Cul3/Anapc11/Apc/Nek6	4
GO:0018108	peptidyl-tyrosine phosphorylation	9/206	319/23210	0.00227843	0.0400797	0.0316964	Zap70/Cd24a/Ptger4/Hes1/Vegfb/Gfra1/Bst1/Nrp1/Itgb1	9
GO:0051648	vesicle localization	6/206	151/23210	0.00233232	0.0407776	0.0322483	Cul3/Syn3/Pafah1b1/Sec16a/Rab11a/Myrip	6
GO:1903859	regulation of dendrite extension	3/206	30/23210	0.00234445	0.0407776	0.0322483	Cxcr4/Rtn4/Rasal1	3
GO:0061326	renal tubule development	5/206	104/23210	0.00237047	0.0407777	0.0322484	Stat1/Hes1/Notch1/Hey1/Heyl	5
GO:1901652	response to peptide	10/206	384/23210	0.0023708	0.0407777	0.0322484	Stat1/Ngfr/Socs7/Apc/Notch1/Pld1/Ptprf/Wdtc1/Atp1a3/Cish	10
GO:0018212	peptidyl-tyrosine modification	9/206	322/23210	0.00242589	0.0414948	0.0328155	Zap70/Cd24a/Ptger4/Hes1/Vegfb/Gfra1/Bst1/Nrp1/Itgb1	9
GO:0050730	regulation of peptidyl-tyrosine phosphorylation	8/206	263/23210	0.00249987	0.0425253	0.0336304	Cd24a/Ptger4/Hes1/Vegfb/Gfra1/Bst1/Nrp1/Itgb1	8
GO:1904951	positive regulation of establishment of protein localization	11/206	454/23210	0.00255221	0.0431566	0.0341297	Ptger4/Mapk1/Mbp/Sec16a/Asph/Cd38/Psmd9/Edem1/Cdh1/Uaca/Myrip	11
GO:0090162	establishment of epithelial cell polarity	3/206	31/23210	0.0025788	0.0431566	0.0341297	Hes1/Hey1/Pard3	3
GO:1905314	semi-lunar valve development	3/206	31/23210	0.0025788	0.0431566	0.0341297	Notch1/Hey1/Heyl	3
GO:0051896	regulation of protein kinase B signaling	6/206	155/23210	0.00265726	0.0442305	0.034979	Phlpp1/Rtn4/Ngfr/Vegfb/Rapgef1/Itgb1	6
GO:2000027	regulation of animal organ morphogenesis	7/206	209/23210	0.00270996	0.0448665	0.035482	Rtn4/Ngfr/Hes1/Apc/Notch1/Nkd1/Cdh1	7
GO:1990845	adaptive thermogenesis	6/206	156/23210	0.00274355	0.045181	0.0357306	Cxcr4/Dio2/Apc/Notch1/Id1/Fabp5	6
GO:0060561	apoptotic process involved in morphogenesis	3/206	32/23210	0.00282712	0.046311	0.0366243	Notch1/Bcl2l11/Lef1	3
GO:0030217	T cell differentiation	8/206	269/23210	0.00287006	0.0467669	0.0369848	Zap70/Ptger4/Apc/Il2ra/Rc3h2/Lef1/Rhoh/Dtx1	8
GO:0022029	telencephalon cell migration	4/206	67/23210	0.00298571	0.047895	0.037877	Cxcr4/Rtn4/Pafah1b1/Socs7	4
GO:0033047	regulation of mitotic sister chromatid segregation	4/206	67/23210	0.00298571	0.047895	0.037877	Cul3/Anapc11/Apc/Nek6	4
GO:2000179	positive regulation of neural precursor cell proliferation	4/206	67/23210	0.00298571	0.047895	0.037877	Ngfr/Notch1/Lhx2/Cdon	4
GO:0003012	muscle system process	10/206	397/23210	0.00300867	0.0480146	0.0379716	Cxcr4/Chrm3/Ptger4/Nup155/Ctdp1/Vegfb/Notch1/Cd38/Atp1a3/Hcn4	10
GO:0033157	regulation of intracellular protein transport	7/206	215/23210	0.00316981	0.0498727	0.039441	Bnip3l/Mapk1/Sec16a/Asph/Edem1/Cdh1/Uaca	7
GO:0007163	establishment or maintenance of cell polarity	7/206	216/23210	0.00325191	0.0498727	0.039441	Pafah1b1/Hes1/Apc/Lhx2/Hey1/Rhoh/Pard3	7
GO:0007405	neuroblast proliferation	4/206	69/23210	0.0033216	0.0498727	0.039441	Cd24a/Pafah1b1/Notch1/Lef1	4
GO:1903670	regulation of sprouting angiogenesis	4/206	69/23210	0.0033216	0.0498727	0.039441	Ngfr/Notch1/Ppp1r16b/Nrp1	4
GO:0051098	regulation of binding	10/206	403/23210	0.00334595	0.0498727	0.039441	Hes1/Traf2/Lhx2/Id1/Hey1/Rapgef2/Lef1/Ptprf/Ephb6/Cdon	10
GO:0035907	dorsal aorta development	2/206	10/23210	0.00336615	0.0498727	0.039441	Ngfr/Hey1	2
GO:0043497	regulation of protein heterodimerization activity	2/206	10/23210	0.00336615	0.0498727	0.039441	Hes1/Cdon	2
GO:0048207	vesicle targeting, rough ER to cis-Golgi	2/206	10/23210	0.00336615	0.0498727	0.039441	Cul3/Sec16a	2
GO:0048208	COPII vesicle coating	2/206	10/23210	0.00336615	0.0498727	0.039441	Cul3/Sec16a	2
GO:0060982	coronary artery morphogenesis	2/206	10/23210	0.00336615	0.0498727	0.039441	Notch1/Nrp1	2
GO:0071501	cellular response to sterol depletion	2/206	10/23210	0.00336615	0.0498727	0.039441	Insig2/Arhgef10l	2
GO:1905456	regulation of lymphoid progenitor cell differentiation	2/206	10/23210	0.00336615	0.0498727	0.039441	Hes1/Notch1	2
GO:1905820	positive regulation of chromosome separation	2/206	10/23210	0.00336615	0.0498727	0.039441	Cul3/Anapc11	2
GO:2000574	regulation of microtubule motor activity	2/206	10/23210	0.00336615	0.0498727	0.039441	Pafah1b1/BC048507	2
GO:0003203	endocardial cushion morphogenesis	3/206	34/23210	0.00336673	0.0498727	0.039441	Notch1/Hey1/Heyl	3
GO:0021885	forebrain cell migration	4/206	70/23210	0.00349881	0.0512814	0.040555	Cxcr4/Rtn4/Pafah1b1/Socs7	4
GO:0051057	positive regulation of small GTPase mediated signal transduction	4/206	70/23210	0.00349881	0.0512814	0.040555	Rtn4/Ngfr/Notch1/Cdon	4
GO:0030902	hindbrain development	6/206	164/23210	0.00351151	0.0512814	0.040555	En1/Socs7/Hes1/Lef1/Nfix/Itgb1	6
GO:0001933	negative regulation of protein phosphorylation	10/206	408/23210	0.00364945	0.052197	0.0412792	Nck2/Phlpp1/Timp3/Pafah1b1/Zmynd11/Apc/Rapgef1/Smpd1/Pard3/Ctdspl	10
GO:0035909	aorta morphogenesis	3/206	35/23210	0.00365851	0.052197	0.0412792	Hes1/Notch1/Hey1	3
GO:1990089	response to nerve growth factor	3/206	35/23210	0.00365851	0.052197	0.0412792	Hes1/Rapgef1/Rapgef2	3
GO:1990090	cellular response to nerve growth factor stimulus	3/206	35/23210	0.00365851	0.052197	0.0412792	Hes1/Rapgef1/Rapgef2	3
GO:2000171	negative regulation of dendrite development	3/206	35/23210	0.00365851	0.052197	0.0412792	Ngfr/Id1/Rapgef2	3
GO:0010769	regulation of cell morphogenesis involved in differentiation	9/206	343/23210	0.00368295	0.0523047	0.0413643	Rtn4/Pafah1b1/Id1/Tnik/Rapgef2/Ptprf/Nrp1/Rab11a/Nedd4	9
GO:0045931	positive regulation of mitotic cell cycle	6/206	166/23210	0.00372623	0.0526777	0.0416593	Cul3/Pafah1b1/Anapc11/Hes1/Kmt2e/Rab11a	6
GO:2000181	negative regulation of blood vessel morphogenesis	5/206	116/23210	0.0037966	0.0534285	0.0422531	Stat1/Rtn4/Ngfr/Ptger4/Notch1	5
GO:0052547	regulation of peptidase activity	10/206	411/23210	0.00384179	0.0538198	0.0425625	Stat1/Timp3/Ngfr/Dap/Mbp/Bcl2l11/Lef1/Asph/Cdh1/Uaca	10
GO:0071320	cellular response to cAMP	3/206	36/23210	0.00396527	0.0543488	0.0429809	Rapgef1/Rapgef2/Hcn4	3
GO:0021953	central nervous system neuron differentiation	7/206	225/23210	0.004066	0.0543488	0.0429809	Btg2/Pafah1b1/Hes1/Rapgef2/Emx1/Nfix/Nrp1	7
GO:0050670	regulation of lymphocyte proliferation	7/206	225/23210	0.004066	0.0543488	0.0429809	Zap70/Nck2/Cd24a/Hes1/Il2ra/Cd38/Bst1	7
GO:0060041	retina development in camera-type eye	6/206	169/23210	0.00406638	0.0543488	0.0429809	Apc/Lhx2/Fjx1/Trpm1/Nrp1/Cdon	6
GO:0042476	odontogenesis	5/206	118/23210	0.00408327	0.0543488	0.0429809	Ngfr/Apc/Bcl2l11/Lef1/Snx10	5
GO:0046620	regulation of organ growth	5/206	118/23210	0.00408327	0.0543488	0.0429809	Mapk1/Apc/Ctdp1/Notch1/Bcl2l11	5
GO:0002664	regulation of T cell tolerance induction	2/206	11/23210	0.00409021	0.0543488	0.0429809	Phlpp1/Il2ra	2
GO:0003266	regulation of secondary heart field cardioblast proliferation	2/206	11/23210	0.00409021	0.0543488	0.0429809	Hes1/Notch1	2
GO:0006991	response to sterol depletion	2/206	11/23210	0.00409021	0.0543488	0.0429809	Insig2/Arhgef10l	2
GO:0038180	nerve growth factor signaling pathway	2/206	11/23210	0.00409021	0.0543488	0.0429809	Rapgef1/Rapgef2	2
GO:0060768	regulation of epithelial cell proliferation involved in prostate gland development	2/206	11/23210	0.00409021	0.0543488	0.0429809	Apc/Notch1	2
GO:0097084	vascular smooth muscle cell development	2/206	11/23210	0.00409021	0.0543488	0.0429809	Hes1/Notch1	2
GO:0045787	positive regulation of cell cycle	9/206	349/23210	0.00412272	0.0545468	0.0431374	Cul3/Pafah1b1/Anapc11/Hes1/Bcl2l11/Fam83d/Lef1/Kmt2e/Rab11a	9
GO:0043280	positive regulation of cysteine-type endopeptidase activity involved in apoptotic process	5/206	119/23210	0.00423226	0.0546224	0.0431973	Stat1/Ngfr/Dap/Bcl2l11/Uaca	5
GO:0050868	negative regulation of T cell activation	5/206	119/23210	0.00423226	0.0546224	0.0431973	Cd24a/Il2ra/Rc3h2/Pag1/Dtx1	5
GO:0090090	negative regulation of canonical Wnt signaling pathway	5/206	119/23210	0.00423226	0.0546224	0.0431973	Apc/Notch1/Rapgef1/Nkd1/Cdh1	5
GO:1901653	cellular response to peptide	8/206	287/23210	0.00424167	0.0546224	0.0431973	Stat1/Ngfr/Socs7/Apc/Ptprf/Wdtc1/Atp1a3/Cish	8
GO:0032944	regulation of mononuclear cell proliferation	7/206	227/23210	0.00426619	0.0546224	0.0431973	Zap70/Nck2/Cd24a/Hes1/Il2ra/Cd38/Bst1	7
GO:0051607	defense response to virus	7/206	227/23210	0.00426619	0.0546224	0.0431973	Stat1/Zmynd11/Bnip3l/Ifngr2/Il2ra/Trim44/Isg15	7
GO:0006919	activation of cysteine-type endopeptidase activity involved in apoptotic process	4/206	74/23210	0.00427189	0.0546224	0.0431973	Stat1/Ngfr/Dap/Bcl2l11	4
GO:0021799	cerebral cortex radially oriented cell migration	3/206	37/23210	0.00428723	0.0546224	0.0431973	Rtn4/Pafah1b1/Socs7	3
GO:0060674	placenta blood vessel development	3/206	37/23210	0.00428723	0.0546224	0.0431973	Mapk1/Hes1/Hey1	3
GO:1900182	positive regulation of protein localization to nucleus	4/206	75/23210	0.00448173	0.0568666	0.044972	Ngfr/Mapk1/Cdh1/Uaca	4
GO:0007030	Golgi organization	5/206	121/23210	0.00454181	0.0573936	0.0453888	Mapk1/Sec16a/Tmed5/Bhlha15/Tmed1	5
GO:0006936	muscle contraction	8/206	291/23210	0.00460556	0.0579626	0.0458388	Cxcr4/Chrm3/Ptger4/Nup155/Vegfb/Cd38/Atp1a3/Hcn4	8
GO:0032872	regulation of stress-activated MAPK cascade	7/206	232/23210	0.00479931	0.0597132	0.0472232	Phlpp1/Pafah1b1/Zmynd11/Mapk1/Traf2/Rapgef1/Tnik	7
GO:0006888	endoplasmic reticulum to Golgi vesicle-mediated transport	5/206	123/23210	0.00486714	0.0597132	0.0472232	Cul3/Sec16a/Tmed5/Copb1/Tmed1	5
GO:0003263	cardioblast proliferation	2/206	12/23210	0.00487967	0.0597132	0.0472232	Hes1/Notch1	2
GO:0003264	regulation of cardioblast proliferation	2/206	12/23210	0.00487967	0.0597132	0.0472232	Hes1/Notch1	2
GO:0045717	negative regulation of fatty acid biosynthetic process	2/206	12/23210	0.00487967	0.0597132	0.0472232	Insig2/Wdtc1	2
GO:0060767	epithelial cell proliferation involved in prostate gland development	2/206	12/23210	0.00487967	0.0597132	0.0472232	Apc/Notch1	2
GO:0072608	interleukin-10 secretion	2/206	12/23210	0.00487967	0.0597132	0.0472232	Ptger4/Isg15	2
GO:0030278	regulation of ossification	7/206	233/23210	0.0049117	0.0597593	0.0472597	Ptger4/Mapk1/Apc/Notch1/Id1/Hey1/Isg15	7
GO:0055021	regulation of cardiac muscle tissue growth	4/206	77/23210	0.00492203	0.0597593	0.0472597	Mapk1/Apc/Ctdp1/Notch1	4
GO:0002262	myeloid cell homeostasis	6/206	176/23210	0.00494891	0.0598509	0.0473321	Stat1/Cd24a/Bcl2l11/Isg15/Kmt2e/Klf13	6
GO:0070302	regulation of stress-activated protein kinase signaling cascade	7/206	234/23210	0.00502606	0.0605474	0.0478829	Phlpp1/Pafah1b1/Zmynd11/Mapk1/Traf2/Rapgef1/Tnik	7
GO:0016055	Wnt signaling pathway	10/206	428/23210	0.00508867	0.0610641	0.0482915	Cul3/Ctnnd2/Apc/Notch1/Rapgef1/Tnik/Lef1/Nkd1/Brd7/Cdh1	10
GO:0002260	lymphocyte homeostasis	4/206	78/23210	0.00515269	0.0615935	0.0487102	Cd24a/Il2ra/Rc3h2/Bcl2l11	4
GO:0198738	cell-cell signaling by wnt	10/206	430/23210	0.00525411	0.0625643	0.0494779	Cul3/Ctnnd2/Apc/Notch1/Rapgef1/Tnik/Lef1/Nkd1/Brd7/Cdh1	10
GO:0038179	neurotrophin signaling pathway	3/206	40/23210	0.00534641	0.0631593	0.0499485	Rapgef1/Rapgef2/Ptprf	3
GO:0001659	temperature homeostasis	6/206	179/23210	0.0053673	0.0631593	0.0499485	Cxcr4/Dio2/Apc/Notch1/Id1/Fabp5	6
GO:1903034	regulation of response to wounding	6/206	179/23210	0.0053673	0.0631593	0.0499485	Cxcr4/Cd24a/Rtn4/Ptger4/Vegfb/Ptprf	6
GO:0060048	cardiac muscle contraction	5/206	126/23210	0.00538568	0.0631593	0.0499485	Cxcr4/Nup155/Vegfb/Atp1a3/Hcn4	5
GO:0070663	regulation of leukocyte proliferation	7/206	238/23210	0.00550364	0.0638599	0.0505026	Zap70/Nck2/Cd24a/Hes1/Il2ra/Cd38/Bst1	7
GO:0048640	negative regulation of developmental growth	5/206	127/23210	0.00556688	0.0638599	0.0505026	Rtn4/Apc/Ctdp1/Nkd1/Nrp1	5
GO:0045682	regulation of epidermis development	4/206	80/23210	0.00563548	0.0638599	0.0505026	Ngfr/Hes1/Notch1/Hey1	4
GO:0060113	inner ear receptor cell differentiation	4/206	80/23210	0.00563548	0.0638599	0.0505026	Pafah1b1/Hes1/Notch1/Hey1	4
GO:0072001	renal system development	8/206	302/23210	0.00573056	0.0638599	0.0505026	Stat1/Hes1/Apc/Notch1/Bcl2l11/Hey1/Heyl/Nrp1	8
GO:0042304	regulation of fatty acid biosynthetic process	3/206	41/23210	0.00573124	0.0638599	0.0505026	Insig2/Fabp5/Wdtc1	3
GO:0051154	negative regulation of striated muscle cell differentiation	3/206	41/23210	0.00573124	0.0638599	0.0505026	Ctdp1/Notch1/Bhlha15	3
GO:0097484	dendrite extension	3/206	41/23210	0.00573124	0.0638599	0.0505026	Cxcr4/Rtn4/Rasal1	3
GO:0002328	pro-B cell differentiation	2/206	13/23210	0.00573332	0.0638599	0.0505026	Hes1/Notch1	2
GO:0002517	T cell tolerance induction	2/206	13/23210	0.00573332	0.0638599	0.0505026	Phlpp1/Il2ra	2
GO:1900121	negative regulation of receptor binding	2/206	13/23210	0.00573332	0.0638599	0.0505026	Lef1/Ptprf	2
GO:1903587	regulation of blood vessel endothelial cell proliferation involved in sprouting angiogenesis	2/206	13/23210	0.00573332	0.0638599	0.0505026	Ngfr/Ppp1r16b	2
GO:1905048	regulation of metallopeptidase activity	2/206	13/23210	0.00573332	0.0638599	0.0505026	Timp3/Mbp	2
GO:1901343	negative regulation of vasculature development	5/206	128/23210	0.00575234	0.0638599	0.0505026	Stat1/Rtn4/Ngfr/Ptger4/Notch1	5
GO:0001763	morphogenesis of a branching structure	7/206	240/23210	0.00575482	0.0638599	0.0505026	Cxcr4/Rtn4/Ctnnd2/Notch1/Lef1/Cdh1/Nrp1	7
GO:0033045	regulation of sister chromatid segregation	4/206	81/23210	0.00588781	0.0651024	0.0514851	Cul3/Anapc11/Apc/Nek6	4
GO:0001936	regulation of endothelial cell proliferation	5/206	129/23210	0.00594211	0.0652368	0.0515915	Stat1/Ngfr/Vegfb/Egfl7/Ppp1r16b	5
GO:0051101	regulation of DNA binding	5/206	129/23210	0.00594211	0.0652368	0.0515915	Hes1/Lhx2/Id1/Hey1/Lef1	5
GO:0050792	regulation of viral process	6/206	183/23210	0.00596473	0.0652538	0.0516049	Stat1/Cxcr4/Ctdp1/Notch1/Lef1/Isg15	6
GO:1902622	regulation of neutrophil migration	3/206	42/23210	0.00613226	0.0665484	0.0526287	Rtn4/Ptger4/Bst1	3
GO:1902742	apoptotic process involved in development	3/206	42/23210	0.00613226	0.0665484	0.0526287	Notch1/Bcl2l11/Lef1	3
GO:0021872	forebrain generation of neurons	4/206	82/23210	0.00614756	0.0665484	0.0526287	Hes1/Rapgef2/Lef1/Nrp1	4
GO:0070372	regulation of ERK1 and ERK2 cascade	8/206	306/23210	0.00618775	0.0667501	0.0527882	Phlpp1/Timp3/Vegfb/Notch1/Rapgef1/Fam83d/Rapgef2/Nrp1	8
GO:0045766	positive regulation of angiogenesis	6/206	185/23210	0.00628099	0.0675207	0.0533976	Cxcr4/Rtn4/Vegfb/Ppp1r16b/Nrp1/Itgb1	6
GO:0051650	establishment of vesicle localization	5/206	131/23210	0.00633482	0.0676297	0.0534838	Cul3/Pafah1b1/Sec16a/Rab11a/Myrip	5
GO:1903038	negative regulation of leukocyte cell-cell adhesion	5/206	131/23210	0.00633482	0.0676297	0.0534838	Cd24a/Il2ra/Rc3h2/Pag1/Dtx1	5
GO:1901992	positive regulation of mitotic cell cycle phase transition	4/206	83/23210	0.00641482	0.0681734	0.0539138	Cul3/Anapc11/Kmt2e/Rab11a	4
GO:0043491	protein kinase B signaling	6/206	186/23210	0.00644362	0.0681734	0.0539138	Phlpp1/Rtn4/Ngfr/Vegfb/Rapgef1/Itgb1	6
GO:0071887	leukocyte apoptotic process	5/206	132/23210	0.00653785	0.0681734	0.0539138	Cd24a/Ptcra/Il2ra/Bcl2l11/Rapgef2	5
GO:0042307	positive regulation of protein import into nucleus	3/206	43/23210	0.00654964	0.0681734	0.0539138	Mapk1/Cdh1/Uaca	3
GO:2001025	positive regulation of response to drug	3/206	43/23210	0.00654964	0.0681734	0.0539138	Rtn4/Ptger4/Galr1	3
GO:0050870	positive regulation of T cell activation	6/206	187/23210	0.00660928	0.0681734	0.0539138	Zap70/Nck2/Cd24a/Hes1/Il2ra/Ephb6	6
GO:0006901	vesicle coating	2/206	14/23210	0.00664999	0.0681734	0.0539138	Cul3/Sec16a	2
GO:0021903	rostrocaudal neural tube patterning	2/206	14/23210	0.00664999	0.0681734	0.0539138	En1/Hes1	2
GO:0048505	regulation of timing of cell differentiation	2/206	14/23210	0.00664999	0.0681734	0.0539138	Hes1/Notch1	2
GO:0048711	positive regulation of astrocyte differentiation	2/206	14/23210	0.00664999	0.0681734	0.0539138	Hes1/Notch1	2
GO:0061308	cardiac neural crest cell development involved in heart development	2/206	14/23210	0.00664999	0.0681734	0.0539138	Mapk1/Hes1	2
GO:0070863	positive regulation of protein exit from endoplasmic reticulum	2/206	14/23210	0.00664999	0.0681734	0.0539138	Sec16a/Edem1	2
GO:0060420	regulation of heart growth	4/206	84/23210	0.00668968	0.0683539	0.0540566	Mapk1/Apc/Ctdp1/Notch1	4
GO:0046328	regulation of JNK cascade	6/206	188/23210	0.00677802	0.0690288	0.0545903	Phlpp1/Pafah1b1/Zmynd11/Traf2/Rapgef1/Tnik	6
GO:0014032	neural crest cell development	4/206	85/23210	0.00697223	0.069971	0.0553354	Mapk1/Hes1/Tcof1/Nrp1	4
GO:0048708	astrocyte differentiation	4/206	85/23210	0.00697223	0.069971	0.0553354	Mapk1/Hes1/Notch1/Nfix	4
GO:0001569	branching involved in blood vessel morphogenesis	3/206	44/23210	0.00698354	0.069971	0.0553354	Cxcr4/Lef1/Nrp1	3
GO:0043124	negative regulation of I-kappaB kinase/NF-kappaB signaling	3/206	44/23210	0.00698354	0.069971	0.0553354	Stat1/Zmynd11/Rhoh	3
GO:0070830	bicellular tight junction assembly	3/206	44/23210	0.00698354	0.069971	0.0553354	Cdh1/Pard3/Itgb1	3
GO:0035023	regulation of Rho protein signal transduction	5/206	135/23210	0.00717428	0.0716503	0.0566634	Cul3/Ngfr/Arhgef10l/Nrp1/Itgb1	5
GO:0001503	ossification	9/206	381/23210	0.00720431	0.0717188	0.0567176	Ptger4/Mapk1/Apc/Notch1/Id1/Hey1/Lef1/Isg15/Snx10	9
GO:0042490	mechanoreceptor differentiation	4/206	86/23210	0.00726256	0.0720669	0.0569929	Pafah1b1/Hes1/Notch1/Hey1	4
GO:0042326	negative regulation of phosphorylation	10/206	452/23210	0.00736647	0.0728645	0.0576237	Nck2/Phlpp1/Timp3/Pafah1b1/Zmynd11/Apc/Rapgef1/Smpd1/Pard3/Ctdspl	10
GO:0120192	tight junction assembly	3/206	45/23210	0.00743412	0.0728944	0.0576473	Cdh1/Pard3/Itgb1	3
GO:0040013	negative regulation of locomotion	8/206	316/23210	0.00745201	0.0728944	0.0576473	D1Ertd622e/Gm266/Ptger4/Slurp1/Notch1/Egfl7/Cdh1/Nrp1	8
GO:0051271	negative regulation of cellular component movement	8/206	316/23210	0.00745201	0.0728944	0.0576473	D1Ertd622e/Gm266/Ptger4/Slurp1/Notch1/Egfl7/Cdh1/Nrp1	8
GO:0032388	positive regulation of intracellular transport	6/206	192/23210	0.00748434	0.0728944	0.0576473	Mapk1/Sec16a/Asph/Edem1/Cdh1/Uaca	6
GO:0003188	heart valve formation	2/206	15/23210	0.00762848	0.0728944	0.0576473	Notch1/Hey1	2
GO:0021819	layer formation in cerebral cortex	2/206	15/23210	0.00762848	0.0728944	0.0576473	Pafah1b1/Socs7	2
GO:0033623	regulation of integrin activation	2/206	15/23210	0.00762848	0.0728944	0.0576473	Cd24a/Ptger4	2
GO:0045605	negative regulation of epidermal cell differentiation	2/206	15/23210	0.00762848	0.0728944	0.0576473	Hes1/Notch1	2
GO:0060055	angiogenesis involved in wound healing	2/206	15/23210	0.00762848	0.0728944	0.0576473	Cxcr4/Vegfb	2
GO:0061307	cardiac neural crest cell differentiation involved in heart development	2/206	15/23210	0.00762848	0.0728944	0.0576473	Mapk1/Hes1	2
GO:2000811	negative regulation of anoikis	2/206	15/23210	0.00762848	0.0728944	0.0576473	Notch1/Itgb1	2
GO:0032869	cellular response to insulin stimulus	6/206	193/23210	0.00766892	0.0730553	0.0577746	Stat1/Socs7/Apc/Ptprf/Wdtc1/Cish	6
GO:0003382	epithelial cell morphogenesis	3/206	46/23210	0.00790153	0.0748108	0.0591629	Id1/Cdh1/Pard3	3
GO:0050798	activated T cell proliferation	3/206	46/23210	0.00790153	0.0748108	0.0591629	Cd24a/Il2ra/Ephb6	3
GO:0003205	cardiac chamber development	6/206	195/23210	0.00804789	0.0757334	0.0598925	Cxcr4/Hes1/Notch1/Hey1/Heyl/Nrp1	6
GO:0007266	Rho protein signal transduction	6/206	195/23210	0.00804789	0.0757334	0.0598925	Cul3/Ngfr/Arhgef10l/Rhoh/Nrp1/Itgb1	6
GO:0014015	positive regulation of gliogenesis	4/206	89/23210	0.00818108	0.0767534	0.0606992	Cxcr4/Rtn4/Hes1/Notch1	4
GO:0003179	heart valve morphogenesis	3/206	47/23210	0.0083859	0.077947	0.0616431	Notch1/Hey1/Heyl	3
GO:0048010	vascular endothelial growth factor receptor signaling pathway	3/206	47/23210	0.0083859	0.077947	0.0616431	Vegfb/Nrp1/Nedd4	3
GO:0007519	skeletal muscle tissue development	6/206	197/23210	0.00844017	0.077947	0.0616431	Btg2/Rbfox1/Med20/Notch1/Heyl/Cdon	6
GO:0003222	ventricular trabecula myocardium morphogenesis	2/206	16/23210	0.00866765	0.077947	0.0616431	Notch1/Hey1	2
GO:0021978	telencephalon regionalization	2/206	16/23210	0.00866765	0.077947	0.0616431	Lhx2/Emx1	2
GO:0040034	regulation of development, heterochronic	2/206	16/23210	0.00866765	0.077947	0.0616431	Hes1/Notch1	2
GO:0043923	positive regulation by host of viral transcription	2/206	16/23210	0.00866765	0.077947	0.0616431	Ctdp1/Lef1	2
GO:0048715	negative regulation of oligodendrocyte differentiation	2/206	16/23210	0.00866765	0.077947	0.0616431	Hes1/Notch1	2
GO:0060979	vasculogenesis involved in coronary vascular morphogenesis	2/206	16/23210	0.00866765	0.077947	0.0616431	Notch1/Nrp1	2
GO:0062033	positive regulation of mitotic sister chromatid segregation	2/206	16/23210	0.00866765	0.077947	0.0616431	Cul3/Anapc11	2
GO:0032970	regulation of actin filament-based process	9/206	393/23210	0.00873039	0.077947	0.0616431	Nck2/Ptger4/Id1/Arhgef10l/Bst1/Rhoh/Nrp1/Pard3/Hcn4	9
GO:0045862	positive regulation of proteolysis	8/206	325/23210	0.00874824	0.077947	0.0616431	Stat1/Ngfr/Dap/Mbp/Bcl2l11/Asph/Edem1/Uaca	8
GO:0034101	erythrocyte homeostasis	5/206	142/23210	0.00882513	0.077947	0.0616431	Stat1/Cd24a/Isg15/Kmt2e/Klf13	5
GO:0045667	regulation of osteoblast differentiation	5/206	142/23210	0.00882513	0.077947	0.0616431	Ptger4/Apc/Notch1/Id1/Hey1	5
GO:0050680	negative regulation of epithelial cell proliferation	5/206	142/23210	0.00882513	0.077947	0.0616431	Stat1/Ngfr/Slurp1/Apc/Cdh1	5
GO:0009798	axis specification	4/206	91/23210	0.00883388	0.077947	0.0616431	Ets2/Apc/Notch1/Hey1	4
GO:0021954	central nervous system neuron development	4/206	91/23210	0.00883388	0.077947	0.0616431	Btg2/Pafah1b1/Rapgef2/Nrp1	4
GO:0045685	regulation of glial cell differentiation	4/206	91/23210	0.00883388	0.077947	0.0616431	Cxcr4/Rtn4/Hes1/Notch1	4
GO:0048864	stem cell development	4/206	91/23210	0.00883388	0.077947	0.0616431	Mapk1/Hes1/Tcof1/Nrp1	4
GO:0001649	osteoblast differentiation	6/206	199/23210	0.00884599	0.077947	0.0616431	Ptger4/Apc/Notch1/Id1/Hey1/Lef1	6
GO:0050679	positive regulation of epithelial cell proliferation	6/206	199/23210	0.00884599	0.077947	0.0616431	Rtn4/Vegfb/Notch1/Egfl7/Id1/Ppp1r16b	6
GO:0030857	negative regulation of epithelial cell differentiation	3/206	48/23210	0.00888736	0.077947	0.0616431	Hes1/Notch1/Id1	3
GO:1904591	positive regulation of protein import	3/206	48/23210	0.00888736	0.077947	0.0616431	Mapk1/Cdh1/Uaca	3
GO:0030098	lymphocyte differentiation	9/206	395/23210	0.00900693	0.0787725	0.0622959	Zap70/Cd24a/Ptger4/Apc/Il2ra/Rc3h2/Lef1/Rhoh/Dtx1	9
GO:0001935	endothelial cell proliferation	5/206	143/23210	0.00908063	0.0789709	0.0624529	Stat1/Ngfr/Vegfb/Egfl7/Ppp1r16b	5
GO:0019233	sensory perception of pain	5/206	143/23210	0.00908063	0.0789709	0.0624529	Cxcr4/Rtn4/Ngfr/Mapk1/Fabp5	5
GO:0048732	gland development	10/206	467/23210	0.00914755	0.0793256	0.0627333	Cul3/Rtn4/Mapk1/Hes1/Apc/Notch1/Bcl2l11/Lef1/Cdh1/Nrp1	10
GO:0014033	neural crest cell differentiation	4/206	92/23210	0.00917266	0.0793256	0.0627333	Mapk1/Hes1/Tcof1/Nrp1	4
GO:0048736	appendage development	6/206	201/23210	0.00926562	0.0796843	0.063017	En1/Notch1/Rc3h2/Bcl2l11/Lef1/Asph	6
GO:0060173	limb development	6/206	201/23210	0.00926562	0.0796843	0.063017	En1/Notch1/Rc3h2/Bcl2l11/Lef1/Asph	6
GO:0000070	mitotic sister chromatid segregation	5/206	144/23210	0.0093412	0.0801118	0.0633551	Cul3/Anapc11/Apc/Nek6/Rab11a	5
GO:0045646	regulation of erythrocyte differentiation	3/206	49/23210	0.00940604	0.0802235	0.0634434	Stat1/Isg15/Klf13	3
GO:0090102	cochlea development	3/206	49/23210	0.00940604	0.0802235	0.0634434	Pafah1b1/Hes1/Cdh1	3
GO:0043523	regulation of neuron apoptotic process	7/206	264/23210	0.00948045	0.0806359	0.0637696	En1/Btg2/Ngfr/Vegfb/Bcl2l11/Ptprf/Nrp1	7
GO:0051304	chromosome separation	4/206	93/23210	0.0095198	0.0807488	0.0638589	Cul3/Anapc11/Apc/Nek6	4
GO:1903039	positive regulation of leukocyte cell-cell adhesion	6/206	203/23210	0.00969928	0.0817205	0.0646273	Zap70/Nck2/Cd24a/Hes1/Il2ra/Ephb6	6
GO:0007015	actin filament organization	9/206	400/23210	0.00972736	0.0817205	0.0646273	Nck2/Cul3/Ptger4/Id1/Arhgef10l/Rhoh/Nrp1/Cgnl1/Sh3kbp1	9
GO:0060253	negative regulation of glial cell proliferation	2/206	17/23210	0.00976634	0.0817205	0.0646273	Hes1/Notch1	2
GO:0060973	cell migration involved in heart development	2/206	17/23210	0.00976634	0.0817205	0.0646273	Notch1/Nrp1	2
GO:0071786	endoplasmic reticulum tubular network organization	2/206	17/23210	0.00976634	0.0817205	0.0646273	Rtn4/Reep1	2
GO:0030099	myeloid cell differentiation	9/206	401/23210	0.00987652	0.0820816	0.0649129	Stat1/Pafah1b1/Apc/Lef1/Pabpc4/Isg15/Kmt2e/Snx10/Klf13	9
GO:0001666	response to hypoxia	6/206	204/23210	0.00992146	0.0820816	0.0649129	Cd24a/Rtn4/Bnip3l/Vegfb/Notch1/Cd38	6
GO:0008038	neuron recognition	3/206	50/23210	0.00994206	0.0820816	0.0649129	Rtn4/Nrp1/Prtg	3
GO:0060043	regulation of cardiac muscle cell proliferation	3/206	50/23210	0.00994206	0.0820816	0.0649129	Mapk1/Apc/Notch1	3
GO:0120193	tight junction organization	3/206	50/23210	0.00994206	0.0820816	0.0649129	Cdh1/Pard3/Itgb1	3
GO:0030856	regulation of epithelial cell differentiation	5/206	147/23210	0.0101538	0.0836065	0.0661188	Hes1/Apc/Notch1/Id1/Hey1	5
GO:0009615	response to virus	7/206	268/23210	0.0102412	0.0838801	0.0663352	Stat1/Zmynd11/Bnip3l/Ifngr2/Il2ra/Trim44/Isg15	7
GO:0030336	negative regulation of cell migration	7/206	268/23210	0.0102412	0.0838801	0.0663352	D1Ertd622e/Gm266/Ptger4/Slurp1/Notch1/Egfl7/Cdh1	7
GO:0060538	skeletal muscle organ development	6/206	206/23210	0.0103766	0.0847654	0.0670354	Btg2/Rbfox1/Med20/Notch1/Heyl/Cdon	6
GO:0003206	cardiac chamber morphogenesis	5/206	148/23210	0.010435	0.084795	0.0670587	Hes1/Notch1/Hey1/Heyl/Nrp1	5
GO:0003231	cardiac ventricle development	5/206	148/23210	0.010435	0.084795	0.0670587	Cxcr4/Hes1/Notch1/Hey1/Heyl	5
GO:0072594	establishment of protein localization to organelle	9/206	405/23210	0.0104905	0.0850227	0.0672388	Bnip3l/Nup155/Mapk1/Kpna1/Immp1l/Cdh1/Uaca/Rab11a/Nedd4	9
GO:0120162	positive regulation of cold-induced thermogenesis	4/206	96/23210	0.0106122	0.0857839	0.0678408	Cxcr4/Dio2/Apc/Fabp5	4
GO:0050728	negative regulation of inflammatory response	5/206	149/23210	0.0107216	0.0864431	0.0683621	D1Ertd622e/Cd24a/Ptger4/Il2ra/Uaca	5
GO:0001675	acrosome assembly	2/206	18/23210	0.0109234	0.0864908	0.0683998	Agfg1/Pafah1b1	2
GO:0010832	negative regulation of myotube differentiation	2/206	18/23210	0.0109234	0.0864908	0.0683998	Notch1/Bhlha15	2
GO:0021542	dentate gyrus development	2/206	18/23210	0.0109234	0.0864908	0.0683998	Btg2/Lef1	2
GO:0021783	preganglionic parasympathetic fiber development	2/206	18/23210	0.0109234	0.0864908	0.0683998	Hes1/Nrp1	2
GO:0014013	regulation of gliogenesis	5/206	150/23210	0.0110135	0.0864908	0.0683998	Cxcr4/Rtn4/Hes1/Notch1/Emx1	5
GO:0022612	gland morphogenesis	5/206	150/23210	0.0110135	0.0864908	0.0683998	Cul3/Rtn4/Notch1/Cdh1/Nrp1	5
GO:0034504	protein localization to nucleus	7/206	272/23210	0.0110455	0.0864908	0.0683998	Ngfr/Nup155/Mapk1/Kpna1/Taf8/Cdh1/Uaca	7
GO:0021795	cerebral cortex cell migration	3/206	52/23210	0.0110665	0.0864908	0.0683998	Rtn4/Pafah1b1/Socs7	3
GO:0035924	cellular response to vascular endothelial growth factor stimulus	3/206	52/23210	0.0110665	0.0864908	0.0683998	Vegfb/Notch1/Nrp1	3
GO:0048713	regulation of oligodendrocyte differentiation	3/206	52/23210	0.0110665	0.0864908	0.0683998	Cxcr4/Hes1/Notch1	3
GO:0072698	protein localization to microtubule cytoskeleton	3/206	52/23210	0.0110665	0.0864908	0.0683998	Apc/Fam83d/Snx10	3
GO:0019722	calcium-mediated signaling	6/206	209/23210	0.011087	0.0864908	0.0683998	Zap70/Cxcr4/Cd24a/Asph/Bst1/Bhlha15	6
GO:0032386	regulation of intracellular transport	8/206	339/23210	0.0110907	0.0864908	0.0683998	Bnip3l/Mapk1/Sec16a/Asph/Reep1/Edem1/Cdh1/Uaca	8
GO:0006606	protein import into nucleus	5/206	151/23210	0.0113108	0.0876704	0.0693327	Nup155/Mapk1/Kpna1/Cdh1/Uaca	5
GO:0030178	negative regulation of Wnt signaling pathway	5/206	151/23210	0.0113108	0.0876704	0.0693327	Apc/Notch1/Rapgef1/Nkd1/Cdh1	5
GO:0021761	limbic system development	4/206	98/23210	0.0113836	0.0876704	0.0693327	Btg2/Pafah1b1/Lef1/Nrp1	4
GO:0070227	lymphocyte apoptotic process	4/206	98/23210	0.0113836	0.0876704	0.0693327	Cd24a/Ptcra/Il2ra/Bcl2l11	4
GO:0072080	nephron tubule development	4/206	98/23210	0.0113836	0.0876704	0.0693327	Hes1/Notch1/Hey1/Heyl	4
GO:0019221	cytokine-mediated signaling pathway	8/206	341/23210	0.0114599	0.088039	0.0696242	Stat1/Cxcr4/Cd24a/Pafah1b1/Ifngr2/Traf2/Trim44/Ptprf	8
GO:0048839	inner ear development	6/206	211/23210	0.0115792	0.088736	0.0701754	Insig2/Pafah1b1/Hes1/Notch1/Hey1/Cdh1	6
GO:0051250	negative regulation of lymphocyte activation	5/206	152/23210	0.0116136	0.0887793	0.0702097	Cd24a/Il2ra/Rc3h2/Pag1/Dtx1	5
GO:0010771	negative regulation of cell morphogenesis involved in differentiation	4/206	99/23210	0.0117824	0.0898483	0.0710551	Rtn4/Id1/Rapgef2/Nrp1	4
GO:0002043	blood vessel endothelial cell proliferation involved in sprouting angiogenesis	2/206	19/23210	0.0121378	0.0918794	0.0726613	Ngfr/Ppp1r16b	2
GO:0002643	regulation of tolerance induction	2/206	19/23210	0.0121378	0.0918794	0.0726613	Phlpp1/Il2ra	2
GO:0050774	negative regulation of dendrite morphogenesis	2/206	19/23210	0.0121378	0.0918794	0.0726613	Id1/Rapgef2	2
GO:0043297	apical junction assembly	3/206	54/23210	0.0122615	0.0923638	0.0730444	Cdh1/Pard3/Itgb1	3
GO:0045604	regulation of epidermal cell differentiation	3/206	54/23210	0.0122615	0.0923638	0.0730444	Hes1/Notch1/Hey1	3
GO:0001655	urogenital system development	8/206	346/23210	0.0124224	0.0933487	0.0738233	Stat1/Hes1/Apc/Notch1/Bcl2l11/Hey1/Heyl/Nrp1	8
GO:0051170	import into nucleus	5/206	155/23210	0.0125548	0.0935991	0.0740213	Nup155/Mapk1/Kpna1/Cdh1/Uaca	5
GO:0060070	canonical Wnt signaling pathway	7/206	279/23210	0.012562	0.0935991	0.0740213	Ctnnd2/Apc/Notch1/Rapgef1/Lef1/Nkd1/Cdh1	7
GO:0050848	regulation of calcium-mediated signaling	4/206	101/23210	0.0126069	0.0935991	0.0740213	Zap70/Cd24a/Asph/Bst1	4
GO:0055024	regulation of cardiac muscle tissue development	4/206	101/23210	0.0126069	0.0935991	0.0740213	Mapk1/Apc/Ctdp1/Notch1	4
GO:1901222	regulation of NIK/NF-kappaB signaling	4/206	101/23210	0.0126069	0.0935991	0.0740213	Traf2/Rc3h2/Trim44/Uaca	4
GO:0003007	heart morphogenesis	7/206	280/23210	0.0127902	0.0947335	0.0749185	Rtn4/Hes1/Notch1/Hey1/Heyl/Nrp1/Nedd4	7
GO:0002042	cell migration involved in sprouting angiogenesis	3/206	55/23210	0.0128856	0.0949855	0.0751177	Notch1/Nrp1/Itgb1	3
GO:0045773	positive regulation of axon extension	3/206	55/23210	0.0128856	0.0949855	0.0751177	Pafah1b1/Nrp1/Rab11a	3
GO:0001822	kidney development	7/206	281/23210	0.0130215	0.0951621	0.0752574	Hes1/Apc/Notch1/Bcl2l11/Hey1/Heyl/Nrp1	7
GO:2000146	negative regulation of cell motility	7/206	281/23210	0.0130215	0.0951621	0.0752574	D1Ertd622e/Gm266/Ptger4/Slurp1/Notch1/Egfl7/Cdh1	7
GO:0050772	positive regulation of axonogenesis	4/206	102/23210	0.0130325	0.0951621	0.0752574	Rtn4/Pafah1b1/Nrp1/Rab11a	4
GO:0051983	regulation of chromosome segregation	4/206	102/23210	0.0130325	0.0951621	0.0752574	Cul3/Anapc11/Apc/Nek6	4
GO:0046631	alpha-beta T cell activation	5/206	157/23210	0.0132102	0.0957523	0.0757242	Zap70/Cd24a/Ptger4/Rc3h2/Lef1	5
GO:0002523	leukocyte migration involved in inflammatory response	2/206	20/23210	0.0134084	0.0957523	0.0757242	Cd24a/Rtn4	2
GO:0046697	decidualization	2/206	20/23210	0.0134084	0.0957523	0.0757242	Mapk1/Cdh1	2
GO:0048199	vesicle targeting, to, from or within Golgi	2/206	20/23210	0.0134084	0.0957523	0.0757242	Cul3/Sec16a	2
GO:0050434	positive regulation of viral transcription	2/206	20/23210	0.0134084	0.0957523	0.0757242	Ctdp1/Lef1	2
GO:2000136	regulation of cell proliferation involved in heart morphogenesis	2/206	20/23210	0.0134084	0.0957523	0.0757242	Hes1/Notch1	2
GO:2000678	negative regulation of transcription regulatory region DNA binding	2/206	20/23210	0.0134084	0.0957523	0.0757242	Lhx2/Hey1	2
GO:0001708	cell fate specification	4/206	103/23210	0.0134673	0.0957523	0.0757242	Apc/Notch1/Itgb1/Cdon	4
GO:0030038	contractile actin filament bundle assembly	4/206	103/23210	0.0134673	0.0957523	0.0757242	Cul3/Ptger4/Arhgef10l/Nrp1	4
GO:0032231	regulation of actin filament bundle assembly	4/206	103/23210	0.0134673	0.0957523	0.0757242	Ptger4/Id1/Arhgef10l/Nrp1	4
GO:0043149	stress fiber assembly	4/206	103/23210	0.0134673	0.0957523	0.0757242	Cul3/Ptger4/Arhgef10l/Nrp1	4
GO:0016032	viral process	7/206	283/23210	0.013493	0.0957523	0.0757242	Stat1/Cxcr4/Ctdp1/Notch1/Bcl2l11/Lef1/Isg15	7
GO:0090303	positive regulation of wound healing	3/206	56/23210	0.0135277	0.0957523	0.0757242	Cxcr4/Ptger4/Vegfb	3
GO:1903707	negative regulation of hemopoiesis	5/206	158/23210	0.0135464	0.0957523	0.0757242	Hes1/Notch1/Rc3h2/Dtx1/Klf13	5
GO:0046887	positive regulation of hormone secretion	5/206	159/23210	0.0138883	0.0978839	0.0774099	Ptger4/Galr1/Cd38/Psmd9/Myrip	5
GO:0006413	translational initiation	4/206	104/23210	0.0139111	0.0978839	0.0774099	Nck2/Mcts2/Eif4e3/Eif1b	4
GO:0033044	regulation of chromosome organization	8/206	354/23210	0.0140842	0.0987076	0.0780613	Cul3/Anapc11/Wdr70/Mapk1/Apc/Nek6/Kmt2e/Brd7	8
GO:0001825	blastocyst formation	3/206	57/23210	0.0141876	0.0987076	0.0780613	Cul3/Rtn4/Cdh1	3
GO:0002067	glandular epithelial cell differentiation	3/206	57/23210	0.0141876	0.0987076	0.0780613	Hes1/Notch1/Bhlha15	3
GO:0003170	heart valve development	3/206	57/23210	0.0141876	0.0987076	0.0780613	Notch1/Hey1/Heyl	3
GO:0051310	metaphase plate congression	3/206	57/23210	0.0141876	0.0987076	0.0780613	Cul3/Fam83d/Rab11a	3
GO:0006941	striated muscle contraction	5/206	160/23210	0.014236	0.0988219	0.0781517	Cxcr4/Nup155/Vegfb/Atp1a3/Hcn4	5
GO:0043473	pigmentation	4/206	105/23210	0.0143642	0.0992549	0.0784942	En1/Bcl2l11/Lef1/Rab11a	4
GO:0055017	cardiac muscle tissue growth	4/206	105/23210	0.0143642	0.0992549	0.0784942	Mapk1/Apc/Ctdp1/Notch1	4
GO:0019932	second-messenger-mediated signaling	9/206	427/23210	0.0143945	0.0992549	0.0784942	Zap70/Cxcr4/Cd24a/Ptger4/Galr1/Rapgef2/Asph/Bst1/Bhlha15	9
GO:0044346	fibroblast apoptotic process	2/206	21/23210	0.0147341	0.100699	0.0796362	Cul3/Bcl2l11	2
GO:0048486	parasympathetic nervous system development	2/206	21/23210	0.0147341	0.100699	0.0796362	Hes1/Nrp1	2
GO:0061323	cell proliferation involved in heart morphogenesis	2/206	21/23210	0.0147341	0.100699	0.0796362	Hes1/Notch1	2
GO:2000209	regulation of anoikis	2/206	21/23210	0.0147341	0.100699	0.0796362	Notch1/Itgb1	2
GO:0032835	glomerulus development	3/206	58/23210	0.0148656	0.10093	0.0798185	Hes1/Notch1/Heyl	3
GO:0044380	protein localization to cytoskeleton	3/206	58/23210	0.0148656	0.10093	0.0798185	Apc/Fam83d/Snx10	3
GO:0070231	T cell apoptotic process	3/206	58/23210	0.0148656	0.10093	0.0798185	Ptcra/Il2ra/Bcl2l11	3
GO:0060828	regulation of canonical Wnt signaling pathway	6/206	224/23210	0.0151608	0.102708	0.0812252	Ctnnd2/Apc/Notch1/Rapgef1/Nkd1/Cdh1	6
GO:0001558	regulation of cell growth	9/206	431/23210	0.0152064	0.102793	0.0812919	Cxcr4/Rtn4/Pafah1b1/Ctdp1/Lef1/Cd38/Rasal1/Nrp1/Rab11a	9
GO:0038061	NIK/NF-kappaB signaling	4/206	107/23210	0.0152981	0.103187	0.0816041	Traf2/Rc3h2/Trim44/Uaca	4
GO:0032868	response to insulin	6/206	225/23210	0.0154647	0.103834	0.082115	Stat1/Socs7/Apc/Ptprf/Wdtc1/Cish	6
GO:0008347	glial cell migration	3/206	59/23210	0.0155616	0.103834	0.082115	Rtn4/Pafah1b1/Socs7	3
GO:0031122	cytoplasmic microtubule organization	3/206	59/23210	0.0155616	0.103834	0.082115	Pafah1b1/Apc/Rab11a	3
GO:0051148	negative regulation of muscle cell differentiation	3/206	59/23210	0.0155616	0.103834	0.082115	Ctdp1/Notch1/Bhlha15	3
GO:0060119	inner ear receptor cell development	3/206	59/23210	0.0155616	0.103834	0.082115	Pafah1b1/Hes1/Hey1	3
GO:0030111	regulation of Wnt signaling pathway	7/206	292/23210	0.0157675	0.104981	0.0830226	Ctnnd2/Apc/Notch1/Rapgef1/Lef1/Nkd1/Cdh1	7
GO:0051402	neuron apoptotic process	7/206	293/23210	0.016036	0.10525	0.0832349	En1/Btg2/Ngfr/Vegfb/Bcl2l11/Ptprf/Nrp1	7
GO:0051017	actin filament bundle assembly	5/206	165/23210	0.0160623	0.10525	0.0832349	Cul3/Ptger4/Id1/Arhgef10l/Nrp1	5
GO:0016048	detection of temperature stimulus	2/206	22/23210	0.0161138	0.10525	0.0832349	Cxcr4/Ngfr	2
GO:0031643	positive regulation of myelination	2/206	22/23210	0.0161138	0.10525	0.0832349	Ngfr/Pard3	2
GO:0046641	positive regulation of alpha-beta T cell proliferation	2/206	22/23210	0.0161138	0.10525	0.0832349	Zap70/Cd24a	2
GO:0060438	trachea development	2/206	22/23210	0.0161138	0.10525	0.0832349	Mapk1/Lef1	2
GO:0070242	thymocyte apoptotic process	2/206	22/23210	0.0161138	0.10525	0.0832349	Ptcra/Bcl2l11	2
GO:0099170	postsynaptic modulation of chemical synaptic transmission	2/206	22/23210	0.0161138	0.10525	0.0832349	Cdh1/Nedd4	2
GO:1902914	regulation of protein polyubiquitination	2/206	22/23210	0.0161138	0.10525	0.0832349	Trim44/Spsb4	2
GO:0072009	nephron epithelium development	4/206	109/23210	0.0162695	0.105847	0.0837073	Hes1/Notch1/Hey1/Heyl	4
GO:0060324	face development	3/206	60/23210	0.0162757	0.105847	0.0837073	Mapk1/Lef1/Asph	3
GO:1902105	regulation of leukocyte differentiation	7/206	294/23210	0.0163078	0.105847	0.0837073	Zap70/Cd24a/Apc/Il2ra/Rc3h2/Lef1/Dtx1	7
GO:0001776	leukocyte homeostasis	4/206	110/23210	0.0167694	0.108615	0.0858964	Cd24a/Il2ra/Rc3h2/Bcl2l11	4
GO:0036293	response to decreased oxygen levels	6/206	230/23210	0.0170481	0.11019	0.087142	Cd24a/Rtn4/Bnip3l/Vegfb/Notch1/Cd38	6
GO:0061572	actin filament bundle organization	5/206	168/23210	0.0172298	0.110985	0.087771	Cul3/Ptger4/Id1/Arhgef10l/Nrp1	5
GO:0001942	hair follicle development	4/206	111/23210	0.0172787	0.110985	0.087771	Ngfr/Apc/Notch1/Lhx2	4
GO:0007043	cell-cell junction assembly	4/206	111/23210	0.0172787	0.110985	0.087771	Ctnnd2/Cdh1/Pard3/Itgb1	4
GO:1901214	regulation of neuron death	8/206	368/23210	0.0173744	0.111369	0.0880741	En1/Btg2/Ngfr/Vegfb/Bcl2l11/Ptprf/Rras2/Nrp1	8
GO:0002320	lymphoid progenitor cell differentiation	2/206	23/23210	0.0175465	0.111995	0.0885696	Hes1/Notch1	2
GO:0060326	cell chemotaxis	7/206	299/23210	0.0177158	0.111995	0.0885696	Cxcr4/Vegfb/Notch1/Lef1/Bst1/Nrp1/Itga9	7
GO:0010171	body morphogenesis	3/206	62/23210	0.0177585	0.111995	0.0885696	Lef1/Asph/Cdon	3
GO:0060038	cardiac muscle cell proliferation	3/206	62/23210	0.0177585	0.111995	0.0885696	Mapk1/Apc/Notch1	3
GO:0001892	embryonic placenta development	4/206	112/23210	0.0177977	0.111995	0.0885696	Mapk1/Hes1/Hey1/Lef1	4
GO:0030048	actin filament-based movement	4/206	112/23210	0.0177977	0.111995	0.0885696	Nup155/Pard3/Hcn4/Myrip	4
GO:0030516	regulation of axon extension	4/206	112/23210	0.0177977	0.111995	0.0885696	Rtn4/Pafah1b1/Nrp1/Rab11a	4
GO:0042100	B cell proliferation	4/206	112/23210	0.0177977	0.111995	0.0885696	Cd24a/Lef1/Cd38/Bst1	4
GO:0046632	alpha-beta T cell differentiation	4/206	112/23210	0.0177977	0.111995	0.0885696	Zap70/Ptger4/Rc3h2/Lef1	4
GO:0001890	placenta development	5/206	170/23210	0.0180385	0.113051	0.0894048	Mapk1/Hes1/Hey1/Lef1/Cdh1	5
GO:0042129	regulation of T cell proliferation	5/206	170/23210	0.0180385	0.113051	0.0894048	Zap70/Nck2/Cd24a/Hes1/Il2ra	5
GO:0031667	response to nutrient levels	8/206	371/23210	0.0181458	0.113494	0.0897547	Stat1/Dap/Srebf2/Mapk1/Hlcs/Asph/Sgip1/Bhlha15	8
GO:0098773	skin epidermis development	4/206	113/23210	0.0183263	0.114391	0.0904646	Ngfr/Apc/Notch1/Lhx2	4
GO:0007612	learning	5/206	171/23210	0.0184522	0.114946	0.0909029	En1/Btg2/Ctnnd2/Atp1a3/Itgb1	5
GO:0042093	T-helper cell differentiation	3/206	63/23210	0.0185271	0.11495	0.0909063	Ptger4/Rc3h2/Lef1	3
GO:0046579	positive regulation of Ras protein signal transduction	3/206	63/23210	0.0185271	0.11495	0.0909063	Rtn4/Ngfr/Notch1	3
GO:0032102	negative regulation of response to external stimulus	8/206	373/23210	0.0186736	0.115627	0.0914415	D1Ertd622e/Cd24a/Rtn4/Ptger4/Il2ra/Notch1/Nrp1/Uaca	8
GO:0022404	molting cycle process	4/206	114/23210	0.0188645	0.115757	0.0915447	Ngfr/Apc/Notch1/Lhx2	4
GO:0022405	hair cycle process	4/206	114/23210	0.0188645	0.115757	0.0915447	Ngfr/Apc/Notch1/Lhx2	4
GO:0060419	heart growth	4/206	114/23210	0.0188645	0.115757	0.0915447	Mapk1/Apc/Ctdp1/Notch1	4
GO:0001829	trophectodermal cell differentiation	2/206	24/23210	0.0190311	0.115757	0.0915447	Cul3/Cdh1	2
GO:0033622	integrin activation	2/206	24/23210	0.0190311	0.115757	0.0915447	Cd24a/Ptger4	2
GO:0034104	negative regulation of tissue remodeling	2/206	24/23210	0.0190311	0.115757	0.0915447	Cd24a/Cd38	2
GO:0043496	regulation of protein homodimerization activity	2/206	24/23210	0.0190311	0.115757	0.0915447	Traf2/Id1	2
GO:0045922	negative regulation of fatty acid metabolic process	2/206	24/23210	0.0190311	0.115757	0.0915447	Insig2/Wdtc1	2
GO:1900120	regulation of receptor binding	2/206	24/23210	0.0190311	0.115757	0.0915447	Lef1/Ptprf	2
GO:0048608	reproductive structure development	9/206	449/23210	0.0192827	0.116109	0.0918232	Ptger4/Mapk1/Hes1/Apc/Notch1/Bcl2l11/Hey1/Lef1/Cdh1	9
GO:0051100	negative regulation of binding	5/206	173/23210	0.0192982	0.116109	0.0918232	Lhx2/Id1/Hey1/Lef1/Ptprf	5
GO:0002294	CD4-positive, alpha-beta T cell differentiation involved in immune response	3/206	64/23210	0.0193141	0.116109	0.0918232	Ptger4/Rc3h2/Lef1	3
GO:0032233	positive regulation of actin filament bundle assembly	3/206	64/23210	0.0193141	0.116109	0.0918232	Id1/Arhgef10l/Nrp1	3
GO:0042306	regulation of protein import into nucleus	3/206	64/23210	0.0193141	0.116109	0.0918232	Mapk1/Cdh1/Uaca	3
GO:0046824	positive regulation of nucleocytoplasmic transport	3/206	64/23210	0.0193141	0.116109	0.0918232	Mapk1/Cdh1/Uaca	3
GO:0034976	response to endoplasmic reticulum stress	6/206	237/23210	0.0194476	0.116686	0.092279	Nck2/March6/Sec16a/Bcl2l11/Bhlha15/Edem1	6
GO:0002683	negative regulation of immune system process	9/206	451/23210	0.0197801	0.118391	0.0936273	Cd24a/Ptger4/Hes1/Il2ra/Notch1/Rc3h2/Pag1/Dtx1/Klf13	9
GO:0001894	tissue homeostasis	6/206	238/23210	0.0198082	0.118391	0.0936273	Ptger4/Mbp/Notch1/Cd38/Snx10/Itgb1	6
GO:0042176	regulation of protein catabolic process	8/206	378/23210	0.020041	0.119241	0.0942995	Timp3/Apc/Fam83d/Rybp/Edem1/Nkd1/Cdh1/Nedd4	8
GO:0002293	alpha-beta T cell differentiation involved in immune response	3/206	65/23210	0.0201192	0.119241	0.0942995	Ptger4/Rc3h2/Lef1	3
GO:0033627	cell adhesion mediated by integrin	3/206	65/23210	0.0201192	0.119241	0.0942995	Cd24a/Itgb6/Itgb1	3
GO:0035107	appendage morphogenesis	5/206	175/23210	0.0201692	0.119241	0.0942995	En1/Notch1/Bcl2l11/Lef1/Asph	5
GO:0035108	limb morphogenesis	5/206	175/23210	0.0201692	0.119241	0.0942995	En1/Notch1/Bcl2l11/Lef1/Asph	5
GO:0061458	reproductive system development	9/206	453/23210	0.0202869	0.119241	0.0942995	Ptger4/Mapk1/Hes1/Apc/Notch1/Bcl2l11/Hey1/Lef1/Cdh1	9
GO:0007413	axonal fasciculation	2/206	25/23210	0.0205667	0.119241	0.0942995	Rtn4/Nrp1	2
GO:0021895	cerebral cortex neuron differentiation	2/206	25/23210	0.0205667	0.119241	0.0942995	Pafah1b1/Emx1	2
GO:0035024	negative regulation of Rho protein signal transduction	2/206	25/23210	0.0205667	0.119241	0.0942995	Cul3/Itgb1	2
GO:0045648	positive regulation of erythrocyte differentiation	2/206	25/23210	0.0205667	0.119241	0.0942995	Stat1/Isg15	2
GO:0070861	regulation of protein exit from endoplasmic reticulum	2/206	25/23210	0.0205667	0.119241	0.0942995	Sec16a/Edem1	2
GO:0086019	cell-cell signaling involved in cardiac conduction	2/206	25/23210	0.0205667	0.119241	0.0942995	Nup155/Hcn4	2
GO:0090114	COPII-coated vesicle budding	2/206	25/23210	0.0205667	0.119241	0.0942995	Cul3/Sec16a	2
GO:0106030	neuron projection fasciculation	2/206	25/23210	0.0205667	0.119241	0.0942995	Rtn4/Nrp1	2
GO:1903671	negative regulation of sprouting angiogenesis	2/206	25/23210	0.0205667	0.119241	0.0942995	Ngfr/Notch1	2
GO:2000737	negative regulation of stem cell differentiation	2/206	25/23210	0.0205667	0.119241	0.0942995	Hes1/Notch1	2
GO:0002287	alpha-beta T cell activation involved in immune response	3/206	66/23210	0.0209427	0.120967	0.0956651	Ptger4/Rc3h2/Lef1	3
GO:0007029	endoplasmic reticulum organization	3/206	66/23210	0.0209427	0.120967	0.0956651	Rtn4/Sec16a/Reep1	3
GO:0000819	sister chromatid segregation	5/206	178/23210	0.0215235	0.12386	0.0979528	Cul3/Anapc11/Apc/Nek6/Rab11a	5
GO:0043524	negative regulation of neuron apoptotic process	5/206	178/23210	0.0215235	0.12386	0.0979528	En1/Btg2/Ngfr/Vegfb/Nrp1	5
GO:1990266	neutrophil migration	4/206	119/23210	0.0217023	0.124657	0.0985831	Rtn4/Ptger4/Bst1/Itga9	4
GO:0071772	response to BMP	5/206	179/23210	0.0219878	0.124924	0.0987939	Hes1/Notch1/Id1/Lef1/Heyl	5
GO:0071773	cellular response to BMP stimulus	5/206	179/23210	0.0219878	0.124924	0.0987939	Hes1/Notch1/Id1/Lef1/Heyl	5
GO:0050663	cytokine secretion	6/206	244/23210	0.0220679	0.124924	0.0987939	Ptger4/Mbp/Notch1/Itgb6/Isg15/Ephb6	6
GO:0071375	cellular response to peptide hormone stimulus	6/206	244/23210	0.0220679	0.124924	0.0987939	Stat1/Socs7/Apc/Ptprf/Wdtc1/Cish	6
GO:0042104	positive regulation of activated T cell proliferation	2/206	26/23210	0.0221522	0.124924	0.0987939	Cd24a/Il2ra	2
GO:0051767	nitric-oxide synthase biosynthetic process	2/206	26/23210	0.0221522	0.124924	0.0987939	Stat1/Ptger4	2
GO:0051769	regulation of nitric-oxide synthase biosynthetic process	2/206	26/23210	0.0221522	0.124924	0.0987939	Stat1/Ptger4	2
GO:0070168	negative regulation of biomineral tissue development	2/206	26/23210	0.0221522	0.124924	0.0987939	Notch1/Hey1	2
GO:0072012	glomerulus vasculature development	2/206	26/23210	0.0221522	0.124924	0.0987939	Hes1/Notch1	2
GO:0110150	negative regulation of biomineralization	2/206	26/23210	0.0221522	0.124924	0.0987939	Notch1/Hey1	2
GO:0090277	positive regulation of peptide hormone secretion	4/206	120/23210	0.0222994	0.125525	0.0992697	Ptger4/Cd38/Psmd9/Myrip	4
GO:0007411	axon guidance	6/206	245/23210	0.0224608	0.126204	0.0998066	Cxcr4/Ngfr/Lhx2/Ephb6/Nrp1/Prtg	6

## Sheet: Static BP
ID	Description	GeneRatio	BgRatio	pvalue	p.adjust	qvalue	geneID	Count
GO:0006281	DNA repair	160/3641	464/23210	6.26761e-24	3.80005e-20	2.79272e-20	Ube2w/Nabp1/Bard1/Nhej1/Zranb3/Nucks1/Uchl5/Dhx9/Parp1/Dtl/Shprh/Rev3l/Mcm9/Ascc1/Zbtb7a/Fzr1/Tdg/Ube2n/Helb/Nabp2/Cdk2/Polm/Pold2/Fignl1/Actr2/Npm1/Zswim7/Rpa1/Lig3/Rad51c/Eme1/Brca1/Axin2/Recql5/Cbx8/Endov/Gen1/Smc6/Fancm/Tdp1/Rmi1/Fancc/Trip13/Msh3/Polk/Wdhd1/Parp2/Apex1/Esco2/Nipbl/Rrm2b/Ubr5/Hsf1/Tonsl/Recql4/Rbx1/Mcrs1/Marf1/Parp9/Bach1/Chaf1b/Hmgn1/Stub1/Hmga1/Rnf8/Msh5/Mdc1/Polh/Chaf1a/Uh…	160
GO:0006397	mRNA processing	153/3641	448/23210	1.85632e-22	3.93669e-19	2.89313e-19	Sf3b1/Dhx9/Hnrnpu/Cdc40/Snrpd3/Cirbp/Dazap1/Zbtb7a/Pan2/Zmat5/Tbrg4/Papolg/Npm1/Srsf1/Casc3/Dhx8/Ern1/Ddx5/Tsen54/Jmjd6/Srsf2/Eif4a3/Gemin2/Srsf5/Rbm25/Cdk13/Snrnp48/Hnrnpk/Habp4/Ccnb1/Srek1/Ppwd1/Ecd/Lgals3/Acin1/Wbp4/Pabpc1/Zc3h3/Hsf1/Cpsf1/Scaf11/Ccnt1/Prpf40b/Scaf4/Son/Dyrk1a/Scaf8/Wtap/Srrm2/Srpk1/Srsf3/Ppil1/Cmtr1/U2af1/Nelfe/Lsm2/Ddx39b/Usp49/Safb2/Safb/Khsrp/Srsf7/Snrpd1/Rprd1a/Iws1/Pabpc…	153
GO:0016569	covalent chromatin modification	152/3641	444/23210	1.94789e-22	3.93669e-19	2.89313e-19	Prdm14/Per2/Hdac4/Elk4/Rnf2/Myb/Bend3/Atg5/Tcf3/Dot1l/Ube2n/Yeats4/Usp15/Baz2a/Cdk2/Jade2/Srebf1/Usp22/Per1/Kdm6b/Suz12/Trim37/Phb/Brca1/Hdac5/Atxn7l3/Prkca/Wbp2/Usp36/Cbx8/Asxl2/Brms1l/Arid4a/Jdp2/Rps6ka5/Vrk1/Arid4b/Jarid2/Kdm1b/Nsd1/Ccnb1/Ube2e1/Kat6b/Prkcd/Bap1/Mphosph8/Nipbl/Ubr5/Eny2/Ep300/Brd1/Pim3/Hdac7/Kmt2d/Mcrs1/Naa60/Wdr5b/Naa50/Prdm9/Chd1/Brpf3/BC004004/Rnf8/Akap8/Daxx/Usp49/Uhrf1/Mt…	152
GO:0016570	histone modification	147/3641	427/23210	5.26757e-22	7.98432e-19	5.8678e-19	Prdm14/Per2/Hdac4/Elk4/Rnf2/Myb/Bend3/Atg5/Tcf3/Dot1l/Ube2n/Yeats4/Usp15/Baz2a/Cdk2/Jade2/Srebf1/Usp22/Per1/Kdm6b/Suz12/Trim37/Phb/Brca1/Hdac5/Atxn7l3/Prkca/Wbp2/Usp36/Cbx8/Asxl2/Brms1l/Arid4a/Jdp2/Rps6ka5/Vrk1/Arid4b/Jarid2/Kdm1b/Nsd1/Ccnb1/Ube2e1/Kat6b/Prkcd/Bap1/Nipbl/Ubr5/Eny2/Ep300/Brd1/Pim3/Hdac7/Kmt2d/Mcrs1/Naa60/Wdr5b/Naa50/Prdm9/Brpf3/BC004004/Rnf8/Akap8/Daxx/Usp49/Uhrf1/Mta3/Iws1/Brd8/T…	147
GO:0008380	RNA splicing	131/3641	364/23210	1.12712e-21	1.36674e-18	1.00444e-18	Sf3b1/Dhx9/Hnrnpu/Cdc40/Snrpd3/Cirbp/Dazap1/Zbtb7a/Rps26/Zmat5/Npm1/Clk4/Polr2a/Srsf1/Casc3/Dhx8/Ern1/Ddx5/Tsen54/Jmjd6/Srsf2/Eif4a3/Gemin2/Srsf5/Rbm25/Cdk13/Snrnp48/Hnrnpk/Habp4/Srek1/Ppwd1/Ecd/Lgals3/Acin1/Wbp4/Pabpc1/Scaf11/Prpf40b/Son/Dyrk1a/Scaf8/Wtap/Srrm2/Srpk1/Srsf3/Ppil1/U2af1/Lsm2/Ddx39b/Usp49/Khsrp/Srsf7/Snrpd1/Iws1/Rbm4b/Sart1/Malat1/Sf1/Ahnak/Prpf19/Smndc1/Celf2/Setx/Prpf40a/Hnrnpa3/…	131
GO:0033044	regulation of chromosome organization	127/3641	354/23210	6.44438e-21	6.51204e-18	4.7858e-18	Tpr/Smg7/Hnrnpu/Parp1/H3f3a/Fbxo5/Myb/Atg5/Ube2n/Cct2/Nabp2/Spdl1/Srebf1/Smg6/Brca1/Cdc27/Axin2/H3f3b/Wbp2/Ten1/Birc5/Asxl2/Gen1/Ylpm1/Jdp2/Rps6ka5/Jarid2/Nsd1/Trip13/Ccnb1/Wdhd1/Tinf2/Mphosph8/Hmbox1/Rb1/Nipbl/Cct5/Ubr5/Atad2/Myc/Recql4/H1f0/Ep300/Mcrs1/Parn/Hira/Cct8/Tcp1/BC004004/Akap8/Daxx/Ppp1r10/Pot1b/Iws1/Taf7/Smad4/Kdm2a/Men1/Naa40/Fen1/Smc5/Tnks2/Cdk9/Phf19/Nat10/Anapc1/Zfp335/Smg5/Pygo2…	127
GO:0007346	regulation of mitotic cell cycle	157/3641	493/23210	1.29122e-19	1.11838e-16	8.21917e-17	Nabp1/Ctdsp1/Gigyf2/Kif14/Tpr/Hnrnpu/Cenpf/Dtl/Fbxo5/Cdk1/Zwint/Tcf3/Tjp3/Btg1/E2f7/Mdm2/Ctdsp2/Cdk4/Nabp2/Cdk2/Spdl1/Tom1l2/Usp22/Aatf/Cltc/Rad51c/Eme1/Nfe2l1/Cdk5rap3/Tubg1/Psme3/Brca1/Cdc27/Prkca/Slc9a3r1/Birc5/Gen1/Adam17/Hspa2/Lgmn/Sox4/Cks2/Ptch1/Trip13/Ccnb1/Ube2e2/Ecd/Apex1/Psme2/Rnaseh2b/Rb1/Rgcc/Bora/Nipbl/Myc/Hsf1/Pim3/Tfap4/Ranbp1/Eif4g1/Senp2/Dlg1/Donson/E4f1/Pkd1/Ppp1r10/Cul7/Mta3/Z…	157
GO:0010498	proteasomal protein catabolic process	146/3641	459/23210	2.80632e-18	2.12684e-15	1.56305e-15	Ube2w/Zfand2b/Dnajb2/Yod1/Kif14/Uchl5/Psen2/Dnajb12/Cdc34/Rnf126/Fzr1/Mdm2/Ddit3/Rnf41/Peli1/Mapk9/Gid4/Arrb2/Ube2g1/Tnfaip1/Rffl/Rnft1/Spop/Nfe2l1/Nr1d1/Psme3/Tmub2/Ccdc47/Smurf2/Sumo2/Trib2/Psma6/Fbxo33/Nemf/Jkamp/Psen1/Sel1l/Atxn3/Psma2/Faf2/Fhit/Mapk8/Psmc6/Socs4/Psme2/Fbxl3/Ubac2/Rnf19a/Derl1/Rnf139/Trib1/Foxred2/Rbx1/Prickle1/Senp1/Pcbp2/Bfar/Fbxo45/Gsk3b/Hspa13/Usp25/Kctd5/Ccnf/Pkd1/Spsb3/…	146
GO:1903320	regulation of protein modification by small protein conjugation or removal	90/3641	229/23210	4.05028e-18	2.72854e-15	2.00525e-15	Dnajb2/Per2/Hdac4/Psen2/Fbxo5/Tnfaip3/Fyn/Atg5/Pias4/Hmg20b/Fzr1/Cry1/Ube2n/Peli1/Npm1/Mapk9/Tnip1/Phf23/Arrb2/Sept4/Cdk5rap3/Rpl23/Brca1/Sumo2/Trib2/Fancm/Psen1/Hsp90aa1/Sox4/Pdcd6/Arrdc3/Mapk8/Ubr5/Derl1/Trib1/Prickle1/Senp2/Cblb/Rps2/Ube2i/Stub1/Axin1/Daxx/Hsp90ab1/Egr1/Adrb2/Kdm2a/Rela/Pten/Mastl/Abl1/Cdk9/Chp1/Siah2/Fbxw7/Arnt/Bcl10/Ripk2/Dnaja1/Tgfbr1/Pef1/Kdm1a/Mul1/Park7/Cdk5/Paxip1/Fgfr3…	90
GO:0045786	negative regulation of cell cycle	143/3641	452/23210	1.06051e-17	6.4299e-15	4.72543e-15	Nabp1/Ctdsp1/Gigyf2/Tpr/Tiprl/Sde2/Dtl/Ints7/Fbxo5/Tnfaip3/Ptprk/Cdk1/Zwint/Stk11/Dot1l/Fzr1/Cry1/Btg1/E2f7/Mdm2/Mdm1/Ctdsp2/Cdk4/Ddit3/Nabp2/Osm/Npm1/Spdl1/Irf1/Tom1l2/Rnf167/Inca1/Mybbp1a/Trim37/Eme1/Cdk5rap3/Rpl23/Brca1/Hexim1/Hexim2/Ern1/Slc9a3r1/Birc5/Gen1/Sox4/Trip13/Ccnb1/Rnaseh2b/Rb1/Rgcc/Myc/Hsf1/Recql4/Nr4a1/Tfap4/Nubp1/Dlg1/Donson/Rps6ka2/Ccnf/Pkd1/Mapk14/Ddx39b/Ppp1r10/Hsp90ab1/Zfp36l…	143
GO:1903311	regulation of mRNA metabolic process	95/3641	253/23210	1.73435e-17	9.55944e-15	7.02538e-15	Gigyf2/Dhx9/Rc3h1/Hnrnpu/Cirbp/Dazap1/Zbtb7a/Tbrg4/Npm1/Larp1/Fxr2/Ybx2/Srsf1/Tob1/Ddx5/Axin2/Jmjd6/Srsf2/Tnrc6c/Eif4a3/Rock2/Srsf5/Rbm25/Hnrnpa0/Hnrnpk/Ccnb1/Srek1/Apex1/Acin1/Pabpc1/Zc3h3/Hsf1/Gtpbp1/Tnrc6b/Ccnt1/Son/Dyrk1a/Wtap/Srpk1/Srsf3/Nelfe/Safb2/Safb/Khsrp/Srsf7/Zfp36l2/Rock1/Iws1/Rbm4b/Malat1/Polr2g/Scgb1a1/Cpsf7/Prpf19/Nanos1/Celf2/Vim/Cdk9/E2f1/Srsf6/Sf3b4/Rbm8a/Srsf12/Ncbp1/Ptbp3/Mag…	95
GO:0009896	positive regulation of catabolic process	135/3641	424/23210	4.86522e-17	2.45815e-14	1.80653e-14	Dnajb2/Gigyf2/Atg16l1/Ralb/Rc3h1/Psen2/Dtl/Tnfaip3/Sesn1/Foxo3/Atg5/Sumo3/Stk11/Oaz1/Fzr1/Mdm2/Ddit3/Rnf41/Rhbdd3/Mapk9/Larp1/Rnft1/Tob1/Pip4k2b/Smurf2/Sumo2/Tnrc6c/Trib2/Rock2/Hif1a/Psen1/Sptlc2/Atxn3/Hsp90aa1/Mylip/Prkcd/Mapk8/Socs4/Rnf19a/Pabpc1/Rnf139/Trib1/Myc/Ptk2/Hsf1/Gga1/Gtpbp1/Tnrc6b/Prickle1/Gsk3b/Cblb/Snx9/Ezr/Stub1/Axin1/Crebrf/Uqcc2/Khsrp/Zfp36l2/Socs5/Rock1/Csnk1a1/Adrb2/Polr2g/Pte…	135
GO:0043161	proteasome-mediated ubiquitin-dependent protein catabolic process	128/3641	394/23210	5.32802e-17	2.48491e-14	1.8262e-14	Ube2w/Zfand2b/Dnajb2/Yod1/Kif14/Uchl5/Psen2/Dnajb12/Cdc34/Rnf126/Fzr1/Mdm2/Ddit3/Peli1/Mapk9/Gid4/Arrb2/Ube2g1/Tnfaip1/Rffl/Spop/Tmub2/Ccdc47/Smurf2/Sumo2/Trib2/Psma6/Fbxo33/Nemf/Jkamp/Psen1/Sel1l/Atxn3/Psma2/Faf2/Fhit/Mapk8/Psmc6/Socs4/Fbxl3/Rnf19a/Derl1/Trib1/Foxred2/Rbx1/Prickle1/Senp1/Pcbp2/Bfar/Fbxo45/Gsk3b/Hspa13/Kctd5/Ccnf/Spsb3/Ube2i/Stub1/Axin1/Psmb9/Cd2ap/Hsp90ab1/Socs5/Cul2/Csnk1a1/Btr…	128
GO:0006260	DNA replication	91/3641	242/23210	7.40465e-17	3.20674e-14	2.35668e-14	Zranb3/Nucks1/Dhx9/Cacybp/Sde2/Dtl/Fbxo5/Rev3l/Mcm9/Cdk1/Nfic/E2f7/Helb/Cdk2/Pold2/Npm1/Rpa1/Tnfaip1/Lig3/Eme1/Recql5/Gen1/Fancm/Rmi1/Msh3/Polk/Fhit/Mapk8/Wdhd1/Esco2/Rrm2b/Dscc1/Tonsl/Recql4/Senp2/Donson/Chaf1b/E4f1/Chtf18/Polh/Chaf1a/Msh6/Pura/Poli/Fen1/Smc3/Mcm10/Cdk9/Orc4/Cdan1/Mgme1/Gins1/Top1/Fbxw7/Ccne2/Mms22l/Stoml2/Jun/Faf1/Rbbp4/Id3/Dbf4/Slbp/Poln/Rfc1/Pds5a/Chek2/Mcm7/Rac1/Rpa3/Stra8/A…	91
GO:0031331	positive regulation of cellular catabolic process	117/3641	356/23210	4.53401e-16	1.83265e-13	1.34684e-13	Dnajb2/Gigyf2/Atg16l1/Ralb/Rc3h1/Psen2/Tnfaip3/Sesn1/Foxo3/Atg5/Sumo3/Stk11/Mdm2/Ddit3/Mapk9/Larp1/Rnft1/Tob1/Pip4k2b/Sumo2/Tnrc6c/Trib2/Rock2/Hif1a/Psen1/Sptlc2/Atxn3/Hsp90aa1/Prkcd/Mapk8/Socs4/Rnf19a/Pabpc1/Rnf139/Trib1/Myc/Ptk2/Hsf1/Gtpbp1/Tnrc6b/Prickle1/Gsk3b/Snx9/Ezr/Stub1/Axin1/Uqcc2/Khsrp/Zfp36l2/Socs5/Rock1/Csnk1a1/Adrb2/Polr2g/Pten/Trim8/Nanos1/Tsc1/Dab2ip/Eif2ak4/Ddrgk1/Ptpn1/Foxo1/Fbx…	117
GO:2001233	regulation of apoptotic signaling pathway	130/3641	414/23210	6.31024e-16	2.39119e-13	1.75732e-13	Casp8/Stradb/Psen2/Parp1/Tnfaip3/Fyn/Rtkn2/Pias4/Apaf1/Mdm2/Ddit3/Osm/Fignl1/Mapk9/Mapk7/Arrb2/Inca1/Mnt/Nf1/Rffl/Aatf/Sept4/Spop/Psme3/Brca1/Slc9a3r1/Tmc8/P4hb/G2e3/Hif1a/Psen1/Siva1/Eef1e1/Hnrnpk/Prkcd/Mapk8/Lgals3/Rb1/Tpt1/Stk3/Rrm2b/Deptor/Myc/Pla2g6/Zfp385a/Tfap4/Mpv17l/Pak2/Gsk3b/Sod1/Sod2/Ppp2r1a/Zfp13/Daxx/Ralbp1/Birc6/Ptpn2/Acaa2/Ppp1ca/Rad9a/Rela/Bad/Pten/Itprip/Dab2ip/Nfe2l2/Prkra/Mtch…	130
GO:0044770	cell cycle phase transition	125/3641	393/23210	7.72438e-16	2.75488e-13	2.0246e-13	Ctdsp1/Gigyf2/Kif14/Tpr/Cenpf/Dtl/Fbxo5/Myb/Cdk1/Cirbp/Tcf3/Tjp3/Fzr1/E2f7/Mdm2/Ctdsp2/Cdk4/Cdk2/Npm1/Spdl1/Ppm1d/Rad51c/Cdk5rap3/Psme3/Brca1/Cdc27/Birc5/Gen1/Adam17/Klf11/Hspa2/Sox4/Cks2/Trip13/Ccnb1/Ccno/Ube2e2/Ecd/Apex1/Psme2/Rnaseh2b/Chmp7/Rb1/Rgcc/Acvr1b/Tfap4/Eif4g1/Senp2/Bach1/Donson/Ccnf/Pkd1/Akap8/Tcf19/Mta3/Zfp36l2/Ccny/Lmnb1/Camk2a/Cdk2ap2/Men1/Pten/Cacul1/Mastl/Anapc1/E2f1/Chmp4b/Rbl1…	125
GO:0051098	regulation of binding	127/3641	403/23210	1.00695e-15	3.39174e-13	2.49264e-13	Plcl1/Dnajb2/Per2/Twist2/Hdac4/Ralb/Actr3/Nucks1/Dhx9/Abl2/Psen2/Parp1/Sumo3/Dot1l/Zbtb7a/Tdg/Ddit3/Ppp2ca/Hspa4/Hand1/Ybx2/Arrb2/Crk/Nme1/Spag9/Rara/Hdac5/Tmc8/Eif4a3/Arf6/Psen1/Nsd1/Hnrnpk/Habp4/Dph3/Mapk8/Lgals3/Hmbox1/Rb1/Nipbl/Stk3/Eif3e/Derl1/Myc/Hsf1/Mfng/H1f0/Ep300/Ppara/Rapgef3/Tfap4/Eif4g1/Senp2/Ppp1r2/Parp9/Gsk3b/Cblb/Pkd1/Stub1/Flot1/Hsp90ab1/Rock1/Csnk1a1/Adrb2/Mbd2/Smad4/Pacs1/Men1/…	127
GO:0006914	autophagy	123/3641	386/23210	1.12743e-15	3.41782e-13	2.51181e-13	Pikfyve/Atg16l1/Capn10/Ralb/Yod1/Tnfaip3/Sesn1/Foxo3/Atg5/Gopc/Nrbf2/Stk11/Ddit3/Rnf41/Mtmr3/Nprl3/Sqstm1/Vdac1/Larp1/Srebf1/Phf23/Gabarap/Emc6/Ift20/Cltc/Pip4k2b/Stat3/Nbr1/Wipi1/Usp36/Wdr45b/Nampt/Scfd1/Hif1a/Zfyve1/Psen1/Sptlc2/Lgals8/Atg10/Wdr41/Atg14/Ptk2/Snap29/Eif4g1/Gsk3b/Atg3/Stub1/Tbc1d5/Ubxn6/Fez2/Rock1/Npc1/Trappc8/Lars/Atg12/Adrb2/Epg5/Atg2a/Vps13a/Trim8/Acbd5/Tsc1/Abl1/Golga2/Eif2ak…	123
GO:0061919	process utilizing autophagic mechanism	123/3641	386/23210	1.12743e-15	3.41782e-13	2.51181e-13	Pikfyve/Atg16l1/Capn10/Ralb/Yod1/Tnfaip3/Sesn1/Foxo3/Atg5/Gopc/Nrbf2/Stk11/Ddit3/Rnf41/Mtmr3/Nprl3/Sqstm1/Vdac1/Larp1/Srebf1/Phf23/Gabarap/Emc6/Ift20/Cltc/Pip4k2b/Stat3/Nbr1/Wipi1/Usp36/Wdr45b/Nampt/Scfd1/Hif1a/Zfyve1/Psen1/Sptlc2/Lgals8/Atg10/Wdr41/Atg14/Ptk2/Snap29/Eif4g1/Gsk3b/Atg3/Stub1/Tbc1d5/Ubxn6/Fez2/Rock1/Npc1/Trappc8/Lars/Atg12/Adrb2/Epg5/Atg2a/Vps13a/Trim8/Acbd5/Tsc1/Abl1/Golga2/Eif2ak…	123
GO:0034248	regulation of cellular amide metabolic process	121/3641	379/23210	1.64422e-15	4.74709e-13	3.48871e-13	Gigyf2/Per2/Rgs2/Tpr/Dhx9/Rc3h1/Ifngr1/Foxo3/Eif4ebp2/Abca7/Cirbp/Cdk4/Sarnp/Ormdl2/Eif4enif1/Cpeb4/Npm1/Larp1/Jmjd4/Per1/Fxr2/Eif5a/Ybx2/Tob1/Grb7/Casc3/Rara/Stat3/Prkca/Tnrc6c/Eif4a3/Rock2/Nemf/Eif2b2/Eif5/Larp4b/Sox4/Habp4/Dhfr/Samd8/Prkcd/Dph3/Zfp706/Eif3e/Rnf139/Pla2g6/Mief1/Tnrc6b/Ep300/Zfp385a/Eif2b5/Eif4g1/Nsun3/Uqcc2/Ddx39b/Abcf1/Gtpbp2/Khsrp/Zfp36l2/Rock1/Ppp1ca/Rbm4b/Polr2g/Patl1/Nanos…	121
GO:0018205	peptidyl-lysine modification	113/3641	345/23210	1.88952e-15	5.20735e-13	3.82696e-13	Hdac4/Myb/Bend3/Atg5/Sumo3/Tcf3/Dot1l/Pias4/Hmg20b/Yeats4/Mdm2/Baz2a/Bloc1s1/Jade2/Per1/Senp3/Suz12/Brca1/Sumo2/Wbp2/Jmjd6/Cbx4/Asxl2/Arid4a/Rps6ka5/Arid4b/Sox4/Jarid2/Nsd1/Kat6b/Zmiz1/Ep300/Brd1/Senp1/Kmt2d/Mcrs1/Naa60/Senp2/Wdr5b/Naa50/Prdm9/Ube2i/Brpf3/Iws1/Brd8/Egr1/Taf7/Smad4/Pias2/Rela/Naa40/Ldb1/Suv39h2/Phf19/Hat1/Ncoa6/Phf20/Zfp335/Mrgbp/Actl6a/Pygo2/Arnt/Kdm4c/Rlf/Hdac1/Kdm1a/Mul1/Park7/…	113
GO:0034504	protein localization to nucleus	95/3641	272/23210	3.78248e-15	9.97096e-13	7.32781e-13	Pikfyve/Bard1/Tpr/Tor1aip1/Tor1aip2/Hnrnpu/Parp1/Fyn/Rpf2/Ranbp2/Cdk1/Sumo3/Abca7/Stk11/Zbtb7a/Osbpl8/Mdm2/Nup107/Ppp3r1/Xpo1/Npm1/Ppp2ca/Ctdnep1/Nf1/Akap1/Cdk5rap3/Kpnb1/Stat3/Ddx5/Kpna2/Psen1/Nup153/Tnpo1/Prkcd/Nupl1/Kpna3/Ipo5/Ubr5/Abra/Rangap1/Nup50/Prickle1/Mcrs1/Glis2/Parp9/Gsk3b/Morc3/Mapk14/Cd2ap/Cfl1/Arl2/Trim8/Taf3/Cry2/Chp1/Nxt1/Ect2/Kpna4/Plrg1/Otud7b/Txnip/Ppp3ca/Txn1/Sesn2/Tardbp/Pa…	95
GO:0006913	nucleocytoplasmic transport	99/3641	289/23210	4.19378e-15	1.01708e-12	7.47464e-13	Stradb/Bard1/Tpr/Dhx9/Ptpn14/Ranbp2/Mdm2/Nup107/Sarnp/Ppp3r1/Xpo1/Npm1/Ppp2ca/Eif5a/Nf1/Akap1/Kpnb1/Stat3/Strada/Ddx5/Kpna2/Nemf/Psen1/Nup153/Tnpo1/Prkcd/Nupl1/Kpna3/Xpo7/Ipo5/Ubr5/Abra/Eny2/Rangap1/Nup50/Prickle1/Rapgef3/Prkag1/Gsk3b/Pkd1/Axin1/Mapk14/Srsf3/Ddx39b/Cchcr1/Xpo5/Ranbp3/Rab18/Iws1/Phax/Malt1/Cfl1/Nxf1/Tsc1/Nup160/Cry2/Chp1/Ctdspl2/Nxt1/Ect2/Kpna4/Txnip/Ppp3ca/Nol6/Ncbp1/Txn1/Khdrbs1…	99
GO:0051169	nuclear transport	99/3641	289/23210	4.19378e-15	1.01708e-12	7.47464e-13	Stradb/Bard1/Tpr/Dhx9/Ptpn14/Ranbp2/Mdm2/Nup107/Sarnp/Ppp3r1/Xpo1/Npm1/Ppp2ca/Eif5a/Nf1/Akap1/Kpnb1/Stat3/Strada/Ddx5/Kpna2/Nemf/Psen1/Nup153/Tnpo1/Prkcd/Nupl1/Kpna3/Xpo7/Ipo5/Ubr5/Abra/Eny2/Rangap1/Nup50/Prickle1/Rapgef3/Prkag1/Gsk3b/Pkd1/Axin1/Mapk14/Srsf3/Ddx39b/Cchcr1/Xpo5/Ranbp3/Rab18/Iws1/Phax/Malt1/Cfl1/Nxf1/Tsc1/Nup160/Cry2/Chp1/Ctdspl2/Nxt1/Ect2/Kpna4/Txnip/Ppp3ca/Nol6/Ncbp1/Txn1/Khdrbs1…	99
GO:0007005	mitochondrion organization	135/3641	454/23210	2.09828e-14	4.89303e-12	3.59596e-12	Sdhaf4/Hspd1/Trak2/Bcs1l/Capn10/Cox20/Parp1/Mtfr2/Atg5/Tfam/Atp5d/Rnf41/Mtfp1/Uqcr10/Mapk9/Sqstm1/Vdac1/Hspa4/Slc22a5/Fnip1/Srebf1/Tmem11/Ttc19/Gabarap/Arrb2/Cluh/Lig3/Sept4/Phb/Cnp/Stat3/Wipi1/Wdr45b/Nubpl/Timm9/Hif1a/Hsp90aa1/Siva1/Higd2a/Ndufs6/Col4a3bp/Map3k1/Ddhd1/Atg14/Ywhaz/Myc/Pla2g6/Mief1/Samm50/Mpv17l/Eif4g1/Gsk3b/Atg3/Synj2/Sod2/Zfp13/Uqcc2/Aars2/Lonp1/Ndufa11/Epas1/Atg12/Camk2a/Afg3l2…	135
GO:0042176	regulation of protein catabolic process	118/3641	378/23210	2.21546e-14	4.97494e-12	3.65616e-12	Pdcl3/Dnajb2/Yod1/Uchl5/Dedd/Psen2/Dtl/Tnfaip3/Fyn/Snx3/Sumo3/Oaz1/Fzr1/Mdm2/Rnf41/Rhbdd3/Xpo1/Mapk9/Ppp2ca/Rnft1/Phb/Nfe2l1/Cdk5rap3/Rpl23/Psmd3/Psme3/Smurf2/Sumo2/Trib2/Odc1/Psen1/Atxn3/Hsp90aa1/Mylip/Hmgcr/Fhit/Mapk8/Socs4/Psme2/Ubac2/Laptm4b/Rnf19a/Azin1/Rnf139/Trib1/Ptk2/Gga1/Prickle1/Senp1/Gsk3b/Cblb/Usp25/Snx9/Ezr/Pkd1/Stub1/Axin1/Crebrf/Uqcc2/Hsp90ab1/Socs5/Csnk1a1/Smad4/Rela/Pten/Btrc/Su…	118
GO:0031396	regulation of protein ubiquitination	75/3641	199/23210	3.30889e-14	7.16492e-12	5.26561e-12	Dnajb2/Per2/Psen2/Fbxo5/Tnfaip3/Fyn/Atg5/Fzr1/Cry1/Ube2n/Peli1/Npm1/Mapk9/Phf23/Arrb2/Sept4/Cdk5rap3/Rpl23/Brca1/Trib2/Fancm/Psen1/Hsp90aa1/Sox4/Pdcd6/Arrdc3/Mapk8/Ubr5/Derl1/Trib1/Prickle1/Senp2/Cblb/Rps2/Stub1/Axin1/Daxx/Hsp90ab1/Adrb2/Kdm2a/Pten/Mastl/Abl1/Cdk9/Chp1/Siah2/Fbxw7/Bcl10/Ripk2/Dnaja1/Tgfbr1/Pef1/Kdm1a/Park7/Cdk5/Paxip1/Fgfr3/Dcun1d4/Chfr/Limk1/Atg7/Hspbp1/Ube2s/U2af2/Gsk3a/Rps3/Rn…	75
GO:0044772	mitotic cell cycle phase transition	112/3641	355/23210	4.56505e-14	9.54409e-12	7.0141e-12	Ctdsp1/Gigyf2/Kif14/Tpr/Cenpf/Dtl/Fbxo5/Myb/Cdk1/Tcf3/Tjp3/E2f7/Mdm2/Ctdsp2/Cdk4/Cdk2/Spdl1/Ppm1d/Rad51c/Cdk5rap3/Psme3/Brca1/Cdc27/Birc5/Gen1/Adam17/Klf11/Hspa2/Sox4/Cks2/Trip13/Ccnb1/Ccno/Ube2e2/Ecd/Apex1/Psme2/Rnaseh2b/Chmp7/Rb1/Rgcc/Acvr1b/Tfap4/Eif4g1/Senp2/Bach1/Donson/Ccnf/Pkd1/Tcf19/Mta3/Zfp36l2/Ccny/Lmnb1/Camk2a/Cdk2ap2/Pten/Cacul1/Mastl/Anapc1/E2f1/Chmp4b/Rbl1/E2f5/Plrg1/Cks1b/Camk2d/La…	112
GO:0050684	regulation of mRNA processing	60/3641	144/23210	6.92148e-14	1.39883e-11	1.02802e-11	Dhx9/Hnrnpu/Cirbp/Dazap1/Zbtb7a/Npm1/Srsf1/Ddx5/Jmjd6/Srsf2/Eif4a3/Srsf5/Rbm25/Hnrnpk/Ccnb1/Srek1/Acin1/Zc3h3/Hsf1/Ccnt1/Son/Dyrk1a/Wtap/Srpk1/Srsf3/Nelfe/Safb2/Safb/Srsf7/Iws1/Rbm4b/Malat1/Cpsf7/Prpf19/Celf2/Cdk9/Srsf6/Sf3b4/Rbm8a/Srsf12/Ncbp1/Ptbp3/Magoh/Thrap3/Khdrbs1/Srsf4/Srsf10/Srsf9/Rbm19/U2af2/Paf1/Hnrnpl/Rbm42/Nup98/Rnf40/Lmntd2/Hspa8/Sltm/Rbm15b/Gm3376	60
GO:0032200	telomere organization	55/3641	126/23210	7.30634e-14	1.42898e-11	1.05018e-11	Smg7/Hnrnpu/Parp1/H3f3a/Cct2/Ptges3/Nabp2/Nhp2/Smg6/Rpa1/Rad51c/H3f3b/Ten1/Smc6/Ylpm1/Hsp90aa1/Apex1/Tinf2/Hmbox1/Cct5/Myc/Recql4/Mcrs1/Parn/Cct8/Tcp1/Ppp1r10/Hsp90ab1/Pot1b/Smc5/Tnks2/Nat10/Smg5/Dclre1b/Ccne2/Nbn/Hnrnpd/Cct6a/Pot1a/Xrcc1/Ccne1/Pnkp/Smg1/Slx1b/Mapk3/Wrn/Tnks/Naf1/Upf1/Terf2/Atm/Atr/Parp3/Ctnnb1/Gnl3l	55
GO:0006417	regulation of translation	106/3641	332/23210	9.2022e-14	1.74353e-11	1.28135e-11	Gigyf2/Per2/Rgs2/Tpr/Dhx9/Rc3h1/Foxo3/Eif4ebp2/Cirbp/Cdk4/Sarnp/Eif4enif1/Cpeb4/Npm1/Larp1/Jmjd4/Per1/Fxr2/Eif5a/Ybx2/Tob1/Grb7/Casc3/Rara/Stat3/Prkca/Tnrc6c/Eif4a3/Rock2/Nemf/Eif2b2/Eif5/Larp4b/Sox4/Habp4/Dhfr/Dph3/Zfp706/Eif3e/Rnf139/Mief1/Tnrc6b/Ep300/Zfp385a/Eif2b5/Eif4g1/Nsun3/Uqcc2/Ddx39b/Abcf1/Gtpbp2/Khsrp/Zfp36l2/Rock1/Ppp1ca/Rbm4b/Polr2g/Patl1/Nanos1/Vim/Dnajc1/Rxra/Tsc1/Mir3960/Nat10/Ei…	106
GO:0000375	RNA splicing, via transesterification reactions	88/3641	256/23210	1.10517e-13	1.91447e-11	1.40697e-11	Sf3b1/Dhx9/Hnrnpu/Cdc40/Snrpd3/Cirbp/Dazap1/Zbtb7a/Npm1/Srsf1/Casc3/Dhx8/Ddx5/Jmjd6/Srsf2/Eif4a3/Gemin2/Srsf5/Rbm25/Cdk13/Hnrnpk/Srek1/Acin1/Wbp4/Scaf11/Prpf40b/Son/Dyrk1a/Wtap/Srpk1/Srsf3/Ppil1/U2af1/Lsm2/Ddx39b/Usp49/Srsf7/Snrpd1/Rbm4b/Sart1/Malat1/Sf1/Prpf19/Celf2/Setx/Prpf40a/Srsf6/Plrg1/Sf3b4/Rbm8a/Ddx20/Srsf12/Ncbp1/Ptbp3/Prpf4/Psip1/Magoh/Thrap3/Khdrbs1/Srsf4/Syf2/Srsf10/Tfip11/Srsf9/Rbm19…	88
GO:0000377	RNA splicing, via transesterification reactions with bulged adenosine as nucleophile	88/3641	256/23210	1.10517e-13	1.91447e-11	1.40697e-11	Sf3b1/Dhx9/Hnrnpu/Cdc40/Snrpd3/Cirbp/Dazap1/Zbtb7a/Npm1/Srsf1/Casc3/Dhx8/Ddx5/Jmjd6/Srsf2/Eif4a3/Gemin2/Srsf5/Rbm25/Cdk13/Hnrnpk/Srek1/Acin1/Wbp4/Scaf11/Prpf40b/Son/Dyrk1a/Wtap/Srpk1/Srsf3/Ppil1/U2af1/Lsm2/Ddx39b/Usp49/Srsf7/Snrpd1/Rbm4b/Sart1/Malat1/Sf1/Prpf19/Celf2/Setx/Prpf40a/Srsf6/Plrg1/Sf3b4/Rbm8a/Ddx20/Srsf12/Ncbp1/Ptbp3/Prpf4/Psip1/Magoh/Thrap3/Khdrbs1/Srsf4/Syf2/Srsf10/Tfip11/Srsf9/Rbm19…	88
GO:0000398	mRNA splicing, via spliceosome	88/3641	256/23210	1.10517e-13	1.91447e-11	1.40697e-11	Sf3b1/Dhx9/Hnrnpu/Cdc40/Snrpd3/Cirbp/Dazap1/Zbtb7a/Npm1/Srsf1/Casc3/Dhx8/Ddx5/Jmjd6/Srsf2/Eif4a3/Gemin2/Srsf5/Rbm25/Cdk13/Hnrnpk/Srek1/Acin1/Wbp4/Scaf11/Prpf40b/Son/Dyrk1a/Wtap/Srpk1/Srsf3/Ppil1/U2af1/Lsm2/Ddx39b/Usp49/Srsf7/Snrpd1/Rbm4b/Sart1/Malat1/Sf1/Prpf19/Celf2/Setx/Prpf40a/Srsf6/Plrg1/Sf3b4/Rbm8a/Ddx20/Srsf12/Ncbp1/Ptbp3/Prpf4/Psip1/Magoh/Thrap3/Khdrbs1/Srsf4/Syf2/Srsf10/Tfip11/Srsf9/Rbm19…	88
GO:0043484	regulation of RNA splicing	58/3641	139/23210	1.66784e-13	2.80893e-11	2.06432e-11	Hnrnpu/Cirbp/Dazap1/Zbtb7a/Rps26/Npm1/Clk4/Polr2a/Srsf1/Ern1/Ddx5/Jmjd6/Srsf2/Eif4a3/Srsf5/Rbm25/Hnrnpk/Habp4/Srek1/Acin1/Son/Dyrk1a/Wtap/Srsf3/Srsf7/Rbm4b/Malat1/Ahnak/Prpf19/Celf2/Setx/Srsf6/Clk2/Sf3b4/Rbm8a/Srsf12/Ncbp1/Ptbp3/Magoh/Thrap3/Khdrbs1/Srsf4/Srsf10/Fastk/Srsf9/Rbm19/Hnrnpf/U2af2/Prx/Akt2/Hnrnpl/Rbm42/Nup98/Lmntd2/Hspa8/Clk3/Rbm15b/Gm3376	58
GO:0000075	cell cycle checkpoint	68/3641	178/23210	2.41199e-13	3.9524e-11	2.90468e-11	Nabp1/Gigyf2/Tpr/Tiprl/Dtl/Ints7/Cdk1/Zwint/Dot1l/Fzr1/Cry1/Mdm2/Nabp2/Spdl1/Eme1/Cdk5rap3/Brca1/Birc5/Gen1/Sox4/Trip13/Ccnb1/Rnaseh2b/Hsf1/Donson/Mapk14/Ddx39b/Ppp1r10/Msh2/Pura/Rad9a/Mus81/Prpf19/Atf2/Eif2ak4/E2f1/Prcc/Dclre1b/Nbn/Cdk5rap2/Stil/Syf2/Rint1/Chfr/Chek2/Taok3/Ptpn11/Rad9b/Casp2/Xpc/Tgfb1/Anapc15/Wee1/Taok2/Cul4a/Pcid2/Nek1/Babam1/Vps4a/Fbxo31/Hinfp/Usp28/Zw10/Atm/Tipin/Atr/Topbp1/N…	68
GO:2001252	positive regulation of chromosome organization	69/3641	182/23210	2.48379e-13	3.96296e-11	2.91244e-11	Tpr/Hnrnpu/Myb/Ube2n/Cct2/Nabp2/Srebf1/Brca1/Wbp2/Asxl2/Jdp2/Rps6ka5/Jarid2/Ccnb1/Mphosph8/Hmbox1/Rb1/Nipbl/Cct5/Ep300/Parn/Cct8/Tcp1/BC004004/Akap8/Daxx/Ppp1r10/Smad4/Kdm2a/Men1/Fen1/Smc5/Tnks2/Cdk9/Phf19/Nbn/Mier1/Kdm1a/Paxip1/Ctbp1/Tada2b/Anapc4/Hnrnpd/Anapc5/Cct6a/Pot1a/Atf7ip/Trim28/Tgfb1/Paf1/Pnkp/Pih1d1/Sphk2/Eed/Slx1b/Mapk3/Rnf40/Lig4/Tnks/Ing2/Naf1/Terf2/Dnmt1/Kmt2a/Atm/Wdr61/Sin3a/Atr/C…	69
GO:1903322	positive regulation of protein modification by small protein conjugation or removal	56/3641	134/23210	4.01829e-13	6.24689e-11	4.59093e-11	Dnajb2/Hdac4/Pias4/Fzr1/Cry1/Ube2n/Peli1/Npm1/Mapk9/Tnip1/Phf23/Arrb2/Sept4/Cdk5rap3/Brca1/Sumo2/Trib2/Fancm/Pdcd6/Arrdc3/Mapk8/Derl1/Trib1/Prickle1/Senp2/Cblb/Rps2/Ube2i/Stub1/Axin1/Adrb2/Kdm2a/Pten/Mastl/Cdk9/Fbxw7/Arnt/Bcl10/Ripk2/Pef1/Kdm1a/Mul1/Paxip1/Fgfr3/Dcun1d4/Chfr/Hspbp1/Ube2s/Gsk3a/Rnf40/Tollip/Sprtn/Birc2/Pin1/Pias1/Rassf1	56
GO:0034976	response to endoplasmic reticulum stress	82/3641	237/23210	5.07459e-13	7.69181e-11	5.65283e-11	Cops5/Dnajb2/Yod1/Dnajb12/Nrbf2/Apaf1/Ddit3/Canx/Rnft1/Spop/Nfe2l1/Cdk5rap3/Tmub2/Ccdc47/Ern1/P4hb/Pdia6/Tmx1/Jkamp/Sel1l/Atxn3/Faf2/Atg10/Col4a3bp/Psmc6/Ubac2/Derl1/Rnf139/Foxred2/Pla2g6/Ep300/Bfar/Eif2b5/Gsk3b/Hspa13/Usp25/Stub1/Crebrf/Flot1/Ubxn6/Ptpn2/Dab2ip/Nfe2l2/Eif2ak4/Ddrgk1/Serinc3/Ptpn1/Vapb/Serp1/Creb3l4/Dnajb14/Creb3/Erp44/Jun/Sesn2/Casp9/Park7/Tmub1/Ube2k/Tmem33/Ficd/Erp29/Tbl2/Get4…	82
GO:0000723	telomere maintenance	53/3641	124/23210	5.76924e-13	8.53143e-11	6.26988e-11	Smg7/Hnrnpu/Parp1/Cct2/Ptges3/Nabp2/Nhp2/Smg6/Rpa1/Rad51c/Ten1/Smc6/Ylpm1/Hsp90aa1/Apex1/Tinf2/Hmbox1/Cct5/Myc/Recql4/Mcrs1/Parn/Cct8/Tcp1/Ppp1r10/Hsp90ab1/Pot1b/Smc5/Tnks2/Nat10/Smg5/Dclre1b/Ccne2/Nbn/Hnrnpd/Cct6a/Pot1a/Xrcc1/Ccne1/Pnkp/Smg1/Slx1b/Mapk3/Wrn/Tnks/Naf1/Upf1/Terf2/Atm/Atr/Parp3/Ctnnb1/Gnl3l	53
GO:0048193	Golgi vesicle transport	88/3641	263/23210	6.27862e-13	9.06364e-11	6.661e-11	Stx6/Vamp4/Cnst/Gopc/Ank3/Trappc10/Ap3d1/Vps54/Arf1/Llgl1/Trappc1/Kif1c/Rabep1/Ankfy1/Sgsm2/Myo18a/Rab34/Copz2/Arf2/Wipi1/Rab10/Scfd1/Sec23a/Golga5/Pdcd6/Trim23/Arf4/Rnf139/Gga1/Arfgap3/Arf3/Cep19/Sec22a/Tfg/Lmf1/Vapa/Slc30a6/Trappc8/Yipf5/Tmed7/Snx2/Scyl1/Plcb3/Gbf1/Arl3/Golga2/Rab14/Kif16b/Tbc1d20/Ergic3/Arfgef2/Vapb/Prkci/Eps15/Pef1/Vamp3/Rer1/Rint1/Preb/Nrbp1/Htt/Tbc1d14/Stx18/Uso1/Sec31a/Erp…	88
GO:0006403	RNA localization	65/3641	172/23210	1.43649e-12	2.02545e-10	1.48854e-10	Tpr/Dhx9/Hnrnpu/Ranbp2/Cct2/Nup107/Sarnp/Xpo1/Npm1/Eif5a/Srsf1/Casc3/Nup153/Xpo7/Eny2/Arc/Zc3h3/Hsf1/Zfp385a/Parn/Senp2/Tcp1/Mrpl18/Srsf3/Ddx39b/Flot1/Xpo5/Khsrp/Srsf7/Iws1/Pura/Phax/Seh1l/Nxf1/Tsc1/Hnrnpa3/Nup160/Nxt1/Stau1/Nol6/Ncbp1/Magoh/Khdrbs1/Slbp/Htt/G3bp2/Nup54/Ran/Nup210/Fbl/Nup62/Pih1d1/Nup98/Pcid2/Tnks/Abce1/Nup93/Terf2/Nup133/Tomm20/Sidt2/Atm/Snupn/Atr/Rbm15b	65
GO:0045862	positive regulation of proteolysis	101/3641	325/23210	2.21488e-12	3.052e-10	2.24296e-10	Hspd1/Casp8/Dnajb2/Psen2/Fyn/Sumo3/Apaf1/Mdm2/Tbc1d10a/Mapk9/Ppp2ca/Tnip1/Rnft1/Stat3/Psme3/Sumo2/Trib2/Rock2/Psen1/Atxn3/Lgmn/Pdcd6/Mapk8/Socs4/Psme2/Rnf19a/Rnf139/Trib1/Myc/Ptk2/Hsf1/Myh9/Ep300/Gramd4/Prickle1/Senp1/Slc11a2/Tfap4/Gsk3b/Ift57/Snx9/Stub1/Axin1/Mapk14/Mtch1/Socs5/Csnk1a1/Malt1/Cfl1/Men1/Bad/Pten/Btrc/Dab2ip/Mtch2/Astl/Ddrgk1/Fbxw7/Gba/Bcl10/Ripk2/Casp8ap2/Nrd1/Mul1/Casp9/Dvl1/Nub1…	101
GO:0016197	endosomal transport	73/3641	206/23210	2.51961e-12	3.39476e-10	2.49486e-10	Pikfyve/Arl4c/Stx6/Vamp4/Vps26a/Trappc10/Rnf126/Ap3d1/Bloc1s1/Tbc1d10a/Vps54/Nsg2/Ankfy1/Sgsm2/Cltc/Spag9/Rab10/Arf6/Lyst/Trim27/Laptm4b/Gga1/Acap2/Tbc1d23/Snx9/Rab11b/Tbc1d5/Ubxn6/Heatr5b/Snx2/Epg5/Tbc1d10c/Snx32/Ehd1/Vps37c/Gbf1/Rab14/Dennd1a/Arhgap1/Tmem87a/Tmem87b/Snx5/Chmp5/Eps15/Vamp3/Snx17/Htt/Tbc1d14/Coro1c/Vps29/Ap1s1/Snx8/Ap5z1/Lmtk2/Chmp3/Dctn1/Alms1/Tmcc1/Erc1/Chmp2a/Picalm/Lamtor1/Tb…	73
GO:0051236	establishment of RNA localization	59/3641	151/23210	2.98337e-12	3.93222e-10	2.88984e-10	Tpr/Dhx9/Hnrnpu/Ranbp2/Nup107/Sarnp/Xpo1/Npm1/Eif5a/Srsf1/Casc3/Nup153/Xpo7/Eny2/Arc/Zc3h3/Hsf1/Senp2/Mrpl18/Srsf3/Ddx39b/Flot1/Xpo5/Khsrp/Srsf7/Iws1/Pura/Phax/Seh1l/Nxf1/Tsc1/Hnrnpa3/Nup160/Nxt1/Stau1/Nol6/Ncbp1/Magoh/Khdrbs1/Slbp/Htt/G3bp2/Nup54/Ran/Nup210/Nup62/Nup98/Pcid2/Tnks/Abce1/Nup93/Terf2/Nup133/Tomm20/Sidt2/Atm/Snupn/Atr/Rbm15b	59
GO:0034655	nucleobase-containing compound catabolic process	103/3641	336/23210	3.40011e-12	4.38614e-10	3.22344e-10	Gigyf2/Smg7/Dhx9/Rc3h1/Hnrnpu/Cirbp/Apaf1/Pan2/Tbrg4/Npm1/Mgat1/Hint1/Larp1/Fxr2/Ybx2/Smg6/Slfn14/Tob1/Casc3/Cnp/Ddx5/Axin2/Tnrc6c/Cant1/Eif4a3/Rock2/Hnrnpa0/Pde4d/Fhit/Apex1/Rnaseh2b/Dis3/Pop1/Pabpc1/Eif3e/Pycrl/Hsf1/Gtpbp1/Tnrc6b/Gspt1/Parn/Rnaset2a/Skiv2l/Lsm2/Gtpbp2/Khsrp/Zfp36l2/Rock1/Etf1/Mus81/Polr2g/Scgb1a1/Fen1/Patl1/Entpd1/Entpd7/Nanos1/Upf2/Vim/Itpa/E2f1/Ahcy/Spo11/Smg5/Rbm8a/Ncbp1/Mag…	103
GO:0072594	establishment of protein localization to organelle	118/3641	405/23210	4.08868e-12	5.16452e-10	3.79548e-10	Hspd1/Zfand2b/Tpr/Tnfaip3/Sec63/Ranbp2/Ap3d1/Pip5k1c/Cct2/Nup107/Ddit3/Nabp2/Ppp3r1/Ppp2ca/Hspa4/Srebf1/Nf1/Akap1/Kpnb1/Stat3/Ddx5/Kpna2/Hgs/Rab10/Timm9/Psen1/Hsp90aa1/Nup153/Tnpo1/Prkcd/Nupl1/Kpna3/Ipo5/Nipbl/Cct5/Ywhaz/Ubr5/Abra/Arc/Pmm1/Samm50/Nup50/Prickle1/Ap2m1/Cct8/Tcp1/Mapk14/Trappc8/Lars/Aip/Cfl1/Vps37c/Vps13a/Mtch2/Pex16/Cry2/Srp14/Chp1/Nxt1/Chmp4b/Romo1/Tomm34/Ect2/Kpna4/Fbxw7/Txnip/Pp…	118
GO:0007098	centrosome cycle	51/3641	122/23210	4.36544e-12	5.40156e-10	3.96969e-10	Mdm1/Cdk2/Cep68/Xpo1/Npm1/Ndel1/Cntrob/Chd3/Trim37/Brca1/Gen1/Rock2/Cep72/Mapk8/Cenpj/Nubp1/Nde1/Ranbp1/Ccnf/Cep120/Pard6g/Sac3d1/Arl2/Odf2/Golga2/Cep152/Chmp4b/Pard6b/Plk4/Slc16a1/Ssx2ip/Chmp5/Cdk5rap2/Haus6/Stil/Cep85/Crocc/Haus3/Chmp3/Dctn1/Alms1/Chmp2a/Atf5/Nup62/C2cd3/Mcph1/Haus8/Chmp1a/Cep295/Cep63/Ctnnb1	51
GO:0000077	DNA damage checkpoint	45/3641	101/23210	5.5596e-12	6.74158e-10	4.95448e-10	Gigyf2/Tiprl/Dtl/Ints7/Cdk1/Dot1l/Fzr1/Cry1/Mdm2/Eme1/Cdk5rap3/Brca1/Sox4/Rnaseh2b/Donson/Mapk14/Ddx39b/Ppp1r10/Msh2/Rad9a/Mus81/Prpf19/Atf2/Eif2ak4/E2f1/Nbn/Syf2/Rint1/Chek2/Taok3/Ptpn11/Rad9b/Casp2/Xpc/Taok2/Cul4a/Nek1/Babam1/Fbxo31/Hinfp/Usp28/Atm/Tipin/Atr/Nek11	45
GO:0043543	protein acylation	78/3641	231/23210	7.56369e-12	8.99189e-10	6.60827e-10	Bend3/Atg5/Tcf3/Abhd17a/Zdhhc17/Yeats4/Bloc1s1/Ogdh/Jade2/Per1/Brca1/Nmt1/Nat9/Wbp2/Aanat/Rps6ka5/Sox4/Cdyl/Naa35/Kat6b/Naa30/Zdhhc20/Esco2/Dscc1/Ep300/Brd1/Rapgef3/Mcrs1/Naa60/Gsk3b/Naa50/Brpf3/Iws1/Brd8/Taf7/Smad4/Naa40/Abhd17b/Zdhhc16/Ldb1/Nmt2/Zdhhc12/Hat1/Phf20/Mrgbp/Actl6a/Naa15/Hdac1/Park7/Chd5/Paxip1/Ctbp1/Tada2b/Ep400/Naa25/Por/Mdh2/Ing3/Pole4/Setd5/Brpf1/Atg7/Tgfb1/Pih1d1/Sphk2/Abhd17c/…	78
GO:0009314	response to radiation	115/3641	395/23210	8.07033e-12	9.3541e-10	6.87447e-10	Nabp1/Creb1/Nhej1/Per2/Zranb3/Nucks1/Cacna1e/Abl2/Opn3/Parp1/Sde2/Trp53bp2/Dtl/Ints7/Ptprk/Stk11/Cirbp/Cry1/Mdm2/Nabp2/Fignl1/Npm1/Mapk9/Per1/Ift20/Nf1/Brca1/Grb2/Aanat/Hif1a/Polk/Hmgcr/Mapk8/Fbxl3/Slc1a3/Nipbl/Myc/Hsf1/Ep300/Hmgn1/Sod2/Syngap1/Mapk14/Rnf8/Polh/Msh2/Msh6/Egr1/Poli/Ppp1ca/Rad9a/Rbm4b/Rela/Men1/Best1/Swi5/Tnks1bp1/Mtch2/Ddb2/Cry2/Rag1/Eif2ak4/Bmf/Cds2/Ect2/Fbxw7/Clk2/Trp53inp1/Txn1…	115
GO:0016236	macroautophagy	69/3641	194/23210	8.17693e-12	9.3541e-10	6.87447e-10	Pikfyve/Atg16l1/Ralb/Yod1/Sesn1/Atg5/Rnf41/Mtmr3/Nprl3/Sqstm1/Larp1/Phf23/Gabarap/Emc6/Ift20/Pip4k2b/Nbr1/Wipi1/Usp36/Wdr45b/Scfd1/Hif1a/Zfyve1/Psen1/Sptlc2/Lgals8/Atg10/Atg14/Snap29/Atg3/Tbc1d5/Ubxn6/Fez2/Npc1/Trappc8/Atg12/Adrb2/Epg5/Atg2a/Tsc1/Chmp4b/Gba/Snapin/Sh3glb1/Trp53inp1/Ripk2/Map3k7/Sesn2/Mfn2/Htt/Tbc1d14/Wdfy3/Ulk1/Wipi2/Smurf1/Nod1/Htra2/Atg7/Tmem41b/Mapk3/Bnip3/Ctsd/Mcoln1/Sesn3/Ei…	69
GO:0042326	negative regulation of phosphorylation	127/3641	452/23210	9.85345e-12	1.10632e-09	8.13054e-10	Rnf149/Ctdsp1/Hdac4/Fam72a/Rgs2/Hnrnpu/Psen2/Ppp2r5a/Tnfaip3/Ddit4/Midn/Dusp6/Ctdsp2/Pik3ip1/Npm1/Ppp2ca/Hspa4/Irf1/Tnip1/Mapk7/Per1/Arrb2/Inca1/Inpp5k/Nf1/Suz12/Ggnbp2/Phb/Cdk5rap3/Stat3/Hexim1/Hexim2/Prkca/Slc9a3r1/Socs3/Prkar2b/Psen1/Trim27/Hmgcr/Ccnb1/Pde4d/Prkcd/Socs4/Atg14/Dmtn/Rb1/Pibf1/Deptor/Trib1/Tfap4/Socs1/Crkl/Eif4g1/Dlg1/Parp14/Gsk3b/Cblb/Ezr/Fgfr1op/Pdpk1/Lemd2/Ppp2r5d/Fem1a/Socs5/…	127
GO:0007059	chromosome segregation	97/3641	315/23210	1.08103e-11	1.19169e-09	8.7579e-10	Actr3/Kif14/Tpr/Hnrnpu/Cenpf/Fbxo5/Zwint/Actr2/Spdl1/Ndel1/Phf23/Rad51c/Eme1/Kpnb1/Tubg1/Brca1/Cdc27/Axin2/Recql5/Birc5/Gen1/Smc6/Fancm/Rmi1/Trip13/Ccnb1/Cenpk/Esco2/Chmp7/Rb1/Pibf1/Nipbl/Dscc1/Recql4/Racgap1/Naa60/Nde1/Hira/Naa50/Mis18a/Ppp2r1a/Ube2i/Chtf18/Srpk1/Akap8/Msh5/Seh1l/Mus81/Fen1/Smc5/Mms19/Smc3/Ncaph/Ciao1/Anapc1/Csnk2a1/Chmp4b/Top1/Spo11/Ect2/Smc4/Fbxw7/Ccne2/Chmp5/Cdc26/Cdk5rap2/Pu…	97
GO:0006473	protein acetylation	67/3641	187/23210	1.1172e-11	1.20957e-09	8.8893e-10	Bend3/Atg5/Tcf3/Yeats4/Bloc1s1/Jade2/Per1/Brca1/Nat9/Wbp2/Aanat/Rps6ka5/Sox4/Naa35/Kat6b/Naa30/Esco2/Dscc1/Ep300/Brd1/Rapgef3/Mcrs1/Naa60/Gsk3b/Naa50/Brpf3/Iws1/Brd8/Taf7/Smad4/Naa40/Ldb1/Hat1/Phf20/Mrgbp/Actl6a/Naa15/Hdac1/Park7/Chd5/Paxip1/Ctbp1/Tada2b/Ep400/Naa25/Por/Mdh2/Ing3/Pole4/Setd5/Brpf1/Atg7/Tgfb1/Pih1d1/Sphk2/Taf10/Mapk3/Kat6a/Ctcf/Taf5l/Cep295/Smarca4/Kmt2a/Sin3a/Msl2/Jade3/Hcfc1	67
GO:0050657	nucleic acid transport	57/3641	148/23210	1.37692e-11	1.43935e-09	1.0578e-09	Tpr/Dhx9/Hnrnpu/Ranbp2/Nup107/Sarnp/Xpo1/Npm1/Eif5a/Srsf1/Casc3/Nup153/Xpo7/Eny2/Arc/Zc3h3/Hsf1/Senp2/Mrpl18/Srsf3/Ddx39b/Flot1/Xpo5/Khsrp/Srsf7/Iws1/Pura/Phax/Seh1l/Nxf1/Tsc1/Hnrnpa3/Nup160/Nxt1/Stau1/Nol6/Ncbp1/Magoh/Khdrbs1/Slbp/Htt/G3bp2/Nup54/Ran/Nup210/Nup62/Nup98/Pcid2/Tnks/Abce1/Nup93/Terf2/Nup133/Tomm20/Sidt2/Snupn/Rbm15b	57
GO:0050658	RNA transport	57/3641	148/23210	1.37692e-11	1.43935e-09	1.0578e-09	Tpr/Dhx9/Hnrnpu/Ranbp2/Nup107/Sarnp/Xpo1/Npm1/Eif5a/Srsf1/Casc3/Nup153/Xpo7/Eny2/Arc/Zc3h3/Hsf1/Senp2/Mrpl18/Srsf3/Ddx39b/Flot1/Xpo5/Khsrp/Srsf7/Iws1/Pura/Phax/Seh1l/Nxf1/Tsc1/Hnrnpa3/Nup160/Nxt1/Stau1/Nol6/Ncbp1/Magoh/Khdrbs1/Slbp/Htt/G3bp2/Nup54/Ran/Nup210/Nup62/Nup98/Pcid2/Tnks/Abce1/Nup93/Terf2/Nup133/Tomm20/Sidt2/Snupn/Rbm15b	57
GO:0051052	regulation of DNA metabolic process	108/3641	366/23210	1.41324e-11	1.45001e-09	1.06563e-09	Prdm14/Zranb3/Nucks1/Smg7/Dhx9/Hnrnpu/Parp1/Apaf1/Ube2n/Cct2/Helb/Ptges3/Nabp2/Cdk2/Fignl1/Actr2/Npm1/Arrb2/Smg6/Lig3/Brca1/Axin2/Recql5/Ten1/Cbx8/Ylpm1/Hsp90aa1/Kdm1b/Msh3/Prkcd/Tinf2/Parp4/Mphosph8/Hmbox1/Cct5/Ubr5/Dscc1/Myc/Hsf1/H1f0/Mcrs1/Parn/Parp9/Gsk3b/Cct8/Mis18a/Tcp1/Prdm9/Chtf18/Rnf8/Ddx39b/Ppp1r10/Hsp90ab1/Pot1b/Smchd1/Msh2/Msh6/Men1/Tnks2/Mms19/Cdk9/Nat10/Pik3ca/Smg5/Camk2d/Nbn/Rlf/Kd…	108
GO:0051640	organelle localization	136/3641	497/23210	1.43494e-11	1.45001e-09	1.06563e-09	Trak2/Mreg/Ralb/Actr3/Kif14/Stx6/Hnrnpu/Psen2/Cenpf/Ahi1/Wasf1/Stk11/Ap3d1/Cep83/Esyt1/Bloc1s1/Nefh/Actr2/Xpo1/Npm1/Spdl1/Arf1/Llgl1/Ndel1/Nlgn2/Kif1c/Cluh/Rab34/Ift20/Spag9/Kpnb1/Wipi1/Slc9a3r1/Birc5/Rab10/Scfd1/Hif1a/Psen1/Syne3/Stard3nl/Pdcd6/Ccnb1/Atg14/Dpysl2/Chmp7/Pibf1/Ywhaz/Ptk2/Myh9/Rac2/Arfgap3/Nubp1/Nde1/Snap29/Tbccd1/Dlg1/Cep19/Tbc1d23/Synj2/Ezr/Pdpk1/Rab11b/Fam98a/Ap3s1/Cep120/Camk2a…	136
GO:0006401	RNA catabolic process	79/3641	238/23210	1.47654e-11	1.46758e-09	1.07855e-09	Gigyf2/Smg7/Dhx9/Rc3h1/Hnrnpu/Cirbp/Pan2/Tbrg4/Npm1/Larp1/Fxr2/Ybx2/Smg6/Slfn14/Tob1/Casc3/Ddx5/Axin2/Tnrc6c/Eif4a3/Rock2/Hnrnpa0/Apex1/Rnaseh2b/Dis3/Pop1/Pabpc1/Eif3e/Gtpbp1/Tnrc6b/Gspt1/Parn/Rnaset2a/Skiv2l/Lsm2/Gtpbp2/Khsrp/Zfp36l2/Rock1/Etf1/Polr2g/Scgb1a1/Fen1/Patl1/Nanos1/Upf2/Vim/E2f1/Smg5/Rbm8a/Ncbp1/Magoh/Thrap3/Ago1/Pum1/Ythdf2/Pnrc2/Hnrnpr/Tardbp/Cnot6l/Hnrnpd/Pan3/Lsm3/Dcp1b/Smg9/Exos…	79
GO:1903362	regulation of cellular protein catabolic process	79/3641	239/23210	1.8702e-11	1.82887e-09	1.34406e-09	Pdcl3/Dnajb2/Yod1/Uchl5/Psen2/Tnfaip3/Sumo3/Mdm2/Mapk9/Rnft1/Nfe2l1/Cdk5rap3/Rpl23/Psme3/Sumo2/Trib2/Psen1/Atxn3/Hsp90aa1/Mylip/Fhit/Mapk8/Socs4/Psme2/Ubac2/Laptm4b/Rnf19a/Rnf139/Trib1/Ptk2/Prickle1/Senp1/Gsk3b/Usp25/Ezr/Pkd1/Stub1/Axin1/Uqcc2/Hsp90ab1/Socs5/Csnk1a1/Pten/Btrc/Sufu/Dab2ip/Ddrgk1/Csnk2a1/Fbxw7/Gba/Rad23b/Faf1/Park7/Dvl1/Nub1/Atraid/Ube2k/Glmn/Chfr/Gna12/Smurf1/Tmf1/Atg7/Hspbp1/Gsk3…	79
GO:0015931	nucleobase-containing compound transport	65/3641	181/23210	2.00795e-11	1.93241e-09	1.42016e-09	Tpr/Dhx9/Hnrnpu/Ranbp2/Slc29a3/Nup107/Sarnp/Xpo1/Npm1/Eif5a/Srsf1/Casc3/Nup153/Xpo7/Eny2/Arc/Zc3h3/Hsf1/Slc25a17/Senp2/Slc35a5/Mrpl18/Srsf3/Ddx39b/Flot1/Xpo5/Khsrp/Slc25a23/Srsf7/Iws1/Pura/Phax/Seh1l/Epg5/Nxf1/Tsc1/Hnrnpa3/Nup160/Nxt1/Stau1/Nol6/Ncbp1/Slc35d1/Magoh/Khdrbs1/Slbp/Htt/G3bp2/Nup54/Ran/Nup210/Nup62/Nup98/Pcid2/Tnks/Slc25a42/Abce1/Nup93/Terf2/Nup133/Tomm20/Sidt2/Snupn/Slc25a36/Rbm15b	65
GO:0031398	positive regulation of protein ubiquitination	47/3641	112/23210	2.53505e-11	2.40156e-09	1.76495e-09	Dnajb2/Fzr1/Cry1/Ube2n/Peli1/Npm1/Mapk9/Phf23/Arrb2/Sept4/Cdk5rap3/Brca1/Trib2/Fancm/Pdcd6/Arrdc3/Mapk8/Derl1/Trib1/Prickle1/Senp2/Cblb/Rps2/Stub1/Axin1/Adrb2/Kdm2a/Pten/Mastl/Cdk9/Fbxw7/Bcl10/Ripk2/Pef1/Kdm1a/Paxip1/Fgfr3/Dcun1d4/Chfr/Hspbp1/Ube2s/Gsk3a/Rnf40/Sprtn/Birc2/Pin1/Rassf1	47
GO:0048024	regulation of mRNA splicing, via spliceosome	45/3641	105/23210	2.82766e-11	2.62846e-09	1.93169e-09	Hnrnpu/Cirbp/Dazap1/Zbtb7a/Npm1/Srsf1/Ddx5/Jmjd6/Srsf2/Eif4a3/Srsf5/Rbm25/Hnrnpk/Srek1/Acin1/Son/Dyrk1a/Wtap/Srsf3/Srsf7/Rbm4b/Malat1/Prpf19/Celf2/Srsf6/Sf3b4/Rbm8a/Srsf12/Ncbp1/Ptbp3/Magoh/Thrap3/Khdrbs1/Srsf4/Srsf10/Srsf9/Rbm19/U2af2/Hnrnpl/Rbm42/Nup98/Lmntd2/Hspa8/Rbm15b/Gm3376	45
GO:0006402	mRNA catabolic process	71/3641	207/23210	2.86126e-11	2.62846e-09	1.93169e-09	Gigyf2/Smg7/Dhx9/Rc3h1/Hnrnpu/Cirbp/Pan2/Tbrg4/Npm1/Larp1/Fxr2/Ybx2/Smg6/Slfn14/Tob1/Casc3/Ddx5/Axin2/Tnrc6c/Eif4a3/Rock2/Hnrnpa0/Apex1/Pabpc1/Eif3e/Gtpbp1/Tnrc6b/Gspt1/Parn/Skiv2l/Lsm2/Gtpbp2/Khsrp/Zfp36l2/Rock1/Etf1/Polr2g/Scgb1a1/Patl1/Nanos1/Upf2/Vim/E2f1/Smg5/Rbm8a/Ncbp1/Magoh/Thrap3/Ago1/Pum1/Ythdf2/Pnrc2/Hnrnpr/Tardbp/Cnot6l/Hnrnpd/Pan3/Lsm3/Dcp1b/Smg9/Exosc5/Samd4b/Smg1/Pcid2/Upf1/Lsm4/Na…	71
GO:0051168	nuclear export	53/3641	135/23210	3.02116e-11	2.73392e-09	2.0092e-09	Stradb/Bard1/Tpr/Dhx9/Ptpn14/Mdm2/Nup107/Sarnp/Xpo1/Npm1/Eif5a/Strada/Nemf/Nup153/Xpo7/Eny2/Rangap1/Rapgef3/Gsk3b/Pkd1/Srsf3/Ddx39b/Cchcr1/Xpo5/Ranbp3/Iws1/Phax/Malt1/Nxf1/Tsc1/Nup160/Chp1/Ctdspl2/Nxt1/Nol6/Ncbp1/Txn1/Khdrbs1/Park7/Cdk5/Ptpn11/Ran/Smurf1/Tgfb1/Akap13/Nup98/Pcid2/Abce1/Calr/Nup93/Nutf2/Nup133/Rbm15b	53
GO:0010256	endomembrane system organization	112/3641	390/23210	3.82924e-11	3.41422e-09	2.50916e-09	Vcpip1/Arfgef1/Creb1/Stx6/Tor1aip1/Tor1aip2/Vamp4/Snx3/Srgn/Cdk1/Ank3/Abca7/Ap3d1/Map2k2/Esyt1/Rab5b/Sqstm1/Ndel1/Ctdnep1/Myo18a/Tlcd1/Cltc/Rab5c/Ccdc47/Baiap2/Rab10/Mpp5/Golga5/Vrk1/Lyst/Col4a3bp/Prkcd/Chmp7/Laptm4b/Ywhaz/Asap1/Ndrg1/Myh9/Ano6/Zfp385a/Sod1/Snx9/Lemd2/Flot1/Tjap1/Rab5a/Rfx2/Atl2/Rab18/Trappc8/Tmed7/Csnk1a1/Rtn3/Atl3/Pten/Gbf1/Usp6nl/Surf4/Col5a1/Golga2/Vps18/Cdan1/Tmem127/Tbc1d20…	112
GO:0140014	mitotic nuclear division	82/3641	256/23210	4.73735e-11	4.16269e-09	3.05923e-09	Kif14/Tpr/Hnrnpu/Fbxo5/Zwint/Spdl1/Tom1l2/Ndel1/Phf23/Cltc/Nfe2l1/Kpnb1/Tubg1/Cdc27/Birc5/Gen1/Trip13/Ccnb1/Cenpk/Chmp7/Rb1/Rgcc/Bora/Mzt1/Pibf1/Nipbl/Dscc1/Racgap1/Nde1/Ranbp1/Hira/Naa50/Ppp2r1a/Kifc5b/Akap8/Cul7/Seh1l/Smc5/Kif20b/Smc3/Golga2/Ncaph/Anapc1/Chmp4b/Mybl2/Smc4/Chmp5/Cdc26/Cdk5rap2/Cep85/Phf13/Ywhah/Fgfr3/Ncapg/Anapc4/Pds5a/Chek2/Cit/Anapc5/Ran/Pds5b/Ube2s/Chmp2a/Tgfb1/Nup62/Anapc15/…	82
GO:0006261	DNA-dependent DNA replication	52/3641	133/23210	5.5397e-11	4.79817e-09	3.52625e-09	Zranb3/Nucks1/Fbxo5/Mcm9/E2f7/Helb/Cdk2/Pold2/Npm1/Rpa1/Lig3/Eme1/Recql5/Gen1/Fancm/Msh3/Wdhd1/Rrm2b/Dscc1/Tonsl/Recql4/Senp2/Donson/Chtf18/Msh6/Pura/Smc3/Mcm10/Cdk9/Orc4/Mgme1/Gins1/Fbxw7/Ccne2/Mms22l/Stoml2/Dbf4/Slbp/Poln/Chek2/Mcm7/Atg7/Ccne1/Pold1/E2f8/Pold3/Mcmbp/Gins4/Wrn/Primpol/Upf1/Tipin	52
GO:0097193	intrinsic apoptotic signaling pathway	90/3641	292/23210	5.62713e-11	4.80525e-09	3.53145e-09	Parp1/Trp53bp2/Ddit4/Rtkn2/Stk11/Pias4/Apaf1/Mdm2/Ddit3/Fignl1/Hint1/Mapk7/Mybbp1a/Sept4/Spop/Brca1/Ern1/Ddx5/Prkca/Slc9a3r1/P4hb/G2e3/Hif1a/Hnrnpk/Fhit/Tpt1/Zfp622/Rrm2b/Myc/Ep300/Zfp385a/Eaf2/Gsk3b/Sod1/Sod2/Ralbp1/Msh2/Msh6/Ptpn2/Rad9a/Bad/Dab2ip/Pdk1/Nfe2l2/Prkra/Mtch2/Plagl2/E2f1/Serinc3/Ptpn1/Fnip2/Fbxw7/Sh3glb1/Nbn/Dnaja1/Creb3/Hdac1/E2f2/Kdm1a/Casp9/Park7/Ube2k/Chek2/Erp29/Diablo/Styxl1/H…	90
GO:0032204	regulation of telomere maintenance	38/3641	82/23210	5.76794e-11	4.85708e-09	3.56954e-09	Smg7/Hnrnpu/Parp1/Cct2/Nabp2/Smg6/Ten1/Ylpm1/Tinf2/Hmbox1/Cct5/Myc/Mcrs1/Parn/Cct8/Tcp1/Ppp1r10/Pot1b/Tnks2/Nat10/Smg5/Nbn/Hnrnpd/Cct6a/Pot1a/Xrcc1/Pnkp/Smg1/Slx1b/Mapk3/Tnks/Naf1/Upf1/Terf2/Atm/Atr/Ctnnb1/Gnl3l	38
GO:0045732	positive regulation of protein catabolic process	71/3641	210/23210	6.06227e-11	5.035e-09	3.7003e-09	Dnajb2/Psen2/Dtl/Tnfaip3/Sumo3/Oaz1/Fzr1/Mdm2/Rnf41/Rhbdd3/Mapk9/Rnft1/Smurf2/Sumo2/Trib2/Psen1/Atxn3/Hsp90aa1/Mylip/Mapk8/Socs4/Rnf19a/Rnf139/Trib1/Ptk2/Gga1/Prickle1/Gsk3b/Cblb/Snx9/Ezr/Stub1/Axin1/Crebrf/Uqcc2/Socs5/Csnk1a1/Pten/Dab2ip/Ddrgk1/Csnk2a1/Foxo1/Tiparp/Fbxw7/Gba/Wwp1/Nrd1/Faf1/Dvl1/Nub1/Chfr/Smurf1/Atg7/Hspbp1/Gsk3a/Egln2/Sirt2/Rnf40/Cul4a/Adam9/Ndufa13/Dda1/Herpud1/Cbfa2t3/Ldlr/Ari…	71
GO:0031647	regulation of protein stability	86/3641	275/23210	6.51952e-11	5.3416e-09	3.92562e-09	Rnf149/Hspd1/Creb1/Lss/Tcf3/Ncln/Cct2/Mdm2/Ptges3/Usp34/Npm1/Srebf1/Zswim7/Tmem88/Atp1b2/Phb/Rpl23/Nr1d1/Usp36/Ccdc88c/Hsp90aa1/Sox4/Mylip/Mtrr/Ccnh/Sugt1/Fbxl3/Cct5/Stk3/Ubr5/Derl1/Rnf139/Ep300/Senp2/Usp25/Cct8/Morc3/Tcp1/Stub1/Pim1/Flot1/Dsc3/Pten/Btrc/Tsc1/Stxbp1/Prkra/Chp1/Stk4/B4galt5/Naa15/Fbxw7/P3h1/Mul1/Tardbp/Park7/Per3/Dvl1/Tnip2/Htt/Chfr/Chek2/Cct6a/Get4/Trim24/Crebl2/Atf7ip/Kras/Casp3…	86
GO:0031570	DNA integrity checkpoint	46/3641	111/23210	6.88291e-11	5.56414e-09	4.08917e-09	Gigyf2/Tiprl/Dtl/Ints7/Cdk1/Dot1l/Fzr1/Cry1/Mdm2/Eme1/Cdk5rap3/Brca1/Sox4/Rnaseh2b/Donson/Mapk14/Ddx39b/Ppp1r10/Msh2/Rad9a/Mus81/Prpf19/Atf2/Eif2ak4/E2f1/Nbn/Syf2/Rint1/Chek2/Taok3/Ptpn11/Rad9b/Casp2/Xpc/Taok2/Cul4a/Nek1/Babam1/Fbxo31/Hinfp/Usp28/Atm/Tipin/Atr/Topbp1/Nek11	46
GO:0048285	organelle fission	125/3641	455/23210	7.23405e-11	5.74821e-09	4.22444e-09	Mybl1/Actr3/Kif14/Tpr/Hnrnpu/Fbxo5/Mtfr2/Zwint/Fzr1/Mtfp1/Osm/Fignl1/Actr2/Spdl1/Tom1l2/Ndel1/Phf23/Cltc/Rad51c/Eme1/Nfe2l1/Kpnb1/Tubg1/Cdc27/Acox1/Birc5/Gen1/Fancm/Hspa2/Cks2/Rmi1/Trip13/Msh3/Ccnb1/Cenpk/Ddhd1/Chmp7/Rb1/Rgcc/Bora/Mzt1/Pibf1/Nipbl/Dscc1/Hsf1/Mief1/Racgap1/Nde1/Marf1/Ranbp1/Hira/Naa50/Rps6ka2/Prdm9/Ppp2r1a/Chtf18/Kifc5b/Akap8/Msh5/Cul7/Seh1l/Mus81/Smc5/Kif20b/Smc3/Suv39h2/Mastl/Go…	125
GO:0031023	microtubule organizing center organization	51/3641	130/23210	7.30021e-11	5.74821e-09	4.22444e-09	Mdm1/Cdk2/Cep68/Xpo1/Npm1/Ndel1/Cntrob/Chd3/Trim37/Brca1/Gen1/Rock2/Cep72/Mapk8/Cenpj/Nubp1/Nde1/Ranbp1/Ccnf/Cep120/Pard6g/Sac3d1/Arl2/Odf2/Golga2/Cep152/Chmp4b/Pard6b/Plk4/Slc16a1/Ssx2ip/Chmp5/Cdk5rap2/Haus6/Stil/Cep85/Crocc/Haus3/Chmp3/Dctn1/Alms1/Chmp2a/Atf5/Nup62/C2cd3/Mcph1/Haus8/Chmp1a/Cep295/Cep63/Ctnnb1	51
GO:0001933	negative regulation of protein phosphorylation	115/3641	408/23210	7.54123e-11	5.86186e-09	4.30797e-09	Rnf149/Ctdsp1/Fam72a/Rgs2/Psen2/Tnfaip3/Ddit4/Dusp6/Ctdsp2/Npm1/Ppp2ca/Hspa4/Irf1/Tnip1/Mapk7/Per1/Arrb2/Inca1/Inpp5k/Nf1/Suz12/Ggnbp2/Phb/Cdk5rap3/Hexim1/Hexim2/Prkca/Slc9a3r1/Socs3/Prkar2b/Psen1/Trim27/Hmgcr/Ccnb1/Pde4d/Prkcd/Socs4/Atg14/Dmtn/Rb1/Pibf1/Deptor/Trib1/Tfap4/Socs1/Crkl/Eif4g1/Dlg1/Parp14/Gsk3b/Cblb/Ezr/Fgfr1op/Pdpk1/Lemd2/Ppp2r5d/Fem1a/Socs5/Taf7/Spry4/Ptpn2/Smad4/Tbc1d10c/Men1/Pte…	115
GO:0022411	cellular component disassembly	104/3641	357/23210	7.67426e-11	5.88975e-09	4.32847e-09	Arpc2/Per2/Capn10/Mtrf1l/Atg5/Ddit4/Cdk1/Specc1l/Apaf1/Rnf41/Sqstm1/Vdac1/Jmjd4/Srebf1/Ndel1/Eif5a/Phf23/Gabarap/Cdk5rap3/Rpl23/Dhx8/Smarcd2/Wipi1/Wdr45b/Hif1a/Hspa2/Vrk1/Atg14/Acin1/Dmtn/Myc/Hsf1/Twf1/Arid2/Nckap5l/Smarcd1/Gspt1/Snap29/Atg3/Scaf4/Scaf8/Flot1/Sh3gl1/Eml4/Etf1/Atg12/Adrb2/Epg5/Cfl1/Atg2a/Gbf1/Add3/Camsap1/Setx/Sptan1/Golga2/Ttbk2/Zfand1/Fbxw7/Gba/Snapin/Cisd2/Kif24/Tgfbr1/Arid1a/S…	104
GO:0016482	cytosolic transport	55/3641	147/23210	1.14942e-10	8.69551e-09	6.39046e-09	Pikfyve/Stx6/Snx3/Vps26a/Trappc10/Rnf126/Map2k2/Tbc1d10a/Actr2/Vps54/Kif1c/Ankfy1/Sgsm2/Cltc/Spag9/Wipi1/Trim27/Gga1/Tbc1d23/Ezr/Tbc1d5/Rab5a/Slc30a6/Heatr5b/Snx2/Tbc1d10c/Snx32/Gbf1/Rab14/Tmem87a/Tmem87b/Kif16b/Snx5/Sh3glb1/Eps15/Srsf10/Vamp3/Tbc1d14/Vps29/Ap1s1/Ap4m1/Snx8/Lmtk2/Chmp3/Dctn1/Erc1/Fam160a2/Mapk3/Tbc1d10b/Hook3/Vps26b/Map2k1/Snx1/Dnajc13/Ptpn23	55
GO:0006338	chromatin remodeling	59/3641	163/23210	1.1617e-10	8.69551e-09	6.39046e-09	Ptma/Hdac4/Tpr/H3f3a/Myb/Bend3/Zbtb7a/Hmg20b/Baz2a/Npm1/Chd3/Kdm6b/Ubtf/Smarcd2/H3f3b/Jarid2/Chd8/Mphosph8/Myc/Smarcd1/Mis18a/Arid1b/Chd1/Rnf8/Daxx/Smchd1/Nr3c1/Mbd2/Men1/Naa40/Suv39h2/Top1/Znfx1/Actl6a/Vps72/Anp32e/Chd1l/Chd7/Kdm4c/Rbbp4/Hdac1/Arid1a/Rere/Chd5/Tada2b/Baz1b/Kdm5a/Cecr2/Atf7ip/Trim28/Pih1d1/Spty2d1/Rsf1/Srcap/Smarca5/Dnmt1/Smarca4/Smarcc1/Rbbp7	59
GO:1901653	cellular response to peptide	88/3641	287/23210	1.23729e-10	9.14842e-09	6.72331e-09	Capn10/Nucks1/Adipor1/Parp1/Fyn/Foxo3/Eif4ebp2/Atp2b1/Osbpl8/Mdm2/Cdk4/Cdk2/Trim41/Irf1/Srebf1/Ndel1/Inpp5k/Crk/Rpl23/Stat3/Prkca/Grb2/Socs3/Rab10/Rock2/Psen1/Lgmn/Hnrnpk/Prkcd/Ptk2/Hsf1/Rangap1/Nr4a1/Socs1/Gsk3b/Pdpk1/Srsf3/Lpin2/Rhoq/Rock1/Camk2a/Adrb2/Ptpn2/Cfl1/Rela/Esrra/Pten/Sorbs1/Vim/Tsc1/Mbd5/Ptpn1/Adrm1/Prkci/Foxo1/Shc1/H2afz/Ripk2/Chmp5/Dnaic1/Dennd4c/Pik3r3/Foxo6/Cdk5/Uso1/Pxn/Ptpn11/…	88
GO:0044270	cellular nitrogen compound catabolic process	107/3641	374/23210	1.32661e-10	9.69064e-09	7.1218e-09	Gigyf2/Smg7/Dhx9/Rc3h1/Hnrnpu/Cirbp/Apaf1/Pan2/Tbrg4/Npm1/Mgat1/Hint1/Larp1/Fxr2/Ybx2/Smg6/Slfn14/Tob1/Casc3/Cnp/Ddx5/Axin2/Tnrc6c/Cant1/Eif4a3/Rock2/Aldh6a1/Hnrnpa0/Pde4d/Fhit/Apex1/Rnaseh2b/Dis3/Pop1/Pabpc1/Eif3e/Pycrl/Hsf1/Gtpbp1/Tnrc6b/Hmox2/Gspt1/Parn/Rnaset2a/Skiv2l/Lsm2/Gtpbp2/Khsrp/Zfp36l2/Rock1/Etf1/Mus81/Polr2g/Scgb1a1/Fen1/Patl1/Entpd1/Entpd7/Nanos1/Upf2/Vim/Itpa/E2f1/Ahcy/Spo11/Smg5/R…	107
GO:0022613	ribonucleoprotein complex biogenesis	114/3641	407/23210	1.38448e-10	9.99296e-09	7.34398e-09	Sf3b1/Aamp/Utp14b/Dhx9/Tfb2m/Rpf2/Snrpd3/Fam207a/Krr1/Ptges3/Xpo1/Npm1/Nhp2/Mybbp1a/Tsr1/Rpl23a/Utp6/Aatf/Srsf1/Utp18/Rpl27/Nol11/Usp36/Gemin2/Hsp90aa1/Eif5/Rpp40/Pak1ip1/Nop16/Mterf3/Mrpl36/Dis3/Zfp622/Dcaf13/Utp23/Bop1/Scaf11/Eif4b/Nsun3/Urb1/Rps2/Tsr3/Rps10/Rpl10a/Srpk1/Lsm2/Ddx39b/Hsp90ab1/Wdr43/Snrpd1/Riok3/Srfbp1/Sart1/Cpsf7/Prpf19/Pten/Exosc1/Eif3a/Rpp38/Celf2/Surf6/Tsc1/Setx/Rpl35/Clp1/Na…	114
GO:1902275	regulation of chromatin organization	67/3641	197/23210	1.55305e-10	1.10778e-08	8.14128e-09	Tpr/Hnrnpu/Myb/Atg5/Ube2n/Srebf1/Brca1/Wbp2/Asxl2/Jdp2/Rps6ka5/Jarid2/Nsd1/Ccnb1/Mphosph8/Nipbl/Ubr5/Atad2/H1f0/Ep300/Hira/BC004004/Akap8/Daxx/Iws1/Taf7/Smad4/Kdm2a/Men1/Naa40/Cdk9/Phf19/Zfp335/Pygo2/Kdm4c/Mier1/Kdm1a/Mthfr/Paxip1/Ctbp1/Tada2b/Gfi1/Kdm3a/Setd5/Atg7/Kdm5a/Atf7ip/Trim28/Tgfb1/Paf1/Kmt2b/Pih1d1/Sphk2/Spty2d1/Eed/Mapk3/Rnf40/Setd1a/Mki67/Ing2/Ctcf/Dnmt1/Kmt2a/Atm/Wdr61/Sin3a/Ctnnb1	67
GO:0000280	nuclear division	114/3641	408/23210	1.6289e-10	1.14838e-08	8.43958e-09	Mybl1/Actr3/Kif14/Tpr/Hnrnpu/Fbxo5/Zwint/Fzr1/Osm/Fignl1/Actr2/Spdl1/Tom1l2/Ndel1/Phf23/Cltc/Rad51c/Eme1/Nfe2l1/Kpnb1/Tubg1/Cdc27/Birc5/Gen1/Fancm/Hspa2/Cks2/Rmi1/Trip13/Msh3/Ccnb1/Cenpk/Chmp7/Rb1/Rgcc/Bora/Mzt1/Pibf1/Nipbl/Dscc1/Hsf1/Racgap1/Nde1/Marf1/Ranbp1/Hira/Naa50/Rps6ka2/Prdm9/Ppp2r1a/Chtf18/Kifc5b/Akap8/Msh5/Cul7/Seh1l/Mus81/Smc5/Kif20b/Smc3/Suv39h2/Mastl/Golga2/Ncaph/Anapc1/Chmp4b/Mybl2…	114
GO:0046700	heterocycle catabolic process	108/3641	380/23210	1.66692e-10	1.16167e-08	8.53728e-09	Gigyf2/Smg7/Dhx9/Rc3h1/Hnrnpu/Cirbp/Apaf1/Pan2/Tbrg4/Npm1/Mgat1/Hint1/Larp1/Fxr2/Ybx2/Smg6/Slfn14/Tob1/Casc3/Cnp/Ddx5/Axin2/Tnrc6c/Cant1/Eif4a3/Rock2/Aldh6a1/Hnrnpa0/Pde4d/Fhit/Apex1/Rnaseh2b/Dis3/Pop1/Pabpc1/Eif3e/Pycrl/Hsf1/Gtpbp1/Tnrc6b/Hmox2/Gspt1/Parn/Rnaset2a/Skiv2l/Lsm2/Gtpbp2/Khsrp/Zfp36l2/Rock1/Etf1/Mus81/Polr2g/Scgb1a1/Fen1/Patl1/Entpd1/Entpd7/Nanos1/Upf2/Vim/Nfe2l2/Itpa/E2f1/Ahcy/Spo11…	108
GO:1901987	regulation of cell cycle phase transition	88/3641	289/23210	1.84173e-10	1.25735e-08	9.24046e-09	Ctdsp1/Gigyf2/Kif14/Tpr/Cenpf/Dtl/Fbxo5/Cdk1/Cirbp/Tcf3/Tjp3/Fzr1/E2f7/Mdm2/Ctdsp2/Cdk4/Cdk2/Npm1/Spdl1/Rad51c/Cdk5rap3/Psme3/Brca1/Birc5/Gen1/Adam17/Hspa2/Sox4/Trip13/Ccnb1/Ube2e2/Ecd/Apex1/Psme2/Rnaseh2b/Rb1/Rgcc/Tfap4/Eif4g1/Senp2/Donson/Pkd1/Mta3/Zfp36l2/Lmnb1/Cdk2ap2/Men1/Pten/E2f1/Rbl1/Plrg1/Camk2d/Larp7/Nbn/Cdc26/Cdk5rap2/Lsm10/Syf2/Miip/Dbf4/Rint1/Paxip1/Anapc4/Taok3/Anapc5/Mepce/Casp2/Ez…	88
GO:0006986	response to unfolded protein	45/3641	110/23210	1.84569e-10	1.25735e-08	9.24046e-09	Cops5/Hspd1/Yod1/Ddit3/Canx/Cdk5rap3/Ern1/Pdia6/Jkamp/Hspa2/Hsp90aa1/Faf2/Derl1/Hsf1/Ep300/Bfar/Hspa13/Stub1/Crebrf/Daxx/Ptpn2/Hspa14/Upf2/Dab2ip/Nfe2l2/Eif2ak4/Ptpn1/Vapb/Hspa4l/Serp1/Creb3l4/Creb3/Erp44/Mfn2/Tmem33/Ficd/Tbl2/Upf3a/Calr3/Calr/Herpud1/Hspa8/Parp16/Nck1/Stt3b	45
GO:0035966	response to topologically incorrect protein	51/3641	133/23210	1.93047e-10	1.30049e-08	9.55752e-09	Cops5/Ube2w/Hspd1/Yod1/Dnajb12/Rnf126/Ddit3/Canx/Cdk5rap3/Ern1/Pdia6/Jkamp/Hspa2/Atxn3/Hsp90aa1/Faf2/Derl1/Hsf1/Ep300/Bfar/Hspa13/Stub1/Crebrf/Daxx/Ptpn2/Hspa14/Upf2/Dab2ip/Nfe2l2/Eif2ak4/Ptpn1/Vapb/Hspa4l/Serp1/Creb3l4/Dnajb14/Creb3/Erp44/Mfn2/Tmem33/Ficd/Tbl2/Upf3a/Calr3/Calr/Herpud1/Hspa8/Parp16/Nck1/Stt3b/Klhl15	51
GO:0045787	positive regulation of cell cycle	101/3641	349/23210	2.15567e-10	1.43624e-08	1.05552e-08	Cspp1/Ccnyl1/Kif14/Tpr/Hnrnpu/Dtl/Fbxo5/Cdk1/Tcf3/E2f7/Mdm2/Cdk4/Npm1/Usp22/Mybbp1a/Rad51c/Rpl23/Rara/Brca1/Prkca/Birc5/Gen1/Rock2/Adam17/Hspa2/Lgmn/Sox4/Ccnb1/Ube2e2/Apex1/Cenpj/Rb1/Rgcc/Nipbl/Myc/Hsf1/Racgap1/Tfap4/Ranbp1/Eif4g1/Prdm9/Pkd1/BC004004/Pim1/Ddx39b/Ppp1r10/Hsp90ab1/Mta3/Ccny/Cep120/Lmnb1/Fen1/Smc5/Kif20b/Abl1/Cdk9/Dab2ip/Ect2/Plk4/Plrg1/Gpsm2/Camk2d/Larp7/Pkn2/Shb/Stil/Lsm10/Zbtb17/…	101
GO:0000819	sister chromatid segregation	62/3641	178/23210	2.46133e-10	1.62207e-08	1.19208e-08	Kif14/Tpr/Hnrnpu/Fbxo5/Zwint/Spdl1/Phf23/Rad51c/Kpnb1/Tubg1/Cdc27/Axin2/Birc5/Gen1/Trip13/Ccnb1/Cenpk/Esco2/Chmp7/Rb1/Pibf1/Nipbl/Dscc1/Recql4/Racgap1/Hira/Naa50/Ppp2r1a/Akap8/Seh1l/Fen1/Smc5/Smc3/Ncaph/Anapc1/Chmp4b/Smc4/Fbxw7/Chmp5/Cdc26/Cdk5rap2/Phf13/Ncapg/Anapc4/Pds5a/Cit/Anapc5/Ran/Pds5b/Chmp2a/Nup62/Anapc15/Mcmbp/Pcid2/Tnks/Vps4a/Chmp1a/Ncapd3/Zw10/Atm/Stag1/Ctnnb1	62
GO:0018105	peptidyl-serine phosphorylation	94/3641	318/23210	2.63693e-10	1.71911e-08	1.2634e-08	Plcl1/Ddit4/Cdk1/Map2k2/Cdk2/Osm/Mapk9/Fnip1/Mapk7/Arrb2/Inpp5k/Ggnbp2/Ern1/Prkca/Rock2/Prkch/Rps6ka5/Vrk1/Hsp90aa1/Nsd1/Ccnb1/Pde4d/Prkcd/Mapk8/Dmtn/Rictor/Rapgef3/Tssk1/Eif4g1/Pak2/Gsk3b/Morc3/Dyrk1a/Rps6ka2/Pdpk1/Pkd1/Axin1/Mapk14/Hsp90ab1/Rock1/Camk2a/Csnk1a1/Mark2/Mastl/Pkn3/Mapkap1/Pdk1/Tnks1bp1/Ttbk2/Csnk2a1/Top1/Stk4/Prkci/Pik3ca/Fnip2/Camk2d/Pkn2/Ripk2/Tgfbr1/Txn1/Mknk1/Park7/Cdk5/Ulk1/C…	94
GO:0071900	regulation of protein serine/threonine kinase activity	117/3641	427/23210	3.47218e-10	2.23947e-08	1.64582e-08	Ccnyl1/Fzd5/Cnppd1/Ralb/Rgs2/Tnfaip3/Stk11/Map2k2/Dusp6/Frs2/Ppp2ca/Map2k3/Mapk7/Dvl2/Inca1/Inpp5k/Nf1/Spag9/Cdk5rap3/Hexim1/Hexim2/Ern1/Prkca/Hgs/Trib2/Adam17/Prkar2b/Psen1/Ccnh/Hmgcr/Ccnb1/Map3k1/Ccno/Prkcd/Rb1/Rgcc/Trib1/Tab1/Wnt7b/Prkag1/Dazap2/Tfap4/Crkl/Gsk3b/Sod1/Ccnf/Pkd1/Axin1/Pim1/Hsp90ab1/Fem1a/Ccny/Spry4/Adrb2/Map3k11/Men1/Map4k2/Pten/Avpi1/Dusp5/Abl1/Dab2ip/Zeb2/Dusp2/Ptpn1/Ccnl1/Gba…	117
GO:0071897	DNA biosynthetic process	59/3641	167/23210	3.50898e-10	2.23947e-08	1.64582e-08	Smg7/Hnrnpu/Dtl/Rev3l/Cct2/Ptges3/Npm1/Nhp2/Arrb2/Smg6/Rpa1/Lig3/Phb/Ten1/Hsp90aa1/Polk/Tinf2/Parp4/Hmbox1/Cct5/Dscc1/Myc/Mcrs1/Parn/Gsk3b/Cct8/Tcp1/Chtf18/Ddx39b/Hsp90ab1/Polh/Pot1b/Poli/Men1/Nat10/Smg5/Camk2d/Hnrnpd/Cct6a/Pot1a/Pold1/Pnkp/Pold3/Sh2b1/Mapk3/Lig4/Tfdp1/Wrn/Tnks/Primpol/Naf1/Smpd3/Terf2/Sprtn/Atm/Atr/Parp3/Ctnnb1/Gnl3l	59
GO:0016311	dephosphorylation	104/3641	366/23210	3.66176e-10	2.29511e-08	1.68671e-08	Slc39a10/Ctdsp1/Inpp5d/Ptpn4/Tiprl/Cnst/Ptpn14/Ppp2r5a/Ptprk/Stk11/Dusp6/Ctdsp2/Mtmr3/Ppp3r1/Ppp2ca/2810408A11Rik/Ctdnep1/Inpp5k/Ppm1d/Mtmr4/Akap1/Ppp1r9b/Cdk5rap3/Rock2/Ppp2r5e/Zfyve1/Ptpdc1/Prkcd/Mtmr6/Ptp4a3/Tab1/Marf1/Ppp1r2/Synj2/Ppp2r1a/Pkmyt1/Hsp90ab1/Ppp2r5d/Ptprs/Rock1/Rprd1a/Ppargc1b/Impa2/Ptpn2/Hdhd2/Ppp6r3/Ppp1ca/Sdhaf2/Pten/Btrc/Dusp5/Shoc2/Mastl/Tsc1/Cry2/Chp1/Ctdspl2/Dusp2/Ywhab/Pc…	104
GO:0010506	regulation of autophagy	78/3641	248/23210	3.67187e-10	2.29511e-08	1.68671e-08	Pikfyve/Atg16l1/Ralb/Tnfaip3/Sesn1/Foxo3/Atg5/Stk11/Ddit3/Rnf41/Mtmr3/Nprl3/Vdac1/Larp1/Srebf1/Phf23/Ift20/Pip4k2b/Stat3/Usp36/Nampt/Scfd1/Hif1a/Sptlc2/Wdr41/Ptk2/Eif4g1/Gsk3b/Fez2/Rock1/Npc1/Lars/Adrb2/Trim8/Tsc1/Golga2/Eif2ak4/Bmf/Chmp4b/Mfsd8/Foxo1/Fbxw7/Gba/Cisd2/Sh3glb1/Trp53inp1/Ripk2/Map3k7/Tmem59/Rragc/Sesn2/Mul1/Mfn2/Cptp/Htt/Tbc1d14/Ulk1/Tpcn1/Foxk1/Smurf1/Nod1/Htra2/Atg7/Bid/Gsk3a/Sirt…	78
GO:0032386	regulation of intracellular transport	98/3641	339/23210	4.24371e-10	2.62547e-08	1.9295e-08	Bard1/Arpc2/Capn10/Actr3/Yod1/Tpr/Dhx9/Ptpn14/Fyn/Snx3/Ank3/Oaz1/Map2k2/Mdm2/Nefh/Xpo1/Ppp2ca/Arf1/Srebf1/Ndel1/Inpp5k/Nf1/Akap1/Scfd1/Psen1/Nup153/Prkcd/Tnnc1/Nupl1/Dmtn/Ipo5/Ubac2/Ubr5/Rnf139/Rac2/Rangap1/Rapgef3/Gsk3b/Ezr/Pdpk1/Crebrf/Mapk14/Rab11b/Xpo5/Iws1/Yipf5/Ehd1/B3gat3/Kif20b/Stxbp1/Arhgap1/Chp1/Ctdspl2/Tbc1d20/Ptpn1/Zfand1/Ect2/Fbxw7/Pdzk1/Sh3glb1/Txn1/Khdrbs1/Tardbp/Park7/Rint1/Cdk5/P…	98
GO:1902115	regulation of organelle assembly	68/3641	206/23210	4.92959e-10	3.019e-08	2.21871e-08	Pikfyve/Arpc2/Ralb/Tpr/Hnrnpu/Atg5/Mdm1/Mtmr3/Nprl3/Npm1/Mapk9/Cntrob/Phf23/Ift20/Trim37/Pip4k2b/Sept9/Scfd1/Sipa1l1/Mapk8/Cenpj/Asap1/Ep300/Atg3/Ezr/Ift140/Ptprs/Fez2/Cep120/Smad4/Smc3/Odf2/Ttbk2/Chmp4b/Plk4/Gpsm2/Sh3glb1/Odf2l/Chmp5/Cdk5rap2/Stil/Crocc/Rnf4/Htt/Tbc1d14/Stx18/Tapt1/G3bp2/Cnot6l/Ulk1/Dynll1/Styxl1/Pan3/Alms1/Chmp2a/Arhgap35/Lrrc4b/Nup62/Akap13/Atxn2l/Chmp1a/Ccsap/Cep295/Dnm2/Sept…	68
GO:2000058	regulation of ubiquitin-dependent protein catabolic process	54/3641	148/23210	4.99268e-10	3.02706e-08	2.22463e-08	Pdcl3/Dnajb2/Uchl5/Psen2/Sumo3/Mdm2/Mapk9/Rpl23/Sumo2/Trib2/Psen1/Fhit/Mapk8/Socs4/Rnf19a/Rnf139/Trib1/Ptk2/Prickle1/Senp1/Gsk3b/Stub1/Axin1/Hsp90ab1/Socs5/Csnk1a1/Pten/Sufu/Ddrgk1/Csnk2a1/Fbxw7/Gba/Rad23b/Park7/Dvl1/Nub1/Ube2k/Glmn/Chfr/Gna12/Smurf1/Atg7/Hspbp1/Gsk3a/Sirt2/Dda1/Gipc1/Herpud1/Cbfa2t3/Arih1/Pias1/Gclc/Arih2/Smarcc1	54
GO:0000209	protein polyubiquitination	65/3641	194/23210	5.8861e-10	3.53341e-08	2.59675e-08	Ube2w/Bard1/Rc3h1/Dtl/Shprh/Tnfaip3/Cdc34/Rnf126/Ube2n/Rnf41/Peli1/Jade2/Rnf167/Ube2g1/Rffl/Nfe2l1/Brca1/Cdc27/Smurf2/G2e3/Trim27/Ube2e2/Ube2e1/Rnf31/Rnf19a/Ubr5/Bfar/Dzip3/Ttc3/Stub1/Axin1/Rnf8/Ube2d2a/Prpf19/Zfp91/Tnks2/Btrc/Ddb2/Anapc1/Ube2v1/Nhlrc3/Ube2d3/Wwp1/Cdc26/Ube3c/Rnf4/Anapc4/Ube2k/Chfr/Anapc5/Rnf34/Smurf1/E330021D16Rik/Ube2s/Irf2bp1/Rnf40/Tnks/Anapc10/Cbfb/Birc2/Ube4a/Arih1/Anapc13/A…	65
GO:0006302	double-strand break repair	71/3641	220/23210	6.35765e-10	3.77906e-08	2.77729e-08	Nabp1/Nhej1/Nucks1/Parp1/Rev3l/Mcm9/Zbtb7a/Ube2n/Helb/Nabp2/Polm/Fignl1/Actr2/Zswim7/Rpa1/Lig3/Rad51c/Eme1/Brca1/Recql5/Gen1/Tdp1/Rmi1/Trip13/Parp2/Esco2/Nipbl/Ubr5/Hsf1/Tonsl/Recql4/Marf1/Parp9/Rnf8/Smchd1/Msh2/Rnf138/Kdm2a/Mus81/Prpf19/Smc5/Dntt/Mms19/Sfr1/Setx/Swi5/Tnks1bp1/Spo11/Dclre1b/Nbn/Mms22l/Kdm1a/Chek2/Mcm7/Ap5z1/Rpa3/Ogg1/Xrcc1/Rnf169/Palb2/Slx1b/Ppp4c/Mgmt/Lig4/Gins4/Wrn/Babam1/Gins2…	71
GO:1901652	response to peptide	107/3641	384/23210	6.98799e-10	4.11342e-08	3.02301e-08	Stat4/Creb1/Capn10/Nucks1/Adipor1/Cacybp/Parp1/Tnfaip3/Fyn/Foxo3/Eif4ebp2/Cry1/Atp2b1/Osbpl8/Mdm2/Cdk4/Cdk2/Trim41/Irf1/Srebf1/Ndel1/Inpp5k/Crk/Rpl23/Stat3/Prkca/Grb2/Aanat/Socs3/Rab10/Rock2/Srsf5/Psen1/Eif2b2/Lgmn/Hnrnpk/Prkcd/Ptk2/Hsf1/Rangap1/Ppara/Nr4a1/Socs1/Eif2b5/Gsk3b/Pdpk1/Mapk14/Srsf3/Lpin2/Rhoq/Rock1/Egr1/Camk2a/Adrb2/Ptpn2/Cfl1/Rela/Esrra/Pten/Sorbs1/Vim/Tsc1/Mbd5/Cry2/Ptpn1/Adrm1/Prk…	107
GO:1903050	regulation of proteolysis involved in cellular protein catabolic process	68/3641	208/23210	7.84624e-10	4.5742e-08	3.36165e-08	Pdcl3/Dnajb2/Yod1/Uchl5/Psen2/Sumo3/Mdm2/Mapk9/Rnft1/Nfe2l1/Rpl23/Psme3/Sumo2/Trib2/Psen1/Atxn3/Fhit/Mapk8/Socs4/Psme2/Ubac2/Rnf19a/Rnf139/Trib1/Ptk2/Prickle1/Senp1/Gsk3b/Usp25/Pkd1/Stub1/Axin1/Hsp90ab1/Socs5/Csnk1a1/Pten/Btrc/Sufu/Dab2ip/Ddrgk1/Csnk2a1/Fbxw7/Gba/Rad23b/Park7/Dvl1/Nub1/Ube2k/Glmn/Chfr/Gna12/Smurf1/Tmf1/Atg7/Hspbp1/Gsk3a/Sirt2/Rnf40/Dda1/Gipc1/Herpud1/Fam192a/Cbfa2t3/Arih1/Pias1/G…	68
GO:0018209	peptidyl-serine modification	98/3641	343/23210	8.48432e-10	4.87423e-08	3.58215e-08	Plcl1/Parp1/Ddit4/Cdk1/Map2k2/Galnt4/Cdk2/Osm/Mapk9/Fnip1/Mapk7/Arrb2/Inpp5k/Ggnbp2/Ern1/Prkca/Rock2/Prkch/Rps6ka5/Vrk1/Hsp90aa1/Nsd1/Ccnb1/Pde4d/Prkcd/Mapk8/Parp2/Dmtn/Rictor/Rapgef3/Tssk1/Eif4g1/Pak2/Gsk3b/Morc3/Dyrk1a/Rps6ka2/Pdpk1/Pkd1/Axin1/Mapk14/Hsp90ab1/Rock1/Galnt1/Camk2a/Csnk1a1/Mark2/Mastl/Pkn3/Mapkap1/Pdk1/Tnks1bp1/Ttbk2/Csnk2a1/Top1/Stk4/Prkci/Pik3ca/Fnip2/Camk2d/Pkn2/Ripk2/Tgfbr1/Tx…	98
GO:1903829	positive regulation of cellular protein localization	88/3641	297/23210	8.52167e-10	4.87423e-08	3.58215e-08	Arpc2/Actr3/Tpr/Cnst/Parp1/Fyn/Cdk1/Ank3/Abca7/Stk11/Abhd17a/Oaz1/Cct2/Mdm2/Npm1/Sqstm1/Nlgn2/Rab34/Ppp1r9b/Cdk5rap3/Rock2/Arf6/Psen1/Hnrnpk/Prkcd/Lgals3/Ipo5/Nipbl/Cct5/Ubr5/Rapgef3/Mcrs1/Glis2/Dlg1/Parp9/Gsk3b/Cct8/Ezr/Tcp1/Pdpk1/Mapk14/Cd2ap/Hsp90ab1/Cfl1/B3gat3/Abhd17b/Kif20b/Sorbs1/Trim8/Ctdspl2/Ddrgk1/Zfand1/Ect2/Prkci/Fbxw7/Syt11/Pdzk1/Lrig2/Gpsm2/Sh3glb1/Sesn2/Ephb2/Crocc/Tardbp/Park7/Rer…	88
GO:2001235	positive regulation of apoptotic signaling pathway	62/3641	183/23210	8.80238e-10	4.98774e-08	3.66556e-08	Casp8/Psen2/Pias4/Apaf1/Ddit3/Osm/Mapk9/Inca1/Nf1/Sept4/Spop/Slc9a3r1/Siva1/Eef1e1/Prkcd/Mapk8/Stk3/Myc/Pla2g6/Tfap4/Pak2/Gsk3b/Sod1/Ppp2r1a/Zfp13/Daxx/Ralbp1/Ptpn2/Ppp1ca/Rad9a/Bad/Pten/Dab2ip/Prkra/Mtch2/Bmf/Plagl2/Serinc3/Stk4/Fbxw7/Sh3glb1/Bcl10/Trp53inp1/Tgfbr1/Faf1/Park7/Styxl1/Casp2/Htra2/Bid/Bbc3/Dedd2/Gsk3a/Pdcd5/Rps3/Bnip3/Siah1a/Wwox/Ei24/Ppp2r1b/Smad3/Nck1	62
GO:1901990	regulation of mitotic cell cycle phase transition	79/3641	258/23210	1.15547e-09	6.4867e-08	4.76717e-08	Ctdsp1/Gigyf2/Kif14/Tpr/Cenpf/Dtl/Fbxo5/Cdk1/Tcf3/Tjp3/E2f7/Mdm2/Ctdsp2/Cdk4/Cdk2/Spdl1/Rad51c/Cdk5rap3/Psme3/Brca1/Birc5/Gen1/Adam17/Hspa2/Sox4/Trip13/Ccnb1/Ube2e2/Ecd/Apex1/Psme2/Rnaseh2b/Rb1/Rgcc/Tfap4/Eif4g1/Senp2/Donson/Pkd1/Mta3/Zfp36l2/Lmnb1/Cdk2ap2/Pten/E2f1/Rbl1/Plrg1/Camk2d/Larp7/Nbn/Cdc26/Cdk5rap2/Lsm10/Syf2/Miip/Dbf4/Rint1/Anapc4/Taok3/Anapc5/Mepce/Casp2/Ezh2/Xpc/Bid/Tgfb1/Ccne1/Anapc…	79
GO:0072331	signal transduction by p53 class mediator	50/3641	135/23210	1.18981e-09	6.61817e-08	4.86379e-08	Trp53bp2/Rpf2/Foxo3/Ddit4/Stk11/E2f7/Mdm2/Npm1/Hint1/Mybbp1a/Rffl/Ppm1d/Cdk5rap3/Rpl23/Hexim1/Ddx5/Sox4/Eef1e1/Pak1ip1/Hnrnpk/Fhit/Rrm2b/Bop1/Ep300/Zfp385a/Tfap4/Senp2/Dyrk1a/Msh2/E2f1/Sh3glb1/Sesn2/E2f2/Kdm1a/Chd5/Chek2/Rnf34/Trim24/Casp2/Nop2/Bbc3/Hipk4/Aen/Wwox/Usp10/Usp28/Atm/Myo6/Atr/Cep63	50
GO:2000060	positive regulation of ubiquitin-dependent protein catabolic process	39/3641	93/23210	1.25041e-09	6.89201e-08	5.06504e-08	Dnajb2/Psen2/Sumo3/Mdm2/Mapk9/Sumo2/Trib2/Psen1/Mapk8/Socs4/Rnf19a/Rnf139/Trib1/Ptk2/Prickle1/Gsk3b/Stub1/Axin1/Socs5/Csnk1a1/Pten/Ddrgk1/Fbxw7/Gba/Dvl1/Nub1/Chfr/Smurf1/Atg7/Hspbp1/Gsk3a/Sirt2/Dda1/Herpud1/Cbfa2t3/Arih1/Pias1/Gclc/Arih2	39
GO:0051348	negative regulation of transferase activity	76/3641	246/23210	1.51936e-09	8.29897e-08	6.09904e-08	Fam72a/Rgs2/Hnrnpu/Psen2/Ppp2r5a/Fbxo5/Tnfaip3/Midn/Dusp6/Pik3ip1/Npm1/Mapk7/Inca1/Inpp5k/Nf1/Ggnbp2/Cdk5rap3/Rpl23/Hexim1/Hexim2/Prkca/Prkar2b/Psen1/Trim27/Hmgcr/Prkcd/Socs4/Rb1/Deptor/Trib1/Mcrs1/Tfap4/Gsk3b/Cblb/Fgfr1op/Pdpk1/Pot1b/Fem1a/Socs5/Taf7/Spry4/Ptpn2/Men1/Pten/Dusp5/Abl1/Dab2ip/Chp1/Dusp2/Ptpn1/Gba/Dnaja1/Shb/Cdkn2c/Cep85/Ephb2/Errfi1/Park7/Dvl1/Coro1c/Sh2b3/Limk1/Prkar1b/Actb/Pot1a/…	76
GO:0000070	mitotic sister chromatid segregation	52/3641	144/23210	1.58226e-09	8.56541e-08	6.29485e-08	Kif14/Tpr/Hnrnpu/Fbxo5/Zwint/Spdl1/Phf23/Kpnb1/Tubg1/Cdc27/Birc5/Gen1/Trip13/Ccnb1/Cenpk/Chmp7/Rb1/Pibf1/Nipbl/Dscc1/Racgap1/Hira/Naa50/Ppp2r1a/Akap8/Seh1l/Smc5/Ncaph/Anapc1/Chmp4b/Smc4/Chmp5/Cdc26/Cdk5rap2/Phf13/Ncapg/Anapc4/Pds5a/Cit/Anapc5/Ran/Pds5b/Chmp2a/Nup62/Anapc15/Pcid2/Tnks/Vps4a/Chmp1a/Ncapd3/Zw10/Atm	52
GO:0019439	aromatic compound catabolic process	108/3641	394/23210	1.60301e-09	8.60095e-08	6.32096e-08	Gigyf2/Smg7/Dhx9/Rc3h1/Hnrnpu/Cirbp/Apaf1/Pan2/Tbrg4/Npm1/Mgat1/Hint1/Larp1/Fxr2/Ybx2/Smg6/Slfn14/Tob1/Casc3/Cnp/Ddx5/Axin2/Tnrc6c/Cant1/Eif4a3/Rock2/Hnrnpa0/Pde4d/Fhit/Apex1/Rnaseh2b/Dis3/Pop1/Pabpc1/Eif3e/Pycrl/Hsf1/Gtpbp1/Tnrc6b/Hmox2/Gspt1/Parn/Comt/Rnaset2a/Skiv2l/Lsm2/Gtpbp2/Khsrp/Zfp36l2/Rock1/Etf1/Mus81/Polr2g/Scgb1a1/Fen1/Patl1/Entpd1/Entpd7/Nanos1/Upf2/Vim/Itpa/E2f1/Ahcy/Spo11/Smg5/Rbm8…	108
GO:0000956	nuclear-transcribed mRNA catabolic process	42/3641	105/23210	1.67415e-09	8.90385e-08	6.54357e-08	Smg7/Rc3h1/Pan2/Smg6/Tob1/Casc3/Ddx5/Tnrc6c/Eif4a3/Pabpc1/Eif3e/Tnrc6b/Gspt1/Parn/Skiv2l/Gtpbp2/Zfp36l2/Etf1/Polr2g/Patl1/Nanos1/Upf2/Smg5/Rbm8a/Ncbp1/Magoh/Thrap3/Ago1/Pnrc2/Cnot6l/Pan3/Lsm3/Dcp1b/Smg9/Exosc5/Samd4b/Smg1/Pcid2/Upf1/Lsm4/Nanos3/Atm	42
GO:0006470	protein dephosphorylation	74/3641	238/23210	1.814e-09	9.56373e-08	7.02852e-08	Slc39a10/Ctdsp1/Ptpn4/Tiprl/Ptpn14/Ppp2r5a/Ptprk/Stk11/Dusp6/Ctdsp2/Mtmr3/Ppp3r1/Ppp2ca/2810408A11Rik/Ctdnep1/Ppm1d/Mtmr4/Akap1/Ppp1r9b/Rock2/Ppp2r5e/Ptpdc1/Prkcd/Ptp4a3/Tab1/Ppp1r2/Ppp2r1a/Hsp90ab1/Ppp2r5d/Ptprs/Rock1/Rprd1a/Ptpn2/Ppp6r3/Ppp1ca/Sdhaf2/Pten/Btrc/Dusp5/Shoc2/Mastl/Tsc1/Cry2/Ctdspl2/Dusp2/Ywhab/Ptpn1/Gba/Ppp3ca/Pdp1/Ptp4a2/Ppp1r8/Camta1/Ssu72/Ptpn12/Ppm1g/Ppp1cb/Htt/Rpap2/Ptpn11/Pp…	74
GO:0010948	negative regulation of cell cycle process	71/3641	225/23210	1.89656e-09	9.91281e-08	7.28507e-08	Ctdsp1/Gigyf2/Tpr/Dtl/Fbxo5/Cdk1/Fzr1/E2f7/Mdm2/Mdm1/Ctdsp2/Cdk4/Osm/Npm1/Spdl1/Tom1l2/Trim37/Cdk5rap3/Rpl23/Brca1/Birc5/Gen1/Sox4/Trip13/Ccnb1/Rb1/Rgcc/Recql4/Tfap4/Nubp1/Donson/Rps6ka2/Ccnf/Ppp1r10/Hsp90ab1/Zfp36l2/Msh6/Cdk2ap2/Men1/Pten/Smc3/Cdk9/Dab2ip/Rbl1/Fbxw7/Nbn/Cdk5rap2/Syf2/Miip/Rint1/Fgfr3/Chek2/Taok3/Casp2/Ezh2/Chmp2a/Atf5/E2f8/Anapc15/Taok2/Pcid2/Tnks/Babam1/Calr/Vps4a/Fbxo31/Sept7/…	71
GO:0031056	regulation of histone modification	54/3641	153/23210	2.00823e-09	1.03402e-07	7.59917e-08	Myb/Atg5/Ube2n/Srebf1/Brca1/Wbp2/Asxl2/Jdp2/Rps6ka5/Jarid2/Nsd1/Ccnb1/Nipbl/Ubr5/Ep300/BC004004/Akap8/Daxx/Iws1/Taf7/Smad4/Kdm2a/Men1/Cdk9/Phf19/Zfp335/Pygo2/Kdm4c/Kdm1a/Mthfr/Paxip1/Ctbp1/Tada2b/Gfi1/Kdm3a/Setd5/Atg7/Kdm5a/Tgfb1/Paf1/Kmt2b/Pih1d1/Sphk2/Eed/Mapk3/Rnf40/Ing2/Ctcf/Dnmt1/Kmt2a/Atm/Wdr61/Sin3a/Ctnnb1	54
GO:0045292	mRNA cis splicing, via spliceosome	19/3641	29/23210	2.01244e-09	1.03402e-07	7.59917e-08	Srsf1/Srsf2/Srsf5/Wbp4/Prpf40b/Srsf3/Srsf7/Rbm4b/Sart1/Prpf40a/Srsf6/Srsf12/Ncbp1/Psip1/Srsf4/Srsf10/Srsf9/Rbm19/Wbp11	19
GO:0018107	peptidyl-threonine phosphorylation	47/3641	125/23210	2.08759e-09	1.06362e-07	7.81669e-08	Ddit4/Cdk1/Inpp5k/Prkca/Rock2/Vrk1/Prkcd/Mapk8/Dmtn/Acvr1b/Eif4g1/Gsk3b/Dyrk1a/Pdpk1/Axin1/Csnk2b/Ppp2r5d/Rock1/Camk2a/Csnk1a1/Tnks1bp1/Ttbk2/Csnk2a1/Camk2d/Ripk2/Map3k7/Tgfbr1/Cdk5/Ube2k/Ulk1/Cit/Lmtk2/Cadm4/Gsk3a/Tgfb1/Hipk4/Map3k10/Dyrk1b/Sirt2/Vrk3/Sbk1/Tnks/S1pr2/Map2k1/Csnk1g1/Phip/Oxsr1	47
GO:0018210	peptidyl-threonine modification	49/3641	133/23210	2.13412e-09	1.07827e-07	7.92434e-08	Ddit4/Cdk1/Galnt4/Inpp5k/Prkca/Rock2/Vrk1/Prkcd/Mapk8/Dmtn/Acvr1b/Eif4g1/Gsk3b/Dyrk1a/Pdpk1/Axin1/Csnk2b/Ppp2r5d/Rock1/Galnt1/Camk2a/Csnk1a1/Tnks1bp1/Ttbk2/Csnk2a1/Camk2d/Ripk2/Map3k7/Tgfbr1/Cdk5/Ube2k/Ulk1/Cit/Lmtk2/Cadm4/Gsk3a/Tgfb1/Hipk4/Map3k10/Dyrk1b/Sirt2/Vrk3/Sbk1/Tnks/S1pr2/Map2k1/Csnk1g1/Phip/Oxsr1	49
GO:0071375	cellular response to peptide hormone stimulus	75/3641	244/23210	2.49502e-09	1.25019e-07	9.18783e-08	Capn10/Nucks1/Adipor1/Parp1/Foxo3/Eif4ebp2/Atp2b1/Osbpl8/Cdk4/Cdk2/Irf1/Srebf1/Ndel1/Inpp5k/Crk/Stat3/Prkca/Grb2/Socs3/Rab10/Rock2/Hnrnpk/Prkcd/Ptk2/Hsf1/Rangap1/Nr4a1/Socs1/Gsk3b/Pdpk1/Srsf3/Lpin2/Rhoq/Rock1/Camk2a/Ptpn2/Cfl1/Rela/Esrra/Pten/Sorbs1/Tsc1/Mbd5/Ptpn1/Adrm1/Prkci/Foxo1/Shc1/H2afz/Dnaic1/Dennd4c/Pik3r3/Foxo6/Uso1/Pxn/Ptpn11/Ywhag/C2cd5/Gsk3a/Akt2/Insr/Irs2/Pik3r2/Rab8a/Sesn3/Sik2/Csk…	75
GO:0010833	telomere maintenance via telomere lengthening	34/3641	77/23210	2.81963e-09	1.40127e-07	1.02981e-07	Smg7/Hnrnpu/Parp1/Cct2/Ptges3/Nhp2/Smg6/Rpa1/Ten1/Hsp90aa1/Tinf2/Hmbox1/Cct5/Mcrs1/Parn/Cct8/Tcp1/Hsp90ab1/Pot1b/Tnks2/Nat10/Smg5/Dclre1b/Cct6a/Pot1a/Pnkp/Mapk3/Tnks/Naf1/Terf2/Atm/Atr/Ctnnb1/Gnl3l	34
GO:0007093	mitotic cell cycle checkpoint	48/3641	130/23210	2.85138e-09	1.40552e-07	1.03294e-07	Nabp1/Gigyf2/Tpr/Cdk1/Zwint/Mdm2/Nabp2/Spdl1/Eme1/Cdk5rap3/Brca1/Birc5/Gen1/Sox4/Trip13/Ccnb1/Donson/Ppp1r10/Msh2/Pura/Rad9a/Mus81/Atf2/Prcc/Dclre1b/Nbn/Cdk5rap2/Stil/Syf2/Rint1/Chfr/Chek2/Taok3/Rad9b/Casp2/Xpc/Tgfb1/Anapc15/Wee1/Taok2/Pcid2/Vps4a/Fbxo31/Zw10/Atm/Tipin/Topbp1/Nek11	48
GO:0018394	peptidyl-lysine acetylation	54/3641	155/23210	3.41755e-09	1.67102e-07	1.22806e-07	Bend3/Atg5/Tcf3/Yeats4/Bloc1s1/Jade2/Per1/Brca1/Wbp2/Rps6ka5/Sox4/Kat6b/Ep300/Brd1/Mcrs1/Naa60/Naa50/Brpf3/Iws1/Brd8/Taf7/Smad4/Naa40/Ldb1/Hat1/Phf20/Mrgbp/Actl6a/Hdac1/Chd5/Paxip1/Ctbp1/Tada2b/Ep400/Por/Ing3/Pole4/Setd5/Brpf1/Atg7/Tgfb1/Pih1d1/Sphk2/Taf10/Mapk3/Kat6a/Ctcf/Taf5l/Smarca4/Kmt2a/Sin3a/Msl2/Jade3/Hcfc1	54
GO:0006475	internal protein amino acid acetylation	52/3641	147/23210	3.62359e-09	1.75759e-07	1.29168e-07	Bend3/Atg5/Tcf3/Yeats4/Jade2/Per1/Brca1/Wbp2/Rps6ka5/Kat6b/Ep300/Brd1/Mcrs1/Naa60/Naa50/Brpf3/Iws1/Brd8/Taf7/Smad4/Naa40/Ldb1/Hat1/Phf20/Mrgbp/Actl6a/Chd5/Paxip1/Ctbp1/Tada2b/Ep400/Por/Mdh2/Ing3/Pole4/Setd5/Brpf1/Atg7/Tgfb1/Pih1d1/Sphk2/Taf10/Mapk3/Kat6a/Ctcf/Taf5l/Smarca4/Kmt2a/Sin3a/Msl2/Jade3/Hcfc1	52
GO:0043254	regulation of protein-containing complex assembly	111/3641	414/23210	3.73611e-09	1.7974e-07	1.32093e-07	Arfgef1/Creb1/Arpc2/Ralb/Actr3/Kif14/Arpc5/Psen2/Parp1/Stxbp5/Wasf1/Ncln/Cand1/Dbnl/Actr2/Mapk9/Fnip1/Arf1/Dhx33/Thra/Grb2/H3f3b/Tmc8/Baiap2/Arf6/Hsp90aa1/Trim27/Tppp/Rasa1/Iqgap2/Map3k1/Prkcd/Mapk8/Psmc6/Dmtn/Rictor/Asap1/Ep300/Twf1/Eif4g1/Dlg1/Gsk3b/Dyrk1a/Snx9/Stub1/Kank3/Mpp7/Riok3/Cfl1/Arl2/Add3/Camsap1/Sptan1/Abl1/Stxbp1/Dab2ip/Arpc5l/Bmf/Vps18/Prex1/Pmepa1/Fnip2/Gba/Lmo4/Sh3glb1/Map3k7/Cdk…	111
GO:0016573	histone acetylation	50/3641	139/23210	3.76496e-09	1.7974e-07	1.32093e-07	Bend3/Atg5/Tcf3/Yeats4/Jade2/Per1/Brca1/Wbp2/Rps6ka5/Kat6b/Ep300/Brd1/Mcrs1/Naa60/Naa50/Brpf3/Iws1/Brd8/Taf7/Smad4/Naa40/Ldb1/Hat1/Phf20/Mrgbp/Actl6a/Chd5/Paxip1/Ctbp1/Tada2b/Ep400/Ing3/Pole4/Setd5/Brpf1/Atg7/Tgfb1/Pih1d1/Sphk2/Taf10/Mapk3/Kat6a/Ctcf/Taf5l/Smarca4/Kmt2a/Sin3a/Msl2/Jade3/Hcfc1	50
GO:1903364	positive regulation of cellular protein catabolic process	49/3641	135/23210	3.80459e-09	1.80213e-07	1.32441e-07	Dnajb2/Psen2/Tnfaip3/Sumo3/Mdm2/Mapk9/Rnft1/Sumo2/Trib2/Psen1/Atxn3/Hsp90aa1/Mapk8/Socs4/Rnf19a/Rnf139/Trib1/Ptk2/Prickle1/Gsk3b/Ezr/Stub1/Axin1/Uqcc2/Socs5/Csnk1a1/Pten/Dab2ip/Ddrgk1/Fbxw7/Gba/Faf1/Dvl1/Nub1/Chfr/Smurf1/Atg7/Hspbp1/Gsk3a/Sirt2/Rnf40/Dda1/Herpud1/Cbfa2t3/Ldlr/Arih1/Pias1/Gclc/Arih2	49
GO:0043434	response to peptide hormone	92/3641	324/23210	3.87274e-09	1.82019e-07	1.33768e-07	Stat4/Creb1/Capn10/Nucks1/Adipor1/Cacybp/Parp1/Foxo3/Eif4ebp2/Cry1/Atp2b1/Osbpl8/Cdk4/Cdk2/Irf1/Srebf1/Ndel1/Inpp5k/Crk/Stat3/Prkca/Grb2/Aanat/Socs3/Rab10/Rock2/Srsf5/Eif2b2/Hnrnpk/Prkcd/Ptk2/Hsf1/Rangap1/Ppara/Nr4a1/Socs1/Eif2b5/Gsk3b/Pdpk1/Srsf3/Lpin2/Rhoq/Rock1/Egr1/Camk2a/Ptpn2/Cfl1/Rela/Esrra/Pten/Sorbs1/Tsc1/Mbd5/Cry2/Ptpn1/Adrm1/Prkci/Foxo1/Shc1/Stxbp3/H2afz/Dnaic1/Dennd4c/Pik3r3/Foxo6/Ses…	92
GO:0030522	intracellular receptor signaling pathway	64/3641	198/23210	4.05814e-09	1.89265e-07	1.39094e-07	Ncoa2/Parp1/Tnfaip3/Rwdd1/Zbtb7a/Cry1/Ptges3/Per1/Aloxe3/Arrb2/Phb/Thra/Rara/Stat3/Brca1/Ddx5/Wbp2/Sec14l1/Asxl2/Strn3/Otulin/Ubr5/Foxh1/Ep300/Kmt2d/Rarg/Crkl/Ube2i/Pim1/Daxx/Rxrb/Safb2/Safb/Riok3/Taf7/Nr3c1/Ppargc1b/Pias2/Rela/Rxra/Cry2/Ddrgk1/Asxl1/Ripk2/Dnaja1/Hdac1/Pum1/Arid1a/Park7/Ywhah/Rnf34/Trim24/Ezh2/Kdm3a/Actn4/Nr1h2/Pagr1a/Ufsp2/Calr/Carm1/Smarca4/Trip4/Rhoa/Pdk3	64
GO:1905269	positive regulation of chromatin organization	43/3641	112/23210	4.76646e-09	2.20604e-07	1.62125e-07	Tpr/Myb/Ube2n/Srebf1/Brca1/Wbp2/Asxl2/Jdp2/Rps6ka5/Jarid2/Ccnb1/Mphosph8/Nipbl/Ep300/BC004004/Akap8/Daxx/Smad4/Kdm2a/Men1/Cdk9/Phf19/Mier1/Kdm1a/Paxip1/Ctbp1/Tada2b/Atf7ip/Trim28/Tgfb1/Paf1/Pih1d1/Sphk2/Eed/Mapk3/Rnf40/Ing2/Dnmt1/Kmt2a/Atm/Wdr61/Sin3a/Ctnnb1	43
GO:0018393	internal peptidyl-lysine acetylation	51/3641	144/23210	4.86709e-09	2.23554e-07	1.64293e-07	Bend3/Atg5/Tcf3/Yeats4/Jade2/Per1/Brca1/Wbp2/Rps6ka5/Kat6b/Ep300/Brd1/Mcrs1/Naa60/Naa50/Brpf3/Iws1/Brd8/Taf7/Smad4/Naa40/Ldb1/Hat1/Phf20/Mrgbp/Actl6a/Chd5/Paxip1/Ctbp1/Tada2b/Ep400/Por/Ing3/Pole4/Setd5/Brpf1/Atg7/Tgfb1/Pih1d1/Sphk2/Taf10/Mapk3/Kat6a/Ctcf/Taf5l/Smarca4/Kmt2a/Sin3a/Msl2/Jade3/Hcfc1	51
GO:0061136	regulation of proteasomal protein catabolic process	59/3641	178/23210	5.66676e-09	2.58328e-07	1.89849e-07	Dnajb2/Yod1/Uchl5/Psen2/Mdm2/Mapk9/Rnft1/Nfe2l1/Psme3/Sumo2/Trib2/Psen1/Atxn3/Fhit/Mapk8/Socs4/Psme2/Ubac2/Rnf19a/Trib1/Prickle1/Senp1/Gsk3b/Usp25/Pkd1/Stub1/Axin1/Hsp90ab1/Socs5/Csnk1a1/Btrc/Dab2ip/Ddrgk1/Fbxw7/Gba/Rad23b/Park7/Dvl1/Nub1/Ube2k/Glmn/Chfr/Gna12/Tmf1/Atg7/Hspbp1/Gsk3a/Sirt2/Rnf40/Dda1/Gipc1/Herpud1/Fam192a/Cbfa2t3/Arih1/Pias1/Gclc/Arih2/Smarcc1	59
GO:0009755	hormone-mediated signaling pathway	54/3641	157/23210	5.73716e-09	2.59585e-07	1.90773e-07	Ncoa2/Adipor1/Nr5a2/Parp1/Rwdd1/Zbtb7a/Cry1/Ptges3/Per1/Arrb2/Phb/Thra/Nr1d1/Rara/Brca1/Ddx5/Wbp2/Strn3/Nr1d2/Ubr5/Foxh1/Ep300/Ppara/Kmt2d/Rarg/Ube2i/Crebrf/Ppard/Daxx/Csnk2b/Safb2/Safb/Taf7/Nr3c1/Ppargc1b/Pias2/Cry2/Ddrgk1/Dnaja1/Hdac1/Arid1a/Park7/Ywhah/Ptpn11/Kdm3a/Akap13/Pagr1a/Ufsp2/Acsl1/Calr/Carm1/Smarca4/Trip4/Rhoa	54
GO:0043393	regulation of protein binding	73/3641	240/23210	6.67152e-09	2.95611e-07	2.17249e-07	Plcl1/Dnajb2/Hdac4/Ralb/Actr3/Abl2/Psen2/Tdg/Ppp2ca/Hspa4/Arrb2/Crk/Spag9/Hdac5/Tmc8/Arf6/Psen1/Hnrnpk/Mapk8/Lgals3/Stk3/Derl1/Myc/Hsf1/Mfng/Ep300/Ppara/Senp2/Ppp1r2/Gsk3b/Cblb/Pkd1/Stub1/Flot1/Hsp90ab1/Rock1/Adrb2/Pacs1/Men1/Mark2/Abl1/Golga2/Dab2ip/Ttbk2/Ccm2l/Stk4/Adnp/Snapin/Ripk2/Tgfbr1/Stmn1/Kdm1a/Park7/Dvl1/Agrn/Cdk5/Eif2b4/Tfip11/Ran/Actb/Fam220a/Crbn/Sympk/Mapk3/Fam192a/Zfpm1/Pin1/Carm1/…	73
GO:0000422	autophagy of mitochondrion	30/3641	65/23210	6.67965e-09	2.95611e-07	2.17249e-07	Capn10/Atg5/Rnf41/Sqstm1/Vdac1/Srebf1/Gabarap/Wipi1/Wdr45b/Hif1a/Atg14/Atg3/Atg12/Atg2a/Fbxw7/Gba/Cisd2/Mul1/Mfn2/Htt/Ulk1/Wipi2/Smurf1/Htra2/Atg7/Gsk3a/Bnip3/Cttn/Vps13c/Wdr45	30
GO:0061726	mitochondrion disassembly	30/3641	65/23210	6.67965e-09	2.95611e-07	2.17249e-07	Capn10/Atg5/Rnf41/Sqstm1/Vdac1/Srebf1/Gabarap/Wipi1/Wdr45b/Hif1a/Atg14/Atg3/Atg12/Atg2a/Fbxw7/Gba/Cisd2/Mul1/Mfn2/Htt/Ulk1/Wipi2/Smurf1/Htra2/Atg7/Gsk3a/Bnip3/Cttn/Vps13c/Wdr45	30
GO:0006611	protein export from nucleus	45/3641	121/23210	6.78795e-09	2.98227e-07	2.19172e-07	Stradb/Bard1/Tpr/Ptpn14/Mdm2/Nup107/Sarnp/Xpo1/Npm1/Eif5a/Strada/Xpo7/Eny2/Rangap1/Rapgef3/Gsk3b/Pkd1/Srsf3/Ddx39b/Cchcr1/Xpo5/Ranbp3/Iws1/Nxf1/Tsc1/Nup160/Chp1/Ctdspl2/Nxt1/Nol6/Ncbp1/Txn1/Park7/Cdk5/Ptpn11/Ran/Smurf1/Tgfb1/Pcid2/Abce1/Calr/Nup93/Nutf2/Nup133/Rbm15b	45
GO:0033673	negative regulation of kinase activity	67/3641	214/23210	7.63279e-09	3.32933e-07	2.44677e-07	Fam72a/Rgs2/Hnrnpu/Psen2/Ppp2r5a/Tnfaip3/Midn/Dusp6/Pik3ip1/Npm1/Mapk7/Inca1/Inpp5k/Nf1/Ggnbp2/Cdk5rap3/Hexim1/Hexim2/Prkca/Prkar2b/Psen1/Trim27/Hmgcr/Prkcd/Socs4/Rb1/Deptor/Trib1/Tfap4/Gsk3b/Cblb/Fgfr1op/Pdpk1/Fem1a/Socs5/Taf7/Spry4/Ptpn2/Men1/Pten/Dusp5/Abl1/Dab2ip/Chp1/Dusp2/Ptpn1/Gba/Dnaja1/Shb/Cdkn2c/Cep85/Ephb2/Errfi1/Park7/Dvl1/Coro1c/Sh2b3/Prkar1b/Actb/Wnk1/Nup62/Mvp/Irs2/Casp3/Thy1/Csk/D…	67
GO:1901361	organic cyclic compound catabolic process	112/3641	424/23210	7.84489e-09	3.3974e-07	2.4968e-07	Gigyf2/Smg7/Dhx9/Rc3h1/Hnrnpu/Cirbp/Apaf1/Pan2/Tbrg4/Npm1/Mgat1/Hint1/Larp1/Fxr2/Ybx2/Smg6/Slfn14/Tob1/Casc3/Cnp/Ddx5/Axin2/Tnrc6c/Cant1/Eif4a3/Rock2/Aldh6a1/Cyp46a1/Hnrnpa0/Pde4d/Fhit/Apex1/Rnaseh2b/Dis3/Pop1/Pabpc1/Eif3e/Pycrl/Hsf1/Gtpbp1/Tnrc6b/Hmox2/Gspt1/Parn/Comt/Rnaset2a/Skiv2l/Lsm2/Gtpbp2/Khsrp/Zfp36l2/Rock1/Etf1/Mus81/Polr2g/Scgb1a1/Fen1/Patl1/Entpd1/Entpd7/Nanos1/Upf2/Vim/Nfe2l2/Itpa/E2…	112
GO:0016050	vesicle organization	77/3641	259/23210	8.01063e-09	3.44457e-07	2.53147e-07	Tgfbrap1/Creb1/Stx6/Vamp4/Fbxo5/Snx3/Srgn/Ap3d1/Rab5b/Pmel/Sqstm1/Arf1/Snap47/Ankfy1/Myo18a/Rab34/Snx11/Rab5c/Sec23a/Lyst/Pdcd6/Laptm4b/Arfgap3/Zfp385a/Snap29/Ap2m1/Vps8/Cd2ap/Rab5a/Rfx2/Vapa/Gbf1/Stxbp1/Rab14/Zeb2/Vps18/Tmem127/Tbc1d20/a/Arfgef2/Vapb/Prkci/Snapin/Pef1/Vamp3/Preb/Uso1/Sec31a/Coro1c/Stx2/Wasl/Tmf1/Tmcc1/Vamp1/C2cd5/Grik5/Akt2/Syt3/Picalm/Aqp11/Lamtor1/Fam160a2/Prrt2/Stx4a/Sec23ip/…	77
GO:0071103	DNA conformation change	73/3641	241/23210	8.11727e-09	3.46584e-07	2.5471e-07	Zranb3/Tpr/Dhx9/H3f3a/Shprh/Bend3/Mcm9/Cdk1/Cabin1/Baz2a/Npm1/Phf23/Rpa1/Ubtf/Recql5/H3f3b/Ncapg2/Ccnb1/Kat6b/Acin1/Mphosph8/Nipbl/Recql4/H1f0/Naa60/Hira/Mis18a/Chaf1b/Prdm9/Rnf8/Akap8/Daxx/Brd2/Chaf1a/Smchd1/Pura/Mbd2/Naa40/Set/Abl1/Hat1/Cdan1/Ncaph/Top1/Znfx1/Smc4/Nbn/Rbbp4/Hdac1/Phf13/Chd5/Gatad1/Ncapg/Mcm7/Pot1a/Atf7ip/Trim28/Paf1/Spty2d1/Rsf1/Mcph1/Kat6a/Wrn/Tssk6/Smarca5/Asf1b/Ctcf/Chmp1a/D…	73
GO:0032259	methylation	94/3641	338/23210	8.26209e-09	3.50301e-07	2.57441e-07	Prdm14/Trmt1l/Tfb2m/Parp1/Myb/Bend3/Snrpd3/Gamt/Dot1l/Prdm4/Btg1/Baz2a/Smyd4/Suz12/Ppm1d/Brca1/Mettl23/Asxl2/Arid4a/Arid4b/Jarid2/Kdm1b/Nsd1/Mtrr/Mettl6/Mettl17/Mphosph8/Myc/Kmt2d/Gspt1/Trmt2a/Comt/Wdr5b/Gsk3b/Nsun3/N6amt1/Mis18a/Wtap/Prdm9/Cmtr1/Fam98a/Thumpd2/Iws1/Etf1/Smad4/Men1/Suv39h2/Nsun6/Phf19/Prdm11/Ncoa6/Pcif1/Zfp335/Gnas/Pik3ca/Pygo2/Kdm4c/Rlf/Kdm1a/Mthfr/Icmt/Chd5/Kmt2c/Paxip1/Gfi1/Me…	94
GO:0043401	steroid hormone mediated signaling pathway	42/3641	110/23210	8.67694e-09	3.65335e-07	2.68491e-07	Ncoa2/Parp1/Rwdd1/Zbtb7a/Cry1/Ptges3/Per1/Arrb2/Phb/Brca1/Ddx5/Wbp2/Strn3/Ubr5/Foxh1/Ep300/Kmt2d/Ube2i/Crebrf/Daxx/Safb2/Safb/Taf7/Nr3c1/Ppargc1b/Pias2/Cry2/Ddrgk1/Dnaja1/Hdac1/Arid1a/Park7/Ywhah/Kdm3a/Akap13/Pagr1a/Ufsp2/Calr/Carm1/Smarca4/Trip4/Rhoa	42
GO:0045930	negative regulation of mitotic cell cycle	71/3641	233/23210	9.81897e-09	4.10568e-07	3.01733e-07	Nabp1/Ctdsp1/Gigyf2/Tpr/Fbxo5/Cdk1/Zwint/Btg1/E2f7/Mdm2/Ctdsp2/Nabp2/Spdl1/Tom1l2/Eme1/Cdk5rap3/Brca1/Slc9a3r1/Birc5/Gen1/Sox4/Trip13/Ccnb1/Rb1/Rgcc/Dlg1/Donson/Ppp1r10/Zfp36l2/Msh2/Pura/Cdk2ap2/Rad9a/Mus81/Pten/Abl1/Atf2/Rbl1/Prcc/Dclre1b/Nbn/Cdk5rap2/Stil/Syf2/Miip/Rint1/Fgfr3/Chfr/Chek2/Taok3/Rad9b/Casp2/Ezh2/Xpc/Tgfb1/Anapc15/Wee1/Taok2/Pcid2/Mcph1/Tnks/Vps4a/Fbxo31/Sept7/Zw10/Atm/Smad3/Tipin…	71
GO:0034401	chromatin organization involved in regulation of transcription	39/3641	99/23210	1.05044e-08	4.36219e-07	3.20584e-07	Tpr/H3f3a/Bend3/Dot1l/Baz2a/Ppm1d/Ubtf/H3f3b/Cbx8/Zmiz1/Wdhd1/Mphosph8/Atad2/Chrac1/H1f0/Kmt2d/Smarcd1/Hira/Smchd1/Nr3c1/Mbd2/Naa40/Hat1/Znfx1/Mier1/Hdac1/Kdm1a/Mthfr/Ctbp1/Ezh2/Atf7ip/Trim28/Eed/Setd1a/Smarca5/Dnmt1/Smarca4/Sin3a/Ctnnb1	39
GO:0098813	nuclear chromosome segregation	76/3641	256/23210	1.06908e-08	4.40943e-07	3.24055e-07	Actr3/Kif14/Tpr/Hnrnpu/Cenpf/Fbxo5/Zwint/Actr2/Spdl1/Phf23/Rad51c/Eme1/Kpnb1/Tubg1/Cdc27/Axin2/Birc5/Gen1/Fancm/Rmi1/Trip13/Ccnb1/Cenpk/Esco2/Chmp7/Rb1/Pibf1/Nipbl/Dscc1/Recql4/Racgap1/Hira/Naa50/Ppp2r1a/Akap8/Msh5/Seh1l/Mus81/Fen1/Smc5/Smc3/Ncaph/Anapc1/Chmp4b/Spo11/Ect2/Smc4/Fbxw7/Ccne2/Chmp5/Cdc26/Cdk5rap2/Phf13/Ncapg/Anapc4/Pds5a/Cit/Anapc5/Ran/Pds5b/Chmp2a/Sirt2/Ccne1/Nup62/Anapc15/Mcmbp/Pci…	76
GO:0030518	intracellular steroid hormone receptor signaling pathway	40/3641	103/23210	1.10662e-08	4.50299e-07	3.30932e-07	Ncoa2/Parp1/Rwdd1/Zbtb7a/Cry1/Ptges3/Per1/Arrb2/Phb/Brca1/Ddx5/Wbp2/Strn3/Ubr5/Foxh1/Ep300/Kmt2d/Ube2i/Daxx/Safb2/Safb/Taf7/Nr3c1/Ppargc1b/Pias2/Cry2/Ddrgk1/Dnaja1/Hdac1/Arid1a/Park7/Ywhah/Kdm3a/Pagr1a/Ufsp2/Calr/Carm1/Smarca4/Trip4/Rhoa	40
GO:0035967	cellular response to topologically incorrect protein	40/3641	103/23210	1.10662e-08	4.50299e-07	3.30932e-07	Cops5/Ube2w/Yod1/Dnajb12/Rnf126/Ddit3/Canx/Cdk5rap3/Ern1/Pdia6/Hspa2/Atxn3/Derl1/Hsf1/Ep300/Bfar/Hspa13/Stub1/Crebrf/Daxx/Ptpn2/Hspa14/Nfe2l2/Eif2ak4/Ptpn1/Vapb/Serp1/Creb3l4/Dnajb14/Creb3/Tmem33/Ficd/Tbl2/Calr3/Calr/Herpud1/Hspa8/Parp16/Nck1/Klhl15	40
GO:0032868	response to insulin	69/3641	225/23210	1.18312e-08	4.78215e-07	3.51447e-07	Capn10/Nucks1/Adipor1/Parp1/Foxo3/Eif4ebp2/Cry1/Atp2b1/Osbpl8/Cdk4/Cdk2/Srebf1/Ndel1/Inpp5k/Prkca/Grb2/Aanat/Socs3/Rab10/Srsf5/Hnrnpk/Prkcd/Ppara/Socs1/Gsk3b/Pdpk1/Srsf3/Lpin2/Rhoq/Egr1/Ptpn2/Rela/Esrra/Pten/Sorbs1/Tsc1/Cry2/Ptpn1/Prkci/Foxo1/Shc1/Stxbp3/H2afz/Dnaic1/Dennd4c/Pik3r3/Foxo6/Sesn2/Khk/Uso1/Ptpn11/Ywhag/Vgf/C2cd5/Gsk3a/Akt2/Insr/Irs2/Pik3r2/Rab8a/Sesn3/Sik2/Pkm/Rab8b/Phip/Nck1/Gnai2/S…	69
GO:0006278	RNA-dependent DNA biosynthetic process	29/3641	63/23210	1.28131e-08	5.11092e-07	3.75609e-07	Smg7/Hnrnpu/Cct2/Ptges3/Nhp2/Smg6/Rpa1/Ten1/Hsp90aa1/Tinf2/Hmbox1/Cct5/Parn/Cct8/Tcp1/Hsp90ab1/Pot1b/Nat10/Smg5/Cct6a/Pot1a/Pnkp/Mapk3/Tnks/Terf2/Atm/Atr/Ctnnb1/Gnl3l	29
GO:0007004	telomere maintenance via telomerase	29/3641	63/23210	1.28131e-08	5.11092e-07	3.75609e-07	Smg7/Hnrnpu/Cct2/Ptges3/Nhp2/Smg6/Rpa1/Ten1/Hsp90aa1/Tinf2/Hmbox1/Cct5/Parn/Cct8/Tcp1/Hsp90ab1/Pot1b/Nat10/Smg5/Cct6a/Pot1a/Pnkp/Mapk3/Tnks/Terf2/Atm/Atr/Ctnnb1/Gnl3l	29
GO:0051100	negative regulation of binding	57/3641	173/23210	1.30073e-08	5.15445e-07	3.78809e-07	Dnajb2/Per2/Twist2/Ralb/Psen2/Sumo3/Tdg/Ddit3/Hspa4/Hand1/Ybx2/Arrb2/Spag9/Tmc8/Eif4a3/Psen1/Hnrnpk/Habp4/Mapk8/Myc/Ppara/Tfap4/Senp2/Ppp1r2/Gsk3b/Stub1/Rock1/Adrb2/Golga2/Ttbk2/Ccm2l/E2f1/Cpne1/Adnp/Fbxw7/Larp7/Ppp3ca/Jun/Stmn1/Id3/Kdm1a/Park7/Dvl1/Eif2b4/Tfip11/Mepce/Actb/Sympk/Rsf1/Mapk3/Tnks/Fam192a/Zfpm1/Pin1/Carm1/Sin3a/Gnl3l	57
GO:0070507	regulation of microtubule cytoskeleton organization	63/3641	199/23210	1.31531e-08	5.17839e-07	3.80568e-07	Tpr/Hnrnpu/Specc1l/Mdm1/Xpo1/Npm1/Cltc/Trim37/Gen1/Rock2/Mapk8/Cenpj/Bora/Nubp1/Ranbp1/Gsk3b/Dyrk1a/Ccnf/Pkd1/Eml4/Cep120/Cdk2ap2/Arl2/Mark2/Smc3/Camsap1/Abl1/Ttbk2/Chmp4b/Plk4/Gpsm2/Chmp5/Cdk5rap2/Stil/Cep85/Stmn1/Capzb/Agrn/Rnf4/Slain2/Rac1/Chmp3/Dctn1/Alms1/Chmp2a/Eml2/Gsk3a/Atf5/Nup62/Cib1/Rps3/Rassf7/Mcph1/Katnb1/Chmp1a/Ccsap/Cep295/Cep70/Stag1/Parp3/Rassf1/Rhoa/Ctnnb1	63
GO:0017148	negative regulation of translation	48/3641	136/23210	1.54678e-08	6.05041e-07	4.44654e-07	Gigyf2/Rgs2/Tpr/Rc3h1/Eif4ebp2/Eif4enif1/Cpeb4/Larp1/Fxr2/Ybx2/Tob1/Grb7/Rara/Stat3/Prkca/Tnrc6c/Eif4a3/Rock2/Dhfr/Rnf139/Tnrc6b/Eif4g1/Khsrp/Zfp36l2/Rock1/Patl1/Nanos1/Tsc1/Mir3960/Eif2ak4/Otud6b/Ago1/Pum1/Ythdf2/Sesn2/Hnrnpr/Pus7/Cnot6l/Hnrnpd/Cnot3/Samd4b/Rps3/Upf1/Nanos3/Calr/Fto/Syncrip/Cnot10	48
GO:0051298	centrosome duplication	30/3641	67/23210	1.60301e-08	6.23018e-07	4.57865e-07	Mdm1/Cdk2/Xpo1/Npm1/Cntrob/Trim37/Brca1/Gen1/Rock2/Cep72/Cenpj/Nubp1/Nde1/Ccnf/Cep120/Sac3d1/Cep152/Chmp4b/Plk4/Chmp5/Cdk5rap2/Stil/Chmp3/Alms1/Chmp2a/Nup62/C2cd3/Chmp1a/Cep295/Cep63	30
GO:1903052	positive regulation of proteolysis involved in cellular protein catabolic process	43/3641	116/23210	1.63003e-08	6.23788e-07	4.58431e-07	Dnajb2/Psen2/Sumo3/Mdm2/Mapk9/Rnft1/Sumo2/Trib2/Psen1/Atxn3/Mapk8/Socs4/Rnf19a/Rnf139/Trib1/Ptk2/Prickle1/Gsk3b/Stub1/Axin1/Socs5/Csnk1a1/Pten/Dab2ip/Ddrgk1/Fbxw7/Gba/Dvl1/Nub1/Chfr/Smurf1/Atg7/Hspbp1/Gsk3a/Sirt2/Rnf40/Dda1/Herpud1/Cbfa2t3/Arih1/Pias1/Gclc/Arih2	43
GO:0006979	response to oxidative stress	106/3641	400/23210	1.63143e-08	6.23788e-07	4.58431e-07	Idh1/Parp1/Tnfaip3/Ptprk/Rwdd1/Fyn/Sesn1/Foxo3/Gpx4/Ndufa12/Mapk9/Gpx3/Atox1/Mapk7/Kdm6b/Crk/Nfe2l1/Prkca/P4hb/Hif1a/Psen1/Fos/Fancc/Dhfr/Prkcd/Mapk8/Gch1/Apex1/Msra/Zfp622/Rrm2b/Hsf1/Slc11a2/Hmox2/Sod1/Sod2/Lonp1/Ralbp1/Epas1/Ppargc1b/Cfl1/Rela/Tsc1/Setx/Abl1/Mapkap1/Pdk1/Nfe2l2/Prkra/Ggt7/Romo1/Chd6/Oser1/Ect2/Foxo1/Kpna4/Fbxw7/Arnt/Txnip/Gclm/Trp53inp1/Txn1/Psip1/Jun/Prdx1/Mutyh/Hdac1/Sesn2/Pa…	106
GO:1901216	positive regulation of neuron death	44/3641	120/23210	1.63586e-08	6.23788e-07	4.58431e-07	Casp8/Hdac4/Parp1/Trp53bp2/Fyn/Foxo3/Ddit4/Cdc34/Ddit3/Nf1/Atp5g1/Fos/Mapk8/Gsk3b/Daxx/Ralbp1/Egr1/Nr3c1/Map3k11/Bad/Pitx3/Abl1/Atf2/Mybl2/Fbxw7/Bag1/Jun/Casp9/Agrn/Cdk5/Fgfr3/Casp2/Zfp746/Ube2m/Bbc3/Grik5/Gsk3a/Picalm/Casp3/Pin1/Atm/Rhoa/Ctnnb1/Aifm1	44
GO:0043414	macromolecule methylation	82/3641	286/23210	1.65597e-08	6.27508e-07	4.61165e-07	Prdm14/Trmt1l/Tfb2m/Parp1/Myb/Bend3/Snrpd3/Dot1l/Btg1/Baz2a/Suz12/Ppm1d/Brca1/Asxl2/Arid4a/Arid4b/Jarid2/Kdm1b/Nsd1/Mtrr/Mettl6/Mphosph8/Myc/Kmt2d/Gspt1/Wdr5b/Gsk3b/Nsun3/N6amt1/Mis18a/Wtap/Prdm9/Cmtr1/Fam98a/Thumpd2/Iws1/Etf1/Smad4/Men1/Suv39h2/Phf19/Ncoa6/Pcif1/Zfp335/Gnas/Pik3ca/Pygo2/Kdm4c/Rlf/Kdm1a/Mthfr/Icmt/Chd5/Kmt2c/Paxip1/Gfi1/Mepce/Ezh2/Kdm3a/Thumpd3/Nop2/Atf7ip/Trim28/Gsk3a/Fbl/Paf1/K…	82
GO:1903008	organelle disassembly	36/3641	89/23210	1.68531e-08	6.34662e-07	4.66423e-07	Capn10/Atg5/Cdk1/Rnf41/Sqstm1/Vdac1/Srebf1/Gabarap/Wipi1/Wdr45b/Hif1a/Vrk1/Atg14/Atg3/Atg12/Atg2a/Gbf1/Golga2/Zfand1/Fbxw7/Gba/Cisd2/Mul1/Mfn2/Htt/Ulk1/Denr/Wipi2/Smurf1/Htra2/Atg7/Gsk3a/Bnip3/Cttn/Vps13c/Wdr45	36
GO:0006457	protein folding	52/3641	153/23210	1.72371e-08	6.45115e-07	4.74104e-07	Hspe1/Hspd1/Dnajb2/Suco/Ranbp2/Dnajb12/Cct2/Ptges3/Ppia/Canx/Emc6/P4hb/Hspa2/Hsp90aa1/Cct5/Emc2/St13/Dnajb11/Hspa13/Cct8/Tcp1/Stub1/Ppil1/H2-DMa/Hsp90ab1/Aip/Hspa14/Dnajc1/Tor2a/Pdrg1/Hspa4l/Dnajb14/Sh3glb1/Dnajb4/Dnaja1/Bag1/Erp44/P3h1/Grpel1/Cct6a/Pdia4/Erp27/Pdcd5/Unc45a/Calr3/Dnajb1/Calr/Hspa8/Tbcel/Clpx/Ppib/Nktr	52
GO:0034620	cellular response to unfolded protein	34/3641	82/23210	1.99093e-08	7.40554e-07	5.44244e-07	Cops5/Yod1/Ddit3/Canx/Cdk5rap3/Ern1/Pdia6/Hspa2/Derl1/Hsf1/Ep300/Bfar/Hspa13/Stub1/Crebrf/Daxx/Ptpn2/Hspa14/Nfe2l2/Eif2ak4/Ptpn1/Vapb/Serp1/Creb3l4/Creb3/Tmem33/Ficd/Tbl2/Calr3/Calr/Herpud1/Hspa8/Parp16/Nck1	34
GO:0000281	mitotic cytokinesis	30/3641	68/23210	2.43907e-08	9.01713e-07	6.62682e-07	Ank3/Arf1/Cntrob/Birc5/Rock2/Chmp7/Racgap1/Son/Snx9/Daxx/Cul7/Rock1/Kif20a/Cfl1/Kif20b/Cep55/Arl3/Chmp4b/Ect2/Chmp5/Stmn1/Cit/Chmp3/Chmp2a/Nup62/Vps4a/Chmp1a/Anln/Sept7/Rhoa	30
GO:0017038	protein import	63/3641	202/23210	2.48192e-08	9.11993e-07	6.70237e-07	Hspd1/Tpr/Ranbp2/Nup107/Ppp3r1/Ppp2ca/Hspa4/Nf1/Akap1/Kpnb1/Stat3/Ddx5/Kpna2/Psen1/Hsp90aa1/Nup153/Tnpo1/Prkcd/Nupl1/Kpna3/Ipo5/Ubr5/Abra/Samm50/Nup50/Prickle1/Mapk14/Cfl1/Pex16/Cry2/Chp1/Nxt1/Romo1/Ect2/Kpna4/Txnip/Ppp3ca/Tardbp/Pex10/Pex1/Agap3/Fam53a/Grpel1/Nup54/Ran/Trim28/Tgfb1/Pdcd5/Nup62/Nup98/Timm44/Ing1/Pik3r2/Nup93/Nutf2/Mbtps1/Nup133/Tomm20/Ei24/Hspa8/Snupn/Rab8b/Phip	63
GO:0042147	retrograde transport, endosome to Golgi	33/3641	79/23210	2.57469e-08	9.40381e-07	6.911e-07	Pikfyve/Stx6/Vps26a/Trappc10/Rnf126/Tbc1d10a/Vps54/Ankfy1/Sgsm2/Cltc/Spag9/Trim27/Gga1/Tbc1d23/Tbc1d5/Heatr5b/Snx2/Tbc1d10c/Snx32/Gbf1/Tmem87a/Tmem87b/Snx5/Vamp3/Tbc1d14/Vps29/Ap1s1/Snx8/Dctn1/Erc1/Tbc1d10b/Vps26b/Snx1	33
GO:0016571	histone methylation	48/3641	138/23210	2.631e-08	9.55196e-07	7.01988e-07	Prdm14/Myb/Bend3/Dot1l/Baz2a/Suz12/Brca1/Asxl2/Arid4a/Arid4b/Jarid2/Nsd1/Kmt2d/Wdr5b/Prdm9/Iws1/Smad4/Men1/Suv39h2/Phf19/Ncoa6/Zfp335/Pygo2/Kdm4c/Rlf/Kdm1a/Mthfr/Chd5/Kmt2c/Paxip1/Gfi1/Ezh2/Kdm3a/Fbl/Paf1/Kmt2b/Pih1d1/Eed/Pagr1a/Setd1a/Ctcf/Prmt7/Dnmt1/Carm1/Kmt2a/Wdr61/Wdr82/Ctnnb1	48
GO:0051170	import into nucleus	52/3641	155/23210	2.82122e-08	1.01816e-06	7.4826e-07	Tpr/Ranbp2/Nup107/Ppp3r1/Ppp2ca/Nf1/Akap1/Kpnb1/Stat3/Ddx5/Kpna2/Psen1/Nup153/Tnpo1/Prkcd/Nupl1/Kpna3/Ipo5/Ubr5/Abra/Nup50/Prickle1/Prkag1/Mapk14/Rab18/Cfl1/Cry2/Chp1/Nxt1/Ect2/Kpna4/Txnip/Ppp3ca/Tardbp/Agap3/Fam53a/Nup54/Ran/Trim28/Tgfb1/Nup62/Nup98/Ing1/Pik3r2/Nup93/Nutf2/Mbtps1/Nup133/Ei24/Hspa8/Snupn/Phip	52
GO:0032434	regulation of proteasomal ubiquitin-dependent protein catabolic process	44/3641	122/23210	2.89897e-08	1.03851e-06	7.63216e-07	Dnajb2/Uchl5/Psen2/Mdm2/Mapk9/Sumo2/Trib2/Psen1/Fhit/Mapk8/Socs4/Rnf19a/Trib1/Prickle1/Senp1/Gsk3b/Stub1/Axin1/Hsp90ab1/Socs5/Csnk1a1/Ddrgk1/Gba/Rad23b/Park7/Dvl1/Nub1/Ube2k/Glmn/Chfr/Gna12/Atg7/Hspbp1/Gsk3a/Sirt2/Dda1/Gipc1/Herpud1/Cbfa2t3/Arih1/Pias1/Gclc/Arih2/Smarcc1	44
GO:0006310	DNA recombination	80/3641	280/23210	2.91187e-08	1.03851e-06	7.63216e-07	Nabp1/Hspd1/Zranb3/Nucks1/Uchl5/Parp1/Rev3l/Mcm9/Tcf3/Ube2n/Helb/Nabp2/Polm/Fignl1/Actr2/Tcf7/Zswim7/Rpa1/Lig3/Rad51c/Eme1/Brca1/Recql5/Gen1/Smc6/Fancm/Rmi1/Trip13/Msh3/Apex1/Nipbl/Tonsl/Recql4/H1f0/Mcrs1/Prdm9/Chtf18/Rnf8/Msh5/Pot1b/Smchd1/Msh2/Msh6/Rnf138/Mus81/Smc5/Mms19/Sfr1/Setx/Swi5/Rag2/Rag1/Spo11/Actl6a/Mnd1/Nbn/Mms22l/Kdm1a/Paxip1/Mcm7/Ap5z1/Rpa3/Xrcc1/Tgfb1/Palb2/Slx1b/Ppp4c/Pagr1a/Lig4…	80
GO:0046605	regulation of centrosome cycle	27/3641	58/23210	3.00591e-08	1.06578e-06	7.83257e-07	Mdm1/Xpo1/Npm1/Trim37/Gen1/Rock2/Mapk8/Cenpj/Nubp1/Ranbp1/Ccnf/Cep120/Chmp4b/Plk4/Chmp5/Cdk5rap2/Stil/Cep85/Chmp3/Alms1/Chmp2a/Atf5/Nup62/Mcph1/Chmp1a/Cep295/Ctnnb1	27
GO:0030968	endoplasmic reticulum unfolded protein response	29/3641	65/23210	3.05938e-08	1.07843e-06	7.92555e-07	Cops5/Yod1/Ddit3/Canx/Cdk5rap3/Ern1/Pdia6/Derl1/Ep300/Bfar/Hspa13/Stub1/Crebrf/Ptpn2/Nfe2l2/Eif2ak4/Ptpn1/Vapb/Serp1/Creb3l4/Creb3/Tmem33/Ficd/Tbl2/Calr3/Calr/Herpud1/Parp16/Nck1	29
GO:0090068	positive regulation of cell cycle process	73/3641	249/23210	3.66111e-08	1.28308e-06	9.42956e-07	Cspp1/Kif14/Tpr/Hnrnpu/Dtl/Fbxo5/Cdk1/E2f7/Mdm2/Cdk4/Npm1/Mybbp1a/Rad51c/Rpl23/Brca1/Birc5/Gen1/Rock2/Adam17/Hspa2/Sox4/Ccnb1/Ube2e2/Apex1/Cenpj/Rb1/Rgcc/Nipbl/Racgap1/Ranbp1/Eif4g1/Prdm9/Mta3/Cep120/Lmnb1/Fen1/Smc5/Kif20b/Dab2ip/Ect2/Plk4/Plrg1/Gpsm2/Camk2d/Larp7/Pkn2/Lsm10/Zbtb17/Dbf4/Anapc4/Cit/Anapc5/Mepce/Casp2/Ezh2/Chmp3/Tgfb1/Paf1/Sirt2/Ccne1/Nup62/E2f8/Sh2b1/Pagr1a/Insr/Cul4a/Pcid2/Gipc1/…	73
GO:1904356	regulation of telomere maintenance via telomere lengthening	28/3641	62/23210	3.81236e-08	1.32841e-06	9.7627e-07	Smg7/Hnrnpu/Parp1/Cct2/Smg6/Ten1/Tinf2/Hmbox1/Cct5/Mcrs1/Parn/Cct8/Tcp1/Pot1b/Tnks2/Nat10/Smg5/Cct6a/Pot1a/Pnkp/Mapk3/Tnks/Naf1/Terf2/Atm/Atr/Ctnnb1/Gnl3l	28
GO:2000278	regulation of DNA biosynthetic process	43/3641	119/23210	3.8879e-08	1.34699e-06	9.89924e-07	Smg7/Hnrnpu/Cct2/Ptges3/Npm1/Arrb2/Smg6/Ten1/Hsp90aa1/Tinf2/Parp4/Hmbox1/Cct5/Dscc1/Myc/Mcrs1/Parn/Gsk3b/Cct8/Tcp1/Chtf18/Ddx39b/Hsp90ab1/Pot1b/Men1/Nat10/Smg5/Camk2d/Hnrnpd/Cct6a/Pot1a/Pnkp/Sh2b1/Mapk3/Tfdp1/Tnks/Naf1/Terf2/Atm/Atr/Parp3/Ctnnb1/Gnl3l	43
GO:0051188	cofactor biosynthetic process	57/3641	179/23210	5.04379e-08	1.73753e-06	1.27693e-06	Coq10b/Atic/Mpc2/Mthfd1l/Fyn/Snx3/Pdxk/Pank3/Acly/Stat3/Slc25a39/Dcakd/Nampt/Nubpl/Mthfd1/Dhfr/Gch1/Nadk2/Slc11a2/Nubp1/Mpv17l/Sod1/Gart/Sod2/Zfp13/Nubp2/Haao/Mms19/Cox15/Pdk1/Nfe2l2/Pdhx/Ciao1/Pank2/Acss2/Ggt7/Gss/Nfs1/Mgst2/Gclm/Urod/Acot7/Nadk/Qdpr/Hscb/Acacb/Ncf1/Tpk1/Uros/Glrx3/Nadsyn1/Acsl1/Gcdh/Mlycd/Pts/Gclc/Pdk3	57
GO:0120031	plasma membrane bounded cell projection assembly	122/3641	488/23210	5.3125e-08	1.81976e-06	1.33737e-06	Tmem237/Arpc2/Hdac4/Actr3/Srgap2/Abl2/Ahi1/Atg5/Cep83/Poc1b/Rab3ip/Dbnl/Actr2/Rapgef6/Ndel1/Cntrob/Inpp5k/Nek8/Ift20/Ppp1r9b/Slc9a3r1/Sept9/Arf6/2700049A03Rik/Ift43/Hsp90aa1/Ptpdc1/Ccno/Vcl/Prkcd/Cenpj/Dmtn/Pibf1/Myo10/Asap1/Rac2/Twf1/Ano6/Snap29/Cep19/Atg3/Ift57/Arid1b/Ezr/Ift140/Rab5a/Rfx2/Fam98a/Rhoq/Rock1/Cep120/Cfl1/Ehd1/Tmem138/Rfx3/Tctn3/Arl3/Ablim1/Vav2/Odf2/Abl1/Ttbk2/Ift52/Arhgef26/Ift8…	122
GO:0034249	negative regulation of cellular amide metabolic process	51/3641	154/23210	6.14184e-08	2.09202e-06	1.53746e-06	Gigyf2/Rgs2/Tpr/Rc3h1/Eif4ebp2/Abca7/Ormdl2/Eif4enif1/Cpeb4/Larp1/Fxr2/Ybx2/Tob1/Grb7/Rara/Stat3/Prkca/Tnrc6c/Eif4a3/Rock2/Dhfr/Rnf139/Tnrc6b/Eif4g1/Khsrp/Zfp36l2/Rock1/Patl1/Nanos1/Tsc1/Mir3960/Eif2ak4/Otud6b/Ago1/Pum1/Ythdf2/Sesn2/Hnrnpr/Pus7/Cnot6l/Hnrnpd/Cnot3/Samd4b/Rps3/Upf1/Nanos3/Calr/Fto/Pin1/Syncrip/Cnot10	51
GO:0016358	dendrite development	82/3641	294/23210	6.29472e-08	2.13212e-06	1.56693e-06	Trak2/Klf7/Actr3/Srgap2/Abl2/Fyn/Stk11/Dbnl/Actr2/Arf1/Nlgn2/Mink1/Crk/Ppp1r9b/Baiap2/Rock2/Arf6/Sipa1l1/Psen1/Hnrnpk/Arf4/Mapk8/Matn2/Asap1/Arc/Slc11a2/Crkl/Pak2/Gsk3b/D16Ertd472e/Arid1b/Syngap1/Cul7/Ptprs/Strn/Nr3c1/Camk2a/Pias2/Cfl1/Pten/Abi1/Dab2ip/Itpka/Lzts3/Prex1/Ppp3ca/Sh3glb1/Foxo6/Ephb2/Rere/Dvl1/Cdk5/Ywhah/Uba6/Cit/Cux2/Sdk1/Rac1/Wasl/Ezh2/Gsk3a/Numbl/Pak4/Arhgap33/Shank1/Cyth2/Iqgap1/…	82
GO:0006479	protein methylation	56/3641	176/23210	6.78467e-08	2.27268e-06	1.67022e-06	Prdm14/Myb/Bend3/Snrpd3/Dot1l/Btg1/Baz2a/Suz12/Brca1/Asxl2/Arid4a/Arid4b/Jarid2/Nsd1/Kmt2d/Gspt1/Wdr5b/N6amt1/Prdm9/Fam98a/Iws1/Etf1/Smad4/Men1/Suv39h2/Phf19/Ncoa6/Zfp335/Pygo2/Kdm4c/Rlf/Kdm1a/Mthfr/Icmt/Chd5/Kmt2c/Paxip1/Gfi1/Ezh2/Kdm3a/Fbl/Paf1/Kmt2b/Pih1d1/Eed/Pagr1a/Setd1a/Ctcf/Prmt7/Dnmt1/Carm1/Rab3d/Kmt2a/Wdr61/Wdr82/Ctnnb1	56
GO:0008213	protein alkylation	56/3641	176/23210	6.78467e-08	2.27268e-06	1.67022e-06	Prdm14/Myb/Bend3/Snrpd3/Dot1l/Btg1/Baz2a/Suz12/Brca1/Asxl2/Arid4a/Arid4b/Jarid2/Nsd1/Kmt2d/Gspt1/Wdr5b/N6amt1/Prdm9/Fam98a/Iws1/Etf1/Smad4/Men1/Suv39h2/Phf19/Ncoa6/Zfp335/Pygo2/Kdm4c/Rlf/Kdm1a/Mthfr/Icmt/Chd5/Kmt2c/Paxip1/Gfi1/Ezh2/Kdm3a/Fbl/Paf1/Kmt2b/Pih1d1/Eed/Pagr1a/Setd1a/Ctcf/Prmt7/Dnmt1/Carm1/Rab3d/Kmt2a/Wdr61/Wdr82/Ctnnb1	56
GO:0044843	cell cycle G1/S phase transition	58/3641	185/23210	7.13578e-08	2.37549e-06	1.74578e-06	Ctdsp1/Gigyf2/Kif14/Myb/Cirbp/Tcf3/Tjp3/E2f7/Mdm2/Ctdsp2/Cdk4/Cdk2/Psme3/Adam17/Klf11/Sox4/Ube2e2/Ecd/Apex1/Psme2/Rb1/Rgcc/Acvr1b/Eif4g1/Senp2/Bach1/Pkd1/Tcf19/Camk2a/Cdk2ap2/Men1/Pten/Cacul1/E2f1/Rbl1/E2f5/Plrg1/Camk2d/Larp7/Ppp3ca/Ccne2/Cdkn2c/Lsm10/Dbf4/Mepce/Casp2/Ezh2/Bid/Paf1/Ccne1/Taf10/Pagr1a/Cul4a/Fbxo31/Sept7/Hinfp/Npat/Pias1	58
GO:0051090	regulation of DNA-binding transcription factor activity	103/3641	396/23210	7.16995e-08	2.37549e-06	1.74578e-06	Cops5/Lrrfip1/Hdac4/Rnf2/Dhx9/Tnfaip3/Rwdd1/Rtkn2/Itgb2/Tcf3/Pias4/Zbtb7a/Ube2n/Ddit3/Rnf41/Peli1/Npm1/Hand1/Dvl2/Arrb2/Dhx33/Trim37/Spop/Cdk5rap3/Thra/Stat3/Hdac5/Trib2/Psma6/Prkch/Rps6ka5/Siva1/Trim27/Ptch1/Rnf31/Rgcc/Commd6/Otulin/Stk3/Abra/Trib1/Trappc9/Foxh1/Lrrc14/Ep300/Irak4/Rhebl1/Glis2/Pkd1/Ube2i/Pim1/Flot1/Camk2a/Ppargc1b/Malt1/Pias2/Rela/Men1/Pten/Pprc1/Sufu/Trim8/Taf3/Dab2ip/Atf2/Eif2…	103
GO:0006469	negative regulation of protein kinase activity	60/3641	194/23210	7.37916e-08	2.43151e-06	1.78696e-06	Fam72a/Rgs2/Psen2/Tnfaip3/Dusp6/Npm1/Mapk7/Inca1/Inpp5k/Nf1/Ggnbp2/Cdk5rap3/Hexim1/Hexim2/Prkca/Prkar2b/Psen1/Trim27/Hmgcr/Prkcd/Socs4/Rb1/Deptor/Trib1/Tfap4/Gsk3b/Cblb/Fgfr1op/Pdpk1/Fem1a/Socs5/Taf7/Spry4/Ptpn2/Men1/Pten/Dusp5/Abl1/Dab2ip/Chp1/Dusp2/Ptpn1/Gba/Dnaja1/Shb/Cdkn2c/Cep85/Ephb2/Errfi1/Park7/Dvl1/Coro1c/Sh2b3/Prkar1b/Actb/Nup62/Mvp/Casp3/Thy1/Dusp7	60
GO:0032436	positive regulation of proteasomal ubiquitin-dependent protein catabolic process	33/3641	82/23210	7.60071e-08	2.49098e-06	1.83066e-06	Dnajb2/Psen2/Mdm2/Mapk9/Sumo2/Trib2/Psen1/Mapk8/Socs4/Rnf19a/Trib1/Prickle1/Gsk3b/Stub1/Axin1/Socs5/Csnk1a1/Ddrgk1/Gba/Dvl1/Nub1/Chfr/Atg7/Hspbp1/Gsk3a/Sirt2/Dda1/Herpud1/Cbfa2t3/Arih1/Pias1/Gclc/Arih2	33
GO:0033674	positive regulation of kinase activity	119/3641	476/23210	7.71837e-08	2.51594e-06	1.849e-06	Stradb/Ccnyl1/Fzd5/Ralb/Kif14/Ranbp2/Stk11/Tcf3/Map2k2/Osbpl8/Frs2/Npm1/Ppp2ca/Map2k3/Dvl2/Arrb2/Mink1/Mmd/Spag9/Map3k14/Map3k3/Strada/Ern1/Axin2/Adam17/Psen1/Hsp90aa1/Ncapg2/Map3k1/Prkcd/Nek4/Atg14/Rgcc/Bora/Pibf1/Zfp622/Stk3/Ptk2/Tab1/Wnt7b/Dazap2/Socs1/Crkl/Dlg1/Pak2/Sod1/Snx9/Pdpk1/Pkd1/Axin1/Pim1/Daxx/Hsp90ab1/Ccny/Map3k2/Egr1/Adrb2/Malt1/Map3k11/Map4k2/Bad/Zfp91/Avpi1/Cacul1/Vav2/Abl1/Dab2i…	119
GO:0000184	nuclear-transcribed mRNA catabolic process, nonsense-mediated decay	20/3641	37/23210	8.10258e-08	2.62706e-06	1.93066e-06	Smg7/Smg6/Casc3/Eif4a3/Pabpc1/Eif3e/Gspt1/Parn/Skiv2l/Etf1/Upf2/Smg5/Rbm8a/Ncbp1/Magoh/Pnrc2/Dcp1b/Smg9/Smg1/Upf1	20
GO:0006606	protein import into nucleus	50/3641	151/23210	8.27575e-08	2.66893e-06	1.96144e-06	Tpr/Ranbp2/Nup107/Ppp3r1/Ppp2ca/Nf1/Akap1/Kpnb1/Stat3/Ddx5/Kpna2/Psen1/Nup153/Tnpo1/Prkcd/Nupl1/Kpna3/Ipo5/Ubr5/Abra/Nup50/Prickle1/Mapk14/Cfl1/Cry2/Chp1/Nxt1/Ect2/Kpna4/Txnip/Ppp3ca/Tardbp/Agap3/Fam53a/Nup54/Ran/Trim28/Tgfb1/Nup62/Nup98/Ing1/Pik3r2/Nup93/Nutf2/Mbtps1/Nup133/Ei24/Hspa8/Snupn/Phip	50
GO:1903313	positive regulation of mRNA metabolic process	35/3641	90/23210	8.59687e-08	2.75704e-06	2.02619e-06	Gigyf2/Rc3h1/Cirbp/Dazap1/Tob1/Tnrc6c/Eif4a3/Rock2/Ccnb1/Pabpc1/Hsf1/Gtpbp1/Tnrc6b/Khsrp/Zfp36l2/Rock1/Polr2g/Prpf19/Nanos1/Sf3b4/Ncbp1/Thrap3/Pum1/Ythdf2/Hnrnpr/Cnot6l/Hnrnpd/Paf1/Nup98/Lmntd2/Upf1/Nanos3/Fto/Hspa8/Gm3376	35
GO:0046777	protein autophosphorylation	70/3641	240/23210	8.63992e-08	2.75704e-06	2.02619e-06	Abl2/Ppp2r5a/Fyn/Stk11/Map2k2/Clk4/Ppp2ca/Mink1/Map3k3/Ern1/Prkca/Ppp2r5e/Vrk1/Prkcd/Ptk2/Pim3/Acvr1b/Pak2/Tnk2/Gsk3b/Dyrk1a/Mapk14/Pim1/Ppp2r5d/Camk2a/Map3k11/Mark2/Grk5/Abl1/Tnks1bp1/Eif2ak4/Chp1/Csnk2a1/Stk4/Rap2b/Clk2/Camk2d/Nbn/Tgfbr1/Jun/Mknk1/Errfi1/Cdk5/Fgfr3/Ulk1/Chek2/Taok3/Pdgfa/Lmtk2/Trim24/Wnk1/Trim28/Hipk4/Dyrk1b/Map4k1/Iqgap1/Smg1/Mapk3/Mvp/Insr/Hspa8/Thy1/Sik2/Atm/Peak1/Csk/Clk3/C…	70
GO:0043525	positive regulation of neuron apoptotic process	32/3641	79/23210	9.94731e-08	3.15762e-06	2.32058e-06	Hdac4/Foxo3/Cdc34/Ddit3/Nf1/Mapk8/Gsk3b/Ralbp1/Egr1/Nr3c1/Map3k11/Pitx3/Atf2/Mybl2/Fbxw7/Bag1/Jun/Casp9/Agrn/Cdk5/Fgfr3/Casp2/Ube2m/Bbc3/Grik5/Gsk3a/Casp3/Pin1/Atm/Rhoa/Ctnnb1/Aifm1	32
GO:0051656	establishment of organelle localization	93/3641	350/23210	1.05542e-07	3.33281e-06	2.44933e-06	Trak2/Mreg/Actr3/Kif14/Hnrnpu/Cenpf/Ahi1/Wasf1/Ap3d1/Cep83/Bloc1s1/Nefh/Actr2/Xpo1/Npm1/Spdl1/Arf1/Llgl1/Ndel1/Kif1c/Kpnb1/Wipi1/Slc9a3r1/Birc5/Hif1a/Psen1/Syne3/Stard3nl/Pdcd6/Ccnb1/Dpysl2/Chmp7/Pibf1/Ywhaz/Ptk2/Myh9/Rac2/Arfgap3/Nde1/Dlg1/Cep19/Tbc1d23/Ezr/Pdpk1/Rab11b/Ap3s1/Cep120/Seh1l/Map4k2/Gbf1/Actr1a/Stxbp1/Chmp4b/a/Spo11/Snapin/Gpsm2/Chmp5/Cdk5rap2/Pef1/Crocc/Cdk5/Preb/Htt/Ran/Rabgef1/Wa…	93
GO:0007051	spindle organization	53/3641	165/23210	1.06517e-07	3.34617e-06	2.45915e-06	Tpr/Hnrnpu/Fbxo5/Chd3/Cltc/Kpnb1/Tubg1/Birc5/Cep72/Ccnb1/Cenpj/Bora/Mzt1/Pibf1/Myh9/Racgap1/Ranbp1/Dlg1/Ezr/Ppp2r1a/Pkd1/Kifc5b/Tubb5/Ralbp1/Cep120/Sac3d1/Smc3/Golga2/Chmp4b/Mybl2/Gpsm2/Chmp5/Haus6/Stil/Stmn1/Haus3/Rnf4/Chek2/Sbds/Dctn1/Chmp2a/Nup62/Rps3/Bccip/Dctn6/Tnks/Haus8/Chmp1a/Ccsap/Stag1/Parp3/Rhoa/Map4	53
GO:0051099	positive regulation of binding	62/3641	205/23210	1.11485e-07	3.48419e-06	2.56059e-06	Plcl1/Ralb/Actr3/Dhx9/Abl2/Parp1/Ppp2ca/Hspa4/Nme1/Rara/Arf6/Psen1/Dph3/Lgals3/Hmbox1/Rb1/Nipbl/Stk3/Eif3e/Derl1/Myc/Hsf1/Mfng/H1f0/Ep300/Rapgef3/Eif4g1/Parp9/Gsk3b/Pkd1/Flot1/Hsp90ab1/Mbd2/Pacs1/Men1/Abl1/Cdk9/Ddrgk1/Stk4/Pygo2/Ripk2/Ncbp1/Txn1/Stmn1/Kdm1a/Eno1/Park7/Agrn/Cdk5/Eif2b4/Ran/Fam220a/Crbn/Trim28/Tgfb1/Sirt2/Hnrnpl/Pin1/Smarca4/Anxa2/Ctnnb1/Gnl3l	62
GO:0097549	chromatin organization involved in negative regulation of transcription	34/3641	87/23210	1.13691e-07	3.53493e-06	2.59787e-06	Tpr/H3f3a/Bend3/Dot1l/Baz2a/Ppm1d/Ubtf/H3f3b/Cbx8/Wdhd1/Mphosph8/Atad2/Chrac1/H1f0/Kmt2d/Hira/Smchd1/Mbd2/Naa40/Hat1/Znfx1/Mier1/Hdac1/Kdm1a/Mthfr/Ctbp1/Ezh2/Atf7ip/Trim28/Eed/Smarca5/Dnmt1/Smarca4/Sin3a	34
GO:0062197	cellular response to chemical stress	87/3641	322/23210	1.21158e-07	3.74786e-06	2.75436e-06	Rcsd1/Parp1/Tnfaip3/Ptprk/Rwdd1/Fyn/Foxo3/Atg5/Micu1/Ddit3/Mapk9/Mapk7/Kdm6b/Crk/Nfe2l1/P4hb/Hif1a/Fos/Fancc/Dhfr/Prkcd/Mapk8/Gch1/Apex1/Msra/Zfp622/Hsf1/Slc11a2/Sod1/Sod2/Lonp1/Slc25a23/Ralbp1/Epas1/Ppargc1b/Cfl1/Rela/Bad/Tsc1/Setx/Abl1/Mapkap1/Pdk1/Nfe2l2/Prkra/Slc12a6/Romo1/Chd6/Oser1/Ect2/Foxo1/Fbxw7/Arnt/Trp53inp1/Dnaja1/Txn1/Jun/Prdx1/Hdac1/Sesn2/Park7/Agap3/Hnrnpd/Lrrc8c/Diablo/Vkorc1l1/Nc…	87
GO:0007264	small GTPase mediated signal transduction	120/3641	485/23210	1.24514e-07	3.83214e-06	2.81629e-06	Arfgef1/Ralb/Kif14/Abl2/Ralgps2/Chml/Wasf1/Fgd6/Rap1b/Rab5b/Dbnl/Cdc42se2/Tax1bp3/Rap1gap2/Crk/Rab34/Tnfaip1/Nf1/Kpnb1/Rab5c/Grb2/Cyth1/Baiap2/Rab10/Rock2/Arf6/Sipa1l1/Nisch/Dock9/Abra/Gpr20/Cyth4/Rac2/Celsr1/Rapgef3/Rhebl1/Syngap1/Rab11b/Rgl2/Flot1/Cd2ap/Rab5a/Vav1/Ralbp1/Rhoq/Arhgap12/Rab18/Rock1/Spry4/Arhgap26/Rasgrp2/Arl3/Shoc2/Rsu1/Vav2/Abl1/Garnl3/Ralgps1/Mapkap1/Rab14/Dab2ip/Dennd1a/Arhgap…	120
GO:1901800	positive regulation of proteasomal protein catabolic process	38/3641	103/23210	1.25714e-07	3.84952e-06	2.82907e-06	Dnajb2/Psen2/Mdm2/Mapk9/Rnft1/Sumo2/Trib2/Psen1/Atxn3/Mapk8/Socs4/Rnf19a/Trib1/Prickle1/Gsk3b/Stub1/Axin1/Socs5/Csnk1a1/Dab2ip/Ddrgk1/Fbxw7/Gba/Dvl1/Nub1/Chfr/Atg7/Hspbp1/Gsk3a/Sirt2/Rnf40/Dda1/Herpud1/Cbfa2t3/Arih1/Pias1/Gclc/Arih2	38
GO:0007568	aging	71/3641	247/23210	1.31693e-07	4.01235e-06	2.94873e-06	Inpp5d/Capn10/Fbxo5/Rwdd1/Foxo3/Sec63/Cdk1/Fzr1/Npm1/Mnt/Mir22/Map3k3/Grb2/Smc6/Nampt/Psen1/Eef1e1/Ndufs6/Pde4d/Zmiz1/Prkcd/Nek4/Apex1/Mir15a/Msra/Eif2b5/Sod1/Morc3/Sod2/Mapk14/Pot1b/Msh2/Msh6/Mir378a/Smc5/Pten/Pdcd4/Abl1/Romo1/Rbl1/Zfp217/Serp1/Shc1/Cisd2/Prdm2/Icmt/Cdk6/Htt/Chek2/Tbx3/Ogg1/Kras/Bbc3/Gsk3a/Nup62/Picalm/Mapk3/Ypel3/Cln8/Kat6a/Wrn/Ing2/Mir23a/Calr/Terf2/Atm/Sin3a/Map2k1/Atr/Mir191…	71
GO:0042594	response to starvation	53/3641	166/23210	1.32819e-07	4.02642e-06	2.95908e-06	Ralb/Xpr1/Sesn1/Foxo3/Atg5/Ddit3/Mtmr3/Cpeb4/Nprl3/Fnip1/Larp1/Srebf1/Gabarap/Mybbp1a/Wipi1/Wdr45b/Zfyve1/Mapk8/Atg14/Klf10/Comt/Tbc1d5/Lars/Seh1l/Nfe2l2/Eif2ak4/Bmf/Foxo1/Eif2a/Gba/Sh3glb1/Jun/Slc2a1/Rragc/Sesn2/Depdc5/Cckar/Ulk1/Tbl2/Foxk1/Wipi2/Mios/Atg7/Itfg2/Foxa3/Hnrnpl/Mapk3/Wrn/Wdr59/Sesn3/Sik2/Higd1a/Wdr45	53
GO:0051054	positive regulation of DNA metabolic process	62/3641	206/23210	1.35327e-07	4.08204e-06	2.99995e-06	Dhx9/Parp1/Ube2n/Cct2/Ptges3/Nabp2/Cdk2/Actr2/Npm1/Arrb2/Brca1/Cbx8/Hsp90aa1/Prkcd/Hmbox1/Cct5/Dscc1/Myc/Hsf1/Parn/Parp9/Gsk3b/Cct8/Tcp1/Prdm9/Chtf18/Rnf8/Ddx39b/Ppp1r10/Hsp90ab1/Smchd1/Msh2/Tnks2/Mms19/Camk2d/Nbn/Paxip1/Hnrnpd/Cct6a/Pot1a/Trim28/Xrcc1/Tgfb1/Pnkp/Rps3/Fam168a/Slx1b/Mapk3/Pagr1a/Mgmt/Wrn/Tnks/Naf1/Tmem161a/Babam1/Otud4/Terf2/Atm/Atr/Parp3/Ctnnb1/Usp9x	62
GO:0010639	negative regulation of organelle organization	103/3641	401/23210	1.39864e-07	4.198e-06	3.08517e-06	Arfgef1/Arpc2/Tpr/Hnrnpu/Parp1/H3f3a/Fbxo5/Atg5/Specc1l/Mdm1/Rnf41/Osm/Npm1/Spdl1/Fnip1/Tom1l2/Phf23/Arrb2/Smg6/Inpp5k/Trim37/Brca1/H3f3b/Ten1/Birc5/Gen1/Scfd1/Jarid2/Trip13/Ccnb1/Prkcd/Tinf2/Dmtn/Rgcc/Ubr5/Atad2/Recql4/H1f0/Twf1/Mcrs1/Nubp1/Mpv17l/Dyrk1a/Rps6ka2/Ccnf/Kank3/Fez2/Eml4/Taf7/Smad4/Acaa2/Cfl1/Tnks2/Add3/Camsap1/Sptan1/Nat10/Ttbk2/Chmp4b/Fnip2/Odf2l/Nbn/Cdk5rap2/Kdm4c/Wasf2/Stmn1/Kdm1…	103
GO:0000082	G1/S transition of mitotic cell cycle	54/3641	171/23210	1.52302e-07	4.54882e-06	3.34299e-06	Ctdsp1/Gigyf2/Kif14/Myb/Tcf3/Tjp3/E2f7/Mdm2/Ctdsp2/Cdk4/Cdk2/Psme3/Adam17/Klf11/Sox4/Ube2e2/Ecd/Apex1/Psme2/Rb1/Rgcc/Acvr1b/Eif4g1/Senp2/Bach1/Pkd1/Tcf19/Camk2a/Cdk2ap2/Pten/Cacul1/E2f1/Rbl1/E2f5/Plrg1/Camk2d/Larp7/Ppp3ca/Ccne2/Cdkn2c/Lsm10/Dbf4/Mepce/Casp2/Ezh2/Bid/Ccne1/Taf10/Cul4a/Fbxo31/Sept7/Hinfp/Npat/Pias1	54
GO:0061640	cytoskeleton-dependent cytokinesis	35/3641	92/23210	1.62873e-07	4.84068e-06	3.55749e-06	Actr3/Ank3/Actr2/Arf1/Cntrob/Sept4/Sept9/Birc5/Rock2/Chmp7/Racgap1/Son/Snx9/Daxx/Cul7/Rock1/Kif20a/Cfl1/Kif20b/Cep55/Arl3/Chmp4b/Ect2/Chmp5/Stmn1/Cit/Chmp3/Chmp2a/Nup62/Vps4a/Ist1/Chmp1a/Anln/Sept7/Rhoa	35
GO:0051028	mRNA transport	39/3641	108/23210	1.67021e-07	4.93975e-06	3.63029e-06	Tpr/Dhx9/Ranbp2/Nup107/Sarnp/Xpo1/Eif5a/Srsf1/Casc3/Xpo7/Eny2/Arc/Zc3h3/Hsf1/Senp2/Srsf3/Ddx39b/Khsrp/Srsf7/Iws1/Seh1l/Nxf1/Hnrnpa3/Nup160/Nxt1/Ncbp1/Magoh/Slbp/Htt/G3bp2/Nup54/Nup210/Nup62/Nup98/Pcid2/Tnks/Nup93/Nup133/Rbm15b	39
GO:0032886	regulation of microtubule-based process	68/3641	235/23210	1.82589e-07	5.37398e-06	3.94941e-06	Tpr/Hnrnpu/Specc1l/Mdm1/Nefh/Xpo1/Npm1/Cltc/Trim37/Gen1/Rock2/Mapk8/Cenpj/Bora/Nubp1/Ranbp1/Gsk3b/Dyrk1a/Ccnf/Pkd1/Memo1/Eml4/Cep120/Cdk2ap2/Arl2/Mark2/Smc3/Camsap1/Abl1/Ttbk2/Chmp4b/Plk4/Gpsm2/Chmp5/Cdk5rap2/Stil/Cep85/Stmn1/Capzb/Agrn/Rnf4/Slain2/Rac1/Chmp3/Dctn1/Alms1/Chmp2a/Eml2/Gsk3a/Atf5/Nup62/Cib1/Rps3/Rassf7/Mcph1/Bbs2/Katnb1/Cfap20/Dnaaf1/Chmp1a/Ccsap/Cep295/Cep70/Stag1/Parp3/Rassf1/Rhoa…	68
GO:0006839	mitochondrial transport	56/3641	181/23210	1.95043e-07	5.71279e-06	4.19841e-06	Hspd1/Mpc2/Psen2/Micu1/Kif1bp/Atp5b/Hspa4/Srebf1/Cnp/Stat3/Timm9/Psen1/Hsp90aa1/Siva1/Slc1a3/Ywhaz/Smdt1/Samm50/Mpv17l/Gsk3b/Mrpl18/Zfp13/Slc25a23/Camk2a/Afg3l2/Acaa2/Aip/Bad/Sfxn2/Naif1/Atf2/Mtch2/Romo1/Tomm34/Fbxw7/Sh3glb1/Stoml2/Mul1/Mfn2/Htt/Grpel1/Cox18/Slc8b1/Bid/Bbc3/Gsk3a/Pdcd5/Ucp2/Uqcrc2/Bnip3/Timm44/Slc25a15/Ndufa13/Tomm20/Gclc/Slc25a36	56
GO:0007623	circadian rhythm	62/3641	208/23210	1.98174e-07	5.77657e-06	4.24529e-06	Ncoa2/Creb1/Per2/Dhx9/Hnrnpu/Cdk1/Cry1/Mapk9/Rai1/Srebf1/Per1/Mybbp1a/Nr1d1/Ddx5/Aanat/Rock2/Nampt/Nr1d2/Mapk8/Fbxl3/Klf10/Ep300/Ppara/Gsk3b/Dyrk1a/Egr1/Ppp1ca/Kdm2a/Rbm4b/Pten/Btrc/Suv39h2/Setx/Ass1/Cry2/Ahcy/Top1/Siah2/Fbxw7/Thrap3/Hdac1/Id3/Tardbp/Per3/Ppp1cb/Hnrnpd/Ppp1cc/Ezh2/Gfpt1/Bhlhe40/Atg7/Kdm5a/Bhlhe41/Relb/Atf5/Dbp/Crtc1/Nr2f6/Kmt2a/Sin3a/Usp9x/Nono	62
GO:0071383	cellular response to steroid hormone stimulus	50/3641	155/23210	2.08e-07	6.03399e-06	4.43447e-06	Ncoa2/Hnrnpu/Parp1/Rwdd1/Ddit4/Zbtb7a/Cry1/Ptges3/Per1/Arrb2/Phb/Brca1/Ddx5/Wbp2/Strn3/Ubr5/Foxh1/Ep300/Kmt2d/Tfap4/Ube2i/Crebrf/Daxx/Safb2/Safb/Zfp36l2/Npc1/Taf7/Nr3c1/Ppargc1b/Pias2/Cry2/Ddrgk1/Dnaja1/Hdac1/Arid1a/Casp9/Park7/Ywhah/Kdm3a/Tgfb1/Uri1/Akap13/Pagr1a/Ufsp2/Calr/Carm1/Smarca4/Trip4/Rhoa	50
GO:0034968	histone lysine methylation	39/3641	109/23210	2.20965e-07	6.37957e-06	4.68844e-06	Myb/Bend3/Dot1l/Baz2a/Suz12/Brca1/Asxl2/Arid4a/Arid4b/Jarid2/Nsd1/Kmt2d/Wdr5b/Prdm9/Iws1/Smad4/Suv39h2/Phf19/Ncoa6/Zfp335/Pygo2/Kdm4c/Rlf/Kdm1a/Chd5/Paxip1/Gfi1/Ezh2/Kdm3a/Kmt2b/Pih1d1/Eed/Pagr1a/Setd1a/Dnmt1/Kmt2a/Wdr61/Wdr82/Ctnnb1	39
GO:0016032	viral process	78/3641	283/23210	2.22307e-07	6.38789e-06	4.69456e-06	Atg16l1/Ccnt2/Nucks1/Nr5a2/Dhx9/Snx3/Atg5/Pias4/Ppia/Larp1/Inpp5k/Ddx5/Kpna2/P4hb/Rock2/Trim27/Mphosph8/Ctsb/Pabpc1/Myc/Lgals1/Ep300/Pcbp2/Tfap4/Pi4ka/Chd1/Ube2i/Srpk1/Hsp90ab1/Rab5a/Vapa/Npc1/Etf1/Mir378a/Pcx/Cfl1/Bad/Trim8/Smc3/Eif3a/Usp6nl/Rxra/Eif2ak4/Vps18/Tbc1d20/Chmp4b/Stau1/Vapb/Trim59/Pkn2/Nbn/Chmp5/Creb3/Jun/Eps15/Hdac1/Fv1/Tardbp/Denr/Chmp3/Atg7/Trim28/Chmp2a/Tgfb1/Rsf1/Insr/Cul4a/Vps4…	78
GO:0031058	positive regulation of histone modification	36/3641	97/23210	2.24871e-07	6.4009e-06	4.70412e-06	Myb/Ube2n/Srebf1/Brca1/Wbp2/Asxl2/Jdp2/Rps6ka5/Jarid2/Ccnb1/Nipbl/Ep300/BC004004/Akap8/Daxx/Smad4/Kdm2a/Men1/Cdk9/Phf19/Kdm1a/Paxip1/Ctbp1/Tada2b/Tgfb1/Paf1/Pih1d1/Sphk2/Eed/Mapk3/Rnf40/Ing2/Dnmt1/Kmt2a/Atm/Wdr61	36
GO:0043502	regulation of muscle adaptation	36/3641	97/23210	2.24871e-07	6.4009e-06	4.70412e-06	Hdac4/Rgs2/Parp1/Foxo3/Akap1/Prkca/Rock2/Jarid2/Tnnc1/Parp2/Col14a1/Ptk2/Ep300/Ppara/Twf1/Srl/Gsk3b/Ddx39b/Trip10/Rock1/Nr3c1/Smad4/Cdk9/Foxo1/Fdps/Camk2d/Ppp3ca/Ece1/Errfi1/Gtf2ird2/Gtf2i/Gtf2ird1/Gsk3a/Glrx3/Pin1/Smad3	36
GO:2001020	regulation of response to DNA damage stimulus	62/3641	209/23210	2.39088e-07	6.77379e-06	4.97816e-06	Dhx9/Parp1/Fbxo5/Pias4/Cry1/Ube2n/Mdm2/Helb/Fignl1/Actr2/Npm1/Brca1/Ddx5/Axin2/Recql5/Cbx8/Eef1e1/Hnrnpk/Prkcd/Nek4/Rnaseh2b/Tpt1/Ubr5/Myc/Hsf1/Zfp385a/Senp2/Parp9/Dyrk1a/Rnf8/Ddx39b/Ppp1r10/Smchd1/Rad9a/Mms19/Abl1/Cdk9/Mtch2/Kdm1a/Casp9/Rint1/Paxip1/Chek2/Ogg1/Bid/Trim28/Xrcc1/Rps3/Rnf169/Fam168a/Smg1/Ppp4c/Pagr1a/Mgmt/Cul4a/Nek1/Tmem161a/Babam1/Atm/Atr/Parp3/Klhl15	62
GO:0006323	DNA packaging	60/3641	200/23210	2.42035e-07	6.82539e-06	5.01608e-06	Tpr/H3f3a/Shprh/Bend3/Cdk1/Cabin1/Baz2a/Npm1/Phf23/Ubtf/H3f3b/Ncapg2/Ccnb1/Kat6b/Acin1/Mphosph8/Nipbl/H1f0/Naa60/Hira/Mis18a/Chaf1b/Prdm9/Rnf8/Akap8/Daxx/Brd2/Chaf1a/Smchd1/Mbd2/Naa40/Set/Hat1/Cdan1/Ncaph/Znfx1/Smc4/Rbbp4/Hdac1/Phf13/Chd5/Gatad1/Ncapg/Atf7ip/Trim28/Paf1/Spty2d1/Rsf1/Mcph1/Kat6a/Tssk6/Smarca5/Asf1b/Ctcf/Chmp1a/Dnmt1/Smarca4/Ncapd3/Smarcc1/Tspyl2	60
GO:0050821	protein stabilization	53/3641	169/23210	2.53282e-07	7.1095e-06	5.22487e-06	Hspd1/Creb1/Tcf3/Ncln/Cct2/Ptges3/Npm1/Zswim7/Tmem88/Atp1b2/Phb/Rpl23/Usp36/Hsp90aa1/Sox4/Mtrr/Ccnh/Sugt1/Cct5/Stk3/Ep300/Cct8/Morc3/Tcp1/Pim1/Flot1/Dsc3/Pten/Tsc1/Stxbp1/Prkra/Chp1/Stk4/Naa15/Fbxw7/P3h1/Mul1/Park7/Per3/Dvl1/Tnip2/Chek2/Cct6a/Crebl2/Atf7ip/Calr/Pin1/Smad3/Ppib/Atp1b3/Rassf1/Usp9x/Hcfc1	53
GO:0033233	regulation of protein sumoylation	15/3641	24/23210	2.63877e-07	7.37275e-06	5.41834e-06	Hdac4/Pias4/Hmg20b/Sumo2/Ube2i/Egr1/Rela/Arnt/Mul1/Park7/Tollip/Hmg20a/Pias1/Ctnnb1/Gnl3l	15
GO:0044773	mitotic DNA damage checkpoint	25/3641	56/23210	2.66826e-07	7.42094e-06	5.45376e-06	Gigyf2/Cdk1/Mdm2/Eme1/Cdk5rap3/Sox4/Donson/Ppp1r10/Msh2/Rad9a/Mus81/Atf2/Nbn/Syf2/Rint1/Chek2/Taok3/Rad9b/Casp2/Xpc/Taok2/Fbxo31/Atm/Tipin/Nek11	25
GO:0009895	negative regulation of catabolic process	80/3641	294/23210	2.79262e-07	7.73134e-06	5.68188e-06	Pdcl3/Hdac4/Yod1/Uchl5/Dhx9/Dedd/Hnrnpu/Psen2/Tnfaip3/Fyn/Snx3/Ddit4/Cirbp/Rnf41/Larp1/Ybx2/Phf23/Tob1/Phb/Cdk5rap3/Rpl23/Stat3/Axin2/Usp36/Nampt/Scfd1/Psen1/Hnrnpa0/Hmgcr/Fhit/Ubac2/Laptm4b/Pabpc1/Azin1/Ptk2/Senp1/Parn/Eif4g1/Usp25/Hsp90ab1/Fez2/Npc1/Lars/Smad4/Rela/Sufu/Tsc1/Golga2/Dab2ip/Mtch2/Bmf/Ddrgk1/Csnk2a1/E2f1/Chmp4b/Lrig2/Thrap3/Azin2/Tardbp/Park7/Cptp/Cyp51/Atraid/Tbc1d14/Hnrnpd/Acacb…	80
GO:0007006	mitochondrial membrane organization	36/3641	98/23210	3.02087e-07	8.32524e-06	6.11834e-06	Mtfp1/Hspa4/Tmem11/Cnp/Stat3/Timm9/Hsp90aa1/Siva1/Myc/Samm50/Mpv17l/Gsk3b/Zfp13/Camk2a/Afg3l2/Acaa2/Bad/Cstad/Naif1/Atf2/Mtch2/Romo1/Sh3glb1/Mul1/Mfn2/Cox18/Bid/Bbc3/Gsk3a/Pdcd5/Bnip3/Cln8/Ndufa13/Tomm20/Gclc/Apoo	36
GO:0033157	regulation of intracellular protein transport	63/3641	215/23210	3.11464e-07	8.54481e-06	6.27971e-06	Bard1/Arpc2/Actr3/Yod1/Tpr/Ptpn14/Fyn/Snx3/Ank3/Oaz1/Mdm2/Xpo1/Ppp2ca/Srebf1/Ndel1/Inpp5k/Nf1/Akap1/Psen1/Prkcd/Nupl1/Dmtn/Ipo5/Ubac2/Ubr5/Rangap1/Rapgef3/Gsk3b/Mapk14/Xpo5/Iws1/B3gat3/Kif20b/Chp1/Ctdspl2/Ptpn1/Zfand1/Ect2/Fbxw7/Pdzk1/Sh3glb1/Txn1/Tardbp/Park7/Cdk5/Rufy3/Nup54/Ptpn11/Ran/C2cd5/Trim28/Bbc3/Gsk3a/Tgfb1/Akt2/Pdcd5/Nup62/Nucb1/Cib1/Pik3r2/Nutf2/Ei24/Oaz2	63
GO:0010611	regulation of cardiac muscle hypertrophy	29/3641	71/23210	3.16276e-07	8.63777e-06	6.34802e-06	Rgs2/Parp1/Akap1/Prkca/Rock2/Jarid2/Parp2/Col14a1/Ptk2/Ep300/Ppara/Twf1/Gsk3b/Ddx39b/Trip10/Rock1/Nr3c1/Smad4/Cdk9/Foxo1/Fdps/Camk2d/Ppp3ca/Ece1/Errfi1/Gsk3a/Glrx3/Pin1/Smad3	29
GO:0032210	regulation of telomere maintenance via telomerase	24/3641	53/23210	3.32864e-07	9.05002e-06	6.651e-06	Smg7/Hnrnpu/Cct2/Smg6/Ten1/Tinf2/Hmbox1/Cct5/Parn/Cct8/Tcp1/Pot1b/Nat10/Smg5/Cct6a/Pot1a/Pnkp/Mapk3/Tnks/Terf2/Atm/Atr/Ctnnb1/Gnl3l	24
GO:0045860	positive regulation of protein kinase activity	109/3641	438/23210	3.41536e-07	9.24434e-06	6.7938e-06	Stradb/Ccnyl1/Fzd5/Ralb/Kif14/Stk11/Tcf3/Map2k2/Osbpl8/Frs2/Npm1/Ppp2ca/Map2k3/Dvl2/Arrb2/Mink1/Mmd/Spag9/Map3k14/Map3k3/Strada/Ern1/Axin2/Adam17/Psen1/Hsp90aa1/Ncapg2/Map3k1/Prkcd/Nek4/Rgcc/Bora/Pibf1/Stk3/Ptk2/Tab1/Wnt7b/Dazap2/Socs1/Crkl/Dlg1/Pak2/Sod1/Snx9/Pdpk1/Pkd1/Axin1/Pim1/Daxx/Hsp90ab1/Ccny/Map3k2/Egr1/Adrb2/Malt1/Map3k11/Map4k2/Zfp91/Avpi1/Cacul1/Abl1/Dab2ip/Zeb2/Stk4/Ptpn1/Adnp/Ect2/F…	109
GO:0032869	cellular response to insulin stimulus	58/3641	193/23210	3.57324e-07	9.62869e-06	7.07627e-06	Capn10/Nucks1/Adipor1/Parp1/Foxo3/Eif4ebp2/Atp2b1/Osbpl8/Cdk4/Cdk2/Srebf1/Ndel1/Inpp5k/Prkca/Grb2/Socs3/Rab10/Hnrnpk/Prkcd/Socs1/Gsk3b/Pdpk1/Srsf3/Lpin2/Rhoq/Ptpn2/Rela/Esrra/Pten/Sorbs1/Tsc1/Ptpn1/Prkci/Foxo1/Shc1/H2afz/Dnaic1/Dennd4c/Pik3r3/Foxo6/Uso1/Ptpn11/Ywhag/C2cd5/Gsk3a/Akt2/Insr/Irs2/Pik3r2/Rab8a/Sesn3/Sik2/Pkm/Rab8b/Phip/Nck1/Gnai2/Smarcc1	58
GO:0000381	regulation of alternative mRNA splicing, via spliceosome	27/3641	64/23210	3.67842e-07	9.86825e-06	7.25232e-06	Hnrnpu/Zbtb7a/Srsf1/Ddx5/Srsf2/Srsf5/Rbm25/Srek1/Dyrk1a/Wtap/Srsf3/Srsf7/Rbm4b/Malat1/Celf2/Srsf6/Rbm8a/Srsf12/Magoh/Thrap3/Khdrbs1/Srsf4/Srsf10/Srsf9/Rbm19/Hnrnpl/Rbm15b	27
GO:0007033	vacuole organization	51/3641	162/23210	3.70357e-07	9.89196e-06	7.26975e-06	Pikfyve/Atg16l1/Ralb/Atg5/Mtmr3/Nprl3/Arf1/Phf23/Gabarap/Emc6/Rab34/Ift20/Pip4k2b/Wipi1/Wdr45b/Scfd1/Psen1/Lyst/Atg14/Laptm4b/Atg3/Fez2/Trappc8/Atg12/Atg2a/Rab14/Vps18/Chmp4b/Mfsd8/Gba/Snapin/Sh3glb1/Trp53inp1/Chmp5/Mfn2/Tbc1d14/Ulk1/Wipi2/Smurf1/Atg7/Lamtor1/Fam160a2/Tmem41b/Ctsd/Cln8/Hook3/Vps4a/Mbtps1/Hspa8/Anxa2/Wdr45	51
GO:0010824	regulation of centrosome duplication	21/3641	43/23210	3.73195e-07	9.92403e-06	7.29332e-06	Mdm1/Xpo1/Npm1/Trim37/Gen1/Rock2/Cenpj/Nubp1/Ccnf/Cep120/Chmp4b/Plk4/Chmp5/Cdk5rap2/Stil/Chmp3/Alms1/Chmp2a/Nup62/Chmp1a/Cep295	21
GO:0051817	modulation of process of other organism involved in symbiotic interaction	32/3641	83/23210	3.82305e-07	1.01219e-05	7.43873e-06	Nucks1/Atg5/Tnip1/Inpp5k/Sugt1/Myc/Ep300/Tfap4/Chd1/Vapa/Pcx/Cfl1/Bad/Smc3/Rxra/Eif2ak4/Tbc1d20/Vapb/Jun/Hdac1/Tardbp/Napepld/Ulk1/Atg7/Tgfb1/Insr/Smarca4/Hspa8/Smad3/Ppib/Anxa2/Dag1	32
GO:0034599	cellular response to oxidative stress	74/3641	268/23210	4.15537e-07	1.09539e-05	8.0502e-06	Parp1/Tnfaip3/Ptprk/Rwdd1/Fyn/Foxo3/Mapk9/Mapk7/Kdm6b/Crk/Nfe2l1/P4hb/Hif1a/Fos/Fancc/Dhfr/Prkcd/Mapk8/Gch1/Apex1/Msra/Zfp622/Hsf1/Slc11a2/Sod1/Sod2/Lonp1/Ralbp1/Epas1/Ppargc1b/Cfl1/Rela/Tsc1/Setx/Abl1/Mapkap1/Pdk1/Nfe2l2/Prkra/Romo1/Chd6/Oser1/Ect2/Foxo1/Fbxw7/Arnt/Trp53inp1/Txn1/Jun/Prdx1/Hdac1/Sesn2/Park7/Agap3/Hnrnpd/Diablo/Vkorc1l1/Ncf1/Ezh2/Htra2/Arl6ip5/Atg7/Pyroxd1/Sirt2/Rps3/Mapk3/Bnip3/…	74
GO:2000116	regulation of cysteine-type endopeptidase activity	65/3641	226/23210	4.28109e-07	1.12365e-05	8.25784e-06	Hspd1/Casp8/Fyn/Apaf1/Mdm2/Tbc1d10a/Mapk9/Ppp2ca/Fnip1/Arrb2/Rffl/Birc5/Lgmn/Pdcd6/Myc/Hsf1/Ep300/Gramd4/Senp1/Slc11a2/Nr4a1/Tfap4/Pak2/Ift57/Mtch1/Psmb9/Malt1/Men1/Bad/Mtch2/Rag1/Csnk2a1/Siah2/Bcl10/Ripk2/Casp8ap2/Rps6ka1/Mul1/Casp9/Park7/Htt/Rnf34/Diablo/Por/Nod1/Htra2/Arl6ip5/Bid/Bbc3/Akt2/Gpi1/Pdcd5/Pih1d1/Rps3/Arl6ip1/Mgmt/Ctsd/Pcid2/Ndufa13/Herpud1/Birc2/Smad3/Rhoa/Cck/Aifm1	65
GO:0006605	protein targeting	72/3641	259/23210	4.47246e-07	1.16881e-05	8.5898e-06	Hspd1/Trak2/Arpc2/Zfand2b/Actr3/Akap12/Fyn/Sec63/Ank3/Ap3d1/Rab3ip/Hspa4/Srebf1/Inpp5k/Hgs/Timm9/Hsp90aa1/Zdhhc20/Dmtn/Ywhaz/Pmm1/Samm50/Trappc8/Lars/Aip/Vps37c/Vps13a/Zdhhc12/Pex16/Srp14/Chmp4b/Romo1/Ywhab/Tomm34/Fbxw7/Pdzk1/Mfn2/Pex10/Pex1/Cdk5/Grpel1/Nup54/Rabgef1/Ncf1/Ywhag/Ap4m1/Smurf1/Pan3/Bid/M6pr/C2cd5/Gsk3a/Akt2/Pdcd5/Nucb1/Cib1/Arl6ip1/Uqcrc2/Timm44/Vps37a/Spcs3/Ndufa13/Gipc1/Lonp2/Vps4…	72
GO:0000079	regulation of cyclin-dependent protein serine/threonine kinase activity	29/3641	72/23210	4.50517e-07	1.17231e-05	8.61549e-06	Ccnyl1/Cnppd1/Tnfaip3/Inca1/Cdk5rap3/Hexim1/Hexim2/Adam17/Ccnh/Ccnb1/Ccno/Rgcc/Tfap4/Ccnf/Pkd1/Pim1/Ccny/Men1/Pten/Ccnl1/Ccne2/Cdkn2c/Stil/Ccni/Ccng2/Actb/Ccne1/Bccip/Casp3	29
GO:2001234	negative regulation of apoptotic signaling pathway	66/3641	231/23210	4.55659e-07	1.18062e-05	8.67659e-06	Stradb/Psen2/Tnfaip3/Fyn/Rtkn2/Mdm2/Fignl1/Mapk7/Arrb2/Mnt/Rffl/Aatf/Psme3/Brca1/G2e3/Hif1a/Psen1/Lgals3/Rb1/Tpt1/Rrm2b/Zfp385a/Mpv17l/Sod2/Birc6/Acaa2/Rela/Itprip/Nfe2l2/Bmf/Ptpn1/Siah2/Gclm/Sh3glb1/Map3k7/Dnaja1/Creb3/Tgfbr1/Hdac1/Kdm1a/Park7/Htt/Rnf34/Raf1/Bid/Uri1/Pih1d1/Maz/Cttn/Ing2/Ndufa13/Tmem161a/Nanos3/Prdx2/Herpud1/Hyou1/Map2k1/Gclc/Phip/Faim/Cep63/Gnai2/Cx3cr1/Ctnnb1/Higd1a/Nono	66
GO:0071559	response to transforming growth factor beta	61/3641	208/23210	4.61054e-07	1.18952e-05	8.74195e-06	Creb1/Actr3/Parp1/Ptprk/Fyn/Stk11/Zbtb7a/Apaf1/Usp15/Mapk7/Arrb2/Crk/Mtmr4/Smurf2/Rock2/Adam17/Fos/Map3k1/Ptk2/Foxh1/Tab1/Ep300/Acvr1b/Crkl/Runx1/Pdpk1/Stub1/Axin1/Hsp90ab1/Twsg1/Zfp36l2/Rock1/Nr3c1/Smad4/Men1/Pmepa1/Veph1/Trim33/Map3k7/Tgfbr1/Jun/Rasl11b/Pxn/Smurf1/Strap/Tgfb1/Ltbp4/Pdcd5/Adam9/Snx25/Ing2/Gipc1/Wwox/Pin1/Dnmt1/Dnm2/Skor1/Smad3/Smad6/Snx1/Usp9x	61
GO:1904029	regulation of cyclin-dependent protein kinase activity	30/3641	76/23210	4.82308e-07	1.23908e-05	9.1062e-06	Ccnyl1/Cnppd1/Tnfaip3/Inca1/Cdk5rap3/Hexim1/Hexim2/Adam17/Ccnh/Ccnb1/Ccno/Rgcc/Tfap4/Ccnf/Pkd1/Pim1/Hsp90ab1/Ccny/Men1/Pten/Ccnl1/Ccne2/Cdkn2c/Stil/Ccni/Ccng2/Actb/Ccne1/Bccip/Casp3	30
GO:1902410	mitotic cytokinetic process	14/3641	22/23210	4.86166e-07	1.24372e-05	9.1403e-06	Arf1/Cntrob/Chmp7/Kif20a/Kif20b/Cep55/Chmp4b/Chmp5/Chmp3/Chmp2a/Nup62/Vps4a/Chmp1a/Rhoa	14
GO:0001558	regulation of cell growth	107/3641	431/23210	4.94009e-07	1.25442e-05	9.21895e-06	Dnajb2/Actr3/Adipor1/Kif14/Rgs2/Sesn1/Stk11/Cirbp/Prdm4/Dbnl/Sertad2/Il9r/Npm1/Slit3/Gdf9/Ndel1/Crk/Ppp1r9b/Phb/Atp5g1/Tmc8/Adam17/Eif2b2/Hnrnpk/Bap1/Parp2/Dpysl2/Rb1/Col14a1/Ptk2/Ep300/Ppara/Sbf1/Acvr1b/Nubp1/Crkl/Eif4g1/Eaf2/Gsk3b/N6amt1/Fgfr1op/Ppard/Ddx39b/Pot1b/Ptprs/Trip10/Nr3c1/Smad4/Cfl1/Kazald1/Nanos1/Abl1/Naif1/Dab2ip/Prdm11/Csnk2a1/Adnp/Zmat3/Fdps/Sh3glb1/Osgin2/Creb3/Ncbp1/Tgfbr1/Cdkn…	107
GO:0051402	neuron apoptotic process	79/3641	293/23210	4.94487e-07	1.25442e-05	9.21895e-06	Hspd1/Hdac4/Kif14/Parp1/Fyn/Foxo3/Cdc34/Apaf1/Ddit3/Cpeb4/Npm1/Arrb2/Nf1/Birc5/Egln3/Hif1a/Psen1/Lgmn/Mapk8/Rb1/Gsk3b/Sod1/Sod2/Pdpk1/Syngap1/Hsp90ab1/Ralbp1/Msh2/Rock1/Egr1/Nr3c1/Map3k11/Pitx3/Set/Stxbp1/Atf2/Mybl2/Pigt/Adnp/Prkci/Pik3ca/Fbxw7/Gclm/Bag1/Jun/Hdac1/Casp9/Park7/Agrn/Cdk5/Fgfr3/Htt/Cit/Diablo/Casp2/Kras/Ube2m/Bbc3/Grik5/Gsk3a/Egln2/Akt2/Gpi1/Gabrb3/Bnip3/Lig4/Casp3/Prdx2/Siah1a/Pin1…	79
GO:0046822	regulation of nucleocytoplasmic transport	39/3641	112/23210	4.96703e-07	1.2548e-05	9.22168e-06	Bard1/Tpr/Dhx9/Ptpn14/Mdm2/Xpo1/Ppp2ca/Nf1/Akap1/Psen1/Nup153/Prkcd/Nupl1/Ipo5/Ubr5/Rangap1/Rapgef3/Gsk3b/Mapk14/Xpo5/Iws1/Chp1/Ctdspl2/Ect2/Txn1/Khdrbs1/Tardbp/Park7/Cdk5/Nup54/Ptpn11/Ppp1cc/Ran/Trim28/Tgfb1/Nup62/Pik3r2/Nutf2/Ei24	39
GO:0006354	DNA-templated transcription, elongation	27/3641	65/23210	5.35465e-07	1.34711e-05	9.90009e-06	Ccnt2/Hnrnpu/Tefm/Supt4a/Ubtf/Recql5/Eapp/Cdk13/Cbx7/Ccnt1/Scaf8/Axin1/Rnf8/Nelfe/Ddx39b/Ldb1/Nelfb/Cdk9/Nelfcd/Adrm1/Polr1e/Ezh2/Paf1/Pcid2/Ell/Wdr61/Map2k1	27
GO:1900180	regulation of protein localization to nucleus	41/3641	121/23210	5.88352e-07	1.47404e-05	1.08329e-05	Tpr/Parp1/Fyn/Cdk1/Stk11/Npm1/Ppp2ca/Nf1/Akap1/Cdk5rap3/Psen1/Prkcd/Nupl1/Ipo5/Ubr5/Mcrs1/Glis2/Parp9/Gsk3b/Mapk14/Cd2ap/Trim8/Chp1/Ect2/Otud7b/Sesn2/Tardbp/Park7/Htt/Nup54/Ran/Polr1a/Trim28/Tgfb1/Nup62/Pik3r2/Nutf2/Pin1/Ei24/Trim29/Sin3a	41
GO:2001242	regulation of intrinsic apoptotic signaling pathway	52/3641	169/23210	6.32829e-07	1.57895e-05	1.16039e-05	Parp1/Rtkn2/Pias4/Mdm2/Ddit3/Fignl1/Mapk7/Sept4/Spop/Slc9a3r1/P4hb/G2e3/Hif1a/Hnrnpk/Tpt1/Rrm2b/Zfp385a/Sod1/Sod2/Ralbp1/Ptpn2/Rad9a/Bad/Nfe2l2/Prkra/Mtch2/Plagl2/Serinc3/Ptpn1/Fbxw7/Sh3glb1/Dnaja1/Creb3/Hdac1/Kdm1a/Park7/Erp29/Styxl1/Bid/Bbc3/Uri1/Rps3/Ndufa13/Tmem161a/Siah1a/Herpud1/Ei24/Hyou1/Map2k1/Nck1/Cep63/Nono	52
GO:1902850	microtubule cytoskeleton organization involved in mitosis	43/3641	130/23210	6.69403e-07	1.66336e-05	1.22243e-05	Tpr/Hnrnpu/Spdl1/Ndel1/Cltc/Kpnb1/Tubg1/Birc5/Ccnb1/Bora/Mzt1/Pibf1/Racgap1/Nde1/Pkd1/Kifc5b/Ralbp1/Actr1a/Smc3/Golga2/Chmp4b/Mybl2/Gpsm2/Chmp5/Cdk5rap2/Stil/Stmn1/Htt/Chek2/Sbds/Dctn1/Chmp2a/Nup62/Bccip/Mcph1/Dctn6/Chmp1a/Ccsap/Zw10/Stag1/Parp3/Rhoa/Map4	43
GO:0009267	cellular response to starvation	46/3641	143/23210	6.84681e-07	1.68749e-05	1.24016e-05	Ralb/Xpr1/Sesn1/Atg5/Mtmr3/Cpeb4/Nprl3/Fnip1/Srebf1/Gabarap/Mybbp1a/Wipi1/Wdr45b/Zfyve1/Mapk8/Atg14/Klf10/Comt/Lars/Seh1l/Nfe2l2/Eif2ak4/Bmf/Foxo1/Gba/Sh3glb1/Jun/Slc2a1/Rragc/Sesn2/Depdc5/Ulk1/Tbl2/Wipi2/Mios/Atg7/Itfg2/Foxa3/Hnrnpl/Mapk3/Wrn/Wdr59/Sesn3/Sik2/Higd1a/Wdr45	46
GO:0034250	positive regulation of cellular amide metabolic process	46/3641	143/23210	6.84681e-07	1.68749e-05	1.24016e-05	Dhx9/Ifngr1/Cirbp/Cdk4/Npm1/Jmjd4/Fxr2/Eif5a/Eif4a3/Rock2/Larp4b/Sox4/Habp4/Prkcd/Eif3e/Pla2g6/Mief1/Ep300/Eif2b5/Uqcc2/Ddx39b/Abcf1/Polr2g/Vim/Rxra/Nfe2l2/Nat10/Eif2ak4/Pcif1/Serp1/Rps3a1/Otud6b/Khdrbs1/Ythdf2/Hnrnpd/Gsk3a/Hnrnpl/Sphk2/Picalm/Mapk3/Upf3a/Casp3/Mpv17l2/Smpd3/Nck1/Eif2s3x	46
GO:0040029	regulation of gene expression, epigenetic	71/3641	257/23210	6.91037e-07	1.69626e-05	1.24661e-05	Prdm14/Gigyf2/Hdac4/Dhx9/Hnrnpu/Dot1l/Map2k2/Tdg/Ppm1d/Eif1/Stat3/Brca1/Hdac5/Ddx5/Wbp2/Tnrc6c/Cbx8/Arid4a/Arid4b/Trim27/Cdyl/Kdm1b/Mirlet7a-1/Zmiz1/Wdhd1/Mphosph8/Atad2/Chrac1/H1f0/Tnrc6b/Ep300/Kmt2d/Smarcd1/Dgcr8/Hira/Eif4g1/Gsk3b/Xpo5/Smchd1/Nr3c1/Pcgf5/Mir3960/Hat1/Prkra/Clp1/Zfp335/Ppp3ca/Mier1/Ago1/Pum1/Ppp1r8/Kdm1a/Mthfr/Ctbp1/Glmn/Pcgf3/Ezh2/Gsk3a/Tgfb1/Sphk2/Eed/Setd1a/Upf1/Mir23a/Ctcf/P…	71
GO:1903312	negative regulation of mRNA metabolic process	31/3641	81/23210	6.98803e-07	1.7084e-05	1.25553e-05	Dhx9/Hnrnpu/Cirbp/Npm1/Larp1/Ybx2/Tob1/Axin2/Hnrnpa0/Hnrnpk/Acin1/Pabpc1/Ccnt1/Dyrk1a/Nelfe/Srsf7/Cdk9/E2f1/Srsf6/Ptbp3/Thrap3/Srsf4/Srsf10/Tardbp/Hnrnpd/Srsf9/U2af2/Hnrnpl/Rbm42/Rnf40/Syncrip	31
GO:0006304	DNA modification	35/3641	97/23210	7.19795e-07	1.75266e-05	1.28805e-05	Prdm14/Parp1/Bend3/Tdg/Baz2a/Ppm1d/Brca1/Kdm1b/Mtrr/Parp2/Apex1/Mphosph8/Myc/Gsk3b/N6amt1/Mis18a/Dntt/Gnas/Pik3ca/Rlf/Ezh2/Atf7ip/Trim28/Gsk3a/Exosc5/Mgmt/Otud4/Fto/Ctcf/Prmt7/Dnmt1/Smarca4/Kmt2a/Parp3/Usp9x	35
GO:0010508	positive regulation of autophagy	41/3641	122/23210	7.52878e-07	1.81861e-05	1.33652e-05	Atg16l1/Ralb/Sesn1/Foxo3/Atg5/Stk11/Ddit3/Larp1/Pip4k2b/Hif1a/Sptlc2/Gsk3b/Rock1/Adrb2/Trim8/Tsc1/Eif2ak4/Foxo1/Gba/Sh3glb1/Trp53inp1/Ripk2/Map3k7/Tmem59/Sesn2/Mul1/Mfn2/Htt/Ulk1/Tpcn1/Smurf1/Nod1/Atg7/Bid/Gsk3a/Mapk3/Bnip3/Sesn3/Map2k1/Vps13c/Fyco1	41
GO:0043500	muscle adaptation	41/3641	122/23210	7.52878e-07	1.81861e-05	1.33652e-05	Hdac4/Rgs2/Parp1/Foxo3/Camta2/Akap1/Prkca/Rock2/Jarid2/Myoz1/Tnnc1/Parp2/Col14a1/Ptk2/Ep300/Ppara/Twf1/Srl/Gsk3b/Ddx39b/Trip10/Rock1/Nr3c1/Smad4/Cdk9/Foxo1/Fdps/Camk2d/Ppp3ca/Ece1/Errfi1/Gtf2ird2/Gtf2i/Gtf2ird1/Ezh2/Gsk3a/Inpp5f/Glrx3/Nfatc3/Pin1/Smad3	41
GO:0070646	protein modification by small protein removal	44/3641	135/23210	7.91038e-07	1.89838e-05	1.39515e-05	Vcpip1/Cops5/Dnajb2/Yod1/Uchl5/Desi2/Tnfaip3/Usp15/Usp34/Tnip1/Usp22/Senp3/Atxn7l3/Usp36/Atxn3/Usp54/Bap1/Otulin/Eny2/Josd1/Senp1/Senp2/Usp25/Usp49/Otub1/Otud1/Asxl1/Otud7b/Otud6b/Park7/Cops4/Usp12/Cops7a/Usp29/Taf10/Usp31/Zranb1/Babam1/Otud4/Usp10/Usp28/Usp3/Otud5/Usp9x	44
GO:0051438	regulation of ubiquitin-protein transferase activity	22/3641	48/23210	7.92165e-07	1.89838e-05	1.39515e-05	Psen2/Fbxo5/Fzr1/Ube2n/Rpl23/Trib2/Psen1/Arrdc3/Trib1/Rps2/Stub1/Axin1/Pten/Mastl/Abl1/Fbxw7/Park7/Dcun1d4/Limk1/Ube2s/Pin1/Bsn	22
GO:0070997	neuron death	101/3641	405/23210	8.18001e-07	1.95258e-05	1.43498e-05	Hspd1/Casp8/Creb1/Hdac4/Kif14/Parp1/Trp53bp2/Fyn/Foxo3/Ddit4/Cdc34/Apaf1/Ddit3/Cpeb4/Npm1/Arrb2/Nf1/Atp5g1/Stat3/Birc5/Egln3/Hif1a/Psen1/Fos/Lgmn/Mapk8/Parp2/Rb1/Hsf1/Ppara/Hdac7/Gsk3b/Sod1/Sod2/Pdpk1/Syngap1/Daxx/Hsp90ab1/Ralbp1/Msh2/Rock1/Egr1/Nr3c1/Map3k11/Bad/Pitx3/Tsc1/Set/Abl1/Stxbp1/Atf2/Chp1/Chmp4b/Mybl2/Pigt/Adnp/Prkci/Pik3ca/Fbxw7/Gba/Gclm/Bag1/Jun/Hdac1/Casp9/Park7/Agrn/Cdk5/Fgfr3/Htt/…	101
GO:0000910	cytokinesis	49/3641	157/23210	8.26792e-07	1.96582e-05	1.44471e-05	Cspp1/Actr3/Kif14/Ank3/E2f7/Actr2/Arf1/Cntrob/Sept4/Sept9/Birc5/Rock2/Chmp7/Myh9/Racgap1/Son/Snx9/Daxx/Cul7/Birc6/Rock1/Kif20a/Cfl1/Kif20b/Cep55/Arl3/Prpf40a/Chmp4b/Ect2/Pkn2/Sh3glb1/Chmp5/Klhl9/Stmn1/Klhl21/Cit/Chmp3/Chmp2a/Nup62/E2f8/Prc1/Gipc1/Vps4a/Ist1/Chmp1a/Pin1/Anln/Sept7/Rhoa	49
GO:0032506	cytokinetic process	19/3641	38/23210	8.45001e-07	2.00127e-05	1.47076e-05	Arf1/Cntrob/Chmp7/Myh9/Racgap1/Snx9/Kif20a/Kif20b/Cep55/Chmp4b/Ect2/Chmp5/Chmp3/Chmp2a/Nup62/Vps4a/Chmp1a/Anln/Rhoa	19
GO:0045931	positive regulation of mitotic cell cycle	51/3641	166/23210	8.49224e-07	2.00344e-05	1.47236e-05	Tpr/Hnrnpu/Dtl/Fbxo5/Cdk1/Mdm2/Cdk4/Usp22/Rad51c/Prkca/Birc5/Gen1/Adam17/Hspa2/Lgmn/Ccnb1/Ube2e2/Apex1/Rb1/Rgcc/Nipbl/Hsf1/Ranbp1/Eif4g1/Ppp1r10/Mta3/Lmnb1/Smc5/Kif20b/Abl1/Plrg1/Camk2d/Larp7/Pkn2/Shb/Lsm10/Dbf4/Anapc4/Ptpn11/Anapc5/Mepce/Tgfb1/Ccne1/Nup62/Sh2b1/Insr/Cul4a/Pcid2/Smpd3/Sin3a/Phip	51
GO:2001251	negative regulation of chromosome organization	46/3641	144/23210	8.54448e-07	2.00795e-05	1.47567e-05	Tpr/Hnrnpu/Parp1/H3f3a/Fbxo5/Atg5/Spdl1/Smg6/Brca1/H3f3b/Ten1/Birc5/Gen1/Jarid2/Trip13/Ccnb1/Tinf2/Ubr5/Atad2/Recql4/H1f0/Mcrs1/Taf7/Tnks2/Nat10/Nbn/Cdk5rap2/Kdm4c/Kdm1a/Ctbp1/Pot1a/Kdm3a/Atg7/Kdm5a/Xrcc1/Pih1d1/Sphk2/Anapc15/Pcid2/Tnks/Terf2/Dnmt1/Zw10/Atm/Sin3a/Gnl3l	46
GO:0014743	regulation of muscle hypertrophy	29/3641	74/23210	8.89665e-07	2.08264e-05	1.53056e-05	Rgs2/Parp1/Akap1/Prkca/Rock2/Jarid2/Parp2/Col14a1/Ptk2/Ep300/Ppara/Twf1/Gsk3b/Ddx39b/Trip10/Rock1/Nr3c1/Smad4/Cdk9/Foxo1/Fdps/Camk2d/Ppp3ca/Ece1/Errfi1/Gsk3a/Glrx3/Pin1/Smad3	29
GO:0000724	double-strand break repair via homologous recombination	42/3641	127/23210	9.02859e-07	2.08933e-05	1.53548e-05	Nabp1/Nucks1/Parp1/Rev3l/Mcm9/Ube2n/Helb/Nabp2/Fignl1/Actr2/Zswim7/Rpa1/Rad51c/Brca1/Recql5/Gen1/Rmi1/Nipbl/Tonsl/Recql4/Smchd1/Rnf138/Mus81/Smc5/Mms19/Sfr1/Swi5/Nbn/Mms22l/Kdm1a/Mcm7/Ap5z1/Rpa3/Xrcc1/Palb2/Slx1b/Ppp4c/Gins4/Wrn/Gins2/Atm/Klhl15	42
GO:0000725	recombinational repair	42/3641	127/23210	9.02859e-07	2.08933e-05	1.53548e-05	Nabp1/Nucks1/Parp1/Rev3l/Mcm9/Ube2n/Helb/Nabp2/Fignl1/Actr2/Zswim7/Rpa1/Rad51c/Brca1/Recql5/Gen1/Rmi1/Nipbl/Tonsl/Recql4/Smchd1/Rnf138/Mus81/Smc5/Mms19/Sfr1/Swi5/Nbn/Mms22l/Kdm1a/Mcm7/Ap5z1/Rpa3/Xrcc1/Palb2/Slx1b/Ppp4c/Gins4/Wrn/Gins2/Atm/Klhl15	42
GO:0044839	cell cycle G2/M phase transition	42/3641	127/23210	9.02859e-07	2.08933e-05	1.53548e-05	Kif14/Cenpf/Dtl/Fbxo5/Cdk1/Fzr1/Cdk4/Cdk2/Npm1/Ppm1d/Rad51c/Cdk5rap3/Brca1/Birc5/Hspa2/Ccnb1/Rnaseh2b/Bach1/Donson/Akap8/Mta3/Ccny/Lmnb1/Mastl/Camk2d/Nbn/Syf2/Miip/Rint1/Paxip1/Chek2/Cit/Taok3/Fbxl18/Atf5/Taok2/Pagr1a/Babam1/Vps4a/Atm/Sin3a/Topbp1	42
GO:0035264	multicellular organism growth	61/3641	212/23210	9.40091e-07	2.16721e-05	1.59272e-05	Creb1/Gigyf2/Abl2/H3f3a/Sgpl1/Gamt/Cdk4/Ccm2/Rai1/Rara/Stat3/H3f3b/Lgmn/Rmi1/Ptch1/Ndufs6/Pde4d/Nipbl/Hsf1/Ep300/Cela1/Rarg/Dlg1/Sod1/Ezr/Daxx/Adrb2/Afg3l2/Kdm2a/Tnks2/Slc25a25/Mbd5/Gnas/Pik3ca/Notch2/Plag1/Chd7/Stil/Stk40/Clic4/Icmt/Kmt2c/Ptpn11/Htra2/Alms1/Sptbn4/Atf5/Taf10/Palb2/Rbbp6/Dhcr7/Nek1/Fkbp8/Siah1a/Fto/Bbs2/Smpd3/Ankrd11/Atm/Ppib/Zfx	61
GO:0006471	protein ADP-ribosylation	18/3641	35/23210	9.63137e-07	2.21193e-05	1.62558e-05	Parp1/Trim23/Arf4/Parp2/Tinf2/Parp4/Parp9/Parp14/Tnks2/Adnp/Tiparp/Xrcc1/Pnkp/Art2b/Tnks/Parp6/Parp16/Parp3	18
GO:0043967	histone H4 acetylation	26/3641	63/23210	1.00509e-06	2.29956e-05	1.68998e-05	Bend3/Atg5/Tcf3/Yeats4/Jade2/Per1/Brca1/Ep300/Mcrs1/Naa60/Iws1/Brd8/Naa40/Hat1/Phf20/Actl6a/Chd5/Ctbp1/Ep400/Ing3/Atg7/Pih1d1/Kmt2a/Msl2/Jade3/Hcfc1	26
GO:0009648	photoperiodism	14/3641	23/23210	1.06223e-06	2.4179e-05	1.77695e-05	Per2/Cry1/Per1/Aanat/Fbxl3/Ppp1ca/Rbm4b/Cry2/Per3/Ppp1cb/Ppp1cc/Bhlhe40/Crtc1/Nr2f6	14
GO:0050686	negative regulation of mRNA processing	17/3641	32/23210	1.06479e-06	2.4179e-05	1.77695e-05	Npm1/Hnrnpk/Acin1/Ccnt1/Dyrk1a/Nelfe/Srsf7/Cdk9/Srsf6/Ptbp3/Srsf4/Srsf10/Srsf9/U2af2/Hnrnpl/Rbm42/Rnf40	17
GO:0016579	protein deubiquitination	39/3641	115/23210	1.07041e-06	2.42161e-05	1.77967e-05	Vcpip1/Cops5/Dnajb2/Yod1/Uchl5/Desi2/Tnfaip3/Usp15/Usp34/Tnip1/Usp22/Atxn7l3/Usp36/Atxn3/Usp54/Bap1/Otulin/Eny2/Josd1/Usp25/Usp49/Otub1/Otud1/Asxl1/Otud7b/Otud6b/Park7/Usp12/Usp29/Taf10/Usp31/Zranb1/Babam1/Otud4/Usp10/Usp28/Usp3/Otud5/Usp9x	39
GO:0071478	cellular response to radiation	48/3641	154/23210	1.11136e-06	2.50489e-05	1.84088e-05	Nucks1/Opn3/Parp1/Sde2/Ints7/Ptprk/Stk11/Mdm2/Fignl1/Npm1/Mapk9/Grb2/Polk/Nipbl/Hsf1/Ep300/Mapk14/Polh/Egr1/Poli/Rad9a/Swi5/Tnks1bp1/Mtch2/Ddb2/Eif2ak4/Bmf/Ect2/Fbxw7/Trp53inp1/Kdm1a/Casp9/Agap3/Rnf4/Chek2/Rad9b/Xpc/Bbc3/Akt2/Pold1/Pold3/Lig4/Wrn/Tmem161a/Ei24/Usp28/Atm/Atr	48
GO:0071560	cellular response to transforming growth factor beta stimulus	59/3641	204/23210	1.16923e-06	2.62061e-05	1.92592e-05	Creb1/Actr3/Parp1/Ptprk/Fyn/Stk11/Zbtb7a/Apaf1/Usp15/Mapk7/Arrb2/Crk/Mtmr4/Smurf2/Adam17/Fos/Map3k1/Ptk2/Foxh1/Tab1/Ep300/Acvr1b/Crkl/Runx1/Pdpk1/Stub1/Axin1/Hsp90ab1/Twsg1/Zfp36l2/Nr3c1/Smad4/Men1/Pmepa1/Veph1/Trim33/Map3k7/Tgfbr1/Jun/Rasl11b/Pxn/Smurf1/Strap/Tgfb1/Ltbp4/Pdcd5/Adam9/Snx25/Ing2/Gipc1/Wwox/Pin1/Dnmt1/Dnm2/Skor1/Smad3/Smad6/Snx1/Usp9x	59
GO:0006275	regulation of DNA replication	37/3641	107/23210	1.17134e-06	2.62061e-05	1.92592e-05	Zranb3/Nucks1/Dhx9/Cacybp/Fbxo5/Cdk1/E2f7/Cdk2/Npm1/Tnfaip1/Lig3/Msh3/Mapk8/Esco2/Dscc1/Senp2/Donson/Chtf18/Msh6/Smc3/Cdan1/Fbxw7/Stoml2/Jun/Faf1/Id3/Dbf4/Pds5a/Chek2/Rac1/Atg7/E2f8/Rbbp6/Tipin/Atr/Zbtb38/Tspyl2	37
GO:1901214	regulation of neuron death	93/3641	368/23210	1.19036e-06	2.65336e-05	1.94999e-05	Hspd1/Casp8/Creb1/Hdac4/Kif14/Parp1/Trp53bp2/Fyn/Foxo3/Ddit4/Cdc34/Ddit3/Cpeb4/Npm1/Arrb2/Nf1/Atp5g1/Stat3/Birc5/Egln3/Hif1a/Psen1/Fos/Lgmn/Mapk8/Parp2/Hsf1/Ppara/Hdac7/Gsk3b/Sod1/Sod2/Pdpk1/Syngap1/Daxx/Hsp90ab1/Ralbp1/Msh2/Rock1/Egr1/Nr3c1/Map3k11/Bad/Pitx3/Tsc1/Set/Abl1/Stxbp1/Atf2/Chp1/Chmp4b/Mybl2/Adnp/Prkci/Pik3ca/Fbxw7/Gba/Gclm/Bag1/Jun/Hdac1/Casp9/Park7/Agrn/Cdk5/Fgfr3/Htt/Casp2/Zfp746/It…	93
GO:0097581	lamellipodium organization	31/3641	83/23210	1.29744e-06	2.88146e-05	2.11762e-05	Arpc2/Hdac4/Actr3/Srgap2/Arpc5/Wasf1/Hsp90aa1/Vcl/Dmtn/Rac2/Twf1/Snx2/Cfl1/Ablim1/Abi1/Vav2/Akirin1/Wasf2/Capzb/Ablim2/Coro1c/Pxn/Rac1/Sh2b1/Cttn/Myo9b/Dnm2/Snx1/Nck1/Twf2/Atp7a	31
GO:2000377	regulation of reactive oxygen species metabolic process	58/3641	200/23210	1.30288e-06	2.88297e-05	2.11874e-05	Hspd1/Hdac4/Fyn/Foxo3/Atg5/Itgb2/Rnf41/Mapk9/Vdac1/Eif5a/Aatf/Atp5g1/Stat3/Brca1/Grb2/Rock2/Hbp1/Hif1a/Hsp90aa1/Dhfr/Arf4/Prkcd/Gch1/Mpv17l/Sod1/Sod2/Zfp13/Mapk14/Khsrp/Noxa1/Ass1/Nfe2l2/Romo1/Foxo1/Shc1/Map3k7/Park7/Dynll1/Rac1/Tgfb1/Akt2/Sirt2/Sphk2/Itgam/Bnip3/Insr/Clcn3/Prdx2/Smpd3/Birc2/Dnm2/Smad3/Eef1a1/Tusc2/Gnai2/Rhoa/Cx3cr1/Pdk3	58
GO:0009416	response to light stimulus	77/3641	290/23210	1.30798e-06	2.88373e-05	2.1193e-05	Creb1/Per2/Zranb3/Cacna1e/Abl2/Opn3/Parp1/Sde2/Dtl/Ptprk/Stk11/Cirbp/Cry1/Npm1/Mapk9/Per1/Ift20/Nf1/Aanat/Hif1a/Polk/Hmgcr/Mapk8/Fbxl3/Slc1a3/Ep300/Hmgn1/Syngap1/Polh/Msh2/Msh6/Poli/Ppp1ca/Rbm4b/Rela/Men1/Best1/Ddb2/Cry2/Rag1/Eif2ak4/Bmf/Cds2/Fbxw7/Trp53inp1/Kdm1a/Casp9/Per3/Sdf4/Cdk5/Agap3/Ppp1cb/Uvssa/Htt/Ppp1cc/Xpc/Bhlhe40/Kras/Akt2/Pold1/Pold3/Ddhd2/Wrn/Casp3/Primpol/Tmem161a/Crtc1/Nr2f6/Sprt…	77
GO:1903828	negative regulation of cellular protein localization	39/3641	116/23210	1.37038e-06	3.01036e-05	2.21236e-05	Bard1/Yod1/Ppp2r5a/Gopc/Abhd17a/Ppp2ca/Tax1bp3/Inpp5k/Nf1/Cltc/Akap1/Rock2/Arf6/Dmtn/Ubac2/Rangap1/Ap2m1/Gsk3b/Rhoq/Abhd17b/Chp1/Ttbk2/Otud7b/Dnaja1/Txn1/Tmem59/Park7/Cdk5/Ankrd13a/Polr1a/Tgfb1/Abhd17c/Picalm/Ppfia1/Ei24/Trim29/Sin3a/Csk/Lztfl1	39
GO:0044774	mitotic DNA integrity checkpoint	26/3641	64/23210	1.4411e-06	3.15428e-05	2.31813e-05	Gigyf2/Cdk1/Mdm2/Eme1/Cdk5rap3/Sox4/Donson/Ppp1r10/Msh2/Rad9a/Mus81/Atf2/Nbn/Syf2/Rint1/Chek2/Taok3/Rad9b/Casp2/Xpc/Taok2/Fbxo31/Atm/Tipin/Topbp1/Nek11	26
GO:0044403	symbiotic process	87/3641	340/23210	1.50004e-06	3.2715e-05	2.40427e-05	Hspd1/Atg16l1/Ccnt2/Nucks1/Nr5a2/Dhx9/Snx3/Atg5/Pias4/Ppia/Tnip1/Larp1/Inpp5k/Ddx5/Kpna2/P4hb/Rock2/Trim27/Mphosph8/Ctsb/Sugt1/Pabpc1/Myc/Lgals1/Ep300/Pcbp2/Tfap4/Pi4ka/Tcp1/Chd1/Ube2i/Srpk1/Ddx39b/Hsp90ab1/Rab5a/Vapa/Npc1/Etf1/Mir378a/Pcx/Cfl1/Bad/Trim8/Smc3/Eif3a/Usp6nl/Rxra/Eif2ak4/Vps18/Tbc1d20/Chmp4b/Stau1/Vapb/Trim59/Pkn2/Nbn/Chmp5/Creb3/Jun/Eps15/Hdac1/Fv1/Tardbp/Napepld/Ulk1/Denr/Ncf1/Chm…	87
GO:0030010	establishment of cell polarity	44/3641	138/23210	1.55009e-06	3.36598e-05	2.47371e-05	Arfgef1/Stk11/Rap1b/Rnf41/Spdl1/Llgl1/Ndel1/Crk/Myo18a/Slc9a3r1/Cyth1/Rab10/Arf6/Mpp5/Hsp90aa1/Rictor/Myh9/Nde1/Crkl/Gsk3b/Pkd1/Hsp90ab1/Crb3/Cfl1/Mark2/Kif20b/Gbf1/Actr1a/Prkci/Gpsm2/Cdk5rap2/Htt/Rufy3/Dctn1/Sipa1l3/Wee1/Bccip/Mcph1/Nek3/Myo9b/Zw10/Myo9a/Rhoa/Map4	44
GO:0043281	regulation of cysteine-type endopeptidase activity involved in apoptotic process	58/3641	201/23210	1.55447e-06	3.36598e-05	2.47371e-05	Hspd1/Casp8/Apaf1/Mdm2/Mapk9/Ppp2ca/Fnip1/Arrb2/Rffl/Birc5/Pdcd6/Myc/Hsf1/Ep300/Gramd4/Senp1/Slc11a2/Nr4a1/Tfap4/Pak2/Ift57/Mtch1/Malt1/Men1/Bad/Mtch2/Rag1/Csnk2a1/Siah2/Bcl10/Casp8ap2/Rps6ka1/Mul1/Casp9/Park7/Rnf34/Diablo/Por/Nod1/Htra2/Arl6ip5/Bid/Bbc3/Akt2/Gpi1/Pdcd5/Pih1d1/Rps3/Arl6ip1/Mgmt/Ctsd/Ndufa13/Herpud1/Birc2/Smad3/Rhoa/Cck/Aifm1	58
GO:0006413	translational initiation	36/3641	104/23210	1.57949e-06	3.40798e-05	2.50458e-05	Tpr/Eif4ebp2/Npm1/Larp1/Dhx33/Rara/Eif1/Eif2b2/Eif5/Habp4/Dhx29/Eif3e/Eif3h/Eif4b/Eif2b5/Eif4g1/Rps2/Abcf1/Eif1a/Polr2g/Eif3a/Rxra/Eif2ak4/Eif2s2/Eif2a/Ncbp1/Mknk1/Khdrbs1/Ythdf2/Eif2b4/Denr/Eif3k/Klhl25/Abce1/Nck1/Eif2s3x	36
GO:0034244	negative regulation of transcription elongation from RNA polymerase II promoter	10/3641	13/23210	1.61295e-06	3.46783e-05	2.54856e-05	Hnrnpu/Supt4a/Recql5/Eapp/Axin1/Rnf8/Nelfe/Nelfb/Nelfcd/Ezh2	10
GO:0008286	insulin receptor signaling pathway	40/3641	121/23210	1.64327e-06	3.52054e-05	2.5873e-05	Nucks1/Adipor1/Foxo3/Eif4ebp2/Osbpl8/Cdk4/Srebf1/Ndel1/Inpp5k/Prkca/Grb2/Socs3/Prkcd/Socs1/Gsk3b/Srsf3/Rhoq/Ptpn2/Rela/Sorbs1/Tsc1/Ptpn1/Foxo1/Shc1/Dnaic1/Pik3r3/Foxo6/Ptpn11/C2cd5/Gsk3a/Akt2/Insr/Irs2/Pik3r2/Sesn3/Sik2/Phip/Nck1/Gnai2/Smarcc1	40
GO:0000380	alternative mRNA splicing, via spliceosome	29/3641	76/23210	1.69809e-06	3.62518e-05	2.6642e-05	Dhx9/Hnrnpu/Zbtb7a/Srsf1/Ddx5/Srsf2/Srsf5/Rbm25/Cdk13/Srek1/Dyrk1a/Wtap/Srsf3/Srsf7/Rbm4b/Malat1/Celf2/Srsf6/Rbm8a/Srsf12/Magoh/Thrap3/Khdrbs1/Srsf4/Srsf10/Srsf9/Rbm19/Hnrnpl/Rbm15b	29
GO:0048524	positive regulation of viral process	31/3641	84/23210	1.74915e-06	3.72109e-05	2.73469e-05	Nucks1/Nr5a2/Dhx9/Ppia/Larp1/Kpna2/P4hb/Pabpc1/Lgals1/Ep300/Tfap4/Chd1/Srpk1/Vapa/Pcx/Cfl1/Smc3/Tbc1d20/Chmp4b/Stau1/Vapb/Pkn2/Jun/Chmp3/Chmp2a/Rsf1/Vps4a/Smarca4/Hspa8/Ppib/Anxa2	31
GO:0031503	protein-containing complex localization	68/3641	249/23210	1.83665e-06	3.89356e-05	2.86144e-05	Ralb/Tpr/Hnrnpu/Cnih3/Ap3d1/Pip5k1c/Nup107/Sarnp/Ppp3r1/Xpo1/Npm1/Snap47/Eif5a/Ift20/Birc5/Ift43/Cep72/Mzt1/Eny2/Arc/Ap2m1/Dlg1/Gsk3b/Ift57/Ezr/Ift140/Srsf3/Ddx39b/Iws1/Pura/Camk2a/Seh1l/Nxf1/Arl3/Tsc1/Nup160/Ralgapa2/Ralgapb/Ift52/Stau1/Ift80/Snapin/Ssx2ip/Nol6/Ncbp1/Hspb11/Eps15/Klhl21/Wdr19/Dynll1/Ran/Mios/Wasl/Sirt2/Stx4a/Pcid2/Rab8a/Abce1/Nup93/Terf2/Nup133/Dnm2/Nptn/Map2k1/Adam10/Myo6/Rbm15…	68
GO:0007163	establishment or maintenance of cell polarity	61/3641	216/23210	1.86008e-06	3.9295e-05	2.88785e-05	Arfgef1/Actr3/Arpc5/Lims1/Stk11/Rap1b/Rnf41/Actr2/Spdl1/Llgl1/Ndel1/Crk/Myo18a/Slc9a3r1/Cyth1/Rab10/Arf6/Mpp5/Hsp90aa1/Arf4/Rictor/Myh9/Wnt7b/Nde1/Crkl/Dlg1/Gsk3b/Ezr/Pkd1/Hsp90ab1/Crb3/Rhoq/Pard6g/Cfl1/Mark2/Kif20b/Gbf1/Actr1a/Mapkap1/Crb2/Pard6b/Prkci/Gpsm2/Cdk5rap2/Htt/Rufy3/Dctn1/Arhgap35/Sipa1l3/Rhog/Wee1/Bccip/Mcph1/Nek3/Myo9b/Rpgrip1l/Cd3g/Zw10/Myo9a/Rhoa/Map4	61
GO:0016925	protein sumoylation	20/3641	43/23210	1.87833e-06	3.95427e-05	2.90605e-05	Hdac4/Sumo3/Pias4/Hmg20b/Sumo2/Cbx4/Zmiz1/Ube2i/Egr1/Pias2/Rela/Arnt/Mul1/Park7/Trim28/Tollip/Hmg20a/Pias1/Ctnnb1/Gnl3l	20
GO:0043523	regulation of neuron apoptotic process	71/3641	264/23210	2.01918e-06	4.23609e-05	3.11317e-05	Hspd1/Hdac4/Kif14/Parp1/Fyn/Foxo3/Cdc34/Ddit3/Cpeb4/Npm1/Arrb2/Nf1/Birc5/Egln3/Hif1a/Psen1/Lgmn/Mapk8/Gsk3b/Sod1/Sod2/Pdpk1/Syngap1/Hsp90ab1/Ralbp1/Msh2/Rock1/Egr1/Nr3c1/Map3k11/Pitx3/Set/Stxbp1/Atf2/Mybl2/Adnp/Prkci/Pik3ca/Fbxw7/Gclm/Bag1/Jun/Hdac1/Casp9/Park7/Agrn/Cdk5/Fgfr3/Htt/Casp2/Kras/Ube2m/Bbc3/Grik5/Gsk3a/Egln2/Gpi1/Gabrb3/Lig4/Casp3/Prdx2/Pin1/Hyou1/Atm/Gclc/Rhoa/Cx3cr1/Ctnnb1/Aifm1/Non…	71
GO:0060996	dendritic spine development	40/3641	122/23210	2.0776e-06	4.3287e-05	3.18122e-05	Actr3/Srgap2/Dbnl/Actr2/Arf1/Nlgn2/Baiap2/Arf6/Sipa1l1/Psen1/Hnrnpk/Arf4/Asap1/Arc/Pak2/D16Ertd472e/Arid1b/Ptprs/Nr3c1/Camk2a/Cfl1/Pten/Itpka/Lzts3/Foxo6/Ephb2/Dvl1/Cdk5/Uba6/Cux2/Sdk1/Rac1/Wasl/Pak4/Arhgap33/Shank1/Sept7/Adam10/Mapk6/Nlgn3	40
GO:0061013	regulation of mRNA catabolic process	40/3641	122/23210	2.0776e-06	4.3287e-05	3.18122e-05	Gigyf2/Dhx9/Rc3h1/Hnrnpu/Cirbp/Tbrg4/Npm1/Larp1/Fxr2/Ybx2/Tob1/Axin2/Tnrc6c/Rock2/Hnrnpa0/Apex1/Pabpc1/Gtpbp1/Tnrc6b/Khsrp/Zfp36l2/Rock1/Polr2g/Scgb1a1/Nanos1/Vim/E2f1/Thrap3/Pum1/Ythdf2/Hnrnpr/Tardbp/Cnot6l/Hnrnpd/Samd4b/Pcid2/Upf1/Nanos3/Fto/Syncrip	40
GO:0060249	anatomical structure homeostasis	98/3641	398/23210	2.15888e-06	4.48264e-05	3.29436e-05	Prdm14/Gigyf2/Inpp5d/Smg7/Hnrnpu/Psen2/Parp1/Stk11/Poc1b/Cct2/Mdm1/Ptges3/Nabp2/Vps54/Nhp2/Slc22a5/Mink1/Smg6/Rpa1/Nf1/Rad51c/Prkca/Ten1/Smc6/Hif1a/Ylpm1/Hsp90aa1/Apex1/Tinf2/Hmbox1/Rb1/Cct5/Col14a1/Myc/Recql4/Rac2/Pfkm/Mcrs1/Parn/Cct8/Sod1/Tcp1/Ppp1r10/Hsp90ab1/Pot1b/Haao/Epas1/Ppargc1b/Adrb2/Smc5/Lipa/Tnks2/Ldb1/Nanos1/Nat10/Chmp4b/Gnas/Smg5/Dclre1b/Ccne2/Tmem64/Nbn/Fggy/Crocc/Prom1/Hnrnpd/Ptpn…	98
GO:0051568	histone H3-K4 methylation	23/3641	54/23210	2.17853e-06	4.50799e-05	3.31299e-05	Myb/Bend3/Brca1/Arid4a/Kmt2d/Wdr5b/Smad4/Ncoa6/Zfp335/Pygo2/Rlf/Kdm1a/Paxip1/Gfi1/Kmt2b/Pih1d1/Pagr1a/Setd1a/Dnmt1/Kmt2a/Wdr61/Wdr82/Ctnnb1	23
GO:1905037	autophagosome organization	34/3641	97/23210	2.20679e-06	4.55095e-05	3.34456e-05	Pikfyve/Atg16l1/Ralb/Atg5/Mtmr3/Nprl3/Phf23/Gabarap/Emc6/Ift20/Pip4k2b/Wipi1/Wdr45b/Scfd1/Psen1/Atg14/Atg3/Fez2/Trappc8/Atg12/Atg2a/Chmp4b/Gba/Sh3glb1/Trp53inp1/Mfn2/Tbc1d14/Ulk1/Wipi2/Smurf1/Atg7/Tmem41b/Ctsd/Wdr45	34
GO:0000045	autophagosome assembly	33/3641	93/23210	2.26994e-06	4.65501e-05	3.42104e-05	Pikfyve/Atg16l1/Ralb/Atg5/Mtmr3/Nprl3/Phf23/Gabarap/Emc6/Ift20/Pip4k2b/Wipi1/Wdr45b/Scfd1/Psen1/Atg14/Atg3/Fez2/Trappc8/Atg12/Atg2a/Chmp4b/Sh3glb1/Trp53inp1/Mfn2/Tbc1d14/Ulk1/Wipi2/Smurf1/Atg7/Tmem41b/Ctsd/Wdr45	33
GO:0010952	positive regulation of peptidase activity	49/3641	162/23210	2.27261e-06	4.65501e-05	3.42104e-05	Hspd1/Casp8/Fyn/Apaf1/Tbc1d10a/Mapk9/Ppp2ca/Stat3/Psme3/Rock2/Lgmn/Pdcd6/Psme2/Myc/Hsf1/Gramd4/Senp1/Slc11a2/Tfap4/Ift57/Mapk14/Mtch1/Malt1/Men1/Bad/Mtch2/Ddrgk1/Bcl10/Ripk2/Casp8ap2/Mul1/Casp9/Diablo/Nod1/Htra2/Antxr1/Arl6ip5/Bid/Bbc3/Pdcd5/Picalm/Rps3/Mapk3/Ctsd/Ndufa13/Smad3/Rhoa/Cck/Aifm1	49
GO:0034502	protein localization to chromosome	31/3641	85/23210	2.34213e-06	4.78127e-05	3.51382e-05	Mcm9/Cdk1/Cct2/Nabp2/Spdl1/Rpa1/Tinf2/Esco2/Chmp7/Rb1/Nipbl/Cct5/Cct8/Tcp1/Lemd2/Daxx/Msh2/Tnks2/Spo11/Cct6a/Pot1a/Ezh2/Pih1d1/Tnks/Ctcf/Terf2/Carm1/Zw10/Atr/Parp3/Gnl3l	31
GO:0007265	Ras protein signal transduction	101/3641	414/23210	2.36542e-06	4.8126e-05	3.53685e-05	Arfgef1/Ralb/Kif14/Abl2/Ralgps2/Wasf1/Fgd6/Rap1b/Rab5b/Dbnl/Cdc42se2/Tax1bp3/Crk/Rab34/Tnfaip1/Nf1/Kpnb1/Rab5c/Grb2/Cyth1/Baiap2/Rab10/Rock2/Arf6/Nisch/Abra/Gpr20/Cyth4/Rac2/Celsr1/Rapgef3/Syngap1/Rab11b/Rgl2/Flot1/Rab5a/Vav1/Rhoq/Rab18/Rock1/Spry4/Shoc2/Rsu1/Vav2/Abl1/Ralgps1/Mapkap1/Rab14/Dab2ip/Dennd1a/Ralgapa2/Ralgapb/Prex1/Arfgef2/Rab22a/Ect2/Rap2b/Dennd4b/Notch2/Gpsm2/Camk2d/Ssx2ip/Rab2a/Ju…	101
GO:0055086	nucleobase-containing small molecule metabolic process	116/3641	492/23210	2.63345e-06	5.33525e-05	3.92095e-05	Atic/Hdac4/Mpc2/Uck2/Uap1/Adss/Parp1/Mthfd1l/Ddit4/Pfkl/Atp5d/Gamt/Zbtb7a/Atp5b/Cs/Ogdh/Ugp2/Pank3/Mgat1/Hint1/Guk1/Pemt/Prpsap2/Pipox/Nme1/Atp5g1/Acly/Cnp/Stat3/Dcakd/Cant1/Fasn/Nampt/Prps1l3/Hif1a/Mthfd1/Psen1/Aldh6a1/Nudt14/Hmgcr/Pde4d/Fhit/Rnaseh2b/Tgds/Nadk2/Rrm2b/Myc/Pycrl/Tsta3/Gtpbp1/Pmm1/Pfkm/Adcy9/Atp5j/Gart/Oard1/Haao/Rhoq/Acaa2/Bad/Entpd1/Entpd7/Pdk1/Mtch2/Pdhx/Itpa/Pank2/Ahcy/Acss2/A…	116
GO:0043087	regulation of GTPase activity	77/3641	295/23210	2.63991e-06	5.33525e-05	3.92095e-05	Arfgef1/Srgap2/Lims1/Fgd6/Tbc1d15/Tbc1d10a/Rapgef6/Ndel1/Dvl2/Arrb2/Tax1bp3/Sgsm2/Crk/Nf1/Sipa1l1/Eif5/Rasa1/Iqgap2/Dock9/Rictor/Asap1/Rangap1/Tbc1d22a/Sbf1/Rapgef3/Crkl/Gsk3b/Cblb/Sod1/Snx9/Syngap1/Tbc1d22b/Tbc1d5/Pot1b/Vav1/Ralbp1/Arhgap12/Lars/Tbc1d10c/Arl2/Rasgrp2/Usp6nl/Rsu1/Vav2/Tsc1/Dab2ip/Dennd1a/Arhgap1/Ralgapa2/Tbc1d20/Ralgapb/Prex1/Gnas/Ect2/Pip5k1a/Asap3/Agrn/Tbc1d14/Tbc1d1/Coro1c/Ezh…	77
GO:0051983	regulation of chromosome segregation	35/3641	102/23210	2.75736e-06	5.55411e-05	4.0818e-05	Tpr/Hnrnpu/Fbxo5/Spdl1/Cdc27/Axin2/Birc5/Gen1/Smc6/Trip13/Ccnb1/Rb1/Nipbl/Recql4/Racgap1/Chtf18/Fen1/Smc5/Anapc1/Csnk2a1/Ect2/Cdc26/Cdk5rap2/Pum1/Anapc4/Cit/Anapc5/Sirt2/Anapc15/Mki67/Pcid2/Tnks/Zw10/Atm/Ctnnb1	35
GO:0032206	positive regulation of telomere maintenance	22/3641	51/23210	2.79385e-06	5.59046e-05	4.10851e-05	Cct2/Nabp2/Hmbox1/Cct5/Parn/Cct8/Tcp1/Ppp1r10/Tnks2/Nbn/Hnrnpd/Cct6a/Pot1a/Pnkp/Slx1b/Mapk3/Tnks/Naf1/Terf2/Atm/Atr/Ctnnb1	22
GO:0032784	regulation of DNA-templated transcription, elongation	22/3641	51/23210	2.79385e-06	5.59046e-05	4.10851e-05	Ccnt2/Hnrnpu/Supt4a/Recql5/Eapp/Cdk13/Cbx7/Ccnt1/Scaf8/Axin1/Rnf8/Nelfe/Ddx39b/Ldb1/Nelfb/Cdk9/Nelfcd/Ezh2/Paf1/Ell/Wdr61/Map2k1	22
GO:0001841	neural tube formation	42/3641	132/23210	2.81327e-06	5.61081e-05	4.12347e-05	Casp8/Abl2/Mthfd1l/Ipmk/Apaf1/Dvl2/Rara/Rock2/Hif1a/Mthfd1/Sox4/Ptch1/Stk3/Nup50/Celsr1/Prickle1/Rarg/Ift57/Kdm2a/Cfl1/Kif20b/Sufu/Tsc1/Abl1/Zeb2/Ift52/Stk4/Lmo4/Bcl10/Map3k7/Stil/Arid1a/Mthfr/Dvl1/Glmn/Tctn1/Brpf1/Cecr2/Arhgap35/Tgfb1/Casp3/Gatad2a	42
GO:0034660	ncRNA metabolic process	104/3641	431/23210	2.86545e-06	5.69192e-05	4.18308e-05	Mybl1/Mars2/Utp14b/Trmt1l/Rc3h1/Dars2/Tfb2m/Iars2/Ints7/Rpf2/Fam207a/Krr1/Npm1/Nhp2/Elp5/Tsr1/Utp6/Slfn14/Utp18/Rpl27/Nol11/Tsen54/Usp36/Dtd2/Cdkal1/Rpp40/Rpp14/Mettl6/Dph3/Osgep/Ints6/Ints9/Dis3/Tars/Pop1/Dcaf13/Utp23/Bop1/Ep300/Parn/Dgcr8/Nsun3/Urb1/Tsr3/Rpl10a/Aars2/Khsrp/Wdr43/Thumpd2/Riok3/Hars2/Hars/Lars/Srfbp1/Sart1/Rela/Exosc1/Rpp38/Ankrd16/Mir3960/Rpl35/Prkra/Clp1/Nat10/Exd1/Gatb/Chd7/No…	104
GO:0032922	circadian regulation of gene expression	26/3641	66/23210	2.87271e-06	5.69192e-05	4.18308e-05	Ncoa2/Per2/Hnrnpu/Cry1/Rai1/Per1/Mybbp1a/Nr1d1/Nampt/Ppara/Egr1/Ppp1ca/Kdm2a/Rbm4b/Cry2/Top1/Hdac1/Per3/Ppp1cb/Ppp1cc/Gfpt1/Bhlhe40/Kdm5a/Bhlhe41/Relb/Kmt2a	26
GO:1902749	regulation of cell cycle G2/M phase transition	33/3641	94/23210	2.97488e-06	5.87515e-05	4.31773e-05	Kif14/Cenpf/Dtl/Fbxo5/Cdk1/Fzr1/Cdk4/Cdk2/Npm1/Rad51c/Cdk5rap3/Brca1/Hspa2/Ccnb1/Rnaseh2b/Donson/Mta3/Lmnb1/Camk2d/Nbn/Syf2/Miip/Rint1/Paxip1/Taok3/Atf5/Taok2/Pagr1a/Babam1/Vps4a/Atm/Sin3a/Topbp1	33
GO:0042770	signal transduction in response to DNA damage	32/3641	90/23210	3.05716e-06	6.01803e-05	4.42274e-05	Dtl/Foxo3/Fzr1/E2f7/Mdm2/Npm1/Ppm1d/Brca1/Ddx5/Grb2/Sox4/Eef1e1/Zfp385a/Tfap4/Senp2/Dyrk1a/Mapk14/Prpf19/Abl1/Nbn/Sesn2/Kdm1a/Casp9/Rint1/Chek2/Casp2/Bid/Babam1/Usp10/Atm/Myo6/Atr	32
GO:0032984	protein-containing complex disassembly	58/3641	205/23210	3.08868e-06	6.06041e-05	4.45389e-05	Arpc2/Per2/Mtrf1l/Ddit4/Specc1l/Jmjd4/Eif5a/Phf23/Rpl23/Dhx8/Smarcd2/Atg14/Dmtn/Myc/Twf1/Arid2/Nckap5l/Smarcd1/Gspt1/Snap29/Scaf4/Scaf8/Sh3gl1/Eml4/Etf1/Adrb2/Epg5/Cfl1/Add3/Camsap1/Setx/Sptan1/Ttbk2/Zfand1/Gba/Snapin/Kif24/Arid1a/Stmn1/Capzb/Tfip11/Mical3/Napa/Cib1/Bnip3/Insr/Mcoln1/Upf1/Abce1/Katnb1/Vps4a/Ccsap/Smarca4/Hspa8/Snx14/Twf2/Smarcc1/Fyco1	58
GO:0097191	extrinsic apoptotic signaling pathway	63/3641	229/23210	3.31509e-06	6.48367e-05	4.76495e-05	Casp8/Stradb/Dedd/Psen2/Tnfaip3/Fyn/Foxo3/Rnf41/Mapk7/Gabarap/Nf1/Rffl/Psme3/Brca1/Tmc8/Rock2/Siva1/Lgals3/Parp2/Stk3/Deptor/Acvr1b/Pak2/Gsk3b/Ppp2r1a/Pdpk1/Birc6/Ppp1ca/Rela/Bad/Pten/Itprip/Dab2ip/Stk4/Siah2/Gclm/Bcl10/Casp8ap2/Tgfbr1/Faf1/Mknk1/Park7/Fgfr3/Htt/Rnf34/Casp2/Htra2/Raf1/Bid/Dedd2/Gsk3a/Tgfb1/Stx4a/Cttn/Ndufa13/Prdx2/Wwox/Ppp2r1b/Smad3/Gclc/Phip/Faim/Cx3cr1	63
GO:0006892	post-Golgi vesicle-mediated transport	34/3641	99/23210	3.72176e-06	7.25565e-05	5.33228e-05	Vamp4/Cnst/Gopc/Ank3/Ap3d1/Vps54/Arf1/Llgl1/Rabep1/Ankfy1/Rab34/Arf2/Wipi1/Rab10/Scfd1/Trim23/Arf4/Gga1/Arf3/Slc30a6/Plcb3/Gbf1/Arl3/Rab14/Kif16b/Arfgef2/Eps15/Vamp3/Vps29/Ap4m1/Bbs2/Exoc8/Dnm2/Csk	34
GO:0043153	entrainment of circadian clock by photoperiod	13/3641	22/23210	4.16802e-06	8.09959e-05	5.95251e-05	Per2/Cry1/Per1/Fbxl3/Ppp1ca/Rbm4b/Cry2/Per3/Ppp1cb/Ppp1cc/Bhlhe40/Crtc1/Nr2f6	13
GO:0051443	positive regulation of ubiquitin-protein transferase activity	14/3641	25/23210	4.23706e-06	8.20744e-05	6.03177e-05	Fzr1/Ube2n/Trib2/Arrdc3/Trib1/Rps2/Stub1/Axin1/Pten/Mastl/Fbxw7/Dcun1d4/Ube2s/Pin1	14
GO:0007099	centriole replication	18/3641	38/23210	4.42934e-06	8.52542e-05	6.26546e-05	Mdm1/Cdk2/Npm1/Cntrob/Trim37/Cep72/Cenpj/Cep120/Cep152/Plk4/Cdk5rap2/Stil/Alms1/Chmp2a/Nup62/C2cd3/Cep295/Cep63	18
GO:0032781	positive regulation of ATPase activity	18/3641	38/23210	4.42934e-06	8.52542e-05	6.26546e-05	Dnajb2/Dhx9/Tor1aip1/Tor1aip2/Hnrnpu/Atp1b2/Myl4/Hspa2/Msh3/Dnajb11/Msh2/Msh6/Adrb2/Dynll1/Pot1a/Napa/Dnajb1/Atp1b3	18
GO:0031573	intra-S DNA damage checkpoint	10/3641	14/23210	4.8454e-06	9.26741e-05	6.81076e-05	Eme1/Msh2/Rad9a/Mus81/Atf2/Chek2/Rad9b/Xpc/Tipin/Nek11	10
GO:0042532	negative regulation of tyrosine phosphorylation of STAT protein	10/3641	14/23210	4.8454e-06	9.26741e-05	6.81076e-05	Irf1/Suz12/Ggnbp2/Socs3/Pibf1/Socs1/Parp14/Ptpn2/Sh2b3/Inpp5f	10
GO:1901989	positive regulation of cell cycle phase transition	33/3641	96/23210	5.02465e-06	9.58002e-05	7.0405e-05	Dtl/Fbxo5/Cdk1/Mdm2/Cdk4/Npm1/Rad51c/Birc5/Adam17/Hspa2/Ccnb1/Ube2e2/Apex1/Rb1/Rgcc/Eif4g1/Mta3/Lmnb1/Plrg1/Camk2d/Larp7/Lsm10/Dbf4/Anapc4/Anapc5/Mepce/Ezh2/Tgfb1/Paf1/Ccne1/Pagr1a/Cul4a/Sin3a	33
GO:0007088	regulation of mitotic nuclear division	48/3641	162/23210	5.39666e-06	0.00010257	7.53805e-05	Tpr/Hnrnpu/Fbxo5/Spdl1/Tom1l2/Nfe2l1/Tubg1/Cdc27/Birc5/Gen1/Trip13/Ccnb1/Rb1/Rgcc/Bora/Nipbl/Ranbp1/Cul7/Smc5/Kif20b/Smc3/Anapc1/Chmp4b/Chmp5/Cdc26/Cdk5rap2/Cep85/Ywhah/Fgfr3/Anapc4/Cit/Anapc5/Chmp2a/Tgfb1/Nup62/Anapc15/Sh2b1/Mki67/Insr/Pcid2/Tnks/Smpd3/Chmp1a/Ccsap/Zw10/Atm/Phip/Stag1	48
GO:0006997	nucleus organization	39/3641	122/23210	5.53149e-06	0.000104442	7.67557e-05	Tor1aip1/Gopc/Nup107/Ndel1/Ctdnep1/Nfe2l1/H3f3b/Usp36/Nup153/Habp4/Chmp7/Lemd2/Rnf8/Daxx/Seh1l/Sf1/Nolc1/Cdan1/Chmp4b/Pygo2/Chmp5/Tardbp/Chd5/Agap3/Nup54/Serbp1/Kdm3a/Dctn1/Tmf1/Chmp2a/Rps19/Nup98/Tssk6/Nup93/Vps4a/Tmem170/Chmp1a/Nup133/Ets1	39
GO:0018022	peptidyl-lysine methylation	39/3641	122/23210	5.53149e-06	0.000104442	7.67557e-05	Myb/Bend3/Dot1l/Baz2a/Suz12/Brca1/Asxl2/Arid4a/Arid4b/Jarid2/Nsd1/Kmt2d/Wdr5b/Prdm9/Iws1/Smad4/Suv39h2/Phf19/Ncoa6/Zfp335/Pygo2/Kdm4c/Rlf/Kdm1a/Chd5/Paxip1/Gfi1/Ezh2/Kdm3a/Kmt2b/Pih1d1/Eed/Pagr1a/Setd1a/Dnmt1/Kmt2a/Wdr61/Wdr82/Ctnnb1	39
GO:0044728	DNA methylation or demethylation	30/3641	84/23210	5.54679e-06	0.000104442	7.67557e-05	Prdm14/Parp1/Bend3/Tdg/Baz2a/Ppm1d/Brca1/Kdm1b/Mtrr/Apex1/Mphosph8/Myc/Gsk3b/N6amt1/Mis18a/Gnas/Pik3ca/Rlf/Ezh2/Atf7ip/Trim28/Gsk3a/Otud4/Fto/Ctcf/Prmt7/Dnmt1/Smarca4/Kmt2a/Usp9x	30
GO:0022406	membrane docking	29/3641	80/23210	5.6363e-06	0.00010572	7.7695e-05	Ralb/Stx6/Psen2/Snx3/Cep83/Esyt1/Rab10/Scfd1/Atg14/Snap29/Rock1/Camk2a/Pdzd8/Stxbp1/Pex16/Vps18/Chp1/Vapb/Stxbp3/Uso1/Stx2/Mospd3/Ppfia3/Stx4a/Rab3a/Unc13a/Rab8a/Rab3d/Rab8b	29
GO:0006333	chromatin assembly or disassembly	51/3641	176/23210	5.65319e-06	0.00010572	7.7695e-05	Tpr/H3f3a/Shprh/Bend3/Cabin1/Baz2a/Npm1/Chd3/Ubtf/Smarcd2/H3f3b/Kat6b/Mphosph8/H1f0/Arid2/Smarcd1/Naa60/Hira/Mis18a/Chaf1b/Prdm9/Chd1/Daxx/Brd2/Chaf1a/Smchd1/Mbd2/Naa40/Suv39h2/Set/Hat1/Cdan1/Znfx1/Rbbp4/Hdac1/Arid1a/Gatad1/Baz1b/Atf7ip/Trim28/Paf1/Spty2d1/Rsf1/Kat6a/Smarca5/Asf1b/Ctcf/Dnmt1/Smarca4/Smarcc1/Tspyl2	51
GO:0006405	RNA export from nucleus	28/3641	76/23210	5.66698e-06	0.00010572	7.7695e-05	Tpr/Dhx9/Nup107/Sarnp/Xpo1/Npm1/Eif5a/Nup153/Eny2/Srsf3/Ddx39b/Xpo5/Iws1/Phax/Nxf1/Tsc1/Nup160/Nxt1/Nol6/Ncbp1/Khdrbs1/Ran/Nup98/Pcid2/Abce1/Nup93/Nup133/Rbm15b	28
GO:0007052	mitotic spindle organization	35/3641	105/23210	5.80556e-06	0.000107314	7.8867e-05	Tpr/Hnrnpu/Cltc/Kpnb1/Tubg1/Birc5/Ccnb1/Bora/Mzt1/Pibf1/Racgap1/Pkd1/Kifc5b/Ralbp1/Smc3/Golga2/Chmp4b/Mybl2/Gpsm2/Chmp5/Stil/Stmn1/Chek2/Sbds/Dctn1/Chmp2a/Nup62/Bccip/Dctn6/Chmp1a/Ccsap/Stag1/Parp3/Rhoa/Map4	35
GO:0016241	regulation of macroautophagy	35/3641	105/23210	5.80556e-06	0.000107314	7.8867e-05	Pikfyve/Ralb/Sesn1/Rnf41/Mtmr3/Nprl3/Larp1/Phf23/Ift20/Pip4k2b/Usp36/Scfd1/Hif1a/Sptlc2/Fez2/Npc1/Adrb2/Tsc1/Chmp4b/Sh3glb1/Ripk2/Map3k7/Sesn2/Mfn2/Htt/Tbc1d14/Ulk1/Smurf1/Nod1/Htra2/Mapk3/Bnip3/Sesn3/Vps13c/Fyco1	35
GO:0038127	ERBB signaling pathway	35/3641	105/23210	5.80556e-06	0.000107314	7.8867e-05	Abl2/Psen2/Rnf126/Rhbdf2/Adam17/Psen1/Lgmn/Arf4/Socs4/Fam83a/Ptk2/Cblb/Pdpk1/Socs5/Nrg2/Ptpn2/Afap1l2/Abl1/Dab2ip/Kif16b/Plcg1/Fbxw7/Shc1/Cpne3/Errfi1/Ptpn12/Rbpj/Ptpn11/Ncf1/Tgfb1/Shkbp1/Nup62/Iqgap1/Mvp/Aplp2	35
GO:0035303	regulation of dephosphorylation	49/3641	167/23210	5.84868e-06	0.000107783	7.92113e-05	Slc39a10/Tiprl/Cnst/Ppp2r5a/Mtmr3/Ppp2ca/2810408A11Rik/Inpp5k/Mtmr4/Akap1/Ppp1r9b/Cdk5rap3/Rock2/Zfyve1/Prkcd/Marf1/Ppp1r2/Pkmyt1/Hsp90ab1/Ppp2r5d/Rock1/Ppargc1b/Ppp6r3/Mastl/Tsc1/Cry2/Chp1/Ywhab/Pcif1/Smg5/Gba/Fkbp15/Ppp1r8/Camta1/Htt/Styxl1/Wnk1/Ppp6r1/Sympk/Tgfb1/Uri1/Vrk3/Tsks/Mphosph10/Iqgap1/Ell/Pin1/Smad3/Gnai2	49
GO:0003300	cardiac muscle hypertrophy	34/3641	101/23210	6.14819e-06	0.000112959	8.30153e-05	Rgs2/Parp1/Camta2/Akap1/Prkca/Rock2/Jarid2/Parp2/Col14a1/Ptk2/Ep300/Ppara/Twf1/Gsk3b/Ddx39b/Trip10/Rock1/Nr3c1/Smad4/Cdk9/Foxo1/Fdps/Camk2d/Ppp3ca/Ece1/Errfi1/Ezh2/Gsk3a/Akap13/Inpp5f/Glrx3/Nfatc3/Pin1/Smad3	34
GO:1905475	regulation of protein localization to membrane	53/3641	186/23210	6.42341e-06	0.000117659	8.64694e-05	Arpc2/Actr3/Vamp4/Cnst/Ppp2r5a/Fyn/Gopc/Ank3/Sqstm1/Nlgn2/Inpp5k/Cltc/Ppp1r9b/Arf6/Lgals3/Dmtn/Crkl/Ap2m1/Dlg1/Gsk3b/Ezr/Pdpk1/Rhoq/Cript/Camk2a/Sorbs1/Csnk2a1/Prkci/Pdzk1/Camk2d/Sh3glb1/Tmem59/Ephb2/Rer1/Cdk5/Actb/C2cd5/Bbc3/Tgfb1/Akt2/Pdcd5/Cib1/Picalm/Rhog/Stx4a/Ppfia1/Pik3r2/Vps4a/Csk/Map2k1/Adam10/Dag1/Lztfl1	53
GO:0021915	neural tube development	54/3641	191/23210	6.79696e-06	0.000123854	9.10225e-05	Casp8/Abl2/Psen2/Mthfd1l/Ipmk/Apaf1/Tcf7/Dvl2/Nf1/Rara/Rock2/Hif1a/Mthfd1/Psen1/Sox4/Ptch1/Stk3/Nup50/Celsr1/Prickle1/Rarg/Ift57/Ift140/Kdm2a/Cfl1/Kif20b/Sufu/Tsc1/Abl1/Zeb2/Ttbk2/Ift52/Stk4/Lmo4/Bcl10/Map3k7/Ssbp3/Stil/Arid1a/Mthfr/Dvl1/Wdr19/Glmn/Tctn1/Brpf1/Cecr2/Arhgap35/Tgfb1/C2cd3/Casp3/Gatad2a/Fkbp8/Rpgrip1l/Nup133	54
GO:0033120	positive regulation of RNA splicing	20/3641	46/23210	6.8025e-06	0.000123854	9.10225e-05	Cirbp/Dazap1/Polr2a/Srsf1/Ern1/Eif4a3/Srsf5/Hnrnpk/Habp4/Dyrk1a/Prpf19/Setx/Sf3b4/Ncbp1/Thrap3/U2af2/Nup98/Lmntd2/Hspa8/Gm3376	20
GO:0045926	negative regulation of growth	68/3641	258/23210	6.9256e-06	0.000125718	9.23923e-05	Dnajb2/Actr3/Adipor1/Rgs2/Sesn1/Stk11/Cirbp/Prdm4/Sertad2/Slit3/Gdf9/Rai1/Ppp1r9b/Phb/Hif1a/Lgmn/Jarid2/Ptch1/Myoz1/Stk3/Ptk2/Ppara/Acvr1b/Eaf2/Ppard/Ptprs/Adrb2/Smad4/Cfl1/Men1/Pten/Naif1/Dab2ip/Prdm11/Stk4/Gnas/Zmat3/Notch2/Osgin2/Cdkn2c/P3h1/Sesn2/Mul1/Cdk5/Cgref1/Fgfr3/Ulk1/Alms1/Bbc3/Dact3/Gsk3a/Tgfb1/Sertad3/Sertad1/Sphk2/Sema4b/Cdkn2aip/Ndufa13/Bbs2/Osgin1/Smarca4/Ei24/Sema7a/Smad3/Sema3f/…	68
GO:0098534	centriole assembly	18/3641	39/23210	7.02126e-06	0.000127074	9.33889e-05	Mdm1/Cdk2/Npm1/Cntrob/Trim37/Cep72/Cenpj/Cep120/Cep152/Plk4/Cdk5rap2/Stil/Alms1/Chmp2a/Nup62/C2cd3/Cep295/Cep63	18
GO:0033119	negative regulation of RNA splicing	15/3641	29/23210	7.13393e-06	0.000128729	9.4605e-05	Rps26/Npm1/Hnrnpk/Acin1/Dyrk1a/Srsf7/Srsf6/Ptbp3/Srsf4/Srsf10/Srsf9/U2af2/Akt2/Hnrnpl/Rbm42	15
GO:0032091	negative regulation of protein binding	35/3641	106/23210	7.37074e-06	0.000132608	9.74555e-05	Dnajb2/Ralb/Psen2/Tdg/Arrb2/Spag9/Tmc8/Hnrnpk/Mapk8/Myc/Ppara/Senp2/Ppp1r2/Gsk3b/Stub1/Rock1/Adrb2/Golga2/Ttbk2/Ccm2l/Adnp/Stmn1/Kdm1a/Park7/Dvl1/Eif2b4/Tfip11/Actb/Sympk/Mapk3/Fam192a/Zfpm1/Pin1/Carm1/Gnl3l	35
GO:0031929	TOR signaling	38/3641	119/23210	7.45971e-06	0.000133811	9.834e-05	Tiprl/Sesn1/Ddit4/Eif4ebp2/Stk11/Nprl3/Fnip1/Larp1/Hif1a/Pdcd6/Rictor/Deptor/Prr5/Rhebl1/Gsk3b/Lars/Seh1l/Tsc1/Mapkap1/Tmem127/Fnip2/Gba/Lamtor3/Rragc/Sesn2/Icmt/Rheb/Depdc5/Gna12/Mios/Itfg2/Gsk3a/Pih1d1/Lamtor1/Wdr59/Sesn3/Sik2/Atm	38
GO:0006644	phospholipid metabolic process	86/3641	348/23210	7.57285e-06	0.000135182	9.93473e-05	Pikfyve/Idh1/Inpp5d/Pign/Pigm/Bpnt1/Pip5k1c/Dgka/Pik3ip1/Mtmr3/Arf1/Pemt/Inpp5k/Mtmr4/Pip4k2b/Pgap3/Socs3/Pnpla8/Sptlc2/Lyst/Ptdss1/Serinc5/Abhd6/Samd8/Prkcd/Atg14/Abhd4/Mtmr6/Fdft1/Gpaa1/Pla2g6/Socs1/Pi4ka/Pigx/Pigp/Synj2/Ppard/Lclat1/Pigf/Socs5/Impa2/Socs6/Chka/Pcx/Plcb3/Pten/Vav2/Dab2ip/Cds2/Gpcpd1/Abhd12/Plcg1/Serinc3/Pigt/Pik3ca/Fdps/Pip5k1a/Pla2g12a/Sh3glb1/Stoml2/Pik3r3/Pigv/Dhdds/Napepld/…	86
GO:0033143	regulation of intracellular steroid hormone receptor signaling pathway	28/3641	77/23210	7.58071e-06	0.000135182	9.93473e-05	Ncoa2/Parp1/Zbtb7a/Cry1/Per1/Arrb2/Phb/Brca1/Ddx5/Wbp2/Strn3/Foxh1/Ep300/Kmt2d/Ube2i/Safb2/Nr3c1/Pias2/Cry2/Ddrgk1/Hdac1/Park7/Pagr1a/Ufsp2/Calr/Carm1/Smarca4/Rhoa	28
GO:0061014	positive regulation of mRNA catabolic process	21/3641	50/23210	7.81234e-06	0.000138904	0.000102083	Gigyf2/Rc3h1/Tob1/Tnrc6c/Rock2/Pabpc1/Gtpbp1/Tnrc6b/Khsrp/Zfp36l2/Rock1/Polr2g/Nanos1/Pum1/Ythdf2/Hnrnpr/Cnot6l/Hnrnpd/Upf1/Nanos3/Fto	21
GO:1902806	regulation of cell cycle G1/S phase transition	40/3641	128/23210	7.83556e-06	0.000138909	0.000102087	Ctdsp1/Gigyf2/Kif14/Cirbp/Tcf3/Tjp3/E2f7/Mdm2/Ctdsp2/Psme3/Adam17/Sox4/Ube2e2/Ecd/Apex1/Psme2/Rb1/Rgcc/Eif4g1/Senp2/Pkd1/Cdk2ap2/Men1/Pten/E2f1/Rbl1/Plrg1/Larp7/Lsm10/Dbf4/Mepce/Casp2/Ezh2/Bid/Paf1/Ccne1/Pagr1a/Cul4a/Fbxo31/Sept7	40
GO:0006091	generation of precursor metabolites and energy	94/3641	389/23210	7.90404e-06	0.000139715	0.000102678	Sdhaf4/Coq10b/Idh1/Per2/Hdac4/Cox20/Mtfr2/Ddit4/Cdk1/Cisd1/Pfkl/Atp5d/Zbtb7a/Ndufa12/Ptges3/Atp5b/Cs/Bloc1s1/Uqcr10/Ogdh/Tbrg4/Ugp2/Uqcrq/Mybbp1a/Inpp5k/Tefm/Nr1d1/Stat3/Acox1/Hif1a/Psen1/Ndufs6/Ccnb1/Slc1a3/Myc/Pfkm/Ppp1r2/Gsk3b/Gbe1/Sod2/Uqcc2/Ndufv3/Ndufa7/Slc25a23/Ndufv2/Msh2/Ndufv1/Ppp1ca/Sdhaf2/Sorbs1/Slc25a25/Mtch2/Pank2/Cox4i2/a/Gnas/Pik3ca/Agl/Adh5/Aco1/Ndufb6/Stoml2/Stk40/Mtfr1l/Gale/Sd…	94
GO:0036498	IRE1-mediated unfolded protein response	9/3641	12/23210	7.96531e-06	0.000140389	0.000103174	Cops5/Ern1/Pdia6/Bfar/Ptpn1/Vapb/Tmem33/Ficd/Parp16	9
GO:0007569	cell aging	46/3641	155/23210	7.99669e-06	0.000140533	0.00010328	Fbxo5/Rwdd1/Cdk1/Fzr1/Npm1/Mnt/Mir22/Map3k3/Smc6/Nampt/Eef1e1/Zmiz1/Prkcd/Nek4/Mir15a/Sod1/Morc3/Mapk14/Pot1b/Mir378a/Smc5/Pten/Pdcd4/Abl1/Romo1/Rbl1/Zfp217/Icmt/Cdk6/Htt/Chek2/Tbx3/Kras/Nup62/Ypel3/Kat6a/Wrn/Ing2/Mir23a/Calr/Terf2/Atm/Map2k1/Atr/Mir191/Mir128-2	46
GO:0006458	'de novo' protein folding	17/3641	36/23210	8.5999e-06	0.000149977	0.000110221	Hspe1/Hspd1/Dnajb12/Cct2/Ptges3/Hspa2/St13/Hspa13/H2-DMa/Hspa14/Tor2a/Dnajb14/Sh3glb1/Dnajb4/Bag1/Dnajb1/Hspa8	17
GO:0034243	regulation of transcription elongation from RNA polymerase II promoter	17/3641	36/23210	8.5999e-06	0.000149977	0.000110221	Hnrnpu/Supt4a/Recql5/Eapp/Cdk13/Cbx7/Axin1/Rnf8/Nelfe/Nelfb/Cdk9/Nelfcd/Ezh2/Paf1/Ell/Wdr61/Map2k1	17
GO:0042254	ribosome biogenesis	75/3641	294/23210	8.60831e-06	0.000149977	0.000110221	Aamp/Utp14b/Tfb2m/Rpf2/Fam207a/Krr1/Xpo1/Npm1/Nhp2/Mybbp1a/Tsr1/Rpl23a/Utp6/Aatf/Utp18/Rpl27/Nol11/Usp36/Rpp40/Pak1ip1/Nop16/Mterf3/Mrpl36/Dis3/Zfp622/Dcaf13/Utp23/Bop1/Nsun3/Urb1/Rps2/Tsr3/Rps10/Rpl10a/Wdr43/Riok3/Srfbp1/Sart1/Pten/Exosc1/Rpp38/Surf6/Tsc1/Rpl35/Nat10/Eif2a/Isg20l2/Chd7/Nol6/Rps8/Nop14/Utp3/Dhx37/Ran/Sbds/Bms1/Nop2/Wbp11/Rps19/Exosc5/Fbl/Rps16/Pih1d1/Mphosph10/Cul4a/Eri1/Naf1/Mpv…	75
GO:0044380	protein localization to cytoskeleton	23/3641	58/23210	9.30713e-06	0.000160909	0.000118255	Hnrnpu/Abhd17a/Cep83/Ppp1r9b/Cep72/Pibf1/Ccdc14/Gsk3b/Cript/Abhd17b/Kif20b/Ttbk2/Stil/Klhl21/Dvl1/Htt/Nup62/Abhd17c/C2cd3/Mcph1/Hook3/Anln/Cep63	23
GO:1903902	positive regulation of viral life cycle	23/3641	58/23210	9.30713e-06	0.000160909	0.000118255	Nucks1/Nr5a2/Ppia/Larp1/Kpna2/P4hb/Pabpc1/Lgals1/Srpk1/Vapa/Pcx/Smc3/Tbc1d20/Chmp4b/Stau1/Vapb/Pkn2/Chmp3/Chmp2a/Vps4a/Hspa8/Ppib/Anxa2	23
GO:0043487	regulation of RNA stability	35/3641	107/23210	9.31539e-06	0.000160909	0.000118255	Gigyf2/Dhx9/Rc3h1/Hnrnpu/Cirbp/Tbrg4/Npm1/Larp1/Fxr2/Ybx2/Smg6/Axin2/Rock2/Hnrnpa0/Apex1/Parn/Khsrp/Zfp36l2/Rock1/Scgb1a1/Vim/E2f1/Thrap3/Pum1/Ythdf2/Hnrnpr/Tardbp/Cnot6l/Hnrnpd/Samd4b/Pcid2/Naf1/Upf1/Fto/Syncrip	35
GO:0043547	positive regulation of GTPase activity	59/3641	217/23210	9.89521e-06	0.000170439	0.000125258	Srgap2/Lims1/Tbc1d15/Tbc1d10a/Rapgef6/Ndel1/Dvl2/Tax1bp3/Sgsm2/Crk/Nf1/Sipa1l1/Eif5/Rasa1/Dock9/Asap1/Rangap1/Tbc1d22a/Rapgef3/Crkl/Gsk3b/Snx9/Tbc1d22b/Tbc1d5/Vav1/Ralbp1/Lars/Tbc1d10c/Rasgrp2/Usp6nl/Rsu1/Tsc1/Dennd1a/Ralgapa2/Tbc1d20/Ralgapb/Prex1/Gnas/Ect2/Pip5k1a/Asap3/Agrn/Tbc1d14/Tbc1d1/Coro1c/Ezh2/Arhgap35/Akt2/Mex3b/Picalm/Rhog/Tbc1d10b/Evi5l/Myo9b/Elmod2/Pin1/Thy1/Myo9a/Map2k1	59
GO:0035601	protein deacylation	34/3641	103/23210	9.95866e-06	0.000170563	0.000125349	Per2/Hdac4/Elk4/Abhd17a/Baz2a/Srebf1/Per1/Phb/Hdac5/Brms1l/Jdp2/Nipbl/Ep300/Hdac7/Dyrk1a/BC004004/Akap8/Mta3/Abhd17b/Abhd12/Mier1/Hdac1/Ctbp1/Suds3/Kdm5a/Tgfb1/Sirt2/Sphk2/Abhd17c/Abhd13/Nek3/Ing2/Sin3b/Sin3a	34
GO:0098732	macromolecule deacylation	34/3641	103/23210	9.95866e-06	0.000170563	0.000125349	Per2/Hdac4/Elk4/Abhd17a/Baz2a/Srebf1/Per1/Phb/Hdac5/Brms1l/Jdp2/Nipbl/Ep300/Hdac7/Dyrk1a/BC004004/Akap8/Mta3/Abhd17b/Abhd12/Mier1/Hdac1/Ctbp1/Suds3/Kdm5a/Tgfb1/Sirt2/Sphk2/Abhd17c/Abhd13/Nek3/Ing2/Sin3b/Sin3a	34
GO:0016574	histone ubiquitination	20/3641	47/23210	1.01007e-05	0.000172508	0.000126779	Rnf2/Ube2n/Usp22/Suz12/Trim37/Atxn7l3/Cbx8/Ube2e1/Ubr5/Rnf8/Uhrf1/Kdm2a/Pcgf5/Cdk9/Ddb2/Rag1/Kdm1a/Pcgf3/Paf1/Rnf40	20
GO:2000573	positive regulation of DNA biosynthetic process	27/3641	74/23210	1.01954e-05	0.000173282	0.000127348	Cct2/Ptges3/Npm1/Arrb2/Hsp90aa1/Hmbox1/Cct5/Dscc1/Myc/Parn/Gsk3b/Cct8/Tcp1/Chtf18/Ddx39b/Hsp90ab1/Camk2d/Hnrnpd/Cct6a/Pot1a/Pnkp/Mapk3/Tnks/Naf1/Atm/Atr/Ctnnb1	27
GO:1901796	regulation of signal transduction by p53 class mediator	26/3641	70/23210	1.02032e-05	0.000173282	0.000127348	Rpf2/Mdm2/Npm1/Rffl/Cdk5rap3/Rpl23/Hexim1/Ddx5/Eef1e1/Pak1ip1/Hnrnpk/Rrm2b/Bop1/Zfp385a/Senp2/Dyrk1a/Sh3glb1/Kdm1a/Chd5/Rnf34/Trim24/Nop2/Hipk4/Atm/Atr/Cep63	26
GO:0010212	response to ionizing radiation	39/3641	125/23210	1.05492e-05	0.000178659	0.000131299	Nabp1/Nhej1/Nucks1/Trp53bp2/Ints7/Stk11/Mdm2/Nabp2/Fignl1/Brca1/Grb2/Nipbl/Myc/Hsf1/Sod2/Mapk14/Rnf8/Msh2/Egr1/Rad9a/Men1/Swi5/Tnks1bp1/Ect2/Clk2/Kdm1a/Rnf4/Chek2/Rad9b/Bbc3/Aen/Lig4/Wrn/Nek1/Babam1/Usp28/Atm/Atr/Topbp1	39
GO:0031330	negative regulation of cellular catabolic process	63/3641	237/23210	1.10557e-05	0.000186716	0.00013722	Pdcl3/Yod1/Uchl5/Dhx9/Hnrnpu/Psen2/Tnfaip3/Cirbp/Rnf41/Larp1/Ybx2/Phf23/Tob1/Cdk5rap3/Rpl23/Stat3/Axin2/Usp36/Nampt/Scfd1/Psen1/Hnrnpa0/Fhit/Ubac2/Laptm4b/Pabpc1/Ptk2/Senp1/Parn/Eif4g1/Usp25/Hsp90ab1/Fez2/Npc1/Lars/Sufu/Tsc1/Golga2/Dab2ip/Bmf/Ddrgk1/Csnk2a1/E2f1/Chmp4b/Lrig2/Thrap3/Tardbp/Park7/Cptp/Atraid/Tbc1d14/Hnrnpd/Acacb/Foxk1/Htra2/Atg7/Sirt2/Naf1/Gipc1/Fam192a/Anxa2/Syncrip/Smarcc1	63
GO:0048511	rhythmic process	74/3641	291/23210	1.109e-05	0.000186773	0.000137263	Ncoa2/Creb1/Per2/Dhx9/Hnrnpu/Dtl/Foxo3/Sgpl1/Cdk1/Cry1/Mapk9/Gdf9/Rai1/Srebf1/Per1/Hes7/Arrb2/Mybbp1a/Nr1d1/Ddx5/Aanat/Rock2/Nampt/Nr1d2/Mapk8/Fbxl3/Klf10/Ep300/Tef/Ppara/Gsk3b/Runx1/Dyrk1a/Nfya/Egr1/Ppp1ca/Kdm2a/Rbm4b/Pten/Btrc/Suv39h2/Setx/Ass1/Cry2/Ahcy/Top1/Adrm1/Siah2/Fbxw7/Thrap3/Hdac1/Id3/Tardbp/Per3/Cdk5/Ppp1cb/Hnrnpd/Ppp1cc/Ezh2/Gfpt1/Bhlhe40/Atg7/Kdm5a/Bhlhe41/Relb/Atf5/Dbp/Cul4a/Crtc1/…	74
GO:0051783	regulation of nuclear division	54/3641	194/23210	1.11414e-05	0.00018712	0.000137517	Tpr/Hnrnpu/Fbxo5/Fzr1/Osm/Spdl1/Tom1l2/Nfe2l1/Tubg1/Cdc27/Birc5/Gen1/Trip13/Ccnb1/Rb1/Rgcc/Bora/Nipbl/Ranbp1/Rps6ka2/Prdm9/Cul7/Smc5/Kif20b/Smc3/Anapc1/Chmp4b/Chmp5/Cdc26/Cdk5rap2/Cep85/Ywhah/Fgfr3/Anapc4/Cit/Anapc5/Chmp2a/Tgfb1/Sirt2/Nup62/Anapc15/Sh2b1/Mki67/Insr/Pcid2/Tnks/Calr/Smpd3/Chmp1a/Ccsap/Zw10/Atm/Phip/Stag1	54
GO:0051186	cofactor metabolic process	92/3641	382/23210	1.13119e-05	0.000189458	0.000139236	Coq10b/Idh1/Atic/Mpc2/Mthfd1l/Fyn/Snx3/Gstt2/Pdxk/Gpx4/Gamt/Cs/Ogdh/Pank3/Gpx3/Pemt/Pipox/Nfe2l1/Acly/Stat3/Slc25a39/Dcakd/Fasn/Nampt/Nubpl/Mthfd1/Mtrr/Dhfr/Hmgcr/Gch1/Nadk2/Slc11a2/Hmox2/Nubp1/Mpv17l/Sod1/Gart/Sod2/Zfp13/Nubp2/Haao/Acaa2/Mms19/Cox15/Gsto2/Noxa1/Pdk1/Nfe2l2/Pdhx/Ciao1/Pank2/Ahcy/Acss2/Ggt7/Gss/Nfs1/Acot8/Mgst2/Gclm/Prdx1/Urod/Mthfr/Park7/Acot7/Icmt/Nadk/Crot/Qdpr/Hscb/Acacb/Ncf1/…	92
GO:0071826	ribonucleoprotein complex subunit organization	52/3641	185/23210	1.19174e-05	0.00019905	0.000146284	Sf3b1/Dhx9/Rpf2/Snrpd3/Ptges3/Rpl23a/Srsf1/Dhx8/Gemin2/Hsp90aa1/Eif5/Bop1/Scaf11/Eif4b/Rps2/Rps10/Srpk1/Lsm2/Ddx39b/Hsp90ab1/Snrpd1/Cpsf7/Prpf19/Eif3a/Celf2/Setx/Clp1/Eif2s2/Srsf6/Zfand1/Ddx20/Srsf12/Ncbp1/Psip1/Ago1/Srsf10/Tfip11/Denr/Luc7l2/Nop2/Strap/Snrpd2/Rps19/Pih1d1/Xab2/Naf1/Lsm4/Ddx28/Prmt7/Atm/Atr/Eif2s3x	52
GO:0050732	negative regulation of peptidyl-tyrosine phosphorylation	22/3641	55/23210	1.22934e-05	0.000204767	0.000150486	Fam72a/Psen2/Irf1/Suz12/Ggnbp2/Socs3/Psen1/Prkcd/Socs4/Dmtn/Pibf1/Socs1/Parp14/Cblb/Socs5/Ptpn2/Errfi1/Sh2b3/Cadm4/Mvp/Inpp5f/Thy1	22
GO:0032785	negative regulation of DNA-templated transcription, elongation	10/3641	15/23210	1.24795e-05	0.000207297	0.000152345	Hnrnpu/Supt4a/Recql5/Eapp/Axin1/Rnf8/Nelfe/Nelfb/Nelfcd/Ezh2	10
GO:0010950	positive regulation of endopeptidase activity	45/3641	153/23210	1.28699e-05	0.000212694	0.000156312	Hspd1/Casp8/Fyn/Apaf1/Tbc1d10a/Mapk9/Ppp2ca/Stat3/Psme3/Rock2/Lgmn/Pdcd6/Psme2/Myc/Hsf1/Gramd4/Senp1/Slc11a2/Tfap4/Ift57/Mtch1/Malt1/Men1/Bad/Mtch2/Bcl10/Ripk2/Casp8ap2/Mul1/Casp9/Diablo/Nod1/Htra2/Arl6ip5/Bid/Bbc3/Pdcd5/Picalm/Rps3/Ctsd/Ndufa13/Smad3/Rhoa/Cck/Aifm1	45
GO:1901992	positive regulation of mitotic cell cycle phase transition	29/3641	83/23210	1.28746e-05	0.000212694	0.000156312	Dtl/Fbxo5/Cdk1/Mdm2/Cdk4/Rad51c/Birc5/Adam17/Hspa2/Ccnb1/Ube2e2/Apex1/Rb1/Rgcc/Eif4g1/Mta3/Lmnb1/Plrg1/Camk2d/Larp7/Lsm10/Dbf4/Anapc4/Anapc5/Mepce/Tgfb1/Ccne1/Cul4a/Sin3a	29
GO:0031124	mRNA 3'-end processing	23/3641	59/23210	1.30003e-05	0.000214186	0.000157409	Papolg/Ccnb1/Zc3h3/Hsf1/Cpsf1/Ccnt1/Scaf8/Nelfe/Rprd1a/Pabpc2/Cpsf7/Cdk9/Clp1/Ncbp1/Ssu72/Slbp/Cpsf4/Sympk/Paf1/Zfp473/Pcf11/Rnf40/Cstf2	23
GO:1902117	positive regulation of organelle assembly	28/3641	79/23210	1.32769e-05	0.000218152	0.000160323	Arpc2/Ralb/Mapk9/Pip4k2b/Sept9/Mapk8/Cenpj/Asap1/Ep300/Cep120/Ttbk2/Plk4/Gpsm2/Sh3glb1/Crocc/Htt/Stx18/Tapt1/G3bp2/Cnot6l/Ulk1/Dynll1/Pan3/Arhgap35/Nup62/Cep295/Sept7/Rhoa	28
GO:1990778	protein localization to cell periphery	85/3641	348/23210	1.36928e-05	0.000224377	0.000164898	Actr3/Vamp4/Cnst/Cnih3/Ppp2r5a/Gopc/Ank3/Bsg/Sqstm1/Rapgef6/Snap47/Tmem88/Rabep1/Inpp5k/Rab34/Ift20/Cltc/Ppp1r9b/Slc9a3r1/Rab10/Rock2/Sec23a/Arf6/Mpp5/Ptch1/Tspan14/Lgals3/Gga1/Nubp1/Ap2m1/Dlg1/Gsk3b/Ezr/Pdpk1/Flot1/Myl12a/Rhoq/Rock1/Camk2a/Pacs1/Sorbs1/Arl3/Stxbp1/Csnk2a1/Prkci/Pip5k1a/Pdzk1/Gpsm2/Camk2d/Dennd4c/Tmem59/Ephb2/Vamp3/Rer1/Cdk5/Wdr19/Rilpl2/Actb/Rac1/C2cd5/Tgfb1/Sptbn4/Akt2/Cib1/Mex…	85
GO:0072593	reactive oxygen species metabolic process	73/3641	288/23210	1.4274e-05	0.000233271	0.000171434	Hspd1/Hdac4/Fyn/Sesn1/Foxo3/Atg5/Ddit4/Itgb2/Gls2/Rnf41/Mapk9/Vdac1/Gpx3/Eif5a/Aatf/Atp5g1/Stat3/Brca1/Grb2/Rock2/Hbp1/Hif1a/Hsp90aa1/Fancc/Dhfr/Arf4/Prkcd/Gch1/Mpv17l/Sod1/Sod2/Zfp13/Mapk14/Khsrp/Vav1/Gbf1/Noxa1/Ass1/Nfe2l2/Romo1/Prex1/Foxo1/Shc1/Map3k7/Prdx1/Sesn2/Park7/Dynll1/Ncf1/Por/Rac1/Tgfb1/Akt2/Sirt2/Sphk2/Itgam/Bnip3/Insr/Clcn3/Ndufa13/Prdx2/Smpd3/Birc2/Dnm2/Smad3/Eef1a1/Cyb5r4/Tusc2/Gn…	73
GO:0051972	regulation of telomerase activity	20/3641	48/23210	1.47714e-05	0.00024075	0.000176931	Cct2/Ptges3/Hsp90aa1/Parp4/Hmbox1/Myc/Mcrs1/Parn/Tcp1/Hsp90ab1/Pot1b/Men1/Hnrnpd/Pot1a/Pnkp/Mapk3/Tnks/Naf1/Parp3/Ctnnb1	20
GO:0048025	negative regulation of mRNA splicing, via spliceosome	13/3641	24/23210	1.53268e-05	0.000249132	0.000183091	Npm1/Hnrnpk/Acin1/Dyrk1a/Srsf7/Srsf6/Ptbp3/Srsf4/Srsf10/Srsf9/U2af2/Hnrnpl/Rbm42	13
GO:0001838	embryonic epithelial tube formation	45/3641	154/23210	1.54505e-05	0.000250471	0.000184075	Casp8/Abl2/Mthfd1l/Ipmk/Apaf1/Hand1/Dvl2/Rara/Rock2/Hif1a/Mthfd1/Sox4/Ptch1/Stk3/Nup50/Celsr1/Prickle1/Rarg/Ift57/Kdm2a/Cfl1/Kif20b/Sufu/Tsc1/Abl1/Zeb2/Ift52/Stk4/Lmo4/Hs2st1/Bcl10/Map3k7/Stil/Arid1a/Mthfr/Dvl1/Glmn/Tctn1/Brpf1/Cecr2/Arhgap35/Tgfb1/Casp3/Gatad2a/Ctnnb1	45
GO:0014897	striated muscle hypertrophy	34/3641	105/23210	1.58315e-05	0.000255963	0.000188111	Rgs2/Parp1/Camta2/Akap1/Prkca/Rock2/Jarid2/Parp2/Col14a1/Ptk2/Ep300/Ppara/Twf1/Gsk3b/Ddx39b/Trip10/Rock1/Nr3c1/Smad4/Cdk9/Foxo1/Fdps/Camk2d/Ppp3ca/Ece1/Errfi1/Ezh2/Gsk3a/Akap13/Inpp5f/Glrx3/Nfatc3/Pin1/Smad3	34
GO:0072659	protein localization to plasma membrane	71/3641	279/23210	1.61002e-05	0.000259615	0.000190795	Actr3/Vamp4/Cnst/Ppp2r5a/Gopc/Ank3/Bsg/Sqstm1/Rapgef6/Tmem88/Inpp5k/Rab34/Ift20/Cltc/Ppp1r9b/Slc9a3r1/Rab10/Rock2/Sec23a/Arf6/Mpp5/Ptch1/Tspan14/Lgals3/Gga1/Ap2m1/Dlg1/Ezr/Pdpk1/Flot1/Myl12a/Rhoq/Rock1/Camk2a/Pacs1/Sorbs1/Stxbp1/Csnk2a1/Prkci/Pip5k1a/Pdzk1/Camk2d/Dennd4c/Tmem59/Ephb2/Vamp3/Rer1/Cdk5/Rilpl2/Actb/Rac1/C2cd5/Tgfb1/Sptbn4/Akt2/Cib1/Picalm/Pgap2/Rhog/Stx4a/Ppfia1/Rab3a/Pik3r2/Rab8a/Bb…	71
GO:0048638	regulation of developmental growth	95/3641	401/23210	1.66349e-05	0.000267526	0.000196609	Creb1/Actr3/Rgs2/Sgpl1/Cdk1/Gamt/Dusp6/Cdk4/Naca/Dbnl/Rai1/Ndel1/Atp5g1/Stat3/Eif2b2/Lgmn/Jarid2/Hnrnpk/Ptch1/Ccnb1/Myoz1/Colq/Parp2/Dpysl2/Nipbl/Stk3/Col14a1/Ptk2/Hsf1/Ep300/Ppara/Dlg1/Gsk3b/Sod1/Ezr/Ppard/Mapk14/Pim1/Daxx/Ddx39b/Ptprs/Trip10/Nr3c1/Adrb2/Afg3l2/Cfl1/Men1/Pten/Tnks2/Abl1/Mbd5/Rag2/Stk4/Adnp/Gnas/Pik3ca/Serp1/Fdps/Sh3glb1/Chd7/Tgfbr1/Mul1/Agrn/Cdk5/Fgfr3/Rbpj/Rufy3/Ulk1/Acacb/Limk…	95
GO:2000045	regulation of G1/S transition of mitotic cell cycle	36/3641	114/23210	1.68723e-05	0.000270626	0.000198887	Ctdsp1/Gigyf2/Kif14/Tcf3/Tjp3/E2f7/Mdm2/Ctdsp2/Psme3/Adam17/Sox4/Ube2e2/Ecd/Apex1/Psme2/Rb1/Rgcc/Eif4g1/Senp2/Pkd1/Cdk2ap2/Pten/E2f1/Rbl1/Plrg1/Larp7/Lsm10/Dbf4/Mepce/Casp2/Ezh2/Bid/Ccne1/Cul4a/Fbxo31/Sept7	36
GO:0015980	energy derivation by oxidation of organic compounds	66/3641	255/23210	1.76652e-05	0.000282596	0.000207684	Sdhaf4/Coq10b/Idh1/Per2/Cox20/Mtfr2/Cdk1/Cisd1/Atp5d/Ndufa12/Ptges3/Cs/Bloc1s1/Uqcr10/Ogdh/Tbrg4/Ugp2/Uqcrq/Mybbp1a/Inpp5k/Nr1d1/Hif1a/Ndufs6/Ccnb1/Slc1a3/Myc/Pfkm/Ppp1r2/Gsk3b/Gbe1/Sod2/Ndufv3/Ndufa7/Slc25a23/Ndufv2/Ndufv1/Ppp1ca/Sdhaf2/Sorbs1/Slc25a25/Mtch2/Pank2/Cox4i2/Gnas/Pik3ca/Agl/Aco1/Ndufb6/Stk40/Mtfr1l/Sdhb/Park7/Khk/Ppp1cb/Mdh2/Gfpt1/Bid/Gsk3a/Akt2/Bnip3/Insr/Irs2/Ppp1r3b/Nfatc3/Cbfa2t…	66
GO:0016575	histone deacetylation	26/3641	72/23210	1.82794e-05	0.00029149	0.00021422	Per2/Hdac4/Elk4/Baz2a/Srebf1/Per1/Phb/Hdac5/Brms1l/Jdp2/Nipbl/Hdac7/BC004004/Akap8/Mta3/Mier1/Hdac1/Ctbp1/Suds3/Kdm5a/Tgfb1/Sirt2/Sphk2/Ing2/Sin3b/Sin3a	26
GO:0000086	G2/M transition of mitotic cell cycle	35/3641	110/23210	1.83173e-05	0.00029149	0.00021422	Kif14/Cenpf/Dtl/Fbxo5/Cdk1/Cdk4/Cdk2/Ppm1d/Rad51c/Cdk5rap3/Brca1/Birc5/Hspa2/Ccnb1/Rnaseh2b/Bach1/Donson/Mta3/Ccny/Lmnb1/Mastl/Camk2d/Nbn/Syf2/Miip/Rint1/Chek2/Cit/Taok3/Fbxl18/Taok2/Vps4a/Atm/Sin3a/Topbp1	35
GO:0009411	response to UV	41/3641	137/23210	1.94537e-05	0.000308764	0.000226915	Zranb3/Parp1/Sde2/Dtl/Ptprk/Stk11/Cirbp/Npm1/Mapk9/Polk/Mapk8/Ep300/Hmgn1/Polh/Msh2/Msh6/Poli/Rela/Men1/Ddb2/Eif2ak4/Bmf/Fbxw7/Trp53inp1/Kdm1a/Casp9/Sdf4/Agap3/Uvssa/Xpc/Pold1/Pold3/Wrn/Casp3/Primpol/Tmem161a/Sprtn/Ei24/Usp28/Tipin/Atr	41
GO:0043433	negative regulation of DNA-binding transcription factor activity	46/3641	160/23210	1.97856e-05	0.000313212	0.000230184	Hdac4/Rnf2/Tnfaip3/Pias4/Ddit3/Peli1/Hand1/Arrb2/Trim37/Spop/Cdk5rap3/Thra/Trib2/Siva1/Ptch1/Commd6/Otulin/Trib1/Foxh1/Lrrc14/Glis2/Pkd1/Pim1/Pias2/Men1/Sufu/Taf3/Dab2ip/Eif2ak4/Chp1/Creb3/Faf1/Id3/Kdm1a/Gfi1/Ezh2/Tax1bp1/Bhlhe40/Map3k10/Nfkbib/Tbx6/Sigirr/Kat6a/Nwd1/Prdx2/Rlim	46
GO:0030521	androgen receptor signaling pathway	17/3641	38/23210	2.10022e-05	0.000331302	0.000243479	Rwdd1/Zbtb7a/Arrb2/Phb/Ddx5/Foxh1/Ep300/Daxx/Safb2/Pias2/Dnaja1/Hdac1/Arid1a/Park7/Kdm3a/Smarca4/Rhoa	17
GO:0007179	transforming growth factor beta receptor signaling pathway	47/3641	165/23210	2.10377e-05	0.000331302	0.000243479	Creb1/Parp1/Ptprk/Stk11/Zbtb7a/Usp15/Arrb2/Mtmr4/Smurf2/Adam17/Fos/Map3k1/Ptk2/Foxh1/Tab1/Ep300/Acvr1b/Pdpk1/Stub1/Axin1/Hsp90ab1/Twsg1/Smad4/Men1/Pmepa1/Veph1/Trim33/Map3k7/Tgfbr1/Jun/Rasl11b/Pxn/Smurf1/Strap/Tgfb1/Ltbp4/Adam9/Snx25/Ing2/Gipc1/Pin1/Dnm2/Skor1/Smad3/Smad6/Snx1/Usp9x	47
GO:0061912	selective autophagy	20/3641	49/23210	2.12937e-05	0.000334465	0.000245803	Atg16l1/Atg5/Rnf41/Sqstm1/Sptlc2/Lgals8/Atg14/Adrb2/Ripk2/Sesn2/Mfn2/Htt/Wdfy3/Ulk1/Wipi2/Smurf1/Nod1/Htra2/Mapk3/Vps13c	20
GO:0031123	RNA 3'-end processing	33/3641	102/23210	2.13898e-05	0.000335107	0.000246275	Ints7/Papolg/Ccnb1/Ints6/Zc3h3/Hsf1/Cpsf1/Ccnt1/Parn/Scaf8/Nelfe/Rprd1a/Pabpc2/Cpsf7/Cdk9/Clp1/Cstf3/Ncbp1/Toe1/Ssu72/Slbp/Ptcd1/Cpsf4/Sympk/Exosc5/Fbl/Paf1/Zfp473/Pcf11/Rnf40/Eri1/Usb1/Cstf2	33
GO:0043488	regulation of mRNA stability	32/3641	98/23210	2.29906e-05	0.000359257	0.000264024	Gigyf2/Dhx9/Rc3h1/Hnrnpu/Cirbp/Tbrg4/Npm1/Larp1/Fxr2/Ybx2/Axin2/Rock2/Hnrnpa0/Apex1/Khsrp/Zfp36l2/Rock1/Scgb1a1/Vim/E2f1/Thrap3/Pum1/Ythdf2/Hnrnpr/Tardbp/Cnot6l/Hnrnpd/Samd4b/Pcid2/Upf1/Fto/Syncrip	32
GO:0099173	postsynapse organization	53/3641	194/23210	2.36086e-05	0.000367967	0.000270424	Actr3/Abl2/Fyn/Srgn/Abhd17a/Dbnl/Actr2/Arf1/Nlgn2/Baiap2/Rock2/Arf6/Actn1/Sipa1l1/Lgmn/Hnrnpk/Arf4/Colq/Ndrg1/Arc/Crkl/Syngap1/Ptprs/Cript/Cfl1/Abhd17b/Pten/Sorbs1/Itpka/Lzts3/Chmp4b/Wasf2/Ephb2/Rer1/Dvl1/Agrn/Cdk5/Rheb/Rph3a/Cux2/Actb/Wasl/Arhgap33/Shank1/Lrrc4b/Abhd17c/Cttn/Insr/Sept7/Hspa8/Adam10/Sema3f/Nlgn3	53
GO:0046488	phosphatidylinositol metabolic process	39/3641	129/23210	2.37454e-05	0.00036915	0.000271294	Pikfyve/Inpp5d/Pign/Pigm/Bpnt1/Pip5k1c/Mtmr3/Inpp5k/Mtmr4/Pip4k2b/Pgap3/Socs3/Mtmr6/Gpaa1/Socs1/Pi4ka/Pigx/Pigp/Synj2/Lclat1/Pigf/Socs5/Impa2/Socs6/Plcb3/Pten/Pigt/Pik3ca/Pip5k1a/Pik3r3/Pigv/Pdgfa/Pgap2/Smg1/Inpp5f/Pik3r2/Vac14/Pigyl/Sacm1l	39
GO:0031060	regulation of histone methylation	26/3641	73/23210	2.41844e-05	0.000375013	0.000275603	Myb/Brca1/Asxl2/Jarid2/Nsd1/Iws1/Smad4/Men1/Phf19/Zfp335/Pygo2/Kdm4c/Kdm1a/Mthfr/Paxip1/Gfi1/Kdm3a/Paf1/Kmt2b/Pih1d1/Eed/Ctcf/Dnmt1/Kmt2a/Wdr61/Ctnnb1	26
GO:0006305	DNA alkylation	25/3641	69/23210	2.46339e-05	0.000380039	0.000279297	Prdm14/Parp1/Bend3/Baz2a/Ppm1d/Brca1/Kdm1b/Mtrr/Mphosph8/Myc/Gsk3b/N6amt1/Mis18a/Gnas/Pik3ca/Rlf/Ezh2/Atf7ip/Trim28/Gsk3a/Ctcf/Prmt7/Dnmt1/Smarca4/Kmt2a	25
GO:0006306	DNA methylation	25/3641	69/23210	2.46339e-05	0.000380039	0.000279297	Prdm14/Parp1/Bend3/Baz2a/Ppm1d/Brca1/Kdm1b/Mtrr/Mphosph8/Myc/Gsk3b/N6amt1/Mis18a/Gnas/Pik3ca/Rlf/Ezh2/Atf7ip/Trim28/Gsk3a/Ctcf/Prmt7/Dnmt1/Smarca4/Kmt2a	25
GO:0014896	muscle hypertrophy	34/3641	107/23210	2.47226e-05	0.00038038	0.000279547	Rgs2/Parp1/Camta2/Akap1/Prkca/Rock2/Jarid2/Parp2/Col14a1/Ptk2/Ep300/Ppara/Twf1/Gsk3b/Ddx39b/Trip10/Rock1/Nr3c1/Smad4/Cdk9/Foxo1/Fdps/Camk2d/Ppp3ca/Ece1/Errfi1/Ezh2/Gsk3a/Akap13/Inpp5f/Glrx3/Nfatc3/Pin1/Smad3	34
GO:0030866	cortical actin cytoskeleton organization	18/3641	42/23210	2.47815e-05	0.00038038	0.000279547	Llgl1/Fmnl1/Rock2/Arf6/Fmnl3/Racgap1/Dlg1/Ezr/Rhoq/Rock1/Ect2/Tln1/Cdk5/Coro1c/Cit/Wasl/Calr/Anln	18
GO:1904375	regulation of protein localization to cell periphery	40/3641	134/23210	2.60654e-05	0.000398879	0.000293142	Actr3/Vamp4/Cnst/Ppp2r5a/Gopc/Sqstm1/Cltc/Ppp1r9b/Arf6/Lgals3/Ap2m1/Dlg1/Gsk3b/Ezr/Pdpk1/Rhoq/Camk2a/Sorbs1/Csnk2a1/Prkci/Gpsm2/Camk2d/Tmem59/Ephb2/Rer1/Cdk5/Actb/Tgfb1/Cib1/Picalm/Rhog/Stx4a/Ppfia1/Pik3r2/Vps4a/Csk/Map2k1/Adam10/Dag1/Lztfl1	40
GO:0090407	organophosphate biosynthetic process	98/3641	421/23210	2.62098e-05	0.000398879	0.000293142	Plcl1/Idh1/Atic/Ppip5k2/Pign/Mpc2/Uck2/Pigm/Adss/Parp1/Ipmk/Pdxk/Atp5d/Pip5k1c/Atp5b/Dgka/Pank3/Guk1/Pemt/Prpsap2/Nme1/Atp5g1/Pgap3/Acly/Stat3/Dcakd/Plcd3/Nampt/Prps1l3/Mthfd1/Sptlc2/Ippk/Ptdss1/Serinc5/Samd8/Nadk2/Rrm2b/Myc/Gpaa1/Pla2g6/Adcy9/Pigx/Atp5j/Gart/Pigp/Ppard/Lclat1/Haao/Pigf/Chka/Pcx/Plcb3/Entpd1/Pdk1/Pdhx/Itpka/Pank2/Cds2/Acss2/Nfs1/Plcg1/Pigt/Pik3ca/Fdps/Pip5k1a/Papss1/Sh3glb1/Stoml…	98
GO:0006497	protein lipidation	30/3641	90/23210	2.62171e-05	0.000398879	0.000293142	Atg16l1/Pign/Pigm/Atg5/Abhd17a/Zdhhc17/Pgap3/Nmt1/Wipi1/Wdr45b/Atg10/Zdhhc20/Gpaa1/Pigx/Pigp/Pigf/Atg12/Abhd17b/Zdhhc16/Nmt2/Zdhhc12/Pigt/Gba/Pigv/Wipi2/Atg7/Abhd17c/Pgap2/Pigyl/Wdr45	30
GO:0016572	histone phosphorylation	16/3641	35/23210	2.63156e-05	0.000398879	0.000293142	Cdk2/Prkca/Rps6ka5/Vrk1/Ccnb1/Prkcd/Pim3/Akap8/Daxx/Cdk9/Cdk5/Baz1b/Hipk4/Mapk3/Atm/Nek11	16
GO:0051084	'de novo' posttranslational protein folding	16/3641	35/23210	2.63156e-05	0.000398879	0.000293142	Hspe1/Dnajb12/Cct2/Ptges3/Hspa2/St13/Hspa13/H2-DMa/Hspa14/Tor2a/Dnajb14/Sh3glb1/Dnajb4/Bag1/Dnajb1/Hspa8	16
GO:0009649	entrainment of circadian clock	13/3641	25/23210	2.73406e-05	0.000412353	0.000303045	Per2/Cry1/Per1/Fbxl3/Ppp1ca/Rbm4b/Cry2/Per3/Ppp1cb/Ppp1cc/Bhlhe40/Crtc1/Nr2f6	13
GO:0046426	negative regulation of receptor signaling pathway via JAK-STAT	13/3641	25/23210	2.73406e-05	0.000412353	0.000303045	Adipor1/Irf1/Suz12/Ggnbp2/Socs3/Hgs/Pibf1/Socs1/Parp14/Ptpn2/Sac3d1/Sh2b3/Inpp5f	13
GO:0035304	regulation of protein dephosphorylation	29/3641	86/23210	2.77825e-05	0.000417604	0.000306904	Slc39a10/Tiprl/Ppp2r5a/Ppp2ca/2810408A11Rik/Akap1/Ppp1r9b/Rock2/Prkcd/Ppp1r2/Hsp90ab1/Ppp2r5d/Rock1/Ppp6r3/Mastl/Tsc1/Cry2/Ywhab/Gba/Ppp1r8/Camta1/Htt/Styxl1/Ppp6r1/Sympk/Tgfb1/Vrk3/Pin1/Gnai2	29
GO:0032007	negative regulation of TOR signaling	19/3641	46/23210	2.78954e-05	0.000417604	0.000306904	Sesn1/Ddit4/Stk11/Nprl3/Fnip1/Hif1a/Pdcd6/Deptor/Gsk3b/Tsc1/Tmem127/Fnip2/Sesn2/Depdc5/Itfg2/Gsk3a/Sesn3/Sik2/Atm	19
GO:1990928	response to amino acid starvation	19/3641	46/23210	2.78954e-05	0.000417604	0.000306904	Sesn1/Nprl3/Larp1/Mapk8/Lars/Seh1l/Eif2ak4/Eif2a/Sh3glb1/Rragc/Sesn2/Depdc5/Ulk1/Mios/Itfg2/Hnrnpl/Mapk3/Wdr59/Sesn3	19
GO:0031345	negative regulation of cell projection organization	55/3641	205/23210	2.92338e-05	0.000435932	0.000320373	Trak2/Actr3/Katna1/Fyn/Rab3ip/Mdm2/Kremen1/Rap1gap2/Adam17/Arf6/Psen1/Mylip/Prkcd/Dleu2/Asap1/Ptk2/Lgals1/Gsk3b/Syngap1/Ptprs/Cfl1/Pten/Il15ra/Vim/Tsc1/Dync1i2/Snapin/Lrig2/Ppp3ca/Odf2l/Ephb2/Capzb/Cdk5/Ywhah/Rbpj/Rufy3/Gfi1/Ulk1/Cit/Dguok/Gsk3a/Cyth2/Sema4b/Cib1/Xylt1/Tbx6/Inpp5f/Dnm2/Carm1/Thy1/Sema7a/Sema3f/Rhoa/Map4/Nlgn3	55
GO:0090630	activation of GTPase activity	28/3641	82/23210	2.92634e-05	0.000435932	0.000320373	Tbc1d15/Tbc1d10a/Ndel1/Tax1bp3/Sgsm2/Crk/Sipa1l1/Eif5/Rasa1/Rangap1/Tbc1d22a/Crkl/Tbc1d22b/Tbc1d5/Tbc1d10c/Usp6nl/Tsc1/Ralgapa2/Ralgapb/Ect2/Pip5k1a/Tbc1d14/Tbc1d1/Coro1c/Akt2/Rhog/Tbc1d10b/Evi5l	28
GO:0046599	regulation of centriole replication	12/3641	22/23210	2.99664e-05	0.000444221	0.000326464	Mdm1/Npm1/Trim37/Cenpj/Cep120/Plk4/Cdk5rap2/Stil/Alms1/Chmp2a/Nup62/Cep295	12
GO:0046823	negative regulation of nucleocytoplasmic transport	12/3641	22/23210	2.99664e-05	0.000444221	0.000326464	Bard1/Tpr/Ppp2ca/Nf1/Akap1/Nup153/Rangap1/Chp1/Txn1/Park7/Cdk5/Ei24	12
GO:0030865	cortical cytoskeleton organization	20/3641	50/23210	3.02812e-05	0.000446703	0.000328289	Llgl1/Fmnl1/Rock2/Arf6/Actn1/Fmnl3/Racgap1/Dlg1/Ezr/Rhoq/Rock1/Ect2/Tln1/Cdk5/Coro1c/Cit/Wasl/Calr/Anln/Sept7	20
GO:0090329	regulation of DNA-dependent DNA replication	20/3641	50/23210	3.02812e-05	0.000446703	0.000328289	Zranb3/Fbxo5/E2f7/Cdk2/Npm1/Lig3/Msh3/Dscc1/Senp2/Donson/Chtf18/Msh6/Smc3/Fbxw7/Stoml2/Dbf4/Chek2/Atg7/E2f8/Tipin	20
GO:0010389	regulation of G2/M transition of mitotic cell cycle	27/3641	78/23210	3.06097e-05	0.000450325	0.00033095	Kif14/Cenpf/Dtl/Fbxo5/Cdk1/Cdk4/Cdk2/Rad51c/Cdk5rap3/Brca1/Hspa2/Ccnb1/Rnaseh2b/Donson/Mta3/Lmnb1/Camk2d/Nbn/Syf2/Miip/Rint1/Taok3/Taok2/Vps4a/Atm/Sin3a/Topbp1	27
GO:0048545	response to steroid hormone	57/3641	215/23210	3.06752e-05	0.000450325	0.00033095	Ncoa2/Idh1/Hnrnpu/Parp1/Rwdd1/Ddit4/Zbtb7a/Cry1/Ptges3/Per1/Arrb2/Phb/Brca1/Ddx5/Wbp2/Strn3/Ubr5/Foxh1/Ep300/Kmt2d/Tfap4/Ube2i/Crebrf/Daxx/Safb2/Safb/Zfp36l2/Npc1/Taf7/Nr3c1/Ppargc1b/Pias2/Rxra/Ass1/Cry2/Ddrgk1/Gba/Agl/Dnaja1/Hdac1/Arid1a/Casp9/Park7/Ywhah/Kdm3a/Tgfb1/Uri1/Akap13/Pagr1a/Adam9/Ufsp2/Calr/Carm1/Smarca4/Map2k1/Trip4/Rhoa	57
GO:2000104	negative regulation of DNA-dependent DNA replication	11/3641	19/23210	3.07881e-05	0.000450889	0.000331365	Zranb3/Fbxo5/Lig3/Msh3/Donson/Msh6/Smc3/Fbxw7/Chek2/Atg7/Tipin	11
GO:0007173	epidermal growth factor receptor signaling pathway	31/3641	95/23210	3.10896e-05	0.000454208	0.000333804	Abl2/Psen2/Rnf126/Rhbdf2/Adam17/Psen1/Arf4/Socs4/Fam83a/Ptk2/Cblb/Pdpk1/Socs5/Nrg2/Ptpn2/Afap1l2/Abl1/Dab2ip/Kif16b/Plcg1/Fbxw7/Shc1/Errfi1/Ptpn12/Ptpn11/Ncf1/Tgfb1/Shkbp1/Nup62/Iqgap1/Aplp2	31
GO:1901988	negative regulation of cell cycle phase transition	45/3641	158/23210	3.12729e-05	0.000455787	0.000334965	Ctdsp1/Gigyf2/Tpr/Dtl/Fbxo5/Cdk1/Fzr1/E2f7/Mdm2/Ctdsp2/Spdl1/Cdk5rap3/Brca1/Birc5/Gen1/Sox4/Trip13/Ccnb1/Rb1/Rgcc/Donson/Zfp36l2/Cdk2ap2/Men1/Pten/Rbl1/Nbn/Cdk5rap2/Syf2/Miip/Rint1/Taok3/Casp2/Ezh2/Atf5/Anapc15/Taok2/Pcid2/Babam1/Vps4a/Fbxo31/Sept7/Zw10/Atm/Topbp1	45
GO:1901983	regulation of protein acetylation	26/3641	74/23210	3.17618e-05	0.000461335	0.000339042	Atg5/Brca1/Wbp2/Rps6ka5/Sox4/Ep300/Rapgef3/Gsk3b/Iws1/Taf7/Smad4/Hdac1/Park7/Paxip1/Ctbp1/Tada2b/Setd5/Atg7/Tgfb1/Pih1d1/Sphk2/Mapk3/Ctcf/Cep295/Kmt2a/Sin3a	26
GO:0010613	positive regulation of cardiac muscle hypertrophy	17/3641	39/23210	3.18057e-05	0.000461335	0.000339042	Parp1/Prkca/Rock2/Parp2/Ptk2/Ep300/Twf1/Ddx39b/Trip10/Rock1/Nr3c1/Cdk9/Fdps/Camk2d/Ppp3ca/Ece1/Pin1	17
GO:0010591	regulation of lamellipodium assembly	15/3641	32/23210	3.25284e-05	0.000470691	0.000345918	Arpc2/Hdac4/Actr3/Hsp90aa1/Dmtn/Rac2/Twf1/Cfl1/Akirin1/Wasf2/Capzb/Rac1/Dnm2/Twf2/Atp7a	15
GO:0043966	histone H3 acetylation	23/3641	62/23210	3.33233e-05	0.000481045	0.000353527	Tcf3/Jade2/Per1/Brca1/Wbp2/Kat6b/Ep300/Brd1/Naa60/Brpf3/Smad4/Ldb1/Pole4/Brpf1/Pih1d1/Sphk2/Taf10/Kat6a/Taf5l/Smarca4/Kmt2a/Sin3a/Jade3	23
GO:0048588	developmental cell growth	66/3641	260/23210	3.4113e-05	0.000491276	0.000361046	Actr3/Rgs2/Wasf1/Stk11/Dbnl/Slit3/Jade2/Gdf9/Ndel1/Atp5g1/Eif2b2/Hsp90aa1/Nrn1/Hnrnpk/Vcl/Parp2/Dpysl2/Col14a1/Ep300/Ppara/Kmt2d/Rarg/Gsk3b/Ddx39b/Hsp90ab1/Ptprs/Trip10/Nr3c1/Mex3c/Abl1/Zeb2/Eif2ak4/Cpne1/Adnp/Fdps/Camk2d/Sh3glb1/Fubp1/Kdm1a/Mul1/Dvl1/Cdk5/Rufy3/Ulk1/Limk1/Smurf1/Gsk3a/Syt3/Akap13/Sema4b/Iqgap1/Picalm/Cttn/Unc13a/Ist1/Pin1/Dnm2/Sept7/Sin3a/Sema7a/Twf2/Sema3f/Arih2/Ctnnb1/Usp9x/Nl…	66
GO:1903321	negative regulation of protein modification by small protein conjugation or removal	28/3641	83/23210	3.76068e-05	0.000540308	0.000397081	Dnajb2/Per2/Psen2/Fbxo5/Tnfaip3/Fyn/Atg5/Hmg20b/Cry1/Arrb2/Rpl23/Psen1/Sox4/Ubr5/Senp2/Rela/Abl1/Chp1/Dnaja1/Park7/Cdk5/Limk1/U2af2/Rps3/Hmg20a/Gclc/Ctnnb1/Gnl3l	28
GO:2001056	positive regulation of cysteine-type endopeptidase activity	40/3641	136/23210	3.79304e-05	0.00054166	0.000398074	Hspd1/Casp8/Fyn/Apaf1/Tbc1d10a/Mapk9/Ppp2ca/Lgmn/Pdcd6/Myc/Hsf1/Gramd4/Senp1/Slc11a2/Tfap4/Ift57/Mtch1/Malt1/Men1/Bad/Mtch2/Bcl10/Ripk2/Casp8ap2/Mul1/Casp9/Diablo/Nod1/Htra2/Arl6ip5/Bid/Bbc3/Pdcd5/Rps3/Ctsd/Ndufa13/Smad3/Rhoa/Cck/Aifm1	40
GO:1903076	regulation of protein localization to plasma membrane	34/3641	109/23210	3.79555e-05	0.00054166	0.000398074	Actr3/Vamp4/Cnst/Ppp2r5a/Gopc/Sqstm1/Cltc/Ppp1r9b/Arf6/Lgals3/Ap2m1/Dlg1/Ezr/Pdpk1/Rhoq/Camk2a/Sorbs1/Csnk2a1/Prkci/Camk2d/Tmem59/Ephb2/Rer1/Cdk5/Actb/Tgfb1/Cib1/Picalm/Rhog/Stx4a/Ppfia1/Pik3r2/Vps4a/Csk	34
GO:0022618	ribonucleoprotein complex assembly	49/3641	178/23210	3.79689e-05	0.00054166	0.000398074	Sf3b1/Dhx9/Rpf2/Snrpd3/Ptges3/Rpl23a/Srsf1/Gemin2/Hsp90aa1/Eif5/Bop1/Scaf11/Eif4b/Rps2/Rps10/Srpk1/Lsm2/Ddx39b/Hsp90ab1/Snrpd1/Cpsf7/Prpf19/Eif3a/Celf2/Setx/Clp1/Eif2s2/Srsf6/Ddx20/Srsf12/Ncbp1/Psip1/Ago1/Srsf10/Denr/Luc7l2/Nop2/Strap/Snrpd2/Rps19/Pih1d1/Xab2/Naf1/Lsm4/Ddx28/Prmt7/Atm/Atr/Eif2s3x	49
GO:0034614	cellular response to reactive oxygen species	43/3641	150/23210	3.91392e-05	0.000557045	0.000409381	Parp1/Tnfaip3/Ptprk/Foxo3/Mapk9/Mapk7/Kdm6b/Crk/Fos/Fancc/Dhfr/Prkcd/Mapk8/Gch1/Apex1/Hsf1/Sod1/Sod2/Ppargc1b/Cfl1/Rela/Setx/Abl1/Nfe2l2/Romo1/Oser1/Ect2/Foxo1/Txn1/Jun/Prdx1/Park7/Agap3/Hnrnpd/Ncf1/Ezh2/Atg7/Rps3/Mapk3/Bnip3/Prdx2/Smpd3/Atp7a	43
GO:0034629	cellular protein-containing complex localization	14/3641	29/23210	3.94987e-05	0.000560844	0.000412173	Ralb/Cep72/Mzt1/Dlg1/Ezr/Seh1l/Ralgapa2/Ralgapb/Snapin/Klhl21/Ran/Mios/Wasl/Nup133	14
GO:0044272	sulfur compound biosynthetic process	27/3641	79/23210	3.96093e-05	0.000561101	0.000412362	Chpf/Mpc2/Xylt2/Acly/Mthfd1/Mtrr/Pdk1/Nfe2l2/Pdhx/Apip/Acss2/Ggt7/Gss/Mgst2/Gclm/Papss1/Slc35d1/Mthfr/Ugdh/Acacb/Tpk1/Xylt1/Acsl1/Gcdh/Mlycd/Gclc/Pdk3	27
GO:0006368	transcription elongation from RNA polymerase II promoter	19/3641	47/23210	3.99704e-05	0.000564896	0.000415151	Hnrnpu/Supt4a/Recql5/Eapp/Cdk13/Cbx7/Axin1/Rnf8/Nelfe/Nelfb/Cdk9/Nelfcd/Adrm1/Ezh2/Paf1/Pcid2/Ell/Wdr61/Map2k1	19
GO:1900182	positive regulation of protein localization to nucleus	26/3641	75/23210	4.14171e-05	0.000583982	0.000429177	Tpr/Parp1/Fyn/Cdk1/Stk11/Npm1/Cdk5rap3/Psen1/Prkcd/Ipo5/Ubr5/Mcrs1/Glis2/Parp9/Mapk14/Cd2ap/Trim8/Ect2/Sesn2/Tardbp/Park7/Ran/Trim28/Tgfb1/Pik3r2/Nutf2	26
GO:0006888	endoplasmic reticulum to Golgi vesicle-mediated transport	37/3641	123/23210	4.27769e-05	0.000600362	0.000441215	Arf1/Trappc1/Scfd1/Sec23a/Pdcd6/Rnf139/Arfgap3/Sec22a/Tfg/Lmf1/Vapa/Trappc8/Yipf5/Tmed7/Golga2/Tbc1d20/Ergic3/Vapb/Pef1/Rint1/Preb/Nrbp1/Htt/Stx18/Uso1/Sec31a/Erp29/Copg2/Copg1/Ergic2/Sec23ip/Ddhd2/Use1/Trappc2l/Hyou1/Zw10/Lman1l	37
GO:0042157	lipoprotein metabolic process	37/3641	123/23210	4.27769e-05	0.000600362	0.000441215	Atg16l1/Pign/Pigm/Atg5/Abhd17a/Zdhhc17/Pemt/Pgap3/Nmt1/Wipi1/Wdr45b/Atg10/Zdhhc20/Gpaa1/Ppara/Pigx/Pigp/Pigf/Atg12/Abhd17b/Zdhhc16/Nmt2/Zdhhc12/Abhd12/Pigt/Gba/Pigv/Wipi2/Atg7/Abhd17c/Pgap2/Ctsd/Abhd13/Ldlr/Pigyl/Atm/Wdr45	37
GO:0006900	vesicle budding from membrane	21/3641	55/23210	4.40814e-05	0.000617241	0.00045362	Snx3/Ap3d1/Arf1/Myo18a/Sec23a/Pdcd6/Arfgap3/Ap2m1/Vapa/Gbf1/Tbc1d20/Vapb/Prkci/Pef1/Preb/Sec31a/Wasl/Picalm/Vps4a/Dnm2/Anxa2	21
GO:0043462	regulation of ATPase activity	22/3641	59/23210	4.47855e-05	0.000625656	0.000459804	Dnajb2/Dhx9/Tor1aip1/Tor1aip2/Hnrnpu/Atp1b2/Myl4/Hspa2/Msh3/Tnnc1/Dnajb11/Msh2/Msh6/Adrb2/Tsc1/Cnn3/Tmem64/Dynll1/Pot1a/Napa/Dnajb1/Atp1b3	22
GO:1904893	negative regulation of receptor signaling pathway via STAT	13/3641	26/23210	4.68289e-05	0.000652697	0.000479677	Adipor1/Irf1/Suz12/Ggnbp2/Socs3/Hgs/Pibf1/Socs1/Parp14/Ptpn2/Sac3d1/Sh2b3/Inpp5f	13
GO:0043280	positive regulation of cysteine-type endopeptidase activity involved in apoptotic process	36/3641	119/23210	4.72432e-05	0.000655685	0.000481873	Hspd1/Casp8/Apaf1/Mapk9/Ppp2ca/Pdcd6/Myc/Hsf1/Gramd4/Senp1/Slc11a2/Tfap4/Ift57/Mtch1/Malt1/Men1/Bad/Mtch2/Bcl10/Casp8ap2/Mul1/Casp9/Diablo/Nod1/Htra2/Arl6ip5/Bid/Bbc3/Pdcd5/Rps3/Ctsd/Ndufa13/Smad3/Rhoa/Cck/Aifm1	36
GO:0014742	positive regulation of muscle hypertrophy	17/3641	40/23210	4.72595e-05	0.000655685	0.000481873	Parp1/Prkca/Rock2/Parp2/Ptk2/Ep300/Twf1/Ddx39b/Trip10/Rock1/Nr3c1/Cdk9/Fdps/Camk2d/Ppp3ca/Ece1/Pin1	17
GO:0031669	cellular response to nutrient levels	52/3641	194/23210	4.87976e-05	0.00067548	0.00049642	Ralb/Xpr1/Fyn/Sesn1/Atg5/Mtmr3/Cpeb4/Nprl3/Fnip1/Srebf1/Gabarap/Mybbp1a/Atp5g1/Wipi1/Wdr45b/Zfyve1/Mapk8/Atg14/Klf10/Comt/Eif4g1/Pim1/Lars/Seh1l/Tsc1/Nfe2l2/Eif2ak4/Bmf/Foxo1/Gba/Sh3glb1/Jun/Slc2a1/Rragc/Sesn2/Depdc5/Ulk1/Tbl2/Wipi2/Mios/Trim24/Atg7/Itfg2/Foxa3/Hnrnpl/Mapk3/Wrn/Wdr59/Sesn3/Sik2/Higd1a/Wdr45	52
GO:0019693	ribose phosphate metabolic process	81/3641	339/23210	4.91568e-05	0.000678902	0.000498935	Atic/Hdac4/Mpc2/Uck2/Adss/Parp1/Ddit4/Pfkl/Atp5d/Zbtb7a/Atp5b/Cs/Ogdh/Pank3/Hint1/Guk1/Prpsap2/Pipox/Nme1/Atp5g1/Acly/Stat3/Dcakd/Fasn/Prps1l3/Hif1a/Psen1/Nudt14/Hmgcr/Pde4d/Rnaseh2b/Myc/Gtpbp1/Pfkm/Adcy9/Atp5j/Gart/Rhoq/Acaa2/Bad/Entpd1/Pdk1/Mtch2/Pdhx/Itpa/Pank2/Acss2/Acot8/Papss1/Stoml2/Gale/Eno1b/Acot7/Crot/Khk/Nudt9/Atp5k/Acacb/Ran/Foxk1/Impdh1/Gimap7/Rpia/Tgfb1/Gpi1/Sphk2/Mcee/Hddc3/Far1/Ac…	81
GO:1903146	regulation of autophagy of mitochondrion	15/3641	33/23210	5.10055e-05	0.000702833	0.000516522	Rnf41/Vdac1/Srebf1/Hif1a/Fbxw7/Gba/Mul1/Mfn2/Htt/Smurf1/Htra2/Gsk3a/Bnip3/Cttn/Vps13c	15
GO:0072175	epithelial tube formation	45/3641	161/23210	5.17038e-05	0.00071084	0.000522407	Casp8/Abl2/Mthfd1l/Ipmk/Apaf1/Hand1/Dvl2/Rara/Rock2/Hif1a/Mthfd1/Sox4/Ptch1/Stk3/Nup50/Celsr1/Prickle1/Rarg/Ift57/Kdm2a/Cfl1/Kif20b/Sufu/Tsc1/Abl1/Zeb2/Ift52/Stk4/Lmo4/Hs2st1/Bcl10/Map3k7/Stil/Arid1a/Mthfr/Dvl1/Glmn/Tctn1/Brpf1/Cecr2/Arhgap35/Tgfb1/Casp3/Gatad2a/Ctnnb1	45
GO:0006753	nucleoside phosphate metabolic process	98/3641	428/23210	5.18873e-05	0.000711749	0.000523075	Atic/Hdac4/Mpc2/Uck2/Adss/Parp1/Ddit4/Pfkl/Atp5d/Zbtb7a/Atp5b/Cs/Ogdh/Pank3/Hint1/Guk1/Prpsap2/Pipox/Nme1/Atp5g1/Acly/Cnp/Stat3/Dcakd/Cant1/Fasn/Nampt/Prps1l3/Hif1a/Mthfd1/Psen1/Nudt14/Hmgcr/Pde4d/Fhit/Rnaseh2b/Nadk2/Rrm2b/Myc/Gtpbp1/Pfkm/Adcy9/Atp5j/Gart/Haao/Rhoq/Acaa2/Bad/Entpd1/Entpd7/Pdk1/Mtch2/Pdhx/Itpa/Pank2/Acss2/Acot8/Papss1/Stoml2/Gale/Eno1b/Park7/Acot7/Nadk/Crot/Khk/Dck/Nudt9/Atp5k/Aca…	98
GO:0051701	interaction with host	35/3641	115/23210	5.20907e-05	0.000712925	0.000523939	Snx3/Atg5/Tnip1/P4hb/Trim27/Ctsb/Myc/Lgals1/Tcp1/Ddx39b/Vapa/Npc1/Pcx/Bad/Trim8/Smc3/Rxra/Eif2ak4/Vps18/Chmp4b/Vapb/Trim59/Nbn/Eps15/Ulk1/Chmp3/Atg7/Trim28/Chmp2a/Tgfb1/Insr/Vps4a/Ist1/Smad3/Dag1	35
GO:0042921	glucocorticoid receptor signaling pathway	9/3641	14/23210	5.36011e-05	0.000728448	0.000535347	Ncoa2/Cry1/Ptges3/Per1/Phb/Nr3c1/Cry2/Arid1a/Ywhah	9
GO:0048308	organelle inheritance	9/3641	14/23210	5.36011e-05	0.000728448	0.000535347	Vcpip1/Cdk1/Map2k2/Vrk1/Ywhaz/Gbf1/Golga2/Mapk3/Map2k1	9
GO:0048313	Golgi inheritance	9/3641	14/23210	5.36011e-05	0.000728448	0.000535347	Vcpip1/Cdk1/Map2k2/Vrk1/Ywhaz/Gbf1/Golga2/Mapk3/Map2k1	9
GO:0010592	positive regulation of lamellipodium assembly	12/3641	23/23210	5.37055e-05	0.000728448	0.000535347	Arpc2/Hdac4/Actr3/Hsp90aa1/Rac2/Cfl1/Akirin1/Wasf2/Rac1/Dnm2/Twf2/Atp7a	12
GO:0032535	regulation of cellular component size	92/3641	397/23210	5.43059e-05	0.000734947	0.000540124	Arfgef1/Creb1/Arpc2/Actr3/Arpc5/Wasf1/Specc1l/Cdk4/Dbnl/Actr2/Npm1/Arf1/Ndel1/Rap1gap2/Atp5g1/Slc9a3r1/Grb2/Baiap2/Arhgap5/Arf6/Eif2b2/Hsp90aa1/Trim27/Slc12a7/Rasa1/Iqgap2/Map3k1/Prkcd/Dpysl2/Dmtn/Rictor/Deptor/Ep300/Wnt7b/Twf1/Ano6/Rapgef3/Ap2m1/Dlg1/Gsk3b/Snx9/Ezr/Kank3/Hsp90ab1/Rab5a/Ptprs/Lars/Cfl1/Pten/Add3/Tsc1/Sptan1/Abl1/Arpc5l/Slc12a6/Prex1/Adnp/Rab22a/Kdm1a/Capzb/Cdk5/Rufy3/Ulk1/Cit/Lim…	92
GO:0044262	cellular carbohydrate metabolic process	69/3641	279/23210	5.58499e-05	0.00075416	0.000554244	Ncoa2/Idh1/Mogat1/Per2/Hdac4/Ppip5k2/Adipor1/Ranbp2/Ddit4/Stk11/Midn/Cry1/Ptges3/Ugp2/B3gnt2/Inpp5k/Nfe2l1/Nr1d1/Stat3/Hif1a/Ippk/Ep300/Ppara/Pfkm/Ppp1r2/Gsk3b/Abhd10/Gbe1/Slc5a3/Synj2/Gnptg/Nr3c1/Impa2/Ptpn2/Ppp1ca/Bad/Pten/Sorbs1/Pdk1/Mtch2/Itpka/Sord/B4galt5/Foxo1/Clk2/Agl/Hs2st1/B4galt1/Fggy/Stk40/Sesn2/Extl1/Khk/Ppp1cb/Acacb/B3gnt4/Foxk1/Gfpt1/Gsk3a/Akt2/Inpp5a/Insr/Irs2/Ppp1r3b/Mlycd/Cbfa2t…	69
GO:0042177	negative regulation of protein catabolic process	38/3641	129/23210	5.63963e-05	0.000759847	0.000558423	Pdcl3/Yod1/Uchl5/Dedd/Psen2/Fyn/Snx3/Phb/Cdk5rap3/Rpl23/Psen1/Hmgcr/Fhit/Ubac2/Laptm4b/Azin1/Senp1/Usp25/Hsp90ab1/Smad4/Rela/Sufu/Dab2ip/Ddrgk1/Csnk2a1/Lrig2/Azin2/Park7/Cyp51/Atraid/Sirt2/Gipc1/Fam192a/Banp/Pin1/Smad3/Anxa2/Smarcc1	38
GO:0071901	negative regulation of protein serine/threonine kinase activity	34/3641	111/23210	5.73319e-05	0.000770103	0.00056596	Rgs2/Tnfaip3/Dusp6/Mapk7/Inca1/Inpp5k/Nf1/Cdk5rap3/Hexim1/Hexim2/Prkca/Prkar2b/Hmgcr/Prkcd/Rb1/Tfap4/Gsk3b/Fem1a/Spry4/Men1/Pten/Dusp5/Abl1/Dab2ip/Dusp2/Ptpn1/Gba/Dnaja1/Cdkn2c/Sh2b3/Prkar1b/Nup62/Casp3/Dusp7	34
GO:0045727	positive regulation of translation	36/3641	120/23210	5.74116e-05	0.000770103	0.00056596	Dhx9/Cirbp/Cdk4/Npm1/Jmjd4/Fxr2/Eif5a/Eif4a3/Larp4b/Sox4/Habp4/Eif3e/Mief1/Ep300/Eif2b5/Uqcc2/Ddx39b/Abcf1/Polr2g/Vim/Rxra/Nat10/Eif2ak4/Pcif1/Serp1/Rps3a1/Otud6b/Khdrbs1/Ythdf2/Hnrnpd/Hnrnpl/Mapk3/Upf3a/Mpv17l2/Nck1/Eif2s3x	36
GO:2001244	positive regulation of intrinsic apoptotic signaling pathway	24/3641	68/23210	5.80853e-05	0.00077742	0.000571337	Pias4/Ddit3/Sept4/Spop/Slc9a3r1/Sod1/Ralbp1/Ptpn2/Rad9a/Bad/Prkra/Mtch2/Plagl2/Serinc3/Fbxw7/Sh3glb1/Park7/Styxl1/Bid/Bbc3/Rps3/Siah1a/Ei24/Nck1	24
GO:0061614	pri-miRNA transcription by RNA polymerase II	20/3641	52/23210	5.89543e-05	0.000785583	0.000577336	Hdac4/Srebf1/Stat3/Ddx5/Hif1a/Fos/Ppara/Ppard/Nr3c1/Smad4/Rela/Tgfbr1/Jun/Tgfb1/Ctcf/Nfatc3/Smarca4/Ets1/Smad3/Smad6	20
GO:0072698	protein localization to microtubule cytoskeleton	20/3641	52/23210	5.89543e-05	0.000785583	0.000577336	Hnrnpu/Abhd17a/Cep83/Cep72/Pibf1/Ccdc14/Gsk3b/Cript/Abhd17b/Kif20b/Ttbk2/Stil/Dvl1/Htt/Nup62/Abhd17c/C2cd3/Mcph1/Hook3/Cep63	20
GO:0006474	N-terminal protein amino acid acetylation	10/3641	17/23210	5.96115e-05	0.000792597	0.000582492	Aanat/Sox4/Naa35/Naa30/Ep300/Naa60/Naa50/Naa40/Naa15/Naa25	10
GO:0071514	genetic imprinting	16/3641	37/23210	6.09836e-05	0.0008073	0.000593297	Brca1/Arid4a/Arid4b/Kdm1b/Gsk3b/Axin1/Pcgf5/a/Gnas/Pik3ca/Pcgf3/Trim28/Gsk3a/Eed/Ctcf/Prmt7	16
GO:1901998	toxin transport	16/3641	37/23210	6.09836e-05	0.0008073	0.000593297	Vamp4/Cct2/Scfd1/Mtmr12/Cct5/Gga1/Cct8/Tcp1/Dnaja1/Arid1a/Rab28/Cct6a/Antxr1/Bbc3/Bnip3/Trip4	16
GO:0006650	glycerophospholipid metabolic process	58/3641	225/23210	6.23427e-05	0.000823494	0.000605198	Pikfyve/Inpp5d/Pign/Pigm/Bpnt1/Pip5k1c/Dgka/Mtmr3/Pemt/Inpp5k/Mtmr4/Pip4k2b/Pgap3/Socs3/Pnpla8/Ptdss1/Serinc5/Abhd6/Abhd4/Mtmr6/Gpaa1/Pla2g6/Socs1/Pi4ka/Pigx/Pigp/Synj2/Lclat1/Pigf/Socs5/Impa2/Socs6/Chka/Plcb3/Pten/Gpcpd1/Abhd12/Serinc3/Pigt/Pik3ca/Pip5k1a/Sh3glb1/Stoml2/Pik3r3/Pigv/Napepld/Pdgfa/Etnk1/Pgap2/Far1/Smg1/Inpp5f/Ptdss2/Pik3r2/Vac14/Ldlr/Pigyl/Sacm1l	58
GO:0198738	cell-cell signaling by wnt	98/3641	430/23210	6.26777e-05	0.000826119	0.000607127	Tmem237/Fzd7/Fzd5/Tmem198/Abl2/Tnfaip3/Foxo3/Snx3/Stk11/Pias4/Tle6/Ddit3/Kremen1/Znrf3/Usp34/Tcf7/Tmem88/Ctdnep1/Dvl2/Tax1bp3/Ift20/Thra/Axin2/Slc9a3r1/Hbp1/Psen1/Ccdc88c/Sox4/Tmem170b/Grk6/Chd8/Mir15a/Otulin/Stk3/Ubr5/Myc/Wnt7b/Celsr1/Prickle1/Cela1/Senp2/Gsk3b/Pkd1/Axin1/Mapk14/Csnk2b/Rab5a/Strn/Ccny/Rnf138/Egr1/Csnk1a1/Mbd2/Mark2/Sdhaf2/Pten/Tnks2/Frat2/Btrc/Ldb1/Grk5/Nrarp/Abl1/Dab2ip/Zeb2/Cs…	98
GO:0051085	chaperone cofactor-dependent protein refolding	14/3641	30/23210	6.33869e-05	0.00083185	0.000611339	Hspe1/Dnajb12/Ptges3/Hspa2/St13/Hspa13/H2-DMa/Hspa14/Tor2a/Dnajb14/Dnajb4/Bag1/Dnajb1/Hspa8	14
GO:0051569	regulation of histone H3-K4 methylation	14/3641	30/23210	6.33869e-05	0.00083185	0.000611339	Myb/Brca1/Smad4/Zfp335/Pygo2/Kdm1a/Paxip1/Gfi1/Kmt2b/Pih1d1/Dnmt1/Kmt2a/Wdr61/Ctnnb1	14
GO:0050773	regulation of dendrite development	51/3641	191/23210	6.38719e-05	0.000836405	0.000614686	Actr3/Stk11/Dbnl/Actr2/Arf1/Nlgn2/Crk/Baiap2/Arf6/Sipa1l1/Psen1/Hnrnpk/Asap1/Arc/Crkl/Gsk3b/D16Ertd472e/Cul7/Ptprs/Nr3c1/Pias2/Cfl1/Pten/Dab2ip/Itpka/Lzts3/Prex1/Ppp3ca/Sh3glb1/Foxo6/Cdk5/Ywhah/Cit/Cux2/Sdk1/Rac1/Ezh2/Gsk3a/Numbl/Arhgap33/Shank1/Cyth2/Iqgap1/Crtc1/Fbxo31/Carm1/Parp6/Adam10/Mapk6/Rhoa/Nlgn3	51
GO:0033045	regulation of sister chromatid segregation	27/3641	81/23210	6.50765e-05	0.000850342	0.000624929	Tpr/Hnrnpu/Fbxo5/Spdl1/Cdc27/Axin2/Birc5/Gen1/Trip13/Ccnb1/Rb1/Nipbl/Recql4/Fen1/Smc5/Anapc1/Cdc26/Cdk5rap2/Anapc4/Cit/Anapc5/Anapc15/Pcid2/Tnks/Zw10/Atm/Ctnnb1	27
GO:0000302	response to reactive oxygen species	53/3641	201/23210	6.6707e-05	0.000869773	0.000639209	Parp1/Tnfaip3/Ptprk/Fyn/Sesn1/Foxo3/Mapk9/Mapk7/Kdm6b/Crk/Prkca/Fos/Fancc/Dhfr/Prkcd/Mapk8/Gch1/Apex1/Hsf1/Sod1/Sod2/Ppargc1b/Cfl1/Rela/Setx/Abl1/Nfe2l2/Romo1/Oser1/Ect2/Foxo1/Kpna4/Txn1/Jun/Prdx1/Sesn2/Park7/Agap3/Hnrnpd/Ncf1/Ezh2/Atg7/Rps3/Ucp2/Mapk3/Bnip3/Adam9/Casp3/Prdx2/Smpd3/Sesn3/Cyp11a1/Atp7a	53
GO:0031365	N-terminal protein amino acid modification	13/3641	27/23210	7.73577e-05	0.00100648	0.000739677	Metap2/Nmt1/Aanat/Sox4/Naa35/Naa30/Ep300/Naa60/Naa50/Naa40/Nmt2/Naa15/Naa25	13
GO:0006732	coenzyme metabolic process	54/3641	207/23210	7.80341e-05	0.00100719	0.000740199	Coq10b/Atic/Mpc2/Mthfd1l/Pdxk/Gamt/Cs/Ogdh/Pank3/Pemt/Pipox/Acly/Dcakd/Fasn/Nampt/Mthfd1/Mtrr/Dhfr/Hmgcr/Gch1/Nadk2/Gart/Haao/Acaa2/Gsto2/Pdk1/Pdhx/Pank2/Ahcy/Acss2/Nfs1/Acot8/Mthfr/Acot7/Nadk/Crot/Qdpr/Acacb/Ncf1/Ahcyl2/Tpk1/Mcee/Art2b/Far1/Acadsb/Nadsyn1/Acsl1/Gcdh/Mlycd/Mvd/Dnmt1/Pts/Gclc/Pdk3	54
GO:0071214	cellular response to abiotic stimulus	71/3641	292/23210	7.8074e-05	0.00100719	0.000740199	Nucks1/Rcsd1/Opn3/Parp1/Sde2/Ints7/Ptprk/Micu1/Stk11/Gna11/Mdm2/Fignl1/Npm1/Mapk9/Grb2/Habp4/Polk/Nipbl/Hsf1/Ep300/Mir148b/Gsk3b/Mapk14/Rab11b/Polh/Slc25a23/Egr1/Poli/Rad9a/Bad/Pten/Swi5/Mir5128/Tnks1bp1/Mtch2/Ddb2/Slc12a6/Eif2ak4/Bmf/Ect2/Fbxw7/Trp53inp1/Kdm1a/Casp9/Agap3/Rnf4/Lrrc8c/Chek2/Ptpn11/Rad9b/Actb/Rac1/Xpc/Bbc3/Relb/Akt2/Pold1/Pold3/Mcoln1/Lig4/Wrn/Casp3/Tmem161a/Ei24/Usp28/Atm/Myo6/At…	71
GO:0104004	cellular response to environmental stimulus	71/3641	292/23210	7.8074e-05	0.00100719	0.000740199	Nucks1/Rcsd1/Opn3/Parp1/Sde2/Ints7/Ptprk/Micu1/Stk11/Gna11/Mdm2/Fignl1/Npm1/Mapk9/Grb2/Habp4/Polk/Nipbl/Hsf1/Ep300/Mir148b/Gsk3b/Mapk14/Rab11b/Polh/Slc25a23/Egr1/Poli/Rad9a/Bad/Pten/Swi5/Mir5128/Tnks1bp1/Mtch2/Ddb2/Slc12a6/Eif2ak4/Bmf/Ect2/Fbxw7/Trp53inp1/Kdm1a/Casp9/Agap3/Rnf4/Lrrc8c/Chek2/Ptpn11/Rad9b/Actb/Rac1/Xpc/Bbc3/Relb/Akt2/Pold1/Pold3/Mcoln1/Lig4/Wrn/Casp3/Tmem161a/Ei24/Usp28/Atm/Myo6/At…	71
GO:1901976	regulation of cell cycle checkpoint	15/3641	34/23210	7.80767e-05	0.00100719	0.000740199	Tpr/Cry1/Gen1/Ccnb1/Rnaseh2b/Hsf1/Ddx39b/Ppp1r10/Cdk5rap2/Rint1/Chek2/Anapc15/Cul4a/Pcid2/Nek1	15
GO:0030032	lamellipodium assembly	23/3641	65/23210	7.85944e-05	0.00101171	0.000743524	Arpc2/Hdac4/Actr3/Srgap2/Hsp90aa1/Vcl/Dmtn/Rac2/Twf1/Cfl1/Ablim1/Vav2/Akirin1/Wasf2/Capzb/Ablim2/Pxn/Rac1/Sh2b1/Dnm2/Nck1/Twf2/Atp7a	23
GO:0030099	myeloid cell differentiation	92/3641	401/23210	8.01555e-05	0.00102963	0.000756687	Casp8/Creb1/Inpp5d/Twist2/Psen2/Lbr/Myb/Foxo3/Ostm1/Fstl3/Sbno2/Tcf3/Zbtb7a/Rnf41/Nf1/Nme1/Nfe2l1/Thra/Rara/Stat3/Prkca/Jmjd6/Fasn/Asxl2/Arid4a/Hif1a/Actn1/Psen1/Fos/Ncapg2/Dmtn/Rb1/Klf10/Trib1/Myc/Myh9/Ep300/Tob2/Senp1/Slc11a2/Acvr1b/Rarg/Zfp385a/Gsk3b/Gabpa/Runx1/Mapk14/Pknox1/Epas1/Ppargc1b/Ptpn2/Esrra/Ldb1/Abi1/Sp3/Fam210b/Gnas/Fbxw7/Notch2/Tmem64/Ptbp3/Jun/Wasf2/Kdm1a/Cdk6/Fgfr3/Rbpj/Ptpn11/…	92
GO:0070828	heterochromatin organization	20/3641	53/23210	8.08138e-05	0.00103542	0.000760942	Tpr/H3f3a/Bend3/Baz2a/Ubtf/H3f3b/Wdhd1/Mphosph8/Chrac1/Smchd1/Mbd2/Naa40/Znfx1/Hdac1/Mthfr/Atf7ip/Trim28/Smarca5/Dnmt1/Smarca4	20
GO:0010038	response to metal ion	66/3641	267/23210	8.12399e-05	0.00103542	0.000760942	Creb1/Slc41a1/Slc30a1/Ank3/Cdk4/Kcnmb1/Mapk9/Ppp2ca/Aanat/Fos/Lgmn/Pdcd6/Slc30a5/Tnnc1/Mapk8/Dmtn/Hsf1/Ep300/Slc11a2/Gsk3b/Sod1/Cuta/Itpr3/Daxx/Slc25a23/Haao/Npc1/Ppp1ca/Rasgrp2/Ass1/Sord/Slc30a4/Gss/Cpne1/Ect2/Syt11/Syt6/Ppp3ca/Cpne3/Aco1/Jun/Pef1/Slc30a2/Clic4/Park7/Khk/Htt/Hnrnpd/Sec31a/Ncf1/Alox5ap/Wnk1/Gsk3a/Syt3/Iqgap1/Stim1/Mapk3/Bnip3/Mcoln1/Atp7b/Adam9/Jund/Junb/Nfatc3/Smpd3/Atp7a	66
GO:0051851	modulation by host of symbiont process	21/3641	57/23210	8.12894e-05	0.00103542	0.000760942	Nucks1/Inpp5k/Sugt1/Ep300/Tfap4/Chd1/Vapa/Pcx/Cfl1/Smc3/Eif2ak4/Tbc1d20/Vapb/Jun/Hdac1/Tardbp/Napepld/Smarca4/Hspa8/Ppib/Anxa2	21
GO:0090307	mitotic spindle assembly	21/3641	57/23210	8.12894e-05	0.00103542	0.000760942	Tpr/Hnrnpu/Cltc/Kpnb1/Birc5/Mzt1/Pibf1/Racgap1/Kifc5b/Smc3/Golga2/Chmp4b/Mybl2/Chmp5/Chek2/Chmp2a/Bccip/Chmp1a/Ccsap/Stag1/Rhoa	21
GO:0042158	lipoprotein biosynthetic process	30/3641	95/23210	8.22547e-05	0.00104551	0.000768364	Atg16l1/Pign/Pigm/Atg5/Abhd17a/Zdhhc17/Pgap3/Nmt1/Wipi1/Wdr45b/Atg10/Zdhhc20/Gpaa1/Pigx/Pigp/Pigf/Atg12/Abhd17b/Zdhhc16/Nmt2/Zdhhc12/Pigt/Gba/Pigv/Wipi2/Atg7/Abhd17c/Pgap2/Pigyl/Wdr45	30
GO:0042752	regulation of circadian rhythm	36/3641	122/23210	8.39088e-05	0.00106431	0.000782175	Creb1/Per2/Cdk1/Cry1/Mapk9/Per1/Nr1d1/Rock2/Nr1d2/Mapk8/Fbxl3/Klf10/Ppara/Gsk3b/Ppp1ca/Kdm2a/Rbm4b/Btrc/Suv39h2/Cry2/Siah2/Fbxw7/Thrap3/Tardbp/Per3/Ppp1cb/Hnrnpd/Ppp1cc/Ezh2/Bhlhe40/Atg7/Crtc1/Nr2f6/Sin3a/Usp9x/Nono	36
GO:0016055	Wnt signaling pathway	97/3641	428/23210	8.50567e-05	0.00107662	0.000791221	Tmem237/Fzd7/Fzd5/Tmem198/Abl2/Tnfaip3/Foxo3/Snx3/Stk11/Pias4/Tle6/Ddit3/Kremen1/Znrf3/Usp34/Tcf7/Tmem88/Ctdnep1/Dvl2/Tax1bp3/Ift20/Thra/Axin2/Slc9a3r1/Hbp1/Psen1/Ccdc88c/Sox4/Tmem170b/Grk6/Chd8/Mir15a/Otulin/Stk3/Ubr5/Myc/Wnt7b/Celsr1/Prickle1/Cela1/Senp2/Gsk3b/Pkd1/Axin1/Mapk14/Csnk2b/Rab5a/Strn/Ccny/Rnf138/Egr1/Csnk1a1/Mbd2/Mark2/Sdhaf2/Pten/Tnks2/Frat2/Btrc/Ldb1/Grk5/Nrarp/Abl1/Dab2ip/Zeb2/Cs…	97
GO:0009117	nucleotide metabolic process	95/3641	418/23210	8.97021e-05	0.00113305	0.000832695	Atic/Hdac4/Mpc2/Uck2/Adss/Parp1/Ddit4/Pfkl/Atp5d/Zbtb7a/Atp5b/Cs/Ogdh/Pank3/Hint1/Guk1/Prpsap2/Pipox/Nme1/Atp5g1/Acly/Cnp/Stat3/Dcakd/Fasn/Nampt/Prps1l3/Hif1a/Mthfd1/Psen1/Hmgcr/Pde4d/Fhit/Rnaseh2b/Nadk2/Rrm2b/Myc/Gtpbp1/Pfkm/Adcy9/Atp5j/Gart/Haao/Rhoq/Acaa2/Bad/Entpd1/Pdk1/Mtch2/Pdhx/Itpa/Pank2/Acss2/Acot8/Papss1/Stoml2/Gale/Eno1b/Park7/Acot7/Nadk/Crot/Khk/Dck/Nudt9/Atp5k/Acacb/Ran/Ncf1/Foxk1/Im…	95
GO:0060236	regulation of mitotic spindle organization	16/3641	38/23210	9.0061e-05	0.00113522	0.000834289	Tpr/Hnrnpu/Cltc/Bora/Pkd1/Smc3/Chmp4b/Gpsm2/Chmp5/Dctn1/Chmp2a/Nup62/Chmp1a/Ccsap/Stag1/Parp3	16
GO:1901991	negative regulation of mitotic cell cycle phase transition	40/3641	141/23210	9.2028e-05	0.00115591	0.000849499	Ctdsp1/Gigyf2/Tpr/Fbxo5/Cdk1/E2f7/Mdm2/Ctdsp2/Spdl1/Cdk5rap3/Brca1/Birc5/Gen1/Sox4/Trip13/Ccnb1/Rb1/Rgcc/Donson/Zfp36l2/Cdk2ap2/Pten/Rbl1/Nbn/Cdk5rap2/Syf2/Miip/Rint1/Taok3/Casp2/Ezh2/Anapc15/Taok2/Pcid2/Vps4a/Fbxo31/Sept7/Zw10/Atm/Topbp1	40
GO:0009048	dosage compensation by inactivation of X chromosome	12/3641	24/23210	9.20842e-05	0.00115591	0.000849499	Prdm14/Hnrnpu/Eif1/Brca1/Cdyl/Smchd1/Pcgf5/Pcgf3/Upf1/Ctcf/Rbm15b/Rlim	12
GO:0032006	regulation of TOR signaling	31/3641	100/23210	9.30961e-05	0.0011662	0.00085706	Sesn1/Ddit4/Stk11/Nprl3/Fnip1/Hif1a/Pdcd6/Rictor/Deptor/Gsk3b/Lars/Seh1l/Tsc1/Tmem127/Fnip2/Gba/Lamtor3/Rragc/Sesn2/Rheb/Depdc5/Gna12/Mios/Itfg2/Gsk3a/Pih1d1/Lamtor1/Wdr59/Sesn3/Sik2/Atm	31
GO:0097327	response to antineoplastic agent	25/3641	74/23210	9.3539e-05	0.00116933	0.000859361	Arpc2/Hnrnpu/Ddit4/Cdk4/Nefh/Larp1/Brca1/Recql5/Dhfr/Hsf1/Ep300/Tfap4/Daxx/Egr1/Nr3c1/Gba/Slc31a1/Casp9/Cdk6/Rnf4/Hnrnpd/Tgfb1/Map4k1/Sphk2/Ctnnb1	25
GO:0060271	cilium assembly	72/3641	299/23210	9.66577e-05	0.00120583	0.000886186	Tmem237/Actr3/Ahi1/Atg5/Cep83/Poc1b/Rab3ip/Actr2/Cntrob/Nek8/Ift20/Sept9/2700049A03Rik/Ift43/Ptpdc1/Ccno/Cenpj/Pibf1/Asap1/Snap29/Cep19/Atg3/Ift57/Ift140/Rfx2/Cep120/Ehd1/Tmem138/Rfx3/Tctn3/Arl3/Ablim1/Odf2/Ttbk2/Ift52/Ift80/Odf2l/Ssx2ip/Kif24/Dnaic1/Stil/Crocc/Htt/Tapt1/Wdr19/Unc119b/Dynll1/Tctn1/Rilpl2/Dnaaf5/Dctn1/Alms1/Arhgap35/B9d2/Gfy/Ccdc114/C2cd3/Tmem80/Nek1/Rab8a/Rpgrip1l/Bbs2/Cfap20/Dna…	72
GO:0072521	purine-containing compound metabolic process	88/3641	382/23210	9.72197e-05	0.00121036	0.000889508	Atic/Hdac4/Mpc2/Adss/Parp1/Mthfd1l/Ddit4/Pfkl/Atp5d/Gamt/Zbtb7a/Atp5b/Cs/Ogdh/Pank3/Hint1/Guk1/Pemt/Prpsap2/Pipox/Nme1/Atp5g1/Acly/Stat3/Dcakd/Fasn/Prps1l3/Hif1a/Mthfd1/Psen1/Hmgcr/Pde4d/Fhit/Myc/Gtpbp1/Pfkm/Adcy9/Atp5j/Gart/Oard1/Rhoq/Acaa2/Bad/Entpd1/Pdk1/Mtch2/Pdhx/Itpa/Pank2/Ahcy/Acss2/Acot8/Papss1/Stoml2/Gale/Kdm1a/Eno1b/Acot7/Icmt/Crot/Khk/Nudt9/Atp5k/Acacb/Ran/Foxk1/Impdh1/Gimap7/Nt5c3/Dgu…	88
GO:0030308	negative regulation of cell growth	51/3641	194/23210	9.83643e-05	0.0012221	0.000898137	Dnajb2/Actr3/Adipor1/Rgs2/Sesn1/Stk11/Cirbp/Prdm4/Sertad2/Slit3/Gdf9/Ppp1r9b/Phb/Ppara/Acvr1b/Eaf2/Ppard/Ptprs/Smad4/Cfl1/Naif1/Dab2ip/Prdm11/Zmat3/Osgin2/Cdkn2c/P3h1/Sesn2/Mul1/Cdk5/Cgref1/Ulk1/Bbc3/Dact3/Gsk3a/Tgfb1/Sertad3/Sertad1/Sphk2/Sema4b/Cdkn2aip/Ndufa13/Osgin1/Smarca4/Ei24/Sema7a/Smad3/Sema3f/Tro/Tspyl2/Rbbp7	51
GO:0034198	cellular response to amino acid starvation	17/3641	42/23210	9.90473e-05	0.00122283	0.000898676	Sesn1/Nprl3/Mapk8/Lars/Seh1l/Eif2ak4/Sh3glb1/Rragc/Sesn2/Depdc5/Ulk1/Mios/Itfg2/Hnrnpl/Mapk3/Wdr59/Sesn3	17
GO:0090224	regulation of spindle organization	17/3641	42/23210	9.90473e-05	0.00122283	0.000898676	Tpr/Hnrnpu/Cltc/Bora/Pkd1/Smc3/Chmp4b/Gpsm2/Chmp5/Rnf4/Dctn1/Chmp2a/Nup62/Chmp1a/Ccsap/Stag1/Parp3	17
GO:0046607	positive regulation of centrosome cycle	8/3641	12/23210	9.92301e-05	0.00122283	0.000898676	Npm1/Rock2/Cenpj/Ranbp1/Cep120/Plk4/Nup62/Cep295	8
GO:1905214	regulation of RNA binding	8/3641	12/23210	9.92301e-05	0.00122283	0.000898676	Nucks1/Eif4a3/Eif3e/Eif4g1/Cdk9/Ncbp1/Hnrnpl/Carm1	8
GO:0006352	DNA-templated transcription, initiation	30/3641	96/23210	0.000101878	0.00125292	0.000920788	Creb1/Tfb2m/Tfam/Med16/Cand1/Thra/Gtf2a1/Psmc6/Sub1/Myc/Polr3h/Taf7/Tcf4/Polr2g/Taf5/Setx/Polr1e/Jun/Thrap3/Paxip1/Atf7ip/Psmc4/Rsf1/Taf10/Maz/Gtf2e2/Smarca5/Irf8/Ctnnb1/Med14	30
GO:0007029	endoplasmic reticulum organization	23/3641	66/23210	0.000102875	0.00126262	0.000927916	Vcpip1/Tor1aip2/Esyt1/Ccdc47/Rab10/Col4a3bp/Atl2/Rab18/Rtn3/Atl3/Vapb/Htt/Stx18/Tmem33/Sec31a/Mospd3/Get4/Tmcc1/Arl6ip1/Use1/Tmem38a/Tmem170/Lman1l	23
GO:0010977	negative regulation of neuron projection development	47/3641	175/23210	0.000104045	0.00127439	0.000936571	Trak2/Actr3/Katna1/Mdm2/Kremen1/Rap1gap2/Adam17/Arf6/Psen1/Mylip/Dleu2/Asap1/Ptk2/Lgals1/Gsk3b/Syngap1/Ptprs/Pten/Il15ra/Vim/Tsc1/Dync1i2/Snapin/Lrig2/Ppp3ca/Ephb2/Cdk5/Ywhah/Rbpj/Rufy3/Gfi1/Ulk1/Cit/Dguok/Gsk3a/Cyth2/Sema4b/Cib1/Xylt1/Tbx6/Inpp5f/Carm1/Thy1/Sema7a/Sema3f/Rhoa/Nlgn3	47
GO:0006349	regulation of gene expression by genetic imprinting	11/3641	21/23210	0.000105788	0.00129313	0.000950337	Brca1/Arid4a/Arid4b/Kdm1b/Gsk3b/Pcgf5/Pcgf3/Gsk3a/Eed/Ctcf/Prmt7	11
GO:0035065	regulation of histone acetylation	20/3641	54/23210	0.000109561	0.00133655	0.000982252	Atg5/Brca1/Wbp2/Rps6ka5/Ep300/Iws1/Taf7/Smad4/Paxip1/Ctbp1/Tada2b/Setd5/Atg7/Tgfb1/Pih1d1/Sphk2/Mapk3/Ctcf/Kmt2a/Sin3a	20
GO:0006476	protein deacetylation	29/3641	92/23210	0.000111174	0.0013508	0.000992725	Per2/Hdac4/Elk4/Baz2a/Srebf1/Per1/Phb/Hdac5/Brms1l/Jdp2/Nipbl/Ep300/Hdac7/Dyrk1a/BC004004/Akap8/Mta3/Mier1/Hdac1/Ctbp1/Suds3/Kdm5a/Tgfb1/Sirt2/Sphk2/Nek3/Ing2/Sin3b/Sin3a	29
GO:0060998	regulation of dendritic spine development	29/3641	92/23210	0.000111174	0.0013508	0.000992725	Actr3/Dbnl/Actr2/Arf1/Nlgn2/Baiap2/Arf6/Sipa1l1/Psen1/Hnrnpk/Asap1/Arc/D16Ertd472e/Ptprs/Nr3c1/Cfl1/Pten/Itpka/Lzts3/Foxo6/Cdk5/Cux2/Sdk1/Rac1/Arhgap33/Shank1/Adam10/Mapk6/Nlgn3	29
GO:0007076	mitotic chromosome condensation	9/3641	15/23210	0.000115283	0.0013897	0.00102131	Phf23/Nipbl/Akap8/Ncaph/Smc4/Phf13/Ncapg/Chmp1a/Ncapd3	9
GO:0031958	corticosteroid receptor signaling pathway	9/3641	15/23210	0.000115283	0.0013897	0.00102131	Ncoa2/Cry1/Ptges3/Per1/Phb/Nr3c1/Cry2/Arid1a/Ywhah	9
GO:0006163	purine nucleotide metabolic process	80/3641	342/23210	0.000116056	0.0013897	0.00102131	Atic/Hdac4/Mpc2/Adss/Parp1/Ddit4/Pfkl/Atp5d/Zbtb7a/Atp5b/Cs/Ogdh/Pank3/Hint1/Guk1/Prpsap2/Pipox/Nme1/Atp5g1/Acly/Stat3/Dcakd/Fasn/Prps1l3/Hif1a/Mthfd1/Psen1/Hmgcr/Pde4d/Fhit/Myc/Gtpbp1/Pfkm/Adcy9/Atp5j/Gart/Rhoq/Acaa2/Bad/Entpd1/Pdk1/Mtch2/Pdhx/Itpa/Pank2/Acss2/Acot8/Papss1/Stoml2/Gale/Eno1b/Acot7/Crot/Khk/Nudt9/Atp5k/Acacb/Ran/Foxk1/Impdh1/Gimap7/Dguok/Tgfb1/Gpi1/Sphk2/Mcee/Hddc3/Far1/Acadsb/Ins…	80
GO:0043112	receptor metabolic process	53/3641	205/23210	0.000116166	0.0013897	0.00102131	Psen2/Ahi1/Itgb2/Pip5k1c/Znrf3/Ppp3r1/Arf1/Arrb2/Cltc/Nr1d1/Grb2/Hif1a/Psen1/Lgmn/Mylip/Hnrnpk/Arc/Ppara/Ap2m1/Ezr/Rab11b/Flot1/Tbc1d5/Rab5a/Ankrd13d/Kif16b/Arfgef2/Ptpn1/Sh3glb1/Chmp5/Eps15/Hdac1/Ece1/Vamp3/Agrn/Cdk5/Grk4/Ulk1/Ankrd13a/Lmtk2/Smurf1/Mkln1/Cd9/Tgfb1/Sirt2/Picalm/Lamtor1/Inpp5f/Snx25/Dnm2/Snx1/Anxa2/Myo6	53
GO:0042593	glucose homeostasis	65/3641	265/23210	0.000116665	0.0013897	0.00102131	Klf7/Nucks1/Adipor1/Cacna1e/Mpc2/Foxo3/Stk11/Cry1/Ppp2ca/Inpp5k/Rab34/Spop/Nr1d1/Stat3/Ern1/Birc5/Aspscr1/Hif1a/Sox4/Rmi1/Ptch1/Hmgcr/Eny2/Pla2g6/Pim3/Pfkm/Rab11b/Ptpn2/Smad4/Bad/Mbd5/Cry2/Pik3ca/Foxo1/Slc16a1/Stxbp3/Ppp3ca/Foxo6/Sesn2/Park7/Nadk/Dynll1/Slc8b1/Ptpn11/Aacs/Vgf/Foxk1/Rac1/Alms1/Atg7/Raf1/Foxa3/Gpi1/Pih1d1/Ucp2/Stx4a/Insr/Pik3r2/Sesn3/Smarca4/Sidt2/Sin3a/Map2k1/Cyb5r4/Pdk3	65
GO:0008156	negative regulation of DNA replication	15/3641	35/23210	0.000116897	0.0013897	0.00102131	Zranb3/Fbxo5/Lig3/Msh3/Donson/Msh6/Smc3/Cdan1/Fbxw7/Pds5a/Chek2/Atg7/Tipin/Atr/Tspyl2	15
GO:0032205	negative regulation of telomere maintenance	15/3641	35/23210	0.000116897	0.0013897	0.00102131	Hnrnpu/Parp1/Smg6/Ten1/Tinf2/Mcrs1/Tnks2/Nat10/Nbn/Pot1a/Xrcc1/Tnks/Terf2/Atm/Gnl3l	15
GO:0033866	nucleoside bisphosphate biosynthetic process	15/3641	35/23210	0.000116897	0.0013897	0.00102131	Mpc2/Pank3/Acly/Dcakd/Pdk1/Pdhx/Pank2/Acss2/Papss1/Acot7/Acacb/Acsl1/Gcdh/Mlycd/Pdk3	15
GO:0034030	ribonucleoside bisphosphate biosynthetic process	15/3641	35/23210	0.000116897	0.0013897	0.00102131	Mpc2/Pank3/Acly/Dcakd/Pdk1/Pdhx/Pank2/Acss2/Papss1/Acot7/Acacb/Acsl1/Gcdh/Mlycd/Pdk3	15
GO:0034033	purine nucleoside bisphosphate biosynthetic process	15/3641	35/23210	0.000116897	0.0013897	0.00102131	Mpc2/Pank3/Acly/Dcakd/Pdk1/Pdhx/Pank2/Acss2/Papss1/Acot7/Acacb/Acsl1/Gcdh/Mlycd/Pdk3	15
GO:0051973	positive regulation of telomerase activity	15/3641	35/23210	0.000116897	0.0013897	0.00102131	Cct2/Ptges3/Hsp90aa1/Hmbox1/Myc/Parn/Tcp1/Hsp90ab1/Hnrnpd/Pot1a/Pnkp/Mapk3/Tnks/Naf1/Ctnnb1	15
GO:0043409	negative regulation of MAPK cascade	46/3641	171/23210	0.000117524	0.00139442	0.00102478	Rnf149/Rgs2/Dusp6/Tnip1/Mapk7/Per1/Inpp5k/Nf1/Phb/Cdk5rap3/Prkca/Slc9a3r1/Hmgcr/Prkcd/Dlg1/Gsk3b/Ezr/Lemd2/Fem1a/Spry4/Ptpn2/Smad4/Tbc1d10c/Men1/Pten/Dusp5/Eif3a/Abl1/Dab2ip/Dusp2/Ptpn1/Foxo1/Gba/Dnaja1/Ephb2/Errfi1/Chrna9/Taok3/Sh2b3/Vrk3/Nup62/Pik3r2/Pin1/Csk/Dusp7/Dag1	46
GO:0071824	protein-DNA complex subunit organization	55/3641	215/23210	0.000118183	0.0013995	0.00102852	Creb1/Ptma/H3f3a/Shprh/Cabin1/Cand1/Npm1/Rpl23/Thra/Smarcd2/H3f3b/Cenpk/Kat6b/Psmc6/Myc/H1f0/Ep300/Arid2/Smarcd1/Naa60/Hira/Mis18a/Chaf1b/Prdm9/Rnf8/Daxx/Brd2/Chaf1a/Taf7/Tcf4/Set/Swi5/Hat1/Vps72/Anp32e/Polr1e/Rbbp4/Arid1a/Chd5/Rnf4/Mcm7/Atf7ip/Psmc4/Paf1/Spty2d1/Rsf1/Srcap/Kat6a/Smarca5/Asf1b/Ctcf/Smarca4/Pias1/Smarcc1/Tspyl2	55
GO:0046034	ATP metabolic process	61/3641	245/23210	0.000119249	0.00140803	0.00103478	Hdac4/Parp1/Bend3/Ddit4/Cdk1/Pfkl/Atp5d/Zbtb7a/Ndufa12/Atp5b/Uqcr10/Ogdh/Uqcrq/Guk1/Tefm/Atp5g1/Stat3/Hif1a/Psen1/Ndufs6/Ccnb1/Myc/Pfkm/Atp6v1a/Atp5j/Uqcc2/Ndufv3/Ndufa7/Slc25a23/Ndufv2/Msh2/Ndufv1/Bad/Sdhaf2/Entpd1/Slc25a25/Ola1/Mtch2/Cox4i2/Ndufb6/Stoml2/Gale/Eno1b/Park7/Khk/Atp5k/Foxk1/Bid/Tgfb1/Gpi1/Sphk2/Insr/Atp6v1b2/Cbfa2t3/Hspa8/Adpgk/Pkm/Map2k1/Clpx/Rhoa/Atp7a	61
GO:0008625	extrinsic apoptotic signaling pathway via death domain receptors	25/3641	75/23210	0.0001196	0.00140803	0.00103478	Casp8/Dedd/Psen2/Tnfaip3/Gabarap/Nf1/Rffl/Brca1/Tmc8/Rock2/Lgals3/Stk3/Bad/Pten/Itprip/Dab2ip/Stk4/Casp8ap2/Faf1/Park7/Rnf34/Raf1/Dedd2/Stx4a/Faim	25
GO:0140056	organelle localization by membrane tethering	25/3641	75/23210	0.0001196	0.00140803	0.00103478	Ralb/Stx6/Psen2/Cep83/Esyt1/Rab10/Scfd1/Atg14/Snap29/Camk2a/Pdzd8/Stxbp1/Vps18/Vapb/Stxbp3/Uso1/Stx2/Mospd3/Ppfia3/Stx4a/Rab3a/Unc13a/Rab8a/Rab3d/Rab8b	25
GO:0044003	modulation by symbiont of host process	13/3641	28/23210	0.00012371	0.00145078	0.0010662	Atg5/Tnip1/Myc/Bad/Rxra/Eif2ak4/Vapb/Ulk1/Atg7/Tgfb1/Insr/Smad3/Dag1	13
GO:0070198	protein localization to chromosome, telomeric region	13/3641	28/23210	0.00012371	0.00145078	0.0010662	Cct2/Nabp2/Tinf2/Cct5/Cct8/Tcp1/Tnks2/Cct6a/Pot1a/Tnks/Terf2/Atr/Gnl3l	13
GO:0034470	ncRNA processing	80/3641	343/23210	0.000128457	0.00150354	0.00110498	Utp14b/Trmt1l/Tfb2m/Ints7/Rpf2/Fam207a/Krr1/Npm1/Nhp2/Elp5/Tsr1/Utp6/Utp18/Rpl27/Nol11/Tsen54/Usp36/Cdkal1/Rpp40/Rpp14/Mettl6/Dph3/Osgep/Ints6/Ints9/Dis3/Pop1/Dcaf13/Utp23/Bop1/Parn/Dgcr8/Nsun3/Urb1/Tsr3/Rpl10a/Aars2/Wdr43/Thumpd2/Riok3/Srfbp1/Sart1/Exosc1/Rpp38/Ankrd16/Rpl35/Prkra/Clp1/Nat10/Chd7/Nol6/Toe1/Rps8/Ago1/Zbtb8os/Pus7/Nop14/Utp3/Grsf1/Dhx37/Sbds/Tyw1/Ptcd1/Thumpd3/Bms1/Nop2/Wbp11/Rps1…	80
GO:0051101	regulation of DNA binding	37/3641	129/23210	0.000129283	0.0015103	0.00110994	Per2/Twist2/Parp1/Sumo3/Dot1l/Zbtb7a/Ddit3/Hspa4/Hand1/Nme1/Psen1/Nsd1/Habp4/Mapk8/Rb1/Nipbl/Myc/H1f0/Ep300/Tfap4/Ddrgk1/E2f1/Cpne1/Fbxw7/Txn1/Jun/Id3/Park7/Trim28/Tgfb1/Sirt2/Rsf1/Taf10/Tnks/Smarca4/Sin3a/Ctnnb1	37
GO:1902108	regulation of mitochondrial membrane permeability involved in apoptotic process	16/3641	39/23210	0.000130586	0.00152259	0.00111897	Siva1/Mpv17l/Gsk3b/Zfp13/Camk2a/Acaa2/Naif1/Atf2/Mtch2/Sh3glb1/Mul1/Bid/Bbc3/Gsk3a/Bnip3/Gclc	16
GO:0033500	carbohydrate homeostasis	65/3641	266/23210	0.000131097	0.00152561	0.0011212	Klf7/Nucks1/Adipor1/Cacna1e/Mpc2/Foxo3/Stk11/Cry1/Ppp2ca/Inpp5k/Rab34/Spop/Nr1d1/Stat3/Ern1/Birc5/Aspscr1/Hif1a/Sox4/Rmi1/Ptch1/Hmgcr/Eny2/Pla2g6/Pim3/Pfkm/Rab11b/Ptpn2/Smad4/Bad/Mbd5/Cry2/Pik3ca/Foxo1/Slc16a1/Stxbp3/Ppp3ca/Foxo6/Sesn2/Park7/Nadk/Dynll1/Slc8b1/Ptpn11/Aacs/Vgf/Foxk1/Rac1/Alms1/Atg7/Raf1/Foxa3/Gpi1/Pih1d1/Ucp2/Stx4a/Insr/Pik3r2/Sesn3/Smarca4/Sidt2/Sin3a/Map2k1/Cyb5r4/Pdk3	65
GO:0033047	regulation of mitotic sister chromatid segregation	23/3641	67/23210	0.000133603	0.00155179	0.00114043	Tpr/Hnrnpu/Fbxo5/Spdl1/Cdc27/Birc5/Gen1/Trip13/Ccnb1/Rb1/Nipbl/Smc5/Anapc1/Cdc26/Cdk5rap2/Anapc4/Cit/Anapc5/Anapc15/Pcid2/Tnks/Zw10/Atm	23
GO:0099504	synaptic vesicle cycle	56/3641	221/23210	0.000135231	0.00156769	0.00115212	Vamp4/Stxbp5/Ap3d1/Pip5k1c/Rap1b/Canx/Snap47/Nlgn2/Cltc/Prkca/Cyth1/Arf6/Psen1/Amph/Nrn1/Snap29/Ap2m1/Gsk3b/Rab5a/Sh3gl1/Rock1/Camk2a/Adrb2/Pten/Stxbp1/Dennd1a/Vps18/Syt11/Snapin/Syt6/Dvl1/Cdk5/Git2/Stx2/Prkar1b/Actb/Erc1/Vamp1/Napa/Grik5/Ppfia3/Picalm/Prrt2/Stx4a/Clcn3/Slc18a1/Rab3a/Unc13a/Nr3c2/Gipc1/Dnm2/Myo6/Bsn/Ctnnb1/Pls3/Nlgn3	56
GO:0009259	ribonucleotide metabolic process	77/3641	328/23210	0.000136538	0.00157982	0.00116104	Atic/Hdac4/Mpc2/Uck2/Adss/Parp1/Ddit4/Pfkl/Atp5d/Zbtb7a/Atp5b/Cs/Ogdh/Pank3/Hint1/Guk1/Pipox/Nme1/Atp5g1/Acly/Stat3/Dcakd/Fasn/Hif1a/Psen1/Hmgcr/Pde4d/Rnaseh2b/Myc/Gtpbp1/Pfkm/Adcy9/Atp5j/Gart/Rhoq/Acaa2/Bad/Entpd1/Pdk1/Mtch2/Pdhx/Itpa/Pank2/Acss2/Acot8/Papss1/Stoml2/Gale/Eno1b/Acot7/Crot/Khk/Nudt9/Atp5k/Acacb/Ran/Foxk1/Impdh1/Gimap7/Tgfb1/Gpi1/Sphk2/Mcee/Hddc3/Far1/Acadsb/Insr/Acsl1/Gcdh/Mlycd/M…	77
GO:0008637	apoptotic mitochondrial changes	33/3641	111/23210	0.000138756	0.00160244	0.00117765	Hspd1/Mapk9/Arrb2/Siva1/Map3k1/Pla2g6/Mpv17l/Gsk3b/Atg3/Sod2/Zfp13/Camk2a/Acaa2/Bad/Naif1/Atf2/Mtch2/Bmf/Dap3/Gclm/Sh3glb1/Jun/Mul1/Bid/Bbc3/Gsk3a/Pdcd5/Bnip3/Gclc/Cck/Higd1a/Aifm1/Atp7a	33
GO:2000756	regulation of peptidyl-lysine acetylation	22/3641	63/23210	0.000139465	0.00160328	0.00117828	Atg5/Brca1/Wbp2/Rps6ka5/Sox4/Ep300/Iws1/Taf7/Smad4/Hdac1/Paxip1/Ctbp1/Tada2b/Setd5/Atg7/Tgfb1/Pih1d1/Sphk2/Mapk3/Ctcf/Kmt2a/Sin3a	22
GO:0051225	spindle assembly	31/3641	102/23210	0.000139894	0.00160328	0.00117828	Tpr/Hnrnpu/Fbxo5/Cltc/Kpnb1/Birc5/Mzt1/Pibf1/Racgap1/Kifc5b/Tubb5/Sac3d1/Smc3/Golga2/Chmp4b/Mybl2/Gpsm2/Chmp5/Haus6/Haus3/Rnf4/Chek2/Chmp2a/Rps3/Bccip/Tnks/Haus8/Chmp1a/Ccsap/Stag1/Rhoa	31
GO:0106027	neuron projection organization	31/3641	102/23210	0.000139894	0.00160328	0.00117828	Actr3/Abl2/Fyn/Dbnl/Actr2/Arf1/Baiap2/Sipa1l1/Psen1/Lgmn/Arc/Gsk3b/Cfl1/Abhd17b/Pten/Itpka/Lzts3/Ephb2/Dvl1/Cdk5/Rph3a/Cux2/Wasl/Dctn1/Arhgap33/Shank1/Cttn/Insr/Sept7/Adam10/Nlgn3	31
GO:0030490	maturation of SSU-rRNA	17/3641	43/23210	0.00014001	0.00160328	0.00117828	Fam207a/Tsr1/Utp6/Nol11/Dcaf13/Utp23/Tsr3/Riok3/Srfbp1/Nat10/Rps8/Utp3/Dhx37/Bms1/Rps19/Rps16/Nob1	17
GO:0031497	chromatin assembly	42/3641	153/23210	0.000140152	0.00160328	0.00117828	Tpr/H3f3a/Shprh/Bend3/Cabin1/Baz2a/Npm1/Ubtf/H3f3b/Kat6b/Mphosph8/H1f0/Naa60/Hira/Mis18a/Chaf1b/Prdm9/Daxx/Brd2/Chaf1a/Smchd1/Mbd2/Naa40/Set/Hat1/Cdan1/Znfx1/Rbbp4/Hdac1/Gatad1/Atf7ip/Trim28/Paf1/Spty2d1/Rsf1/Kat6a/Smarca5/Asf1b/Ctcf/Dnmt1/Smarca4/Tspyl2	42
GO:0009150	purine ribonucleotide metabolic process	75/3641	318/23210	0.000141836	0.0016195	0.00119019	Atic/Hdac4/Mpc2/Adss/Parp1/Ddit4/Pfkl/Atp5d/Zbtb7a/Atp5b/Cs/Ogdh/Pank3/Hint1/Guk1/Pipox/Nme1/Atp5g1/Acly/Stat3/Dcakd/Fasn/Hif1a/Psen1/Hmgcr/Pde4d/Myc/Gtpbp1/Pfkm/Adcy9/Atp5j/Gart/Rhoq/Acaa2/Bad/Entpd1/Pdk1/Mtch2/Pdhx/Itpa/Pank2/Acss2/Acot8/Papss1/Stoml2/Gale/Eno1b/Acot7/Crot/Khk/Nudt9/Atp5k/Acacb/Ran/Foxk1/Impdh1/Gimap7/Tgfb1/Gpi1/Sphk2/Mcee/Hddc3/Far1/Acadsb/Insr/Acsl1/Gcdh/Mlycd/Mvd/Cbfa2t3/Adp…	75
GO:0016331	morphogenesis of embryonic epithelium	48/3641	182/23210	0.000142514	0.00162418	0.00119363	Casp8/Abl2/Mthfd1l/Ipmk/Apaf1/Hand1/Dvl2/Rara/Rock2/Hif1a/Mthfd1/Sox4/Ptch1/Stk3/Nup50/Wnt7b/Celsr1/Prickle1/Rarg/Ift57/Kdm2a/Cfl1/Kif20b/Sufu/Tsc1/Abl1/Zeb2/Ift52/Stk4/Lmo4/Hs2st1/Bcl10/Map3k7/Stil/Arid1a/Mthfr/Dvl1/Htt/Grsf1/Glmn/Tctn1/Brpf1/Cecr2/Arhgap35/Tgfb1/Casp3/Gatad2a/Ctnnb1	48
GO:0031346	positive regulation of cell projection organization	103/3641	466/23210	0.00014508	0.00165032	0.00121284	Arpc2/Hdac4/Actr3/Rgs2/Abl2/Ahi1/Fyn/Snx3/Stk11/Map2k2/Dbnl/Actr2/Arf1/Ndel1/Nlgn2/Nf1/Nme1/Atp5g1/Sept9/Baiap2/Adam17/Psen1/Eif2b2/Hsp90aa1/Hnrnpk/Cenpj/Rac2/Ep300/Twf1/Ranbp1/Gsk3b/D16Ertd472e/Neu1/Cul7/Ppp2r5d/Fam98a/Rhoq/Nr3c1/Cep120/Pias2/Cfl1/Ehd1/Mark2/Setx/Golga2/Dab2ip/Zeb2/Nfe2l2/Itpka/Ttbk2/Cbfa2t2/Adnp/Prkci/Sh3glb1/Tgfbr1/P3h1/Foxo6/Akirin1/Wasf2/Kdm1a/Mul1/Crocc/Dvl1/Agrn/Htt/Tapt1/…	103
GO:0032388	positive regulation of intracellular transport	50/3641	192/23210	0.000147217	0.00167149	0.0012284	Arpc2/Capn10/Actr3/Tpr/Dhx9/Fyn/Ank3/Oaz1/Mdm2/Arf1/Psen1/Prkcd/Ipo5/Ubr5/Rapgef3/Gsk3b/Ezr/Crebrf/Mapk14/Ehd1/B3gat3/Kif20b/Stxbp1/Ctdspl2/Tbc1d20/Zfand1/Ect2/Fbxw7/Pdzk1/Sh3glb1/Khdrbs1/Tardbp/Cdk5/Stx18/Rufy3/Ran/C2cd5/Trim28/Bbc3/Gsk3a/Tgfb1/Akt2/Pdcd5/Sphk2/Cib1/Pik3r2/Nutf2/Oaz2/Anxa2/Ptpn23	50
GO:0007032	endosome organization	19/3641	51/23210	0.00014765	0.00167328	0.00122972	Stx6/Snx3/Rab5b/Sqstm1/Rab5c/Laptm4b/Rab5a/Vps18/Tmem127/Arfgef2/Coro1c/Tmcc1/Aqp11/Lamtor1/Fam160a2/Hook3/Vps4a/Exoc8/Dnajc13	19
GO:0032212	positive regulation of telomere maintenance via telomerase	14/3641	32/23210	0.000150605	0.00170358	0.00125198	Cct2/Hmbox1/Cct5/Parn/Cct8/Tcp1/Cct6a/Pot1a/Pnkp/Mapk3/Tnks/Atm/Atr/Ctnnb1	14
GO:0006298	mismatch repair	12/3641	25/23210	0.000151848	0.00171223	0.00125834	Mcm9/Tdg/Rpa1/Axin2/Msh3/Msh5/Msh2/Msh6/Mutyh/Rpa3/Xpc/Rnaseh2a	12
GO:0050000	chromosome localization	25/3641	76/23210	0.000151935	0.00171223	0.00125834	Actr3/Kif14/Hnrnpu/Cenpf/Actr2/Spdl1/Ndel1/Kpnb1/Birc5/Ccnb1/Chmp7/Pibf1/Nde1/Seh1l/Chmp4b/Spo11/Chmp5/Chmp2a/Nup62/Nup98/Vps4a/Chmp1a/Zw10/Atm/Cep63	25
GO:0048813	dendrite morphogenesis	47/3641	178/23210	0.000161265	0.001814	0.00133314	Trak2/Klf7/Actr3/Abl2/Fyn/Stk11/Dbnl/Actr2/Mink1/Baiap2/Rock2/Sipa1l1/Mapk8/Arc/Slc11a2/Gsk3b/Cul7/Camk2a/Pias2/Cfl1/Pten/Abi1/Itpka/Lzts3/Ppp3ca/Sh3glb1/Ephb2/Rere/Dvl1/Cdk5/Ywhah/Cit/Cux2/Rac1/Wasl/Numbl/Arhgap33/Shank1/Picalm/Taok2/Fbxo31/Sept7/Parp6/Adam10/Trak1/Nlgn3/Atp7a	47
GO:0032147	activation of protein kinase activity	61/3641	248/23210	0.000171074	0.00192078	0.00141161	Stradb/Kif14/Stk11/Map2k2/Osbpl8/Frs2/Map2k3/Mink1/Spag9/Map3k14/Map3k3/Strada/Ern1/Psen1/Map3k1/Prkcd/Nek4/Bora/Pibf1/Stk3/Tab1/Wnt7b/Socs1/Crkl/Dlg1/Pak2/Sod1/Pdpk1/Axin1/Map3k2/Malt1/Map3k11/Map4k2/Zfp91/Avpi1/Abl1/Dab2ip/Stk4/Ptpn1/Adnp/Ect2/Shc1/Lamtor3/Ripk2/Tgfbr1/Mul1/Pxn/Taok3/Ptpn11/Erp29/Raf1/Map3k10/Pak4/Map4k1/Taok2/Insr/Adam9/Nek1/Prdx2/Map2k1/Oxsr1	61
GO:1904358	positive regulation of telomere maintenance via telomere lengthening	15/3641	36/23210	0.000171476	0.00192173	0.00141231	Cct2/Hmbox1/Cct5/Parn/Cct8/Tcp1/Cct6a/Pot1a/Pnkp/Mapk3/Tnks/Naf1/Atm/Atr/Ctnnb1	15
GO:0045333	cellular respiration	44/3641	164/23210	0.000174194	0.00194599	0.00143014	Sdhaf4/Coq10b/Idh1/Cox20/Mtfr2/Cdk1/Cisd1/Atp5d/Ndufa12/Cs/Bloc1s1/Uqcr10/Ogdh/Tbrg4/Uqcrq/Mybbp1a/Hif1a/Ndufs6/Ccnb1/Slc1a3/Myc/Sod2/Ndufv3/Ndufa7/Slc25a23/Ndufv2/Ndufv1/Sdhaf2/Slc25a25/Mtch2/Pank2/Cox4i2/Pik3ca/Aco1/Ndufb6/Mtfr1l/Sdhb/Park7/Mdh2/Bid/Bnip3/Nfatc3/Cbfa2t3/Idh3a	44
GO:0090150	establishment of protein localization to membrane	56/3641	223/23210	0.000174282	0.00194599	0.00143014	Arpc2/Zfand2b/Actr3/Vamp4/Cnst/Fyn/Sec63/Gopc/Ank3/Rab3ip/Hspa4/Snap47/Inpp5k/Rab34/Rab10/Timm9/Syne3/Hsp90aa1/Colq/Zdhhc20/Dmtn/Gga1/Samm50/Rab11b/Npc1/Vps37c/Zdhhc12/Mtch2/Pex16/Srp14/Chmp4b/Romo1/Pdzk1/Sh3glb1/Vamp3/Cdk5/Cox18/Rilpl2/Rabgef1/Ncf1/Get4/Bid/C2cd5/Bbc3/Akt2/Pdcd5/Cib1/Arl6ip1/Stx4a/Vps37a/Ndufa13/Rab8a/Bbs2/Srpr/Csk/Rab8b	56
GO:0098727	maintenance of cell number	45/3641	169/23210	0.000178589	0.00199041	0.00146278	Prdm14/Fzd7/Foxo3/Eif4enif1/Med7/Stat3/Sox4/Fancc/Mapk8/Tpt1/Nipbl/Zfp706/Klf10/Nfya/Zfp36l2/Ss18/Ldb1/Trim8/Smc3/Phf19/Foxo1/Vps72/Bcl9/Kdm4c/Arid1a/Fgfr3/Rbpj/Tbx3/Ezh2/Kdm3a/Raf1/Tead4/Med21/Cnot3/Paf1/Setd1a/Lig4/Cul4a/Mcph1/Kat6a/Hook3/Smarca4/Ddx6/Ctnnb1/Med14	45
GO:0007220	Notch receptor processing	7/3641	10/23210	0.000179629	0.00199467	0.00146591	Psen2/Adam17/Psen1/Aph1a/Aph1b/Aph1c/Adam10	7
GO:0032875	regulation of DNA endoreduplication	7/3641	10/23210	0.000179629	0.00199467	0.00146591	Fbxo5/E2f7/Senp2/Msh6/Smc3/Fbxw7/E2f8	7
GO:0071479	cellular response to ionizing radiation	22/3641	64/23210	0.000181322	0.0020093	0.00147666	Nucks1/Ints7/Mdm2/Fignl1/Grb2/Nipbl/Hsf1/Mapk14/Egr1/Rad9a/Swi5/Tnks1bp1/Ect2/Kdm1a/Rnf4/Chek2/Rad9b/Bbc3/Lig4/Wrn/Atm/Atr	22
GO:0006353	DNA-templated transcription, termination	11/3641	22/23210	0.000181609	0.0020093	0.00147666	Per2/Dhx9/Mterf2/Polr2a/Scaf4/Scaf8/Setx/Ssu72/Mterf1a/Pcf11/Maz	11
GO:0051650	establishment of vesicle localization	37/3641	131/23210	0.000182311	0.00201058	0.00147761	Trak2/Mreg/Ahi1/Ap3d1/Bloc1s1/Arf1/Ndel1/Kif1c/Wipi1/Psen1/Stard3nl/Pdcd6/Dpysl2/Arfgap3/Nde1/Cep19/Tbc1d23/Rab11b/Ap3s1/Map4k2/Gbf1/a/Snapin/Pef1/Cdk5/Preb/Htt/Wasl/Dctn1/Actn4/Picalm/Rab3a/Dnm2/Map2k1/Ctnnb1/Trak1/Fyco1	37
GO:0051258	protein polymerization	66/3641	274/23210	0.000182388	0.00201058	0.00147761	Arfgef1/Arpc2/Actr3/Arpc5/Fbxo5/Wasf1/Gpx4/Dbnl/Actr2/Arf1/Ndel1/Tubg1/Grb2/Baiap2/Arf6/Hsp90aa1/Trim27/Tppp/Rasa1/Iqgap2/Map3k1/Prkcd/Mapk8/Cenpj/Dmtn/Mzt1/Rictor/Twf1/Nde1/Dlg1/Dyrk1a/Snx9/Msrb1/Kank3/Cfl1/Arl2/Add3/Camsap1/Sptan1/Abl1/Golga2/Arpc5l/Ttc17/Prex1/Cdk5rap2/Stmn1/Capzb/Ube2k/Slain2/Rac1/Wasl/Chmp3/Dctn1/Ube2s/Chmp2a/Eml2/Plekhg2/Gmfg/Rps3/Fchsd2/Cttn/Pik3r2/Cotl1/Nck1/Twf2/Rhoa	66
GO:0040014	regulation of multicellular organism growth	28/3641	90/23210	0.000185903	0.00204448	0.00150252	Creb1/Sgpl1/Gamt/Cdk4/Rai1/Stat3/Lgmn/Ptch1/Nipbl/Hsf1/Dlg1/Sod1/Ezr/Daxx/Adrb2/Afg3l2/Tnks2/Mbd5/Gnas/Pik3ca/Chd7/Htra2/Alms1/Sptbn4/Siah1a/Fto/Bbs2/Ppib	28
GO:0042398	cellular modified amino acid biosynthetic process	16/3641	40/23210	0.000186138	0.00204448	0.00150252	Atic/Mthfd1l/Gamt/Mthfd1/Ptdss1/Dhfr/Gch1/Gart/Nfe2l2/Ggt7/Gss/Mgst2/Gclm/Park7/Ptdss2/Gclc	16
GO:0051053	negative regulation of DNA metabolic process	35/3641	122/23210	0.000192883	0.00211473	0.00155415	Zranb3/Hnrnpu/Parp1/Helb/Smg6/Lig3/Recql5/Ten1/Msh3/Tinf2/Ubr5/Hsf1/H1f0/Mcrs1/Pot1b/Smchd1/Msh2/Msh6/Men1/Tnks2/Nat10/Nbn/Pot1a/Ogg1/Trim28/Xrcc1/Rps3/Rnf169/Tnks/Terf2/Kmt2a/Atm/Parp3/Klhl15/Gnl3l	35
GO:0031507	heterochromatin assembly	17/3641	44/23210	0.000195042	0.0021307	0.00156588	Tpr/H3f3a/Bend3/Baz2a/Ubtf/H3f3b/Mphosph8/Smchd1/Mbd2/Naa40/Znfx1/Hdac1/Atf7ip/Trim28/Smarca5/Dnmt1/Smarca4	17
GO:0043044	ATP-dependent chromatin remodeling	17/3641	44/23210	0.000195042	0.0021307	0.00156588	Ptma/Chd3/Smarcd2/Chd8/Mis18a/Rnf8/Actl6a/Vps72/Anp32e/Arid1a/Chd5/Cecr2/Spty2d1/Srcap/Smarca5/Smarca4/Smarcc1	17
GO:0061077	chaperone-mediated protein folding	19/3641	52/23210	0.000198717	0.00215781	0.00158581	Hspe1/Dnajb2/Dnajb12/Cct2/Ptges3/Hspa2/St13/Hspa13/H2-DMa/Hspa14/Tor2a/Dnajb14/Dnajb4/Bag1/Pdia4/Pdcd5/Unc45a/Dnajb1/Hspa8	19
GO:0006342	chromatin silencing	18/3641	48/23210	0.000198947	0.00215781	0.00158581	Dot1l/Ppm1d/Cbx8/Wdhd1/Atad2/Chrac1/H1f0/Kmt2d/Hira/Smchd1/Hat1/Mier1/Kdm1a/Mthfr/Ctbp1/Ezh2/Eed/Sin3a	18
GO:0051653	spindle localization	18/3641	48/23210	0.000198947	0.00215781	0.00158581	Actr3/Actr2/Spdl1/Llgl1/Ndel1/Kpnb1/Myh9/Nde1/Actr1a/Gpsm2/Cdk5rap2/Htt/Wasl/Dctn1/Bccip/Mcph1/Zw10/Map4	18
GO:2000725	regulation of cardiac muscle cell differentiation	18/3641	48/23210	0.000198947	0.00215781	0.00158581	Fzd7/Rgs2/Frs2/Arrb2/Parp2/Col14a1/Ep300/Ppara/Gsk3b/Ddx39b/Trip10/Nr3c1/Smad4/Fdps/Rbpj/Gsk3a/Tgfb1/Pin1	18
GO:1904019	epithelial cell apoptotic process	33/3641	113/23210	0.00020136	0.00218008	0.00160217	Casp8/Capn10/Abl2/Tnfaip3/Foxo3/Pias4/Mapk7/Arrb2/Spop/Arf6/Mapk8/Rb1/Rgcc/Stk3/Ano6/Gsk3b/Pdpk1/Bad/Pdcd4/Abl1/Nfe2l2/Mtch2/E2f1/Plcg1/Srsf6/Stk4/Prkci/Cd160/Hdac1/E2f2/Tnip2/Bid/Pak4	33
GO:0019827	stem cell population maintenance	44/3641	165/23210	0.000201968	0.00218277	0.00160415	Prdm14/Fzd7/Foxo3/Eif4enif1/Med7/Stat3/Sox4/Fancc/Mapk8/Tpt1/Nipbl/Zfp706/Klf10/Nfya/Zfp36l2/Ss18/Ldb1/Trim8/Smc3/Phf19/Foxo1/Vps72/Bcl9/Kdm4c/Arid1a/Fgfr3/Rbpj/Tbx3/Kdm3a/Raf1/Tead4/Med21/Cnot3/Paf1/Setd1a/Lig4/Cul4a/Mcph1/Kat6a/Hook3/Smarca4/Ddx6/Ctnnb1/Med14	44
GO:0010822	positive regulation of mitochondrion organization	24/3641	73/23210	0.000206172	0.00222424	0.00163463	Hif1a/Siva1/Ddhd1/Pla2g6/Mief1/Gsk3b/Zfp13/Bad/Bmf/Fbxw7/Gba/Sh3glb1/Mul1/Mfn2/Htt/Smurf1/Htra2/Bid/Bbc3/Gsk3a/Pdcd5/Bnip3/Ddhd2/Vps13c	24
GO:0009108	coenzyme biosynthetic process	31/3641	104/23210	0.000206741	0.00222642	0.00163623	Coq10b/Atic/Mpc2/Mthfd1l/Pdxk/Pank3/Acly/Dcakd/Nampt/Mthfd1/Dhfr/Gch1/Nadk2/Gart/Haao/Pdk1/Pdhx/Pank2/Acss2/Nfs1/Acot7/Nadk/Qdpr/Acacb/Tpk1/Nadsyn1/Acsl1/Gcdh/Mlycd/Pts/Pdk3	31
GO:0019048	modulation by virus of host process	10/3641	19/23210	0.000209065	0.00224347	0.00164876	Myc/Bad/Rxra/Eif2ak4/Vapb/Atg7/Tgfb1/Insr/Smad3/Dag1	10
GO:0044794	positive regulation by host of viral process	10/3641	19/23210	0.000209065	0.00224347	0.00164876	Nucks1/Vapa/Pcx/Cfl1/Smc3/Tbc1d20/Vapb/Hspa8/Ppib/Anxa2	10
GO:0051648	vesicle localization	41/3641	151/23210	0.000215815	0.00231182	0.00169899	Trak2/Mreg/Ahi1/Ap3d1/Bloc1s1/Arf1/Ndel1/Nlgn2/Kif1c/Wipi1/Psen1/Stard3nl/Pdcd6/Dpysl2/Arfgap3/Nde1/Cep19/Tbc1d23/Rab11b/Ap3s1/Map4k2/Pten/Gbf1/a/Snapin/Pef1/Cdk5/Preb/Htt/Uso1/Wasl/Dctn1/Actn4/Picalm/Rab3a/Dnm2/Map2k1/Ctnnb1/Trak1/Fyco1/Nlgn3	41
GO:0099003	vesicle-mediated transport in synapse	61/3641	250/23210	0.000216208	0.00231194	0.00169908	Vamp4/Stxbp5/Ap3d1/Pip5k1c/Rap1b/Ppp3r1/Canx/Snap47/Nlgn2/Cltc/Prkca/Cyth1/Arf6/Psen1/Amph/Nrn1/Arc/Snap29/Ap2m1/Gsk3b/Rab5a/Sh3gl1/Rock1/Camk2a/Adrb2/Pten/Stxbp1/Dennd1a/Vps18/Syt11/Snapin/Syt6/Eps15/Dvl1/Cdk5/Git2/Stx2/Prkar1b/Actb/Erc1/Vamp1/Napa/Grik5/Sirt2/Ppfia3/Picalm/Prrt2/Stx4a/Clcn3/Slc18a1/Rab3a/Unc13a/Rab8a/Nr3c2/Gipc1/Dnm2/Myo6/Bsn/Ctnnb1/Pls3/Nlgn3	61
GO:0031145	anaphase-promoting complex-dependent catabolic process	8/3641	13/23210	0.000222385	0.00237381	0.00174455	Fzr1/Anapc1/Cdc26/Anapc4/Anapc5/Ube2s/Anapc10/Fbxo31	8
GO:0045637	regulation of myeloid cell differentiation	54/3641	215/23210	0.000224054	0.00238709	0.00175431	Casp8/Creb1/Inpp5d/Twist2/Foxo3/Fstl3/Tcf3/Zbtb7a/Rnf41/Nf1/Nme1/Rara/Stat3/Prkca/Asxl2/Hif1a/Fos/Ncapg2/Rb1/Klf10/Trib1/Myc/Tob2/Senp1/Acvr1b/Rarg/Gsk3b/Gabpa/Runx1/Mapk14/Ppargc1b/Ptpn2/Esrra/Ldb1/Fam210b/Gnas/Fbxw7/Notch2/Tmem64/Jun/Kdm1a/Cdk6/Fgfr3/Cnot4/Tgfb1/Paf1/Cib1/Setd1a/Cul4a/Zfpm1/Ets1/Wdr61/Tcta/Ctnnb1	54
GO:0032092	positive regulation of protein binding	32/3641	109/23210	0.000224417	0.00238709	0.00175431	Plcl1/Ralb/Actr3/Abl2/Ppp2ca/Hspa4/Arf6/Psen1/Lgals3/Stk3/Derl1/Hsf1/Mfng/Ep300/Gsk3b/Pkd1/Flot1/Hsp90ab1/Pacs1/Men1/Abl1/Stk4/Ripk2/Park7/Agrn/Cdk5/Ran/Fam220a/Crbn/Pin1/Anxa2/Gnl3l	32
GO:0061952	midbody abscission	9/3641	16/23210	0.000226763	0.00240782	0.00176954	Chmp7/Kif20a/Cep55/Chmp4b/Chmp5/Chmp3/Chmp2a/Vps4a/Chmp1a	9
GO:2001236	regulation of extrinsic apoptotic signaling pathway	43/3641	161/23210	0.000228402	0.00242098	0.00177922	Casp8/Stradb/Psen2/Tnfaip3/Fyn/Mapk7/Nf1/Rffl/Psme3/Brca1/Tmc8/Lgals3/Stk3/Deptor/Pak2/Ppp2r1a/Birc6/Ppp1ca/Rela/Pten/Itprip/Stk4/Siah2/Gclm/Bcl10/Tgfbr1/Faf1/Park7/Htt/Rnf34/Htra2/Raf1/Bid/Dedd2/Stx4a/Cttn/Prdx2/Wwox/Ppp2r1b/Gclc/Phip/Faim/Cx3cr1	43
GO:1902903	regulation of supramolecular fiber organization	80/3641	349/23210	0.000232001	0.00245484	0.0018041	Arfgef1/Arpc2/Actr3/Arpc5/Wasf1/Specc1l/Dbnl/Actr2/Arf1/Inpp5k/Grb2/Baiap2/Rock2/Arf6/Psen1/Trim27/Rasa1/Iqgap2/Map3k1/Prkcd/Mapk8/Dmtn/Rb1/Rgcc/Rictor/Ep300/Twf1/Rapgef3/Dlg1/Dyrk1a/Snx9/Kank3/Eml4/Smad4/Cfl1/Arl2/Add3/Camsap1/Tsc1/Sptan1/Abl1/Arpc5l/Ttbk2/Prex1/Tgfbr1/Cdk5rap2/Wasf2/Stmn1/Asap3/Capzb/Slain2/Pxn/Cit/Limk1/Rac1/Wasl/Dctn1/Alms1/Arhgap35/Eml2/Plekhg2/Gmfg/Shank1/Akap13/Cib1/Rps3/F…	80
GO:0034644	cellular response to UV	25/3641	78/23210	0.000240678	0.00254221	0.00186831	Parp1/Sde2/Ptprk/Stk11/Npm1/Mapk9/Polk/Ep300/Polh/Poli/Ddb2/Eif2ak4/Bmf/Fbxw7/Trp53inp1/Kdm1a/Casp9/Agap3/Xpc/Pold1/Pold3/Tmem161a/Ei24/Usp28/Atr	25
GO:0000303	response to superoxide	12/3641	26/23210	0.000241864	0.0025453	0.00187058	Parp1/Fancc/Dhfr/Gch1/Sod1/Sod2/Nfe2l2/Prdx1/Park7/Ucp2/Prdx2/Atp7a	12
GO:0007549	dosage compensation	12/3641	26/23210	0.000241864	0.0025453	0.00187058	Prdm14/Hnrnpu/Eif1/Brca1/Cdyl/Smchd1/Pcgf5/Pcgf3/Upf1/Ctcf/Rbm15b/Rlim	12
GO:0035148	tube formation	46/3641	176/23210	0.00024223	0.0025453	0.00187058	Casp8/Abl2/Mthfd1l/Ipmk/Apaf1/Hand1/Dvl2/Rara/Rock2/Hif1a/Mthfd1/Sox4/Ptch1/Stk3/Nup50/Celsr1/Prickle1/Rarg/Ift57/Kdm2a/Cfl1/Kif20b/Sufu/Tsc1/Abl1/Dab2ip/Zeb2/Ift52/Stk4/Lmo4/Hs2st1/Bcl10/Map3k7/Stil/Arid1a/Mthfr/Dvl1/Glmn/Tctn1/Brpf1/Cecr2/Arhgap35/Tgfb1/Casp3/Gatad2a/Ctnnb1	46
GO:0016233	telomere capping	15/3641	37/23210	0.000246811	0.00258895	0.00190266	Nabp2/Smg6/Tinf2/Pot1b/Tnks2/Dclre1b/Nbn/Hnrnpd/Pot1a/Xrcc1/Pnkp/Mapk3/Tnks/Terf2/Atm	15
GO:0031334	positive regulation of protein-containing complex assembly	55/3641	221/23210	0.000253207	0.00265146	0.0019486	Creb1/Arpc2/Actr3/Arpc5/Wasf1/Cand1/Actr2/Mapk9/Fnip1/Arf1/Dhx33/Grb2/Baiap2/Arf6/Hsp90aa1/Trim27/Tppp/Iqgap2/Map3k1/Mapk8/Psmc6/Rictor/Asap1/Eif4g1/Dlg1/Gsk3b/Snx9/Stub1/Mpp7/Arl2/Arpc5l/Bmf/Fnip2/Sh3glb1/Cdk5rap2/Faf1/Slain2/Rac1/Wasl/Dctn1/Bid/Bbc3/Tgfb1/Psmc4/Gmfg/Nr1h2/Pih1d1/Rps3/Fchsd2/Cttn/Atm/Atr/Nck1/Rhoa/Cck	55
GO:0006790	sulfur compound metabolic process	65/3641	272/23210	0.000257543	0.00269221	0.00197855	Idh1/Chpf/Dsel/Mpc2/Gstt2/Gpx4/Gamt/Cs/Ogdh/Gpx3/Pemt/Pipox/Xylt2/Nfe2l1/Acly/Arsg/Fasn/Nubpl/Mthfd1/Mtrr/Nubp1/Comt/Sod1/Sod2/Nubp2/Acaa2/Mms19/Pdk1/Nfe2l2/Pdhx/Apip/Ciao1/Ahcy/Acss2/Ggt7/Gss/Nfs1/Acot8/Mgst2/Gclm/Papss1/Hs2st1/Slc35d1/Mthfr/Park7/Acot7/Icmt/Ugdh/Hscb/Tpst2/Acacb/Ahcyl2/Tpk1/Mcee/Far1/Xylt1/Acadsb/Glrx3/Acsl1/Gcdh/Mlycd/Mvd/Dnmt1/Gclc/Pdk3	65
GO:0046902	regulation of mitochondrial membrane permeability	19/3641	53/23210	0.000264605	0.00276127	0.0020293	Cnp/Stat3/Siva1/Mpv17l/Gsk3b/Zfp13/Camk2a/Acaa2/Bad/Naif1/Atf2/Mtch2/Sh3glb1/Mul1/Bid/Bbc3/Gsk3a/Bnip3/Gclc	19
GO:0006378	mRNA polyadenylation	17/3641	45/23210	0.000267992	0.00278703	0.00204823	Papolg/Zc3h3/Hsf1/Cpsf1/Ccnt1/Scaf8/Nelfe/Pabpc2/Cpsf7/Cdk9/Clp1/Ssu72/Sympk/Paf1/Pcf11/Rnf40/Cstf2	17
GO:1902893	regulation of pri-miRNA transcription by RNA polymerase II	17/3641	45/23210	0.000267992	0.00278703	0.00204823	Hdac4/Srebf1/Stat3/Hif1a/Fos/Ppara/Ppard/Nr3c1/Rela/Tgfbr1/Jun/Tgfb1/Ctcf/Nfatc3/Smarca4/Smad3/Smad6	17
GO:2001022	positive regulation of response to DNA damage stimulus	30/3641	101/23210	0.000277743	0.00288348	0.00211911	Dhx9/Parp1/Pias4/Ube2n/Actr2/Brca1/Ddx5/Cbx8/Eef1e1/Prkcd/Myc/Zfp385a/Parp9/Rnf8/Smchd1/Rad9a/Mms19/Mtch2/Paxip1/Trim28/Xrcc1/Rps3/Fam168a/Pagr1a/Mgmt/Tmem161a/Babam1/Atm/Atr/Parp3	30
GO:0120032	regulation of plasma membrane bounded cell projection assembly	47/3641	182/23210	0.000281446	0.00291693	0.0021437	Arpc2/Hdac4/Actr3/Atg5/Rab3ip/Ndel1/Cntrob/Ift20/Sept9/Arf6/Hsp90aa1/Prkcd/Cenpj/Dmtn/Myo10/Rac2/Twf1/Atg3/Ift140/Rab5a/Fam98a/Rhoq/Cep120/Cfl1/Odf2/Ttbk2/Odf2l/Tgfbr1/Akirin1/Wasf2/Capzb/Crocc/Agrn/Htt/Tapt1/Coro1c/Dynll1/Rac1/Wasl/Arhgap35/Rhog/Dnm2/Anln/Sept7/Twf2/Map4/Atp7a	47
GO:0009101	glycoprotein biosynthetic process	66/3641	278/23210	0.000282358	0.00292139	0.00214698	Arfgef1/Trak2/Chpf/Soat1/Fam20b/Abca7/Galnt4/Phlda1/B3gnt2/Mgat1/Tnip1/Aatf/Xylt2/Cant1/Psen1/Dad1/Tmtc4/St3gal1/Mfng/Ep300/Pmm1/Alg12/Gxylt1/Lmf1/Npc1/Galnt1/B3gat3/Tmem258/Dolpp1/Golga2/St6galnac4/Ggta1/Chp1/Pofut1/Acot8/B4galt5/Serp1/Hs2st1/Necab1/B4galt1/Alg6/Slc35d1/Tmem59/St3gal3/Dhdds/Extl1/Ddost/B3galt6/Ugdh/B3gnt4/C1galt1/Gfpt1/Csgalnact2/St8sia1/Sec1/Xylt1/Insr/Alg11/Dpy19l1/Stt3a/Pgm3/…	66
GO:1902745	positive regulation of lamellipodium organization	13/3641	30/23210	0.000290584	0.00300138	0.00220576	Arpc2/Hdac4/Actr3/Hsp90aa1/Rac2/Cfl1/Akirin1/Wasf2/Coro1c/Rac1/Dnm2/Twf2/Atp7a	13
GO:0090316	positive regulation of intracellular protein transport	37/3641	134/23210	0.000298704	0.0030659	0.00225318	Arpc2/Actr3/Tpr/Fyn/Ank3/Oaz1/Mdm2/Psen1/Prkcd/Ipo5/Ubr5/Rapgef3/Gsk3b/Mapk14/B3gat3/Kif20b/Ctdspl2/Zfand1/Ect2/Fbxw7/Pdzk1/Sh3glb1/Tardbp/Cdk5/Rufy3/Ran/C2cd5/Trim28/Bbc3/Gsk3a/Tgfb1/Akt2/Pdcd5/Cib1/Pik3r2/Nutf2/Oaz2	37
GO:0071450	cellular response to oxygen radical	11/3641	23/23210	0.000298854	0.0030659	0.00225318	Parp1/Fancc/Dhfr/Gch1/Sod1/Sod2/Nfe2l2/Prdx1/Park7/Prdx2/Atp7a	11
GO:0071451	cellular response to superoxide	11/3641	23/23210	0.000298854	0.0030659	0.00225318	Parp1/Fancc/Dhfr/Gch1/Sod1/Sod2/Nfe2l2/Prdx1/Park7/Prdx2/Atp7a	11
GO:0090151	establishment of protein localization to mitochondrial membrane	11/3641	23/23210	0.000298854	0.0030659	0.00225318	Hspa4/Timm9/Hsp90aa1/Samm50/Mtch2/Romo1/Sh3glb1/Cox18/Bbc3/Pdcd5/Ndufa13	11
GO:0071902	positive regulation of protein serine/threonine kinase activity	66/3641	279/23210	0.000314091	0.00321678	0.00236406	Ccnyl1/Fzd5/Ralb/Stk11/Map2k2/Frs2/Ppp2ca/Map2k3/Dvl2/Spag9/Ern1/Adam17/Psen1/Map3k1/Prkcd/Rgcc/Tab1/Wnt7b/Dazap2/Crkl/Sod1/Pkd1/Axin1/Pim1/Hsp90ab1/Ccny/Adrb2/Map3k11/Map4k2/Avpi1/Dab2ip/Zeb2/Ptpn1/Shc1/Magi3/Lamtor3/Ripk2/Tgfbr1/Stil/Mul1/Pxn/Taok3/Ptpn11/Erp29/Pdgfa/Ezh2/Raf1/Kras/Tgfb1/Map3k10/Map4k1/Pih1d1/Akap13/Cib1/Iqgap1/Rps3/Taok2/Insr/Adam9/Acsl1/Prdx2/Csk/Map2k1/Parp16/Rhoa/Higd1a	66
GO:0045444	fat cell differentiation	58/3641	238/23210	0.000314877	0.0032194	0.00236598	Creb1/Per2/Rgs2/Hnrnpu/Zbtb7a/Osbpl8/Ddit3/Srebf1/Aloxe3/Nr1d1/Asxl2/Trib2/Aldh6a1/Jdp2/Wdfy2/Nipbl/Stk3/Ep300/Nr4a1/Zfp385a/Socs1/Senp2/Gsk3b/Sod2/Axin1/Ppard/Mapk14/Zfp36l2/Adrb2/Mex3c/Grk5/Atf2/Asxl1/E2f1/Stk4/Foxo1/Tmem64/Sdf4/Napepld/Ctbp1/Lrrc8c/Tmem120b/Medag/Alms1/Crebl2/Tgfb1/Sirt2/Atf5/Aamdc/Bnip3/Fto/Bbs2/Zfpm1/Carm1/Bbs9/Pias1/Smad3/Smad6	58
GO:0031668	cellular response to extracellular stimulus	55/3641	223/23210	0.000322576	0.00329255	0.00241975	Ralb/Xpr1/Fyn/Sesn1/Atg5/Mtmr3/Cpeb4/Nprl3/Fnip1/Srebf1/Gabarap/Mybbp1a/Atp5g1/Wipi1/Wdr45b/Zfyve1/Fos/Mapk8/Atg14/Klf10/Comt/Eif4g1/Pim1/Lars/Seh1l/Tsc1/Nfe2l2/Eif2ak4/Bmf/Foxo1/Gba/Sh3glb1/Jun/Slc2a1/Rragc/Sesn2/Depdc5/Ulk1/Tbl2/Wipi2/Mios/Trim24/Atg7/Itfg2/Arhgap35/Foxa3/Hnrnpl/Mapk3/Dctpp1/Wrn/Wdr59/Sesn3/Sik2/Higd1a/Wdr45	55
GO:0030217	T cell differentiation	64/3641	269/23210	0.00032503	0.00331092	0.00243324	Fzd7/Fzd5/Nhej1/Abl2/Rc3h1/Myb/Themis/Atg5/Stk11/Tcf3/Ap3d1/Patz1/Tcf7/Irf1/Mink1/Rara/Stat3/Jmjd6/Adam17/Hsp90aa1/Sox4/Zmiz1/Socs1/Nfkbiz/Runx1/Pknox1/H2-DMa/Vav1/Zfp36l2/Socs5/Egr1/Malt1/Ptpn2/Sart1/Bad/Nrarp/Tsc1/Abl1/Sp3/Rag2/Rag1/Zc3h8/Prex1/Adrm1/Chd7/Ripk2/Wwp1/Shb/Rpl22/Cdk6/Gimap1/Relb/Tgfb1/Lig4/Prdx2/Cbfb/Nfatc3/Cd3e/Cd3g/Rhoa/Ctnnb1/Otud5/Sash3/Atp7a	64
GO:0046323	glucose import	24/3641	75/23210	0.000326419	0.00331092	0.00243324	Capn10/Ahi1/Osbpl8/Prkca/Aspscr1/Rasa1/Prkcd/Myc/Mapk14/Rhoq/Sorbs1/Tsc1/Nfe2l2/Prkci/Stxbp3/Sesn2/Ptpn11/Crebl2/C2cd5/Gsk3a/Rab4b/Akt2/Insr/Irs2	24
GO:0051303	establishment of chromosome localization	24/3641	75/23210	0.000326419	0.00331092	0.00243324	Actr3/Kif14/Hnrnpu/Cenpf/Actr2/Spdl1/Ndel1/Kpnb1/Birc5/Ccnb1/Chmp7/Pibf1/Nde1/Seh1l/Chmp4b/Spo11/Chmp5/Chmp2a/Nup62/Vps4a/Chmp1a/Zw10/Atm/Cep63	24
GO:0006364	rRNA processing	50/3641	198/23210	0.000326559	0.00331092	0.00243324	Utp14b/Tfb2m/Rpf2/Fam207a/Krr1/Npm1/Nhp2/Tsr1/Utp6/Utp18/Rpl27/Nol11/Usp36/Rpp40/Dis3/Dcaf13/Utp23/Bop1/Nsun3/Urb1/Tsr3/Rpl10a/Wdr43/Riok3/Srfbp1/Sart1/Exosc1/Rpp38/Rpl35/Nat10/Chd7/Nol6/Rps8/Nop14/Utp3/Dhx37/Sbds/Bms1/Nop2/Wbp11/Rps19/Exosc5/Fbl/Rps16/Pih1d1/Mphosph10/Eri1/Naf1/Nob1/Rrp9	50
GO:0043405	regulation of MAP kinase activity	69/3641	295/23210	0.000329065	0.00333076	0.00244782	Fzd5/Rgs2/Map2k2/Dusp6/Frs2/Map2k3/Mapk7/Dvl2/Inpp5k/Nf1/Spag9/Cdk5rap3/Ern1/Prkca/Hgs/Trib2/Psen1/Hmgcr/Map3k1/Prkcd/Trib1/Tab1/Wnt7b/Crkl/Gsk3b/Sod1/Axin1/Fem1a/Spry4/Map3k11/Map4k2/Avpi1/Dusp5/Dab2ip/Zeb2/Dusp2/Ptpn1/Gba/Shc1/Magi3/Lamtor3/Ripk2/Dnaja1/Tgfbr1/Ephb2/Mul1/Pxn/Taok3/Ptpn11/Erp29/Sh2b3/Pdgfa/Ezh2/Raf1/Kras/Tgfb1/Map3k10/Map4k1/Nup62/Akap13/Iqgap1/Rps3/Taok2/Insr/Adam9/Prdx2/Csk/Ma…	69
GO:0031098	stress-activated protein kinase signaling cascade	68/3641	290/23210	0.000335784	0.00339309	0.00249363	Cops5/Stradb/Fzd5/Map2k2/Mapk9/Map2k3/Per1/Dvl2/Mink1/Spag9/Nbr1/Map3k14/Map3k3/Strada/Ern1/Ccdc88c/Hmgcr/Map3k1/Nek4/Mapk8/Zfp622/Stk3/Trib1/Ptk2/Wnt7b/Irak4/Dlg1/Pak2/Ezr/Axin1/Mapk14/Pja2/Map3k2/Lmnb1/Map3k11/Men1/Map4k2/Dab2ip/Zeb2/Stk4/Ptpn1/Foxo1/Magi3/Ripk2/Map3k7/Ankrd6/Dnaja1/Prdx1/Mul1/Errfi1/Fgfr3/Rell1/Taok3/Ncf1/Nod1/Nr2c2/Arl6ip5/Map3k10/Pak4/Map4k1/Emc10/Rps3/Mapk3/Taok2/Nek1/Map2k…	68
GO:0051304	chromosome separation	28/3641	93/23210	0.000341712	0.00344726	0.00253344	Tpr/Fbxo5/Spdl1/Eme1/Cdc27/Recql5/Birc5/Gen1/Fancm/Rmi1/Trip13/Ccnb1/Rb1/Ppp2r1a/Mus81/Ncaph/Anapc1/Csnk2a1/Cdc26/Cdk5rap2/Anapc4/Cit/Anapc5/Anapc15/Pcid2/Ncapd3/Zw10/Atm	28
GO:0006284	base-excision repair	15/3641	38/23210	0.000349039	0.00349926	0.00257166	Parp1/Tdg/Rpa1/Lig3/Parp2/Apex1/Hmga1/Mutyh/Rpa3/Ogg1/Xrcc1/Pold1/Rps3/Fam168a/Wrn	15
GO:0016601	Rac protein signal transduction	15/3641	38/23210	0.000349039	0.00349926	0.00257166	Wasf1/Dbnl/Crk/Nf1/Arf6/Nisch/Rac2/Camk2d/Ssx2ip/Wasf2/Rac1/Kras/Cadm4/Rhog/Dnm2	15
GO:0045005	DNA-dependent DNA replication maintenance of fidelity	15/3641	38/23210	0.000349039	0.00349926	0.00257166	Zranb3/Nucks1/Mcm9/Eme1/Gen1/Fancm/Msh3/Tonsl/Donson/Cdk9/Mms22l/Pold1/Wrn/Primpol/Tipin	15
GO:0051091	positive regulation of DNA-binding transcription factor activity	59/3641	244/23210	0.000349176	0.00349926	0.00257166	Cops5/Lrrfip1/Hdac4/Dhx9/Rwdd1/Rtkn2/Itgb2/Tcf3/Zbtb7a/Ube2n/Ddit3/Rnf41/Npm1/Dvl2/Dhx33/Trim37/Stat3/Hdac5/Psma6/Prkch/Rps6ka5/Trim27/Rnf31/Rgcc/Stk3/Abra/Trappc9/Ep300/Irak4/Rhebl1/Ube2i/Flot1/Camk2a/Ppargc1b/Malt1/Rela/Pten/Pprc1/Trim8/Atf2/Ddrgk1/Ube2v1/Prkci/Ppp3ca/Bcl10/Ripk2/Kdm1a/Park7/Nod1/Lpar5/Kras/Tgfb1/Cib1/Rps3/Crtc1/Carm1/Smarca4/Cx3cr1/Ctnnb1	59
GO:1900101	regulation of endoplasmic reticulum unfolded protein response	10/3641	20/23210	0.000359429	0.00359014	0.00263845	Cops5/Ern1/Pdia6/Bfar/Crebrf/Ptpn2/Ptpn1/Tmem33/Ficd/Nck1	10
GO:1901028	regulation of mitochondrial outer membrane permeabilization involved in apoptotic signaling pathway	10/3641	20/23210	0.000359429	0.00359014	0.00263845	Siva1/Mpv17l/Gsk3b/Zfp13/Acaa2/Sh3glb1/Mul1/Bbc3/Gsk3a/Gclc	10
GO:1902743	regulation of lamellipodium organization	16/3641	42/23210	0.000360847	0.00359838	0.00264451	Arpc2/Hdac4/Actr3/Hsp90aa1/Dmtn/Rac2/Twf1/Cfl1/Akirin1/Wasf2/Capzb/Coro1c/Rac1/Dnm2/Twf2/Atp7a	16
GO:0032456	endocytic recycling	17/3641	46/23210	0.000363482	0.00361871	0.00265944	Arl4c/Stx6/Arf6/Acap2/Rab11b/Epg5/Ehd1/Rab14/Dennd1a/Arhgap1/Eps15/Snx17/Vps29/Lmtk2/Inpp5f/Ptpn23/Cmtm6	17
GO:0060491	regulation of cell projection assembly	47/3641	184/23210	0.000367643	0.00365413	0.00268547	Arpc2/Hdac4/Actr3/Atg5/Rab3ip/Ndel1/Cntrob/Ift20/Sept9/Arf6/Hsp90aa1/Prkcd/Cenpj/Dmtn/Myo10/Rac2/Twf1/Atg3/Ift140/Rab5a/Fam98a/Rhoq/Cep120/Cfl1/Odf2/Ttbk2/Odf2l/Tgfbr1/Akirin1/Wasf2/Capzb/Crocc/Agrn/Htt/Tapt1/Coro1c/Dynll1/Rac1/Wasl/Arhgap35/Rhog/Dnm2/Anln/Sept7/Twf2/Map4/Atp7a	47
GO:0001666	response to hypoxia	51/3641	204/23210	0.000370375	0.00367273	0.00269914	Ddit4/Nf1/P4hb/Rock2/Adam17/Hif1a/Prl4a1/Sox4/Rgcc/Myc/Ep300/Ppara/Slc11a2/Hmox2/Bach1/Stub1/Ppard/Epas1/Egr1/Adrb2/Smad4/Acaa2/Bad/Pten/Suv39h2/Pdk1/Nfe2l2/Arnt/Camk2d/Ece1/Fosl2/Rbpj/Tbl2/Itpr1/Raf1/Itpr2/Egln2/Sirt2/Ucp2/Bnip3/Nfatc3/Cbfa2t3/Birc2/Pin1/Hyou1/Atm/Smad3/Map2k1/Scap/Higd1a/Pdk3	51
GO:0019058	viral life cycle	50/3641	199/23210	0.000370726	0.00367273	0.00269914	Atg16l1/Nucks1/Nr5a2/Snx3/Atg5/Ppia/Larp1/Inpp5k/Ddx5/Kpna2/P4hb/Rock2/Trim27/Mphosph8/Ctsb/Pabpc1/Lgals1/Pcbp2/Pi4ka/Srpk1/Hsp90ab1/Rab5a/Vapa/Npc1/Mir378a/Pcx/Trim8/Smc3/Usp6nl/Eif2ak4/Vps18/Tbc1d20/Chmp4b/Stau1/Vapb/Trim59/Pkn2/Nbn/Chmp5/Eps15/Chmp3/Atg7/Trim28/Chmp2a/Vps4a/Ist1/Hspa8/Ddx6/Ppib/Anxa2	50
GO:0000305	response to oxygen radical	12/3641	27/23210	0.000373468	0.00368785	0.00271025	Parp1/Fancc/Dhfr/Gch1/Sod1/Sod2/Nfe2l2/Prdx1/Park7/Ucp2/Prdx2/Atp7a	12
GO:0071108	protein K48-linked deubiquitination	12/3641	27/23210	0.000373468	0.00368785	0.00271025	Vcpip1/Yod1/Desi2/Tnfaip3/Usp34/Atxn3/Bap1/Usp25/Otub1/Otud7b/Park7/Otud4	12
GO:0016239	positive regulation of macroautophagy	22/3641	67/23210	0.000380431	0.00375049	0.00275629	Ralb/Sesn1/Larp1/Pip4k2b/Hif1a/Sptlc2/Adrb2/Tsc1/Sh3glb1/Ripk2/Map3k7/Sesn2/Mfn2/Htt/Ulk1/Smurf1/Nod1/Mapk3/Bnip3/Sesn3/Vps13c/Fyco1	22
GO:0009408	response to heat	30/3641	103/23210	0.000402893	0.00396548	0.00291429	Tpr/Dhx9/Ier5/Osm/Hspa4/Nf1/Hspa2/Eif2b2/Atxn3/Hsp90aa1/Pdcd6/Mapk8/Hsf1/Eif2b5/Hspa13/Sod1/Stub1/Daxx/Hspa14/Trp53inp1/Dnaja1/Psip1/Eif2b4/Cckar/Htra2/St8sia1/Xylt1/Hspa8/Gclc/Rbbp7	30
GO:0036293	response to decreased oxygen levels	56/3641	230/23210	0.000404725	0.00397707	0.00292281	Ddit4/Cpeb4/Nf1/Mir142/P4hb/Rock2/Adam17/Hif1a/Prl4a1/Sox4/Rgcc/Myc/Ep300/Ppara/Slc11a2/Hmox2/Bach1/Stub1/Ppard/Epas1/Egr1/Adrb2/Smad4/Acaa2/Bad/Pten/Suv39h2/Tsc1/Mir199b/Pdk1/Nfe2l2/Arnt/Camk2d/Mir207/Ece1/Fosl2/Rbpj/Tbl2/Itpr1/Raf1/Itpr2/Egln2/Sirt2/Ucp2/Bnip3/Nfatc3/Cbfa2t3/Birc2/Pin1/Hyou1/Atm/Smad3/Map2k1/Scap/Higd1a/Pdk3	56
GO:0045454	cell redox homeostasis	21/3641	63/23210	0.000407108	0.00398756	0.00293052	Ddit3/P4hb/Pdia6/Tmx1/Txndc16/Apex1/Txn2/Txnl1/Tmx3/Qsox2/Nfe2l2/Tmx4/Erp44/Txn1/Prdx1/Dnajc16/Pdia4/Egln2/Glrx3/Prdx2/Gclc	21
GO:0070059	intrinsic apoptotic signaling pathway in response to endoplasmic reticulum stress	21/3641	63/23210	0.000407108	0.00398756	0.00293052	Apaf1/Ddit3/Spop/Ern1/Gsk3b/Ptpn2/Dab2ip/Serinc3/Ptpn1/Creb3/Casp9/Park7/Ube2k/Erp29/Itpr1/Bbc3/Casp3/Herpud1/Hyou1/Nck1/Aifm1	21
GO:0097061	dendritic spine organization	28/3641	94/23210	0.000414772	0.00403042	0.00296202	Actr3/Abl2/Fyn/Dbnl/Actr2/Arf1/Baiap2/Sipa1l1/Lgmn/Arc/Cfl1/Abhd17b/Pten/Itpka/Lzts3/Ephb2/Dvl1/Cdk5/Rph3a/Cux2/Wasl/Arhgap33/Shank1/Cttn/Insr/Sept7/Adam10/Nlgn3	28
GO:0034349	glial cell apoptotic process	9/3641	17/23210	0.000414808	0.00403042	0.00296202	Akap12/Prkca/Prkch/Prkcd/Mapk8/Rb1/Prkci/Cdk5/Casp3	9
GO:0035372	protein localization to microtubule	9/3641	17/23210	0.000414808	0.00403042	0.00296202	Hnrnpu/Abhd17a/Gsk3b/Cript/Abhd17b/Kif20b/Ttbk2/Dvl1/Abhd17c	9
GO:0060628	regulation of ER to Golgi vesicle-mediated transport	9/3641	17/23210	0.000414808	0.00403042	0.00296202	Arf1/Scfd1/Rnf139/Yipf5/Tbc1d20/Rint1/Preb/Stx18/Use1	9
GO:0071786	endoplasmic reticulum tubular network organization	9/3641	17/23210	0.000414808	0.00403042	0.00296202	Rab10/Atl2/Rab18/Rtn3/Atl3/Tmem33/Arl6ip1/Use1/Tmem170	9
GO:0042023	DNA endoreduplication	7/3641	11/23210	0.000426802	0.00410245	0.00301495	Fbxo5/E2f7/Senp2/Msh6/Smc3/Fbxw7/E2f8	7
GO:0043619	regulation of transcription from RNA polymerase II promoter in response to oxidative stress	7/3641	11/23210	0.000426802	0.00410245	0.00301495	Hif1a/Epas1/Nfe2l2/Chd6/Arnt/Sesn2/Sin3a	7
GO:0070213	protein auto-ADP-ribosylation	7/3641	11/23210	0.000426802	0.00410245	0.00301495	Parp1/Tnks2/Tiparp/Tnks/Parp6/Parp16/Parp3	7
GO:0090153	regulation of sphingolipid biosynthetic process	7/3641	11/23210	0.000426802	0.00410245	0.00301495	Ormdl2/Samd8/Prkcd/Pla2g6/Atg7/Sphk2/Smpd3	7
GO:1905038	regulation of membrane lipid metabolic process	7/3641	11/23210	0.000426802	0.00410245	0.00301495	Ormdl2/Samd8/Prkcd/Pla2g6/Atg7/Sphk2/Smpd3	7
GO:0048284	organelle fusion	34/3641	122/23210	0.000426979	0.00410245	0.00301495	Vcpip1/Tgfbrap1/Stx6/Vamp4/Snap47/Ankfy1/Rab34/Snap29/Vps8/Afg3l2/Stxbp1/Vps18/Snapin/Chmp5/Stoml2/Mul1/Mfn2/Vamp3/Uso1/Stx2/Chmp3/Vamp1/C2cd5/Grik5/Akt2/Syt3/Prrt2/Stx4a/Bnip3/Rab3a/Rab8a/Vps4a/Rab8b/Anxa2	34
GO:0044030	regulation of DNA methylation	13/3641	31/23210	0.000428988	0.00410245	0.00301495	Prdm14/Parp1/Brca1/Kdm1b/Mphosph8/Myc/Gsk3b/Mis18a/Pik3ca/Rlf/Gsk3a/Dnmt1/Kmt2a	13
GO:0061157	mRNA destabilization	13/3641	31/23210	0.000428988	0.00410245	0.00301495	Gigyf2/Rc3h1/Rock2/Khsrp/Zfp36l2/Rock1/Pum1/Ythdf2/Hnrnpr/Cnot6l/Hnrnpd/Upf1/Fto	13
GO:0070979	protein K11-linked ubiquitination	13/3641	31/23210	0.000428988	0.00410245	0.00301495	Ube2w/Cdc27/Ube2e2/Ube2d2a/Anapc1/Ube2d3/Cdc26/Rnf4/Anapc4/Anapc5/Ube2s/Anapc10/Anapc13	13
GO:1905476	negative regulation of protein localization to membrane	13/3641	31/23210	0.000428988	0.00410245	0.00301495	Ppp2r5a/Gopc/Inpp5k/Cltc/Dmtn/Ap2m1/Rhoq/Tmem59/Tgfb1/Picalm/Ppfia1/Csk/Lztfl1	13
GO:0045814	negative regulation of gene expression, epigenetic	20/3641	59/23210	0.000432448	0.00412253	0.00302971	Dot1l/Ppm1d/Cbx8/Trim27/Wdhd1/Mphosph8/Atad2/Chrac1/H1f0/Kmt2d/Hira/Smchd1/Hat1/Mier1/Kdm1a/Mthfr/Ctbp1/Ezh2/Eed/Sin3a	20
GO:0070936	protein K48-linked ubiquitination	20/3641	59/23210	0.000432448	0.00412253	0.00302971	Tnfaip3/Cdc34/Rnf126/Peli1/Ube2g1/Rffl/Ube2e2/Ube2e1/Ubr5/Bfar/Ttc3/Rnf8/Ube2d2a/Ube2d3/Rnf4/Ube2k/Rnf34/E330021D16Rik/Birc2/Arih2	20
GO:0006999	nuclear pore organization	8/3641	14/23210	0.000447431	0.004252	0.00312486	Nup107/Nup153/Seh1l/Nup54/Nup98/Nup93/Tmem170/Nup133	8
GO:0042559	pteridine-containing compound biosynthetic process	8/3641	14/23210	0.000447431	0.004252	0.00312486	Atic/Mthfd1l/Mthfd1/Dhfr/Gch1/Gart/Qdpr/Pts	8
GO:0007091	metaphase/anaphase transition of mitotic cell cycle	19/3641	55/23210	0.000455274	0.00431976	0.00317466	Tpr/Fbxo5/Spdl1/Cdc27/Birc5/Gen1/Trip13/Ccnb1/Rb1/Anapc1/Cdc26/Cdk5rap2/Anapc4/Cit/Anapc5/Anapc15/Pcid2/Zw10/Atm	19
GO:0006301	postreplication repair	11/3641	24/23210	0.000473812	0.00447465	0.00328849	Dtl/Rev3l/Ube2n/Brca1/Polk/Polh/Msh2/Poli/Ube2v1/Primpol/Sprtn	11
GO:0035561	regulation of chromatin binding	11/3641	24/23210	0.000473812	0.00447465	0.00328849	Tdg/Hmbox1/Senp2/Parp9/Mbd2/Pygo2/Larp7/Ppp3ca/Kdm1a/Mepce/Ctnnb1	11
GO:0098869	cellular oxidant detoxification	11/3641	24/23210	0.000473812	0.00447465	0.00328849	Sesn1/Fancc/Dhfr/Gch1/Sod1/Sod2/Nfe2l2/Prdx1/Park7/Prdx2/Atp7a	11
GO:0009749	response to glucose	46/3641	181/23210	0.000475396	0.00448262	0.00329435	Klf7/Cacna1e/Mpc2/Pfkl/Ppp2ca/Srebf1/Rab34/Nr1d1/Gjd3/Ern1/Birc5/Hif1a/Eif2b2/Sox4/Rmi1/Hmgcr/Eny2/Mafa/Pla2g6/Ep300/Pim3/Eif2b5/Rab11b/Egr1/Smad4/Bad/Pik3ca/Ppp3ca/Sesn2/Nadk/Khk/Eif2b4/Dynll1/Aacs/Rac1/Atg7/Raf1/Pih1d1/Ucp2/Stx4a/Irs2/Casp3/Smarca4/Sidt2/Sin3a/Pdk3	46
GO:0046486	glycerolipid metabolic process	74/3641	325/23210	0.000478236	0.0045024	0.00330888	Pikfyve/Mogat1/Inpp5d/Pign/Pigm/Bpnt1/Pip5k1c/Dgka/Mtmr3/Pemt/Srebf1/Ctdnep1/Inpp5k/Mtmr4/Dgke/Pip4k2b/Pgap3/Socs3/Pnpla8/Sel1l/Ptdss1/Serinc5/Abhd6/Atg14/Abhd4/Mtmr6/Gpaa1/Pla2g6/Socs1/Pi4ka/Pigx/Pigp/Synj2/Lmf1/Lpin2/Lclat1/Pigf/Socs5/Impa2/Socs6/Chka/Plcb3/Pten/Pank2/Gpcpd1/Abhd12/Serinc3/Pigt/Pik3ca/Pip5k1a/Sh3glb1/Stoml2/Pik3r3/Pigv/Napepld/Ptpn11/Pdgfa/Etnk1/Nr1h2/Pgap2/Far1/Smg1/Inpp5f/Ptd…	74
GO:0044088	regulation of vacuole organization	15/3641	39/23210	0.000485572	0.00456358	0.00335384	Pikfyve/Ralb/Mtmr3/Nprl3/Phf23/Ift20/Pip4k2b/Scfd1/Laptm4b/Fez2/Chmp4b/Sh3glb1/Tbc1d14/Ulk1/Anxa2	15
GO:0030261	chromosome condensation	17/3641	47/23210	0.000486993	0.00456358	0.00335384	H3f3a/Cdk1/Phf23/H3f3b/Ncapg2/Ccnb1/Acin1/Nipbl/H1f0/Akap8/Ncaph/Smc4/Phf13/Ncapg/Mcph1/Chmp1a/Ncapd3	17
GO:0043631	RNA polyadenylation	17/3641	47/23210	0.000486993	0.00456358	0.00335384	Papolg/Zc3h3/Hsf1/Cpsf1/Ccnt1/Scaf8/Nelfe/Pabpc2/Cpsf7/Cdk9/Clp1/Ssu72/Sympk/Paf1/Pcf11/Rnf40/Cstf2	17
GO:0030098	lymphocyte differentiation	87/3641	395/23210	0.000511711	0.00478782	0.00351864	Fzd7/Fzd5/Nhej1/Inpp5d/Abl2/Rc3h1/Tnfaip3/Myb/Themis/Atg5/Stk11/Tcf3/Ap3d1/Zbtb7a/Rnf41/Patz1/Polm/Tcf7/Irf1/Fnip1/Mink1/Ikzf3/Rara/Stat3/Hdac5/Jmjd6/Adam17/Hsp90aa1/Lgals8/Sox4/Zmiz1/Mfng/Lgals1/Ep300/Hdac7/Socs1/Nfkbiz/Runx1/Pknox1/H2-DMa/Vav1/Zfp36l2/Socs5/Msh2/Egr1/Malt1/Ptpn2/Sart1/Bad/Il15ra/Nrarp/Tsc1/Abl1/Sp3/Rag2/Rag1/Zc3h8/Prex1/Adrm1/Notch2/Chd7/Ripk2/Wwp1/Shb/Rpl22/Cdk6/Rbpj/Gimap1/It…	87
GO:0051235	maintenance of location	71/3641	310/23210	0.000516328	0.00481851	0.0035412	Bard1/Soat1/Hnrnpu/Atg5/Gopc/Srgn/Ank3/Ap3d1/Cry1/Osbpl8/Ddit3/Gm2a/Thra/Pde4d/Sqle/Rangap1/Ppara/Twf1/Tbccd1/Morc3/Pdpk1/Pkd1/Itpr3/Ppard/Slc25a23/Stard4/Ptpn2/Arl2/Ehd1/Plcb3/Fth1/Vps13a/Sufu/Taf3/Abl1/Cry2/Slc30a4/Plcg1/Ywhab/Gpsm2/Camk2d/Chd7/Creb3/Txn1/Faf1/Slc30a2/Park7/Rer1/Cdk5/Htt/Tapt1/Acacb/Slc8b1/Get4/Itpr1/Itpr2/Bbc3/Grik5/Tgfb1/Nfkbib/Nr1h2/Ftl1/Pnpla2/Mcoln1/Atp7b/Cherp/Tmem38a/Fto…	71
GO:0042306	regulation of protein import into nucleus	21/3641	64/23210	0.000517376	0.00481851	0.0035412	Tpr/Ppp2ca/Nf1/Akap1/Psen1/Prkcd/Nupl1/Ipo5/Ubr5/Mapk14/Chp1/Ect2/Tardbp/Nup54/Ran/Trim28/Tgfb1/Nup62/Pik3r2/Nutf2/Ei24	21
GO:0090398	cellular senescence	21/3641	64/23210	0.000517376	0.00481851	0.0035412	Fbxo5/Map3k3/Smc6/Nampt/Eef1e1/Prkcd/Nek4/Mapk14/Smc5/Abl1/Rbl1/Icmt/Cdk6/Tbx3/Kras/Ypel3/Kat6a/Ing2/Calr/Terf2/Map2k1	21
GO:0016072	rRNA metabolic process	51/3641	207/23210	0.000533988	0.00496559	0.00364929	Utp14b/Tfb2m/Rpf2/Fam207a/Krr1/Npm1/Nhp2/Tsr1/Utp6/Slfn14/Utp18/Rpl27/Nol11/Usp36/Rpp40/Dis3/Dcaf13/Utp23/Bop1/Nsun3/Urb1/Tsr3/Rpl10a/Wdr43/Riok3/Srfbp1/Sart1/Exosc1/Rpp38/Rpl35/Nat10/Chd7/Nol6/Rps8/Nop14/Utp3/Dhx37/Sbds/Bms1/Nop2/Wbp11/Rps19/Exosc5/Fbl/Rps16/Pih1d1/Mphosph10/Eri1/Naf1/Nob1/Rrp9	51
GO:0090174	organelle membrane fusion	29/3641	100/23210	0.000539703	0.00501105	0.0036827	Vcpip1/Tgfbrap1/Stx6/Vamp4/Snap47/Ankfy1/Rab34/Snap29/Vps8/Stxbp1/Vps18/Snapin/Chmp5/Vamp3/Uso1/Stx2/Chmp3/Vamp1/C2cd5/Grik5/Akt2/Syt3/Prrt2/Stx4a/Rab3a/Rab8a/Vps4a/Rab8b/Anxa2	29
GO:0031397	negative regulation of protein ubiquitination	23/3641	73/23210	0.000551911	0.00511657	0.00376024	Per2/Psen2/Fbxo5/Tnfaip3/Fyn/Atg5/Cry1/Arrb2/Rpl23/Psen1/Sox4/Ubr5/Senp2/Abl1/Chp1/Dnaja1/Park7/Cdk5/Limk1/U2af2/Rps3/Gclc/Gnl3l	23
GO:0051306	mitotic sister chromatid separation	20/3641	60/23210	0.000554082	0.00512103	0.00376353	Tpr/Fbxo5/Spdl1/Cdc27/Birc5/Gen1/Trip13/Ccnb1/Rb1/Ppp2r1a/Anapc1/Cdc26/Cdk5rap2/Anapc4/Cit/Anapc5/Anapc15/Pcid2/Zw10/Atm	20
GO:0060324	face development	20/3641	60/23210	0.000554082	0.00512103	0.00376353	Twist2/Sgpl1/Specc1l/Map2k2/Rara/Nipbl/Ep300/Rarg/Zfand5/Tiparp/Chd7/Ptpn11/Raf1/Tgfb1/Rras/Mapk3/Kat6a/Ankrd11/Map2k1/Csrnp1	20
GO:0007050	cell cycle arrest	37/3641	138/23210	0.000555148	0.00512308	0.00376503	Sde2/Stk11/Mdm2/Cdk4/Ddit3/Irf1/Mybbp1a/Rpl23/Brca1/Ern1/Sox4/Rb1/Rgcc/Myc/Tfap4/Pkd1/Hsp90ab1/Msh2/Men1/Cdk9/Dab2ip/Eif2ak4/Notch2/Trp53inp1/Cdkn2c/Zbtb17/Cgref1/Ppm1g/Chek2/Casp2/Tgfb1/Mcph1/Calr/Atm/Smad3/Map2k1/Rassf1	37
GO:1903706	regulation of hemopoiesis	89/3641	407/23210	0.000567238	0.0052267	0.00384118	Casp8/Creb1/Inpp5d/Twist2/Rc3h1/Myb/Foxo3/Fstl3/Tcf3/Ap3d1/Zbtb7a/Rnf41/Irf1/Fnip1/Nf1/Nme1/Ikzf3/Rara/Stat3/Prkca/Asxl2/Hif1a/Fos/Hsp90aa1/Ncapg2/Zmiz1/Rb1/Klf10/Trib1/Myc/Tob2/Senp1/Acvr1b/Rarg/Socs1/Gsk3b/Nfkbiz/Gabpa/Runx1/Mapk14/Pim1/H2-DMa/Zfp36l2/Socs5/Ppargc1b/Malt1/Ptpn2/Sart1/Esrra/Bad/Ldb1/Il15ra/Nrarp/Abl1/Nfe2l2/Rag1/Zc3h8/Fam210b/Gnas/Adrm1/Fbxw7/Notch2/Tmem64/Ripk2/Shb/Jun/Ythdf2/K…	89
GO:0010035	response to inorganic substance	105/3641	494/23210	0.000568203	0.00522764	0.00384187	Creb1/Slc41a1/Parp1/Slc30a1/Tnfaip3/Fyn/Foxo3/Ank3/Mir331/Cdk4/Nefh/Kcnmb1/Mapk9/Ppp2ca/Mapk7/Kdm6b/Crk/Aanat/Fos/Lgmn/Fancc/Ptch1/Pdcd6/Dhfr/Slc30a5/Prkcd/Tnnc1/Bap1/Mapk8/Gch1/Apex1/Dmtn/Slc1a3/Hsf1/Ep300/Slc11a2/Nr4a1/Gsk3b/Sod1/Gart/Sod2/Cuta/Itpr3/Daxx/Slc25a23/Haao/Npc1/Ppp1ca/Cfl1/Rela/Rasgrp2/Setx/Ass1/Abl1/Nfe2l2/Sord/Slc30a4/Gss/Cpne1/Oser1/Zfand1/Ect2/Foxo1/Kpna4/Syt11/Syt6/Ppp3ca/Cpne…	105
GO:0044782	cilium organization	74/3641	327/23210	0.000576499	0.00529593	0.00389206	Tmem237/Actr3/Ahi1/Atg5/Cep83/Poc1b/Rab3ip/Actr2/Cntrob/Nek8/Ift20/Sept9/2700049A03Rik/Ift43/Ptpdc1/Ccno/Cenpj/Pibf1/Asap1/Snap29/Cep19/Atg3/Ift57/Ift140/Rfx2/Cep120/Ehd1/Tmem138/Rfx3/Tctn3/Arl3/Ablim1/Odf2/Ttc17/Ttbk2/Ift52/Ift80/Odf2l/Ssx2ip/Kif24/Dnaic1/Hspb11/Stil/Crocc/Htt/Tapt1/Wdr19/Unc119b/Dynll1/Tctn1/Rilpl2/Dnaaf5/Dctn1/Alms1/Arhgap35/B9d2/Gfy/Ccdc114/C2cd3/Tmem80/Nek1/Rab8a/Rpgrip1l/Bb…	74
GO:0010769	regulation of cell morphogenesis involved in differentiation	77/3641	343/23210	0.000580882	0.00532812	0.00391571	Trak2/Arpc2/Actr3/Lims1/Stk11/Map2k2/Dbnl/Actr2/Mapk9/Ndel1/Crk/Atp5g1/Baiap2/Sipa1l1/Psen1/Eif2b2/Dpysl2/Dmtn/Ptk2/Arc/Triobp/Ep300/Crkl/Gsk3b/Ttc3/Syngap1/Cul7/Ptprs/Pias2/Cfl1/Mark2/Pten/Vim/Abl1/Golga2/Zeb2/Itpka/Lzts3/Prex1/Adnp/Ppp3ca/Sh3glb1/Ephb2/Agrn/Cdk5/Ywhah/Rufy3/Ulk1/Coro1c/Cit/Cux2/Limk1/Rac1/Arhgap35/Numbl/Actn4/Arhgap33/Lrrc4b/Sema4b/Cib1/Picalm/Cttn/Zswim4/Calr/Ist1/Fbxo31/Dnm2/…	77
GO:0051056	regulation of small GTPase mediated signal transduction	61/3641	259/23210	0.000583446	0.00534356	0.00392706	Arfgef1/Kif14/Abl2/Ralgps2/Fgd6/Cdc42se2/Rap1gap2/Crk/Tnfaip1/Nf1/Cyth1/Arf6/Sipa1l1/Abra/Gpr20/Cyth4/Syngap1/Rgl2/Flot1/Cd2ap/Vav1/Arhgap12/Spry4/Arhgap26/Shoc2/Vav2/Abl1/Garnl3/Ralgps1/Mapkap1/Dab2ip/Dennd1a/Ralgapa2/Ralgapb/Prex1/Arfgef2/Ect2/Dennd4b/Notch2/Camk2d/Ssx2ip/Stmn1/Ephb2/Mfn2/Icmt/Rabgef1/Plekhg6/Arhgdib/Kras/Arhgap35/Cadm4/Plekhg2/Sipa1l3/Nup62/Cyth2/Akap13/Myo9b/Sipa1l2/Dnm2/Map2…	61
GO:0007062	sister chromatid cohesion	19/3641	56/23210	0.000588825	0.00535515	0.00393558	Rad51c/Axin2/Esco2/Rb1/Nipbl/Dscc1/Recql4/Naa50/Ppp2r1a/Fen1/Smc5/Smc3/Fbxw7/Pds5a/Pds5b/Mcmbp/Tnks/Stag1/Ctnnb1	19
GO:0010965	regulation of mitotic sister chromatid separation	19/3641	56/23210	0.000588825	0.00535515	0.00393558	Tpr/Fbxo5/Spdl1/Cdc27/Birc5/Gen1/Trip13/Ccnb1/Rb1/Anapc1/Cdc26/Cdk5rap2/Anapc4/Cit/Anapc5/Anapc15/Pcid2/Zw10/Atm	19
GO:0048538	thymus development	19/3641	56/23210	0.000588825	0.00535515	0.00393558	Psen2/Myb/Map2k2/Psen1/Jarid2/Crkl/Abl1/Rag1/Asxl1/Adrm1/Lmo4/Tgfbr1/Raf1/Mapk3/Prdx2/Nfatc3/Atm/Map2k1/Ctnnb1	19
GO:0061008	hepaticobiliary system development	34/3641	124/23210	0.000589452	0.00535515	0.00393558	Tnfaip3/Sec63/Lims1/E2f7/Rhbdd3/Nf1/Rara/Arf6/Jarid2/Nipbl/Runx1/Sod2/Pkd1/Rela/Upf2/Sp3/Pik3ca/Notch2/Jun/Rps6ka1/Icmt/Aacs/Ezh2/Itpr1/Atg7/Foxa3/E2f8/Taf10/Mki67/Rpgrip1l/Dnaaf1/Smarca4/Pkm/Smad3	34
GO:0019430	removal of superoxide radicals	10/3641	21/23210	0.000590012	0.00535515	0.00393558	Fancc/Dhfr/Gch1/Sod1/Sod2/Nfe2l2/Prdx1/Park7/Prdx2/Atp7a	10
GO:0051204	protein insertion into mitochondrial membrane	10/3641	21/23210	0.000590012	0.00535515	0.00393558	Hspa4/Timm9/Hsp90aa1/Samm50/Romo1/Sh3glb1/Cox18/Bbc3/Pdcd5/Ndufa13	10
GO:1904589	regulation of protein import	22/3641	69/23210	0.000601572	0.00545192	0.0040067	Tpr/Ppp2ca/Nf1/Akap1/Psen1/Prkcd/Nupl1/Ipo5/Ubr5/Mapk14/Chp1/Ect2/Tardbp/Nup54/Ran/Trim28/Tgfb1/Pdcd5/Nup62/Pik3r2/Nutf2/Ei24	22
GO:0031572	G2 DNA damage checkpoint	13/3641	32/23210	0.000619461	0.00559731	0.00411354	Dtl/Cdk1/Fzr1/Cdk5rap3/Brca1/Donson/Nbn/Syf2/Rint1/Taok3/Taok2/Babam1/Atm	13
GO:1902110	positive regulation of mitochondrial membrane permeability involved in apoptotic process	13/3641	32/23210	0.000619461	0.00559731	0.00411354	Siva1/Mpv17l/Gsk3b/Zfp13/Acaa2/Atf2/Sh3glb1/Mul1/Bid/Bbc3/Gsk3a/Bnip3/Gclc	13
GO:0007034	vacuolar transport	36/3641	134/23210	0.000628164	0.0056675	0.00416513	Tgfbrap1/Trak2/Ap3d1/Vps54/Arf1/Ankfy1/Rab34/Hgs/Lyst/Atg14/Chmp7/Dennd3/Ubxn6/Trappc8/Lars/Epg5/Vps37c/Vps13a/Vps18/Chmp4b/Snapin/Chmp5/Vps29/Ap4m1/Smurf1/Chmp3/M6pr/Chmp2a/Fam160a2/Hook3/Vps37a/Vps4a/Chmp1a/Hspa8/Vps13c/Trak1	36
GO:0070534	protein K63-linked ubiquitination	17/3641	48/23210	0.000644953	0.00581033	0.0042701	Rnf126/Ube2n/Peli1/Ube2g1/Trim27/Ube2e2/Ubr5/Bfar/Stub1/Rnf8/Prpf19/Zfp91/Ube2v1/Rnf4/Ube2s/Birc2/Arih2	17
GO:0006893	Golgi to plasma membrane transport	21/3641	65/23210	0.000652681	0.00586253	0.00430846	Vamp4/Cnst/Gopc/Ank3/Arf1/Llgl1/Rabep1/Rab34/Arf2/Rab10/Trim23/Arf4/Gga1/Arf3/Arl3/Arfgef2/Vamp3/Bbs2/Exoc8/Dnm2/Csk	21
GO:0090559	regulation of membrane permeability	21/3641	65/23210	0.000652681	0.00586253	0.00430846	Cnp/Stat3/Siva1/Laptm4b/Mpv17l/Gsk3b/Zfp13/Camk2a/Acaa2/Bad/Naif1/Atf2/Mtch2/Sh3glb1/Mul1/Bid/Bbc3/Gsk3a/Bnip3/Hspa8/Gclc	21
GO:0046825	regulation of protein export from nucleus	15/3641	40/23210	0.000665233	0.00595887	0.00437926	Bard1/Tpr/Ptpn14/Mdm2/Xpo1/Rangap1/Rapgef3/Gsk3b/Xpo5/Iws1/Ctdspl2/Txn1/Park7/Cdk5/Ptpn11	15
GO:0046434	organophosphate catabolic process	33/3641	120/23210	0.000665373	0.00595887	0.00437926	Idh1/Hint1/Inpp5k/Cnp/Cant1/Pnpla8/Pde4d/Abhd6/Fhit/Prkcd/Synj2/Impa2/Plcb3/Pten/Entpd1/Entpd7/Itpa/Gpcpd1/Abhd12/Plcg1/Acot7/Napepld/Nudt9/Ncf1/Hddc3/Art2b/Dctpp1/Inpp5f/Inpp5a/Smpd3/Mlycd/Ldlr/Gpd1l	33
GO:0009746	response to hexose	46/3641	184/23210	0.00069684	0.00623148	0.00457961	Klf7/Cacna1e/Mpc2/Pfkl/Ppp2ca/Srebf1/Rab34/Nr1d1/Gjd3/Ern1/Birc5/Hif1a/Eif2b2/Sox4/Rmi1/Hmgcr/Eny2/Mafa/Pla2g6/Ep300/Pim3/Eif2b5/Rab11b/Egr1/Smad4/Bad/Pik3ca/Ppp3ca/Sesn2/Nadk/Khk/Eif2b4/Dynll1/Aacs/Rac1/Atg7/Raf1/Pih1d1/Ucp2/Stx4a/Irs2/Casp3/Smarca4/Sidt2/Sin3a/Pdk3	46
GO:1904262	negative regulation of TORC1 signaling	9/3641	18/23210	0.000714382	0.00636956	0.00468108	Sesn1/Stk11/Fnip1/Fnip2/Sesn2/Depdc5/Itfg2/Sesn3/Atm	9
GO:2000641	regulation of early endosome to late endosome transport	9/3641	18/23210	0.000714382	0.00636956	0.00468108	Snx3/Map2k2/Ezr/Sh3glb1/Chmp3/Mapk3/Map2k1/Dnajc13/Ptpn23	9
GO:0070482	response to oxygen levels	65/3641	282/23210	0.000726027	0.00645167	0.00474143	Ddit4/Cpeb4/Nf1/Mir142/P4hb/Rock2/Adam17/Hif1a/Prl4a1/Sox4/Mir15a/Rgcc/Myc/Mir30d/Ep300/Ppara/Slc11a2/Hmox2/Atp6v1a/Bach1/Sod2/Stub1/Ppard/Epas1/Egr1/Adrb2/Smad4/Acaa2/Bad/Pten/Suv39h2/Tsc1/Mir199b/Pdk1/Nfe2l2/Foxo1/Arnt/Camk2d/Mir207/Mir30e/Ece1/Fosl2/Rbpj/Atp6v0a2/Tbl2/Itpr1/Atg7/Raf1/Itpr2/Egln2/Sirt2/Ucp2/Mir762/Bnip3/Nfatc3/Cbfa2t3/Birc2/Pin1/Hyou1/Atm/Smad3/Map2k1/Scap/Higd1a/Pdk3	65
GO:1904357	negative regulation of telomere maintenance via telomere lengthening	11/3641	25/23210	0.000726784	0.00645167	0.00474143	Hnrnpu/Parp1/Ten1/Tinf2/Mcrs1/Tnks2/Nat10/Pot1a/Tnks/Terf2/Gnl3l	11
GO:1904376	negative regulation of protein localization to cell periphery	11/3641	25/23210	0.000726784	0.00645167	0.00474143	Ppp2r5a/Gopc/Cltc/Ap2m1/Rhoq/Tmem59/Tgfb1/Picalm/Ppfia1/Csk/Lztfl1	11
GO:0007018	microtubule-based movement	64/3641	277/23210	0.000743321	0.00658883	0.00484223	Trak2/Mreg/Actr3/Kif21b/Kif14/Hnrnpu/Wasf1/Ap3d1/Bloc1s1/Nefh/Actr2/Ndel1/Kif1c/Ift20/Kpnb1/Dnah17/Hif1a/Ift43/Kifc2/Nde1/Ift57/Sod1/Ift140/Kifc5b/Kif20a/Pura/Ap3s1/Rfx3/Kif20b/Actr1a/Arl3/Dync1i2/Kif16b/Ift52/Stau1/Ift80/Snapin/Ssx2ip/Kif24/Dnaic1/Invs/Wdr78/Hspb11/Htt/Wdr19/Dynll1/Dnah10/Dnaaf5/Copg2/Dctn1/Copg1/Arl8b/Ccdc114/Kif7/Bbs2/Cfap20/Terf2/Dnaaf1/Hspa8/Map2k1/Bsn/Map4/Trak1/Fyco1	64
GO:2001021	negative regulation of response to DNA damage stimulus	22/3641	70/23210	0.000748979	0.00662928	0.00487196	Fbxo5/Mdm2/Helb/Recql5/Tpt1/Ubr5/Hsf1/Zfp385a/Senp2/Dyrk1a/Ddx39b/Ppp1r10/Smchd1/Kdm1a/Chek2/Ogg1/Bid/Xrcc1/Rps3/Rnf169/Tmem161a/Klhl15	22
GO:0032271	regulation of protein polymerization	52/3641	215/23210	0.000750568	0.00663367	0.00487518	Arfgef1/Arpc2/Actr3/Arpc5/Wasf1/Dbnl/Actr2/Arf1/Grb2/Baiap2/Arf6/Hsp90aa1/Trim27/Tppp/Rasa1/Iqgap2/Map3k1/Prkcd/Mapk8/Dmtn/Rictor/Twf1/Dlg1/Dyrk1a/Snx9/Kank3/Cfl1/Arl2/Add3/Camsap1/Sptan1/Abl1/Arpc5l/Prex1/Cdk5rap2/Stmn1/Capzb/Slain2/Rac1/Wasl/Dctn1/Eml2/Plekhg2/Gmfg/Rps3/Fchsd2/Cttn/Pik3r2/Cotl1/Nck1/Twf2/Rhoa	52
GO:0019080	viral gene expression	19/3641	57/23210	0.000754848	0.00666178	0.00489584	Ccnt2/Nucks1/Dhx9/Inpp5k/Trim27/Ep300/Pcbp2/Tfap4/Chd1/Trim8/Eif3a/Eif2ak4/Jun/Hdac1/Tardbp/Denr/Rsf1/Mon1b/Smarca4	19
GO:0051702	interaction with symbiont	24/3641	79/23210	0.00076179	0.00671327	0.00493368	Hspd1/Nucks1/Inpp5k/Sugt1/Ep300/Tfap4/Chd1/Vapa/Pcx/Cfl1/Smc3/Eif2ak4/Tbc1d20/Vapb/Jun/Hdac1/Tardbp/Napepld/Ncf1/Smarca4/Hspa8/Ppib/Anxa2/Tusc2	24
GO:0001889	liver development	33/3641	121/23210	0.000779235	0.00685103	0.00503492	Tnfaip3/Sec63/Lims1/E2f7/Rhbdd3/Nf1/Rara/Arf6/Jarid2/Runx1/Sod2/Pkd1/Rela/Upf2/Sp3/Pik3ca/Notch2/Jun/Rps6ka1/Icmt/Aacs/Ezh2/Itpr1/Atg7/Foxa3/E2f8/Taf10/Mki67/Rpgrip1l/Dnaaf1/Smarca4/Pkm/Smad3	33
GO:0014706	striated muscle tissue development	96/3641	449/23210	0.000779681	0.00685103	0.00503492	Casp8/Fzd7/Creb1/Hdac4/Ccnt2/Rgs2/Cacybp/Zbtb18/Hnrnpu/Cenpf/Atg5/Cdk1/Hmg20b/Frs2/Naca/Myl6/Myl6b/Nprl3/Maml1/Hand1/Kdm6b/Arrb2/Ift20/Nf1/Rara/Hdac5/Ddx5/Psma6/Fos/Jarid2/Hmgcr/Ccnb1/Nr1d2/Myoz1/Tnnc1/Parp2/Sgcg/Rb1/Col14a1/Myc/Ly6e/Foxh1/Maff/Ep300/Ppara/Arid2/Hdac7/Nr4a1/Gsk3b/Uqcc2/Lemd2/Mapk14/Pim1/Rxrb/Ddx39b/Flot1/Trip10/Ndufv2/Foxn2/Egr1/Nr3c1/Adrb2/Smad4/Pten/Rxra/Tsc1/Gpcpd1/Ccm2l/Mef2d…	96
GO:0034284	response to monosaccharide	46/3641	185/23210	0.000788774	0.00692089	0.00508627	Klf7/Cacna1e/Mpc2/Pfkl/Ppp2ca/Srebf1/Rab34/Nr1d1/Gjd3/Ern1/Birc5/Hif1a/Eif2b2/Sox4/Rmi1/Hmgcr/Eny2/Mafa/Pla2g6/Ep300/Pim3/Eif2b5/Rab11b/Egr1/Smad4/Bad/Pik3ca/Ppp3ca/Sesn2/Nadk/Khk/Eif2b4/Dynll1/Aacs/Rac1/Atg7/Raf1/Pih1d1/Ucp2/Stx4a/Irs2/Casp3/Smarca4/Sidt2/Sin3a/Pdk3	46
GO:0097237	cellular response to toxic substance	43/3641	170/23210	0.00079108	0.00693109	0.00509376	Tnfaip3/Sesn1/Foxo3/Kcnmb1/Mapk7/Kdm6b/Fancc/Dhfr/Prkcd/Mapk8/Gch1/Apex1/Esd/Hsf1/Sod1/Sod2/Daxx/Egr1/Cfl1/Rela/Bad/Pten/Setx/Abl1/Nfe2l2/Abtb2/Oser1/Ect2/Adh5/Trp53inp1/Txn1/Slc31a1/Prdx1/Mir30e/Park7/Actb/Ezh2/Itpr2/Rps3/Bnip3/Prdx2/Smpd3/Atp7a	43
GO:0043666	regulation of phosphoprotein phosphatase activity	18/3641	53/23210	0.000802571	0.00702163	0.0051603	Slc39a10/Tiprl/Ppp2ca/2810408A11Rik/Ppp1r9b/Rock2/Ppp1r2/Hsp90ab1/Rock1/Ppp6r3/Mastl/Tsc1/Cry2/Htt/Styxl1/Ppp6r1/Vrk3/Gnai2	18
GO:0050852	T cell receptor signaling pathway	34/3641	126/23210	0.000804187	0.00702563	0.00516324	Rc3h1/Psen2/Themis/Fyn/Stk11/Ube2n/Psen1/Eif2b2/Lgals3/Rnf31/Elf1/Crkl/Eif2b5/Cblb/Nfkbiz/Ezr/Malt1/Ptpn2/Rela/Abl1/Plcg1/Cd160/Bcl10/Ripk2/Stoml2/Shb/Eif2b4/Usp12/Wnk1/Kcnn4/Rps3/Thy1/Cd3e/Usp9x	34
GO:0042274	ribosomal small subunit biogenesis	21/3641	66/23210	0.000817553	0.00711166	0.00522646	Fam207a/Npm1/Tsr1/Utp6/Nol11/Dcaf13/Utp23/Rps2/Tsr3/Rps10/Riok3/Srfbp1/Surf6/Nat10/Rps8/Utp3/Dhx37/Bms1/Rps19/Rps16/Nob1	21
GO:0046324	regulation of glucose import	21/3641	66/23210	0.000817553	0.00711166	0.00522646	Capn10/Ahi1/Osbpl8/Prkca/Aspscr1/Rasa1/Prkcd/Myc/Mapk14/Rhoq/Sorbs1/Nfe2l2/Prkci/Stxbp3/Ptpn11/Crebl2/C2cd5/Gsk3a/Akt2/Insr/Irs2	21
GO:0071426	ribonucleoprotein complex export from nucleus	21/3641	66/23210	0.000817553	0.00711166	0.00522646	Tpr/Nup107/Sarnp/Xpo1/Npm1/Eif5a/Eny2/Srsf3/Ddx39b/Iws1/Nxf1/Tsc1/Nup160/Nol6/Ncbp1/Ran/Pcid2/Abce1/Nup93/Nup133/Rbm15b	21
GO:0097345	mitochondrial outer membrane permeabilization	12/3641	29/23210	0.000821014	0.00713153	0.00524107	Siva1/Mpv17l/Gsk3b/Zfp13/Acaa2/Sh3glb1/Mul1/Bid/Bbc3/Gsk3a/Bnip3/Gclc	12
GO:0048872	homeostasis of number of cells	71/3641	315/23210	0.000825505	0.00715303	0.00525687	Prdm14/Gigyf2/Inpp5d/Rc3h1/Zbtb18/Tnfaip3/Myb/Foxo3/Tcf3/Zbtb7a/Vps54/Rpa1/Nfe2l1/Thra/Stat3/Jmjd6/Adam17/Arid4a/Hif1a/Mthfd1/Siva1/Ncapg2/Fancc/Bap1/Dmtn/Rb1/Col14a1/Senp1/Slc11a2/Acvr1b/Sod1/Axin1/Mapk14/Pknox1/Epas1/Ptpn2/Men1/Lipa/Ldb1/Abl1/Sp3/Mtch2/Rag1/Zc3h8/Asxl1/Fam210b/Ubap2l/Bcl10/Ptbp3/Prdx1/Kdm1a/Cdk6/Napepld/Ptpn11/Sh2b3/Rac1/Ezh2/Kras/Rps19/Tgfb1/Gpi1/Lat/Setd1a/Casp3/Prdx2/Zfpm1/S…	71
GO:0033235	positive regulation of protein sumoylation	8/3641	15/23210	0.000827028	0.00715303	0.00525687	Hdac4/Pias4/Sumo2/Ube2i/Arnt/Mul1/Tollip/Pias1	8
GO:0042159	lipoprotein catabolic process	8/3641	15/23210	0.000827028	0.00715303	0.00525687	Abhd17a/Abhd17b/Abhd12/Abhd17c/Ctsd/Abhd13/Ldlr/Atm	8
GO:0000288	nuclear-transcribed mRNA catabolic process, deadenylation-dependent decay	17/3641	49/23210	0.000844821	0.00729651	0.00536232	Rc3h1/Pan2/Tob1/Tnrc6c/Pabpc1/Tnrc6b/Parn/Zfp36l2/Polr2g/Patl1/Nanos1/Cnot6l/Pan3/Dcp1b/Exosc5/Samd4b/Nanos3	17
GO:0060537	muscle tissue development	100/3641	472/23210	0.000847442	0.00730874	0.0053713	Casp8/Fzd7/Creb1/Hdac4/Ccnt2/Csrp1/Rgs2/Cacybp/Zbtb18/Hnrnpu/Cenpf/Atg5/Cdk1/Hmg20b/Frs2/Naca/Myl6/Myl6b/Nprl3/Maml1/Hand1/Kdm6b/Arrb2/Ift20/Nf1/Rara/Hdac5/Ddx5/Psma6/Fos/Jarid2/Hmgcr/Ccnb1/Nr1d2/Myoz1/Tnnc1/Parp2/Sgcg/Rb1/Col14a1/Myc/Ly6e/Foxh1/Maff/Ep300/Ppara/Arid2/Hdac7/Nr4a1/Dlg1/Gsk3b/Uqcc2/Lemd2/Mapk14/Pim1/Rxrb/Ddx39b/Flot1/Trip10/Ndufv2/Foxn2/Egr1/Nr3c1/Adrb2/Smad4/Zfand5/Pten/Rxra/Tsc1/…	100
GO:0006084	acetyl-CoA metabolic process	13/3641	33/23210	0.000876515	0.00751082	0.00551981	Mpc2/Cs/Pipox/Acly/Fasn/Acaa2/Pdk1/Pdhx/Acss2/Acacb/Mlycd/Mvd/Pdk3	13
GO:0045070	positive regulation of viral genome replication	13/3641	33/23210	0.000876515	0.00751082	0.00551981	Nucks1/Nr5a2/Ppia/Larp1/Pabpc1/Srpk1/Vapa/Tbc1d20/Stau1/Vapb/Pkn2/Hspa8/Ppib	13
GO:0050779	RNA destabilization	13/3641	33/23210	0.000876515	0.00751082	0.00551981	Gigyf2/Rc3h1/Rock2/Khsrp/Zfp36l2/Rock1/Pum1/Ythdf2/Hnrnpr/Cnot6l/Hnrnpd/Upf1/Fto	13
GO:0043038	amino acid activation	16/3641	45/23210	0.000878205	0.00751082	0.00551981	Mars2/Dars2/Iars2/Tars/Aars2/Hars2/Hars/Lars/Gatb/Pars2/Yars/Aasdh/Tarsl2/Ears2/Cars/Dalrd3	16
GO:0061647	histone H3-K9 modification	16/3641	45/23210	0.000878205	0.00751082	0.00551981	Myb/Bend3/Baz2a/Brca1/Arid4a/Arid4b/Jarid2/Smad4/Suv39h2/Kdm4c/Kdm1a/Kdm3a/Pih1d1/Sphk2/Dnmt1/Kmt2a	16
GO:0050768	negative regulation of neurogenesis	75/3641	337/23210	0.000879307	0.00751082	0.00551981	Trak2/Ctdsp1/Actr3/Srgap2/Katna1/Foxo3/Mdm2/Eif4enif1/Kremen1/Rap1gap2/Nf1/Nr1d1/Stat3/Adam17/Arf6/Psen1/Mylip/Dleu2/Asap1/Ptk2/Lgals1/Wnt7b/Dnajb11/Gsk3b/Ttc3/Syngap1/Notch3/Ptprs/Prpf19/Pten/Pitx3/Il15ra/Vim/Tsc1/Dync1i2/Eif2ak4/Snapin/Lrig2/Ppp3ca/Nbn/Cdk5rap2/Id3/Kdm1a/Ephb2/Cdk5/Ywhah/Fgfr3/Rbpj/Rufy3/Gfi1/Ulk1/Cit/Dguok/Gsk3a/Tgfb1/Sirt2/Atf5/Cyth2/Sema4b/Cib1/Xylt1/Tbx6/Inpp5f/Hook3/Calr/C…	75
GO:0014020	primary neural tube formation	32/3641	117/23210	0.000880534	0.00751082	0.00551981	Abl2/Mthfd1l/Apaf1/Dvl2/Rara/Rock2/Hif1a/Mthfd1/Ptch1/Celsr1/Prickle1/Rarg/Ift57/Kdm2a/Cfl1/Kif20b/Sufu/Tsc1/Abl1/Zeb2/Lmo4/Bcl10/Stil/Arid1a/Mthfr/Dvl1/Glmn/Cecr2/Arhgap35/Tgfb1/Casp3/Gatad2a	32
GO:0051604	protein maturation	65/3641	284/23210	0.000882013	0.00751082	0.00551981	Casp8/Psen2/Parp1/Sde2/Srgn/Metap2/Mdm2/Tbc1d10a/Aanat/Psen1/Lgmn/Pitrm1/Sox4/Naa35/Ptch1/Tspan14/Naa30/Rnf139/Myc/Myh9/Xpnpep3/Ep300/Naa60/Dnajb11/Naa50/Rps6ka2/Lmf1/Stub1/Sec11c/Afg3l2/Aip/Rce1/Bad/Naa40/Mms19/Yme1l1/Ciao1/Astl/Ift52/Naa15/Snapin/Aph1a/Ripk2/Stoml2/Tmem59/Ece1/Hscb/Naa25/Casp2/Lipt2/C2cd3/Uqcrc2/Glrx3/Atp7b/Casp3/Spcs3/Lonp2/Tmem208/Gcsh/Birc2/Pcsk7/Aph1b/Aph1c/Anxa2/Adam10	65
GO:0000083	regulation of transcription involved in G1/S transition of mitotic cell cycle	7/3641	12/23210	0.000885403	0.00751082	0.00551981	E2f7/Klf11/Rb1/Bach1/E2f1/Hinfp/Npat	7
GO:0010826	negative regulation of centrosome duplication	7/3641	12/23210	0.000885403	0.00751082	0.00551981	Mdm1/Npm1/Trim37/Nubp1/Ccnf/Cdk5rap2/Chmp2a	7
GO:0006367	transcription initiation from RNA polymerase II promoter	20/3641	62/23210	0.000888216	0.00751082	0.00551981	Creb1/Med16/Cand1/Thra/Gtf2a1/Psmc6/Sub1/Taf7/Tcf4/Polr2g/Taf5/Thrap3/Paxip1/Atf7ip/Psmc4/Taf10/Maz/Gtf2e2/Irf8/Med14	20
GO:0010658	striated muscle cell apoptotic process	20/3641	62/23210	0.000888216	0.00751082	0.00551981	Apaf1/Naca/Npm1/Eif5a/Hmgcr/Mapk8/Hsf1/Rapgef3/Rps6ka2/Pdpk1/Rgl2/Ppp1r10/Trip10/Camk2a/Smad4/Pten/Nfe2l2/Camk2d/Bnip3/Hspa8	20
GO:0048008	platelet-derived growth factor receptor signaling pathway	20/3641	62/23210	0.000888216	0.00751082	0.00551981	Abl2/Sgpl1/Ift20/Slc9a3r1/Hgs/Cblb/Ptpn2/Zfand5/Pten/Abl1/Ptpn1/Tiparp/Txnip/Lrig2/Ptpn11/Pdgfa/Pdap1/Iqgap1/Smpd3/Csrnp1	20
GO:1905818	regulation of chromosome separation	20/3641	62/23210	0.000888216	0.00751082	0.00551981	Tpr/Fbxo5/Spdl1/Cdc27/Birc5/Gen1/Trip13/Ccnb1/Rb1/Anapc1/Csnk2a1/Cdc26/Cdk5rap2/Anapc4/Cit/Anapc5/Anapc15/Pcid2/Zw10/Atm	20
GO:0021955	central nervous system neuron axonogenesis	15/3641	41/23210	0.000898378	0.00756066	0.00555644	Ndel1/Prkca/Hsp90aa1/Ptk2/Fbxo45/Hsp90ab1/Pten/Zeb2/B4galt5/Ephb2/Tctn1/Atg7/Grcc10/Arhgap35/Sptbn4	15
GO:0046326	positive regulation of glucose import	15/3641	41/23210	0.000898378	0.00756066	0.00555644	Capn10/Osbpl8/Rasa1/Prkcd/Mapk14/Rhoq/Sorbs1/Nfe2l2/Prkci/Ptpn11/Crebl2/C2cd5/Akt2/Insr/Irs2	15
GO:0050856	regulation of T cell receptor signaling pathway	15/3641	41/23210	0.000898378	0.00756066	0.00555644	Rc3h1/Lgals3/Elf1/Cblb/Ezr/Malt1/Ptpn2/Rela/Cd160/Bcl10/Usp12/Kcnn4/Rps3/Thy1/Usp9x	15
GO:0030705	cytoskeleton-dependent intracellular transport	43/3641	171/23210	0.000899099	0.00756066	0.00555644	Trak2/Mreg/Hnrnpu/Wasf1/Ap3d1/Bloc1s1/Nefh/Ndel1/Kif1c/Ift20/Hif1a/Ift43/Ccdc88c/Nde1/Ift57/Sod1/Ift140/Pura/Ap3s1/Actr1a/Arl3/Ift52/Stau1/Ift80/Snapin/Ssx2ip/Hspb11/Htt/Wdr19/Dynll1/Wasl/Copg2/Dctn1/Copg1/Arl8b/Actn4/Hook3/Terf2/Hspa8/Map2k1/Bsn/Trak1/Fyco1	43
GO:0010657	muscle cell apoptotic process	29/3641	103/23210	0.00091161	0.00764466	0.00561818	Apaf1/Naca/Npm1/Eif5a/Arrb2/E2f3/Hmgcr/Mapk8/Hsf1/Rapgef3/Gsk3b/Rps6ka2/Sod2/Pdpk1/Rgl2/Ppp1r10/Trip10/Camk2a/Smad4/Pten/Pdcd4/Nfe2l2/Stk4/Camk2d/Mfn2/Rbpj/Bnip3/Dnmt1/Hspa8	29
GO:1903426	regulation of reactive oxygen species biosynthetic process	29/3641	103/23210	0.00091161	0.00764466	0.00561818	Hspd1/Hdac4/Fyn/Foxo3/Itgb2/Mapk9/Atp5g1/Stat3/Rock2/Hbp1/Hsp90aa1/Mpv17l/Sod2/Zfp13/Khsrp/Ass1/Park7/Dynll1/Rac1/Akt2/Sphk2/Insr/Clcn3/Smpd3/Dnm2/Smad3/Eef1a1/Rhoa/Cx3cr1	29
GO:0019318	hexose metabolic process	52/3641	217/23210	0.000939593	0.00786845	0.00578264	Ncoa2/Per2/Adipor1/Ranbp2/Pfkl/Stk11/Midn/Cry1/Inpp5k/Nfe2l1/Hif1a/Myc/Ep300/Pmm1/Ppara/Pfkm/Mapk14/Nr3c1/Ptpn2/Ppp1ca/Pcx/Bad/Sorbs1/Pdk1/Ganc/Sord/Pofut1/Pik3ca/Foxo1/Serp1/Clk2/B4galt1/Sesn2/Gale/H6pd/Khk/Ppp1cb/Acacb/Foxk1/Gfpt1/Akt2/Gpi1/Gdpgp1/Pgm2l1/Insr/Irs2/Ppp1r3b/Mlycd/Man2c1/Adpgk/Pkm/Pdk3	52
GO:0044784	metaphase/anaphase transition of cell cycle	19/3641	58/23210	0.000959539	0.00801408	0.00588967	Tpr/Fbxo5/Spdl1/Cdc27/Birc5/Gen1/Trip13/Ccnb1/Rb1/Anapc1/Cdc26/Cdk5rap2/Anapc4/Cit/Anapc5/Anapc15/Pcid2/Zw10/Atm	19
GO:0019216	regulation of lipid metabolic process	75/3641	338/23210	0.000959627	0.00801408	0.00588967	Creb1/Idh1/Adipor1/Ppp2r5a/Nrbf2/Stk11/Cdk4/Ormdl2/Pik3ip1/Mtmr3/Mapk9/Arf1/Srebf1/Ctdnep1/Mtmr4/Nfe2l1/Thra/Nr1d1/Brca1/Abhd6/Nr1d2/Samd8/Prkcd/Atg14/Rb1/Pibf1/Pla2g6/Ppara/Sod1/Lmf1/Stub1/Ppard/Stard4/Egr1/Nr3c1/Pcx/Sf1/Sorbs1/Vav2/Dab2ip/Pdk1/Pank2/Rbl1/Fdps/Ddx20/Sh3glb1/Stoml2/Pik3r3/Zfp69/Fgfr3/Gfi1/Acacb/Por/Pdgfa/Rac1/Atg7/Crebl2/Tgfb1/Akt2/Nr1h2/Sphk2/Lamtor1/Pnpla2/Dhcr7/Irs2/Asah1/Pik3…	75
GO:0045185	maintenance of protein location	27/3641	94/23210	0.000967921	0.00807222	0.0059324	Bard1/Hnrnpu/Gopc/Srgn/Ank3/Thra/Rangap1/Twf1/Morc3/Pkd1/Arl2/Vps13a/Sufu/Taf3/Ywhab/Creb3/Txn1/Faf1/Park7/Rer1/Cdk5/Tapt1/Get4/Grik5/Nfkbib/Vps13c/Twf2	27
GO:0034728	nucleosome organization	36/3641	137/23210	0.000975224	0.00812196	0.00596895	Ptma/Shprh/Cabin1/Npm1/Smarcd2/Kat6b/H1f0/Arid2/Smarcd1/Naa60/Hira/Mis18a/Chaf1b/Prdm9/Rnf8/Daxx/Brd2/Chaf1a/Set/Hat1/Vps72/Anp32e/Rbbp4/Arid1a/Chd5/Paf1/Spty2d1/Rsf1/Srcap/Kat6a/Smarca5/Asf1b/Ctcf/Smarca4/Smarcc1/Tspyl2	36
GO:0071166	ribonucleoprotein complex localization	21/3641	67/23210	0.00101711	0.00844758	0.00620825	Tpr/Nup107/Sarnp/Xpo1/Npm1/Eif5a/Eny2/Srsf3/Ddx39b/Iws1/Nxf1/Tsc1/Nup160/Nol6/Ncbp1/Ran/Pcid2/Abce1/Nup93/Nup133/Rbm15b	21
GO:1905515	non-motile cilium assembly	21/3641	67/23210	0.00101711	0.00844758	0.00620825	Ahi1/Sept9/Cenpj/Pibf1/Ift57/Ift140/Ttbk2/Ift52/Ift80/Stil/Htt/Dynll1/Dctn1/Gfy/C2cd3/Tmem80/Rpgrip1l/Bbs2/Dnm2/Sept7/Map4	21
GO:0031667	response to nutrient levels	81/3641	371/23210	0.00102289	0.00846034	0.00621763	Capn10/Ralb/Xpr1/Fyn/Sesn1/Foxo3/Atg5/Ddit3/Mtmr3/Cpeb4/Nprl3/Fnip1/Larp1/Pemt/Srebf1/Gabarap/Mybbp1a/Atp5g1/Wipi1/Wdr45b/Zfyve1/Prl4a1/Rmi1/Mapk8/Atg14/Klf10/Ppara/Comt/Eif4g1/Sod1/Sod2/Pim1/Tbc1d5/Lars/Adrb2/Seh1l/Dntt/Tsc1/Slc25a25/Nfe2l2/Eif2ak4/Bmf/Ahcy/Foxo1/Eif2a/Gba/Slc16a1/Agl/Sh3glb1/Bcl10/Jun/Slc2a1/Rragc/Sesn2/Depdc5/Cckar/Ulk1/Acacb/Aacs/Tbl2/Vgf/Foxk1/Wipi2/Mios/Trim24/Atg7/Itfg2/Fo…	81
GO:0033865	nucleoside bisphosphate metabolic process	28/3641	99/23210	0.00102562	0.00846034	0.00621763	Mpc2/Cs/Ogdh/Pank3/Pipox/Acly/Dcakd/Fasn/Hmgcr/Acaa2/Pdk1/Pdhx/Pank2/Acss2/Acot8/Papss1/Acot7/Crot/Acacb/Mcee/Hddc3/Far1/Acadsb/Acsl1/Gcdh/Mlycd/Mvd/Pdk3	28
GO:0033875	ribonucleoside bisphosphate metabolic process	28/3641	99/23210	0.00102562	0.00846034	0.00621763	Mpc2/Cs/Ogdh/Pank3/Pipox/Acly/Dcakd/Fasn/Hmgcr/Acaa2/Pdk1/Pdhx/Pank2/Acss2/Acot8/Papss1/Acot7/Crot/Acacb/Mcee/Hddc3/Far1/Acadsb/Acsl1/Gcdh/Mlycd/Mvd/Pdk3	28
GO:0034032	purine nucleoside bisphosphate metabolic process	28/3641	99/23210	0.00102562	0.00846034	0.00621763	Mpc2/Cs/Ogdh/Pank3/Pipox/Acly/Dcakd/Fasn/Hmgcr/Acaa2/Pdk1/Pdhx/Pank2/Acss2/Acot8/Papss1/Acot7/Crot/Acacb/Mcee/Hddc3/Far1/Acadsb/Acsl1/Gcdh/Mlycd/Mvd/Pdk3	28
GO:0098876	vesicle-mediated transport to the plasma membrane	28/3641	99/23210	0.00102562	0.00846034	0.00621763	Vamp4/Cnst/Gopc/Vps26a/Ank3/Arf1/Snap47/Llgl1/Rabep1/Rab34/Arf2/Rab10/Trim23/Arf4/Gga1/Arf3/Rab11b/Arl3/Arfgef2/Vamp3/Snx17/Vps29/Stx4a/Rab8a/Bbs2/Exoc8/Dnm2/Csk	28
GO:0048041	focal adhesion assembly	23/3641	76/23210	0.00102989	0.00848399	0.00623501	Ptprk/Lims1/Actn1/Dmtn/Ptk2/Pdpk1/Rock1/Cfl1/Pten/Sorbs1/Ldb1/Tsc1/Abl1/Pip5k1a/Coro1c/Pxn/Rac1/Iqgap1/Taok2/Cttn/Thy1/Peak1/Smad3	23
GO:0010921	regulation of phosphatase activity	33/3641	123/23210	0.00105923	0.00871386	0.00640395	Slc39a10/Tiprl/Cnst/Ppp2ca/2810408A11Rik/Ppp1r9b/Cdk5rap3/Rock2/Zfyve1/Marf1/Ppp1r2/Pkmyt1/Hsp90ab1/Rock1/Ppargc1b/Ppp6r3/Mastl/Tsc1/Cry2/Chp1/Pcif1/Fkbp15/Htt/Styxl1/Wnk1/Ppp6r1/Uri1/Vrk3/Tsks/Mphosph10/Ell/Smad3/Gnai2	33
GO:0021549	cerebellum development	29/3641	104/23210	0.00107757	0.00885268	0.00650597	Kif14/Abl2/Zbtb18/Ogdh/Uqcrq/Crk/Crkl/Ptprs/Ldb1/Nanos1/Abl1/Clp1/Ttbk2/Rere/Sdf4/Cdk5/Ulk1/Ptpn11/Ezh2/Nr2c2/Atg7/Xrcc1/Samd4b/Rpgrip1l/Gnpat/Cd3e/Map2k1/Usp9x/Atp7a	29
GO:0060765	regulation of androgen receptor signaling pathway	11/3641	26/23210	0.00108239	0.00885379	0.00650678	Zbtb7a/Arrb2/Phb/Ddx5/Foxh1/Ep300/Safb2/Pias2/Hdac1/Park7/Smarca4	11
GO:1902175	regulation of oxidative stress-induced intrinsic apoptotic signaling pathway	11/3641	26/23210	0.00108239	0.00885379	0.00650678	Parp1/Mapk7/P4hb/Hif1a/Sod1/Sod2/Ralbp1/Nfe2l2/Fbxw7/Park7/Nono	11
GO:1904353	regulation of telomere capping	11/3641	26/23210	0.00108239	0.00885379	0.00650678	Nabp2/Smg6/Tnks2/Nbn/Hnrnpd/Xrcc1/Pnkp/Mapk3/Tnks/Terf2/Atm	11
GO:0051092	positive regulation of NF-kappaB transcription factor activity	34/3641	128/23210	0.00108475	0.00885379	0.00650678	Lrrfip1/Dhx9/Rtkn2/Itgb2/Zbtb7a/Ube2n/Npm1/Dhx33/Trim37/Stat3/Psma6/Prkch/Rps6ka5/Rnf31/Trappc9/Irak4/Rhebl1/Flot1/Camk2a/Malt1/Rela/Trim8/Ddrgk1/Ube2v1/Prkci/Bcl10/Ripk2/Nod1/Kras/Tgfb1/Cib1/Rps3/Carm1/Cx3cr1	34
GO:0072655	establishment of protein localization to mitochondrion	26/3641	90/23210	0.001085	0.00885379	0.00650678	Hspd1/Ddit3/Hspa4/Srebf1/Timm9/Hsp90aa1/Ywhaz/Samm50/Aip/Mtch2/Romo1/Tomm34/Fbxw7/Sh3glb1/Dnaja1/Mfn2/Grpel1/Cox18/Bid/Bbc3/Gsk3a/Pdcd5/Uqcrc2/Timm44/Ndufa13/Tomm20	26
GO:0045665	negative regulation of neuron differentiation	60/3641	260/23210	0.00109901	0.00895603	0.00658192	Trak2/Ctdsp1/Actr3/Katna1/Foxo3/Mdm2/Eif4enif1/Kremen1/Rap1gap2/Adam17/Arf6/Psen1/Mylip/Dleu2/Asap1/Ptk2/Lgals1/Gsk3b/Ttc3/Syngap1/Notch3/Ptprs/Prpf19/Pten/Il15ra/Vim/Tsc1/Dync1i2/Eif2ak4/Snapin/Lrig2/Ppp3ca/Nbn/Cdk5rap2/Id3/Ephb2/Cdk5/Ywhah/Rbpj/Rufy3/Gfi1/Ulk1/Cit/Dguok/Gsk3a/Cyth2/Sema4b/Cib1/Xylt1/Tbx6/Inpp5f/Calr/Carm1/Thy1/Ddx6/Hmg20a/Sema7a/Sema3f/Rhoa/Nlgn3	60
GO:0010821	regulation of mitochondrion organization	35/3641	133/23210	0.00110609	0.00900165	0.00661545	Rnf41/Vdac1/Fnip1/Srebf1/Arrb2/Hif1a/Siva1/Ddhd1/Pla2g6/Mief1/Mpv17l/Gsk3b/Zfp13/Acaa2/Bad/Bmf/Fnip2/Fbxw7/Gba/Sh3glb1/Mul1/Mfn2/Htt/Smurf1/Htra2/Bid/Bbc3/Gsk3a/Pdcd5/Bnip3/Cttn/Ddhd2/Vps13c/Gclc/Higd1a	35
GO:0009743	response to carbohydrate	48/3641	198/23210	0.00110909	0.00901398	0.00662451	Klf7/Cacna1e/Mpc2/Pfkl/Ppp2ca/Srebf1/Rab34/Nr1d1/Gjd3/Ern1/Prkca/Birc5/Hif1a/Eif2b2/Sox4/Rmi1/Hmgcr/Eny2/Mafa/Pla2g6/Ep300/Pim3/Eif2b5/Rps6ka2/Rab11b/Egr1/Smad4/Bad/Pik3ca/Ppp3ca/Sesn2/Nadk/Khk/Eif2b4/Dynll1/Aacs/Rac1/Atg7/Raf1/Pih1d1/Ucp2/Stx4a/Irs2/Casp3/Smarca4/Sidt2/Sin3a/Pdk3	48
GO:0030330	DNA damage response, signal transduction by p53 class mediator	20/3641	63/23210	0.00111199	0.00902541	0.00663291	Foxo3/E2f7/Mdm2/Npm1/Ppm1d/Ddx5/Sox4/Eef1e1/Zfp385a/Tfap4/Senp2/Dyrk1a/Sesn2/Kdm1a/Chek2/Casp2/Usp10/Atm/Myo6/Atr	20
GO:0110053	regulation of actin filament organization	59/3641	255/23210	0.00112501	0.0091189	0.00670162	Arfgef1/Arpc2/Actr3/Arpc5/Wasf1/Specc1l/Dbnl/Actr2/Arf1/Inpp5k/Grb2/Baiap2/Rock2/Arf6/Trim27/Rasa1/Iqgap2/Map3k1/Prkcd/Dmtn/Rgcc/Rictor/Twf1/Rapgef3/Dlg1/Snx9/Kank3/Cfl1/Add3/Tsc1/Sptan1/Abl1/Arpc5l/Prex1/Tgfbr1/Wasf2/Stmn1/Asap3/Capzb/Pxn/Cit/Limk1/Rac1/Wasl/Alms1/Arhgap35/Plekhg2/Gmfg/Shank1/Fchsd2/Cttn/Ppfia1/Pik3r2/Fhod1/Cotl1/Smad3/Nck1/Twf2/Rhoa	59
GO:0006006	glucose metabolic process	46/3641	188/23210	0.00113223	0.00916513	0.00673559	Ncoa2/Per2/Adipor1/Ranbp2/Pfkl/Stk11/Midn/Cry1/Inpp5k/Nfe2l1/Hif1a/Myc/Ep300/Ppara/Pfkm/Mapk14/Nr3c1/Ptpn2/Ppp1ca/Pcx/Bad/Sorbs1/Pdk1/Ganc/Pik3ca/Foxo1/Serp1/Clk2/Sesn2/H6pd/Khk/Ppp1cb/Acacb/Foxk1/Gfpt1/Akt2/Gpi1/Gdpgp1/Pgm2l1/Insr/Irs2/Ppp1r3b/Mlycd/Adpgk/Pkm/Pdk3	46
GO:0010799	regulation of peptidyl-threonine phosphorylation	16/3641	46/23210	0.00115272	0.00931019	0.0068422	Ddit4/Inpp5k/Dmtn/Eif4g1/Gsk3b/Axin1/Ppp2r5d/Tnks1bp1/Ripk2/Ube2k/Cadm4/Gsk3a/Tgfb1/Sirt2/S1pr2/Phip	16
GO:0070585	protein localization to mitochondrion	27/3641	95/23210	0.00115322	0.00931019	0.0068422	Hspd1/Ddit3/Hspa4/Srebf1/Timm9/Hsp90aa1/Ywhaz/Samm50/Aip/Mtch2/Romo1/Tomm34/Fbxw7/Sh3glb1/Dnaja1/Bag1/Mfn2/Grpel1/Cox18/Bid/Bbc3/Gsk3a/Pdcd5/Uqcrc2/Timm44/Ndufa13/Tomm20	27
GO:0008654	phospholipid biosynthetic process	40/3641	158/23210	0.00115841	0.00933739	0.00686219	Idh1/Pign/Pigm/Pip5k1c/Dgka/Pemt/Pgap3/Sptlc2/Ptdss1/Serinc5/Samd8/Gpaa1/Pla2g6/Pigx/Pigp/Ppard/Lclat1/Pigf/Chka/Pcx/Cds2/Pigt/Pik3ca/Fdps/Pip5k1a/Sh3glb1/Pigv/Dhdds/Pdgfa/Lpcat3/Etnk1/Sphk2/Pgap2/Far1/Ptdss2/Agpat5/Vac14/Mvd/Gnpat/Pigyl	40
GO:0009266	response to temperature stimulus	41/3641	163/23210	0.00115967	0.00933739	0.00686219	Tpr/Dhx9/Ier5/Cirbp/Osm/Hspa4/Arrb2/Nf1/Nfe2l1/Thra/Hspa2/Eif2b2/Atxn3/Hsp90aa1/Pdcd6/Mapk8/Hsf1/Eif2b5/Hspa13/Sod1/Stub1/Daxx/Adrb2/Aldh18a1/Hspa14/Eif2ak4/Trp53inp1/Dnaja1/Psip1/Eif2b4/Cckar/Rnf34/Vgf/Htra2/St8sia1/Ucp2/Xylt1/Nr2f6/Hspa8/Gclc/Rbbp7	41
GO:1902751	positive regulation of cell cycle G2/M phase transition	12/3641	30/23210	0.00117463	0.00944537	0.00694154	Dtl/Fbxo5/Cdk1/Cdk4/Npm1/Rad51c/Hspa2/Ccnb1/Mta3/Lmnb1/Camk2d/Sin3a	12
GO:0007080	mitotic metaphase plate congression	15/3641	42/23210	0.00119701	0.00961252	0.00706439	Kif14/Hnrnpu/Spdl1/Kpnb1/Ccnb1/Chmp7/Pibf1/Seh1l/Chmp4b/Chmp5/Chmp2a/Nup62/Vps4a/Chmp1a/Zw10	15
GO:0008361	regulation of cell size	50/3641	209/23210	0.00120828	0.0096902	0.00712147	Creb1/Actr3/Cdk4/Dbnl/Npm1/Ndel1/Rap1gap2/Atp5g1/Slc9a3r1/Arhgap5/Eif2b2/Hsp90aa1/Slc12a7/Dpysl2/Deptor/Ep300/Ano6/Rapgef3/Gsk3b/Hsp90ab1/Ptprs/Lars/Cfl1/Pten/Tsc1/Abl1/Slc12a6/Adnp/Kdm1a/Cdk5/Rufy3/Ulk1/Limk1/Rac1/Kcnn4/Sema4b/Cttn/Cln8/Clcn3/Slc12a3/Slc12a4/Ist1/Tmem123/Dnm2/Sin3a/Sema7a/Twf2/Sema3f/Rhoa/Atp7a	50
GO:0010659	cardiac muscle cell apoptotic process	19/3641	59/23210	0.00120991	0.00969044	0.00712165	Apaf1/Npm1/Eif5a/Hmgcr/Mapk8/Hsf1/Rapgef3/Rps6ka2/Pdpk1/Rgl2/Ppp1r10/Trip10/Camk2a/Smad4/Pten/Nfe2l2/Camk2d/Bnip3/Hspa8	19
GO:0043648	dicarboxylic acid metabolic process	25/3641	86/23210	0.00121502	0.00971058	0.00713645	Idh1/Atic/Adss/Mthfd1l/Gls2/Cs/Ogdh/Acly/Mthfd1/Mtrr/Dhfr/Slc1a3/Haao/Me2/Pcx/Aldh18a1/Ass1/Acot8/Gclm/Aldh4a1/Sdhb/Htt/Mdh2/Idh3a/Gclc	25
GO:1902686	mitochondrial outer membrane permeabilization involved in programmed cell death	13/3641	34/23210	0.00121723	0.00971058	0.00713645	Siva1/Mpv17l/Gsk3b/Zfp13/Acaa2/Atf2/Sh3glb1/Mul1/Bid/Bbc3/Gsk3a/Bnip3/Gclc	13
GO:2000785	regulation of autophagosome assembly	13/3641	34/23210	0.00121723	0.00971058	0.00713645	Pikfyve/Ralb/Mtmr3/Nprl3/Phf23/Ift20/Pip4k2b/Scfd1/Fez2/Chmp4b/Sh3glb1/Tbc1d14/Ulk1	13
GO:0042149	cellular response to glucose starvation	14/3641	38/23210	0.00122131	0.00973039	0.00715101	Sesn1/Mtmr3/Cpeb4/Mybbp1a/Atg14/Nfe2l2/Sh3glb1/Slc2a1/Sesn2/Tbl2/Itfg2/Sesn3/Sik2/Higd1a	14
GO:0033108	mitochondrial respiratory chain complex assembly	23/3641	77/23210	0.00125372	0.00994935	0.00731192	Sdhaf4/Bcs1l/Cox20/Tfam/Uqcr10/Ttc19/Nubpl/Samm50/Uqcc2/Aars2/Ndufa11/Sdhaf2/Pet117/Ndufb6/Cox18/Tmem126b/Coa4/Pet100/Ndufa13/Ndufb7/Foxred1/Ndufaf3/Aifm1	23
GO:0072332	intrinsic apoptotic signaling pathway by p53 class mediator	23/3641	77/23210	0.00125372	0.00994935	0.00731192	Trp53bp2/Ddit4/Stk11/Mdm2/Hint1/Mybbp1a/Ddx5/Hnrnpk/Fhit/Rrm2b/Ep300/Zfp385a/Msh2/E2f1/Sh3glb1/E2f2/Kdm1a/Chek2/Bbc3/Aen/Wwox/Usp28/Cep63	23
GO:1905897	regulation of response to endoplasmic reticulum stress	23/3641	77/23210	0.00125372	0.00994935	0.00731192	Cops5/Yod1/Rnft1/Spop/Nfe2l1/Ern1/Pdia6/Atxn3/Ubac2/Bfar/Usp25/Crebrf/Ptpn2/Serinc3/Ptpn1/Creb3/Park7/Tmem33/Ficd/Erp29/Herpud1/Hyou1/Nck1	23
GO:0009152	purine ribonucleotide biosynthetic process	36/3641	139/23210	0.00129109	0.0102325	0.00752004	Atic/Mpc2/Adss/Parp1/Atp5d/Atp5b/Pank3/Guk1/Nme1/Atp5g1/Acly/Stat3/Dcakd/Myc/Adcy9/Atp5j/Gart/Entpd1/Pdk1/Pdhx/Pank2/Acss2/Papss1/Stoml2/Acot7/Atp5k/Acacb/Impdh1/Tgfb1/Sphk2/Acsl1/Gcdh/Mlycd/Pkm/Map2k1/Pdk3	36
GO:0098693	regulation of synaptic vesicle cycle	37/3641	144/23210	0.00130305	0.0103139	0.00757981	Vamp4/Stxbp5/Pip5k1c/Rap1b/Nlgn2/Prkca/Cyth1/Nrn1/Snap29/Ap2m1/Gsk3b/Rab5a/Sh3gl1/Rock1/Camk2a/Adrb2/Pten/Stxbp1/Vps18/Syt11/Snapin/Dvl1/Git2/Prkar1b/Vamp1/Napa/Grik5/Picalm/Prrt2/Rab3a/Unc13a/Nr3c2/Gipc1/Myo6/Bsn/Pls3/Nlgn3	37
GO:0001824	blastocyst development	38/3641	149/23210	0.00131123	0.0103651	0.00761744	Prdm14/Sf3b1/Pemt/Ndel1/G2e3/Ncapg2/Dad1/Mfng/Gabpa/Matr3/Prpf19/Mxi1/Sp3/Gins1/Actl6a/Necab1/Nbn/Tgfbr1/Kdm4c/Ccdc24/Mfn2/Slc35e2/Smim14/Suds3/Ccdc62/Sbds/Nop2/Tead4/Med21/Cnot3/Psmc4/Palb2/Xab2/Gins4/Asf1b/Junb/Smarca4/Hcfc1	38
GO:0006643	membrane lipid metabolic process	41/3641	164/23210	0.00131591	0.0103842	0.00763147	Pign/Kdsr/Pigm/Degs1/Sgpl1/Ormdl2/Gm2a/Pemt/Aloxe3/Pgap3/Sptlc2/Serinc5/Col4a3bp/Samd8/Prkcd/Gpaa1/Pla2g6/Naga/Cerk/Cers5/Pdxdc1/Pigx/Pigp/Neu1/Pigf/Serinc3/Pigt/B4galt5/Mgst2/Gba/Pigv/Atg7/St8sia1/Sphk2/Pgap2/Cln8/Asah1/Smpd3/Arv1/Pigyl/Elovl5	41
GO:0001843	neural tube closure	30/3641	110/23210	0.00131707	0.0103842	0.00763147	Abl2/Mthfd1l/Apaf1/Dvl2/Rara/Rock2/Mthfd1/Ptch1/Celsr1/Prickle1/Rarg/Ift57/Kdm2a/Kif20b/Sufu/Tsc1/Abl1/Zeb2/Lmo4/Bcl10/Stil/Arid1a/Mthfr/Dvl1/Glmn/Cecr2/Arhgap35/Tgfb1/Casp3/Gatad2a	30
GO:0005976	polysaccharide metabolic process	31/3641	115/23210	0.00135854	0.0106833	0.00785134	Per2/Chit1/Ptges3/Ugp2/B3gnt2/Inpp5k/Cltc/Nr1d1/Pfkm/Ppp1r2/Gsk3b/Gbe1/Ppp1ca/Sorbs1/B4galt5/Agl/Hs2st1/Stk40/Extl1/Khk/Ppp1cb/B3gnt4/Gfpt1/Gsk3a/Tgfb1/Akt2/Ap2a1/Insr/Irs2/Ppp1r3b/Smpd3	31
GO:0010906	regulation of glucose metabolic process	31/3641	115/23210	0.00135854	0.0106833	0.00785134	Ncoa2/Adipor1/Ranbp2/Stk11/Midn/Cry1/Inpp5k/Nfe2l1/Hif1a/Ep300/Ppara/Nr3c1/Ptpn2/Ppp1ca/Bad/Sorbs1/Pdk1/Foxo1/Clk2/Sesn2/Khk/Ppp1cb/Acacb/Foxk1/Gfpt1/Akt2/Insr/Irs2/Ppp1r3b/Mlycd/Pdk3	31
GO:0140029	exocytic process	27/3641	96/23210	0.00136845	0.0107473	0.00789832	Ralb/Stxbp5/Snap47/Rab10/Scfd1/Psen1/Dmtn/Ywhaz/Snap29/Camk2a/Stxbp1/Vps18/Snapin/Stxbp3/Stx2/Erc1/Vamp1/Napa/Grik5/Ppfia3/Prrt2/Stx4a/Rab3a/Unc13a/Rab8a/Rab3d/Rab8b	27
GO:0043618	regulation of transcription from RNA polymerase II promoter in response to stress	17/3641	51/23210	0.0014057	0.0110255	0.00810283	Ddit3/Mapk7/Hif1a/Hsf1/Bach1/Epas1/Egr1/Nfe2l2/Chd6/Arnt/Jun/Sesn2/Rbpj/Sirt2/Dnajb1/Sin3a/Nck1	17
GO:0043687	post-translational protein modification	10/3641	23/23210	0.00141611	0.0110643	0.00813131	Atg16l1/Atg5/Esco2/Dscc1/Atg12/P3h1/Icmt/Wipi2/Atg7/Stt3b	10
GO:0046931	pore complex assembly	10/3641	23/23210	0.00141611	0.0110643	0.00813131	Nup107/Atp5g1/Nup153/Ano6/Cct8/Bad/Nup98/Nup93/Tmem170/Adam10	10
GO:1903077	negative regulation of protein localization to plasma membrane	10/3641	23/23210	0.00141611	0.0110643	0.00813131	Ppp2r5a/Gopc/Cltc/Ap2m1/Rhoq/Tmem59/Tgfb1/Picalm/Ppfia1/Csk	10
GO:0002761	regulation of myeloid leukocyte differentiation	33/3641	125/23210	0.00142332	0.0110803	0.00814304	Casp8/Creb1/Inpp5d/Fstl3/Zbtb7a/Nf1/Nme1/Rara/Prkca/Asxl2/Fos/Rb1/Klf10/Trib1/Myc/Tob2/Gsk3b/Runx1/Ppargc1b/Ptpn2/Esrra/Gnas/Fbxw7/Notch2/Tmem64/Jun/Cdk6/Fgfr3/Tgfb1/Cul4a/Zfpm1/Tcta/Ctnnb1	33
GO:0097284	hepatocyte apoptotic process	8/3641	16/23210	0.00142729	0.0110803	0.00814304	Casp8/Arf6/Rb1/Stk3/Gsk3b/Mtch2/Stk4/Bid	8
GO:0098974	postsynaptic actin cytoskeleton organization	8/3641	16/23210	0.00142729	0.0110803	0.00814304	Actr3/Dbnl/Arf1/Rock2/Sipa1l1/Wasf2/Actb/Wasl	8
GO:0099188	postsynaptic cytoskeleton organization	8/3641	16/23210	0.00142729	0.0110803	0.00814304	Actr3/Dbnl/Arf1/Rock2/Sipa1l1/Wasf2/Actb/Wasl	8
GO:1902188	positive regulation of viral release from host cell	8/3641	16/23210	0.00142729	0.0110803	0.00814304	Vapa/Pcx/Smc3/Chmp4b/Vapb/Chmp3/Chmp2a/Vps4a	8
GO:0031532	actin cytoskeleton reorganization	28/3641	101/23210	0.00143298	0.0111102	0.00816505	Arpc2/Capn10/Actr3/Nphs2/Mink1/Baiap2/Sipa1l1/Dmtn/Rictor/Myh9/Rapgef3/Ezr/Cd2ap/Sptan1/Abl1/Ptpn1/Shc1/Pip5k1a/Notch2/Cckar/Mkln1/Antxr1/Arhgdib/Tgfb1/Gmfg/Cttn/S1pr2/Rhoa	28
GO:0120034	positive regulation of plasma membrane bounded cell projection assembly	29/3641	106/23210	0.00148959	0.0115317	0.00847481	Arpc2/Hdac4/Actr3/Ndel1/Sept9/Hsp90aa1/Cenpj/Rac2/Fam98a/Rhoq/Cep120/Cfl1/Ttbk2/Tgfbr1/Akirin1/Wasf2/Crocc/Agrn/Htt/Tapt1/Dynll1/Rac1/Wasl/Arhgap35/Dnm2/Anln/Sept7/Twf2/Atp7a	29
GO:0060070	canonical Wnt signaling pathway	63/3641	279/23210	0.00149147	0.0115317	0.00847481	Fzd7/Fzd5/Tmem198/Foxo3/Stk11/Tle6/Ddit3/Kremen1/Znrf3/Usp34/Tcf7/Tmem88/Ctdnep1/Dvl2/Ift20/Thra/Axin2/Slc9a3r1/Psen1/Sox4/Tmem170b/Chd8/Otulin/Stk3/Ubr5/Myc/Wnt7b/Prickle1/Gsk3b/Axin1/Mapk14/Rab5a/Ccny/Egr1/Csnk1a1/Sdhaf2/Pten/Tnks2/Frat2/Btrc/Nrarp/Dab2ip/Stk4/Foxo1/Siah2/Pygo2/Bcl9/Tmem64/Ankrd6/Invs/Rnf220/Hdac1/Dvl1/Fgfr3/Rbpj/Wnk1/Dact3/Tnks/Pin1/Tle3/Smad3/Csnk1g1/Ctnnb1	63
GO:0030520	intracellular estrogen receptor signaling pathway	16/3641	47/23210	0.00149633	0.0115317	0.00847481	Parp1/Brca1/Ddx5/Wbp2/Strn3/Foxh1/Kmt2d/Safb/Taf7/Ppargc1b/Ddrgk1/Arid1a/Pagr1a/Ufsp2/Carm1/Trip4	16
GO:1902041	regulation of extrinsic apoptotic signaling pathway via death domain receptors	16/3641	47/23210	0.00149633	0.0115317	0.00847481	Psen2/Tnfaip3/Rffl/Brca1/Tmc8/Lgals3/Stk3/Pten/Itprip/Stk4/Faf1/Park7/Rnf34/Raf1/Stx4a/Faim	16
GO:0046390	ribose phosphate biosynthetic process	39/3641	155/23210	0.00149686	0.0115317	0.00847481	Atic/Mpc2/Uck2/Adss/Parp1/Atp5d/Atp5b/Pank3/Guk1/Prpsap2/Nme1/Atp5g1/Acly/Stat3/Dcakd/Prps1l3/Myc/Adcy9/Atp5j/Gart/Entpd1/Pdk1/Pdhx/Pank2/Acss2/Papss1/Stoml2/Acot7/Atp5k/Acacb/Impdh1/Tgfb1/Sphk2/Acsl1/Gcdh/Mlycd/Pkm/Map2k1/Pdk3	39
GO:0006446	regulation of translational initiation	19/3641	60/23210	0.00151383	0.0116329	0.00854916	Tpr/Eif4ebp2/Npm1/Larp1/Rara/Eif2b2/Eif5/Habp4/Eif4g1/Polr2g/Rxra/Eif2ak4/Ncbp1/Mknk1/Khdrbs1/Ythdf2/Eif3k/Klhl25/Nck1	19
GO:1902017	regulation of cilium assembly	19/3641	60/23210	0.00151383	0.0116329	0.00854916	Atg5/Cntrob/Ift20/Sept9/Cenpj/Atg3/Ift140/Cep120/Odf2/Ttbk2/Odf2l/Crocc/Htt/Tapt1/Dynll1/Arhgap35/Dnm2/Sept7/Map4	19
GO:0051881	regulation of mitochondrial membrane potential	23/3641	78/23210	0.00151807	0.0116507	0.00856229	Parp1/Atp5g1/Myc/Gsk3b/Sod1/Sod2/Clic1/Bad/Mtch2/Pank2/Gclm/Stoml2/Mul1/Park7/Arl6ip5/Bid/Akt2/Ucp2/Bnip3/Gclc/Slc25a36/Tusc2/Cck	23
GO:0018212	peptidyl-tyrosine modification	71/3641	322/23210	0.00153382	0.0117567	0.00864017	Pdcl3/Fam72a/Abl2/Psen2/Fyn/Itgb2/Stk11/Tcf3/Osm/Clk4/Irf1/Dvl2/Arrb2/Suz12/Ggnbp2/Prkca/Socs3/Adam17/Psen1/Ncapg2/Rasa1/Prkcd/Socs4/Dmtn/Pibf1/Rictor/Ptk2/Hsf1/Socs1/Pak2/Tnk2/Parp9/Parp14/Cblb/Ifnar1/Dyrk1a/Socs5/Ptpn2/Abi1/Abl1/Ptpn1/Adnp/Rap2b/Fbxw7/Clk2/Ripk2/Hdac1/Ephb2/Errfi1/Agrn/Fgfr3/Tpst2/Pxn/Ptpn11/Sh2b3/Ncf1/Pdgfa/Cadm4/Tgfb1/Iqgap1/Wee1/Mapk3/Mvp/Ctf1/Inpp5f/Insr/Aplp2/Thy1/Cd3e/Clk…	71
GO:0060606	tube closure	30/3641	111/23210	0.00153853	0.0117779	0.00865576	Abl2/Mthfd1l/Apaf1/Dvl2/Rara/Rock2/Mthfd1/Ptch1/Celsr1/Prickle1/Rarg/Ift57/Kdm2a/Kif20b/Sufu/Tsc1/Abl1/Zeb2/Lmo4/Bcl10/Stil/Arid1a/Mthfr/Dvl1/Glmn/Cecr2/Arhgap35/Tgfb1/Casp3/Gatad2a	30
GO:0010721	negative regulation of cell development	83/3641	387/23210	0.00154358	0.011789	0.00866394	Trak2/Ctdsp1/Actr3/Srgap2/Rgs2/Katna1/Foxo3/Mdm2/Eif4enif1/Kremen1/Rap1gap2/Nf1/Nr1d1/Stat3/Adam17/Arf6/Psen1/Mylip/Dleu2/Dmtn/Asap1/Ptk2/Lgals1/Wnt7b/Ppara/Dnajb11/Gsk3b/Ttc3/Syngap1/Notch3/Ptprs/Smad4/Prpf19/Pten/Pitx3/Il15ra/Vim/Tsc1/Dync1i2/Eif2ak4/Fbxw7/Snapin/Lrig2/Ppp3ca/Nbn/Shb/Cdk5rap2/Id3/Kdm1a/Ephb2/Cdk5/Ywhah/Fgfr3/Rbpj/Rufy3/Gfi1/Ulk1/Coro1c/Cit/Dguok/Gsk3a/Tgfb1/Sirt2/Actn4/Atf5/Cyt…	83
GO:0043407	negative regulation of MAP kinase activity	21/3641	69/23210	0.00154387	0.011789	0.00866394	Rgs2/Dusp6/Mapk7/Inpp5k/Nf1/Cdk5rap3/Prkca/Hmgcr/Prkcd/Gsk3b/Fem1a/Spry4/Dusp5/Dab2ip/Dusp2/Ptpn1/Gba/Dnaja1/Sh2b3/Nup62/Dusp7	21
GO:0061458	reproductive system development	95/3641	453/23210	0.00156777	0.0118612	0.00871698	Fzd5/Asb1/Dedd/Foxo3/Sgpl1/Stk11/Dazap1/E2f7/Frs2/Nup107/Patz1/Nefh/Tcf7/Gdf9/Slc22a5/Hand1/Arrb2/Ggnbp2/Rara/Plcd3/Grb2/H3f3b/Socs3/Arid4a/Hif1a/Eif2b2/Arid4b/Hnrnpk/Ndufs6/Ctsb/Nipbl/Stk3/Zfat/Hsf1/Wnt7b/Rarg/Crkl/Eif2b5/Senp2/Dlg1/Eaf2/Sod1/Runx1/Ccnf/Pkd1/Ppard/Mapk14/Rxrb/Hsp90ab1/Cul7/Safb2/Birc6/Epas1/Msh2/Smad4/Sf1/Pten/Lhx3/Rxra/Sp3/Tbc1d20/Eif2s2/Ncoa6/Stk4/Spo11/Adrm1/Plk4/Tiparp/Ube2q…	95
GO:0010971	positive regulation of G2/M transition of mitotic cell cycle	11/3641	27/23210	0.00156978	0.0118612	0.00871698	Dtl/Fbxo5/Cdk1/Cdk4/Rad51c/Hspa2/Ccnb1/Mta3/Lmnb1/Camk2d/Sin3a	11
GO:0032801	receptor catabolic process	11/3641	27/23210	0.00156978	0.0118612	0.00871698	Znrf3/Lgmn/Mylip/Kif16b/Ptpn1/Sh3glb1/Cdk5/Smurf1/Tgfb1/Snx25/Anxa2	11
GO:0039694	viral RNA genome replication	11/3641	27/23210	0.00156978	0.0118612	0.00871698	Atg16l1/Atg5/Inpp5k/Rock2/Mphosph8/Pcbp2/Pi4ka/Rab5a/Vapb/Atg7/Trim28	11
GO:0061099	negative regulation of protein tyrosine kinase activity	11/3641	27/23210	0.00156978	0.0118612	0.00871698	Fam72a/Psen2/Ggnbp2/Psen1/Socs4/Cblb/Socs5/Ptpn2/Errfi1/Mvp/Thy1	11
GO:1901185	negative regulation of ERBB signaling pathway	11/3641	27/23210	0.00156978	0.0118612	0.00871698	Psen2/Rnf126/Psen1/Lgmn/Socs4/Cblb/Socs5/Ptpn2/Dab2ip/Errfi1/Nup62	11
GO:2000727	positive regulation of cardiac muscle cell differentiation	11/3641	27/23210	0.00156978	0.0118612	0.00871698	Arrb2/Parp2/Ep300/Gsk3b/Ddx39b/Trip10/Nr3c1/Fdps/Rbpj/Tgfb1/Pin1	11
GO:0008631	intrinsic apoptotic signaling pathway in response to oxidative stress	15/3641	43/23210	0.00157484	0.0118612	0.00871698	Parp1/Mapk7/P4hb/Hif1a/Zfp622/Sod1/Sod2/Ralbp1/Pdk1/Nfe2l2/Fbxw7/Park7/Diablo/Arl6ip5/Nono	15
GO:0031057	negative regulation of histone modification	15/3641	43/23210	0.00157484	0.0118612	0.00871698	Atg5/Brca1/Jarid2/Ubr5/Taf7/Kdm4c/Kdm1a/Ctbp1/Kdm3a/Atg7/Kdm5a/Pih1d1/Sphk2/Dnmt1/Sin3a	15
GO:0038202	TORC1 signaling	15/3641	43/23210	0.00157484	0.0118612	0.00871698	Sesn1/Stk11/Nprl3/Fnip1/Larp1/Lars/Seh1l/Fnip2/Rragc/Sesn2/Depdc5/Itfg2/Pih1d1/Sesn3/Atm	15
GO:0051293	establishment of spindle localization	15/3641	43/23210	0.00157484	0.0118612	0.00871698	Spdl1/Llgl1/Ndel1/Kpnb1/Myh9/Nde1/Actr1a/Gpsm2/Cdk5rap2/Htt/Dctn1/Bccip/Mcph1/Zw10/Map4	15
GO:0007030	Golgi organization	32/3641	121/23210	0.00161484	0.012122	0.00890864	Vcpip1/Arfgef1/Stx6/Vamp4/Cdk1/Map2k2/Myo18a/Cltc/Golga5/Vrk1/Ywhaz/Tjap1/Atl2/Trappc8/Tmed7/Csnk1a1/Atl3/Gbf1/Usp6nl/Surf4/Golga2/Tbc1d20/Rab2a/Htt/Stx18/Uso1/Cit/Mapk3/Dnm2/Zw10/Lman1l/Map2k1	32
GO:1903409	reactive oxygen species biosynthetic process	32/3641	121/23210	0.00161484	0.012122	0.00890864	Hspd1/Hdac4/Fyn/Foxo3/Itgb2/Mapk9/Atp5g1/Stat3/Rock2/Hbp1/Hsp90aa1/Mpv17l/Sod1/Sod2/Zfp13/Khsrp/Gbf1/Ass1/Park7/Dynll1/Ncf1/Rac1/Akt2/Sphk2/Insr/Clcn3/Smpd3/Dnm2/Smad3/Eef1a1/Rhoa/Cx3cr1	32
GO:0036503	ERAD pathway	27/3641	97/23210	0.00161747	0.012122	0.00890864	Dnajb2/Yod1/Dnajb12/Rnft1/Tmub2/Ccdc47/Jkamp/Sel1l/Atxn3/Faf2/Psmc6/Ubac2/Derl1/Rnf139/Foxred2/Hspa13/Usp25/Stub1/Ubxn6/Dnajb14/Tmub1/Get4/Aup1/Ubxn8/Herpud1/Ube4a/Stt3b	27
GO:2001243	negative regulation of intrinsic apoptotic signaling pathway	27/3641	97/23210	0.00161747	0.012122	0.00890864	Rtkn2/Mdm2/Fignl1/Mapk7/G2e3/Hif1a/Tpt1/Rrm2b/Zfp385a/Sod2/Nfe2l2/Ptpn1/Sh3glb1/Dnaja1/Creb3/Hdac1/Kdm1a/Park7/Bid/Uri1/Ndufa13/Tmem161a/Herpud1/Hyou1/Map2k1/Cep63/Nono	27
GO:1905710	positive regulation of membrane permeability	14/3641	39/23210	0.00163333	0.0122258	0.00898491	Siva1/Mpv17l/Gsk3b/Zfp13/Acaa2/Atf2/Sh3glb1/Mul1/Bid/Bbc3/Gsk3a/Bnip3/Hspa8/Gclc	14
GO:0043620	regulation of DNA-templated transcription in response to stress	18/3641	56/23210	0.00164985	0.012254	0.00900563	Ddit3/Mapk7/Hif1a/Hsf1/Bach1/Epas1/Egr1/Rela/Nfe2l2/Chd6/Arnt/Jun/Sesn2/Rbpj/Sirt2/Dnajb1/Sin3a/Nck1	18
GO:0006895	Golgi to endosome transport	7/3641	13/23210	0.00165892	0.012254	0.00900563	Wipi1/Slc30a6/Gbf1/Rab14/Kif16b/Eps15/Ap4m1	7
GO:0034350	regulation of glial cell apoptotic process	7/3641	13/23210	0.00165892	0.012254	0.00900563	Akap12/Prkca/Prkch/Prkcd/Mapk8/Prkci/Cdk5	7
GO:0034497	protein localization to phagophore assembly site	7/3641	13/23210	0.00165892	0.012254	0.00900563	Atg16l1/Wipi1/Wdr45b/Trappc8/Mfn2/Wipi2/Wdr45	7
GO:0046606	negative regulation of centrosome cycle	7/3641	13/23210	0.00165892	0.012254	0.00900563	Mdm1/Npm1/Trim37/Nubp1/Ccnf/Cdk5rap2/Chmp2a	7
GO:0006623	protein targeting to vacuole	13/3641	35/23210	0.00166135	0.012254	0.00900563	Ap3d1/Hgs/Trappc8/Lars/Vps37c/Vps13a/Ap4m1/Smurf1/M6pr/Vps37a/Vps4a/Hspa8/Vps13c	13
GO:0032786	positive regulation of DNA-templated transcription, elongation	13/3641	35/23210	0.00166135	0.012254	0.00900563	Ccnt2/Supt4a/Eapp/Cdk13/Cbx7/Ccnt1/Scaf8/Ddx39b/Cdk9/Paf1/Ell/Wdr61/Map2k1	13
GO:0046686	response to cadmium ion	13/3641	35/23210	0.00166135	0.012254	0.00900563	Slc30a1/Mapk9/Fos/Mapk8/Hsf1/Daxx/Haao/Npc1/Sord/Gss/Jun/Ncf1/Mapk3	13
GO:0051567	histone H3-K9 methylation	13/3641	35/23210	0.00166135	0.012254	0.00900563	Myb/Bend3/Baz2a/Brca1/Arid4a/Arid4b/Jarid2/Suv39h2/Kdm4c/Kdm1a/Kdm3a/Pih1d1/Dnmt1	13
GO:1902116	negative regulation of organelle assembly	13/3641	35/23210	0.00166135	0.012254	0.00900563	Mdm1/Phf23/Trim37/Scfd1/Fez2/Smad4/Chmp4b/Odf2l/Cdk5rap2/Styxl1/Chmp2a/Dnm2/Map4	13
GO:1902895	positive regulation of pri-miRNA transcription by RNA polymerase II	13/3641	35/23210	0.00166135	0.012254	0.00900563	Srebf1/Stat3/Hif1a/Fos/Nr3c1/Rela/Tgfbr1/Jun/Tgfb1/Ctcf/Smarca4/Smad3/Smad6	13
GO:1990748	cellular detoxification	13/3641	35/23210	0.00166135	0.012254	0.00900563	Sesn1/Fancc/Dhfr/Gch1/Esd/Sod1/Sod2/Nfe2l2/Adh5/Prdx1/Park7/Prdx2/Atp7a	13
GO:0031333	negative regulation of protein-containing complex assembly	35/3641	136/23210	0.00168152	0.0123792	0.00909767	Arfgef1/Arpc2/Kif14/Psen2/Thra/Tmc8/Prkcd/Dmtn/Ep300/Twf1/Gsk3b/Dyrk1a/Kank3/Riok3/Cfl1/Add3/Sptan1/Stxbp1/Pmepa1/Gba/Lmo4/Map3k7/Stmn1/Capzb/Cptp/Ulk1/Tfip11/Crbn/Raf1/Eml2/Sirt2/Prrt2/Birc2/Smad6/Twf2	35
GO:1904951	positive regulation of establishment of protein localization	95/3641	454/23210	0.00168291	0.0123792	0.00909767	Hspd1/Fzd5/Arpc2/Capn10/Actr3/Tpr/Dhx9/Abl2/Mpc2/Cnst/Akap12/Ifngr1/Fyn/Ank3/Oaz1/Cct2/Mdm2/Osm/Ppia/Arf1/Nlgn2/Myo18a/Rab34/Arf6/Hif1a/Psen1/Sox4/Prkcd/Cenpj/Rgcc/Ipo5/Cct5/Ubr5/Ptp4a3/Pla2g6/Ep300/Rapgef3/Pfkm/Gsk3b/Cct8/Ifnar1/Ezr/Tcp1/Crebrf/Ppard/Mapk14/Cd2ap/Cep120/Bad/B3gat3/Kif20b/Abl1/Chp1/Ctdspl2/Zfand1/Ect2/Serp1/Fbxw7/Pdzk1/Cd160/Sh3glb1/Ripk2/Tardbp/Nadk/Cdk5/Rufy3/Glmn/Crlf2/Dynll1/…	95
GO:1905477	positive regulation of protein localization to membrane	28/3641	102/23210	0.00168445	0.0123792	0.00909767	Arpc2/Actr3/Cnst/Fyn/Ank3/Sqstm1/Nlgn2/Ppp1r9b/Arf6/Lgals3/Dlg1/Ezr/Pdpk1/Sorbs1/Prkci/Pdzk1/Sh3glb1/Ephb2/Rer1/Cdk5/C2cd5/Bbc3/Tgfb1/Akt2/Pdcd5/Cib1/Rhog/Stx4a	28
GO:0010507	negative regulation of autophagy	22/3641	74/23210	0.00169301	0.0124152	0.00912414	Tnfaip3/Rnf41/Phf23/Stat3/Usp36/Nampt/Scfd1/Ptk2/Eif4g1/Fez2/Npc1/Lars/Tsc1/Golga2/Bmf/Chmp4b/Cptp/Tbc1d14/Foxk1/Htra2/Atg7/Sirt2	22
GO:0072522	purine-containing compound biosynthetic process	40/3641	161/23210	0.00169345	0.0124152	0.00912414	Atic/Mpc2/Adss/Parp1/Mthfd1l/Atp5d/Atp5b/Pank3/Guk1/Prpsap2/Nme1/Atp5g1/Acly/Stat3/Dcakd/Prps1l3/Mthfd1/Myc/Adcy9/Atp5j/Gart/Entpd1/Pdk1/Pdhx/Pank2/Acss2/Papss1/Stoml2/Acot7/Atp5k/Acacb/Impdh1/Tgfb1/Sphk2/Acsl1/Gcdh/Mlycd/Pkm/Map2k1/Pdk3	40
GO:0006164	purine nucleotide biosynthetic process	39/3641	156/23210	0.00169911	0.0124417	0.00914358	Atic/Mpc2/Adss/Parp1/Atp5d/Atp5b/Pank3/Guk1/Prpsap2/Nme1/Atp5g1/Acly/Stat3/Dcakd/Prps1l3/Mthfd1/Myc/Adcy9/Atp5j/Gart/Entpd1/Pdk1/Pdhx/Pank2/Acss2/Papss1/Stoml2/Acot7/Atp5k/Acacb/Impdh1/Tgfb1/Sphk2/Acsl1/Gcdh/Mlycd/Pkm/Map2k1/Pdk3	39
GO:0006520	cellular amino acid metabolic process	57/3641	249/23210	0.00175052	0.0127591	0.00937683	Hibch/Mars2/Dars2/Adss/Iars2/Gamt/Gls2/Pemt/Srr/Pipox/Tha1/Odc1/Mthfd1/Aldh6a1/Mtrr/Slc1a3/Tars/Azin1/Slc25a32/Pycrl/Gcat/Comt/Gart/Aars2/Haao/Hars2/Hars/Lars/Aldh18a1/Ass1/Apip/Ahcy/Gatb/Gclm/Pars2/Azin2/Yars/Aldh4a1/Mthfr/Park7/Icmt/Htt/Qdpr/Aasdh/Psph/Hibadh/Gfpt1/Bckdha/Tarsl2/Ears2/Cars/Gcsh/Aasdhppt/Gclc/Acy1/Dalrd3/Atp7a	57
GO:0033182	regulation of histone ubiquitination	6/3641	10/23210	0.00175719	0.0127591	0.00937683	Ube2n/Ubr5/Kdm2a/Cdk9/Kdm1a/Rnf40	6
GO:0033572	transferrin transport	6/3641	10/23210	0.00175719	0.0127591	0.00937683	Snx3/Cltc/Rab11b/Arhgap1/Lmtk2/Dnm2	6
GO:0060020	Bergmann glial cell differentiation	6/3641	10/23210	0.00175719	0.0127591	0.00937683	Abl2/Vim/Abl1/Ptpn11/Mapk3/Map2k1	6
GO:1902074	response to salt	6/3641	10/23210	0.00175719	0.0127591	0.00937683	Nefh/Hsf1/Daxx/Lmnb1/Rnls/Hnrnpd	6
GO:1902415	regulation of mRNA binding	6/3641	10/23210	0.00175719	0.0127591	0.00937683	Eif4a3/Eif3e/Eif4g1/Cdk9/Hnrnpl/Carm1	6
GO:2000303	regulation of ceramide biosynthetic process	6/3641	10/23210	0.00175719	0.0127591	0.00937683	Ormdl2/Samd8/Prkcd/Pla2g6/Sphk2/Smpd3	6
GO:1902750	negative regulation of cell cycle G2/M phase transition	17/3641	52/23210	0.00178739	0.0129473	0.00951519	Dtl/Cdk1/Fzr1/Cdk5rap3/Brca1/Donson/Nbn/Syf2/Miip/Rint1/Taok3/Atf5/Taok2/Babam1/Vps4a/Atm/Topbp1	17
GO:2000677	regulation of transcription regulatory region DNA binding	17/3641	52/23210	0.00178739	0.0129473	0.00951519	Per2/Parp1/Dot1l/Zbtb7a/Ddit3/Hand1/Psen1/Nsd1/Rb1/H1f0/Ep300/Ddrgk1/Fbxw7/Park7/Tgfb1/Sin3a/Ctnnb1	17
GO:0022616	DNA strand elongation	9/3641	20/23210	0.00183168	0.0132098	0.00970811	Nucks1/Pold2/Lig3/Gins1/Dclre1b/Nbn/Mcm7/Pot1a/Pold3	9
GO:0036344	platelet morphogenesis	9/3641	20/23210	0.00183168	0.0132098	0.00970811	Actn1/Myh9/Ep300/Zfp385a/Ptpn11/Cib1/Zfpm1/Nbeal2/C1galt1c1	9
GO:0071157	negative regulation of cell cycle arrest	9/3641	20/23210	0.00183168	0.0132098	0.00970811	Mdm2/Cdk4/Rpl23/Tfap4/Hsp90ab1/Cdk9/Chek2/Calr/Rassf1	9
GO:0006282	regulation of DNA repair	31/3641	117/23210	0.00183234	0.0132098	0.00970811	Dhx9/Parp1/Ube2n/Helb/Fignl1/Actr2/Brca1/Axin2/Recql5/Cbx8/Ubr5/Hsf1/Parp9/Rnf8/Smchd1/Mms19/Cdk9/Kdm1a/Ogg1/Trim28/Xrcc1/Rps3/Rnf169/Fam168a/Ppp4c/Mgmt/Cul4a/Tmem161a/Babam1/Parp3/Klhl15	31
GO:0010976	positive regulation of neuron projection development	78/3641	362/23210	0.00183461	0.0132105	0.00970861	Actr3/Rgs2/Abl2/Ahi1/Fyn/Snx3/Stk11/Map2k2/Dbnl/Actr2/Arf1/Ndel1/Nlgn2/Nf1/Nme1/Atp5g1/Baiap2/Adam17/Psen1/Eif2b2/Hnrnpk/Ep300/Twf1/Ranbp1/Gsk3b/D16Ertd472e/Neu1/Cul7/Ppp2r5d/Nr3c1/Pias2/Cfl1/Ehd1/Mark2/Setx/Golga2/Dab2ip/Zeb2/Nfe2l2/Itpka/Cbfa2t2/Adnp/Prkci/Sh3glb1/P3h1/Foxo6/Kdm1a/Mul1/Dvl1/Rufy3/Cux2/Limk1/Styxl1/Rac1/Smurf1/Ezh2/Itpr1/Arhgap35/Numbl/Shank1/Syt3/Ap2a1/Iqgap1/Picalm/Crtc1/Unc13…	78
GO:0030111	regulation of Wnt signaling pathway	65/3641	292/23210	0.00184616	0.0132779	0.00975811	Tmem237/Fzd7/Tmem198/Abl2/Tnfaip3/Foxo3/Snx3/Stk11/Tle6/Ddit3/Kremen1/Znrf3/Usp34/Tmem88/Ctdnep1/Tax1bp3/Ift20/Thra/Axin2/Slc9a3r1/Psen1/Sox4/Tmem170b/Chd8/Otulin/Stk3/Ubr5/Prickle1/Gsk3b/Axin1/Mapk14/Ccny/Egr1/Csnk1a1/Mbd2/Sdhaf2/Tnks2/Frat2/Btrc/Nrarp/Abl1/Dab2ip/Zeb2/Csnk2a1/Stk4/Foxo1/Siah2/Ift80/Tmem64/Ankrd6/Invs/Rnf220/Hdac1/Fgfr3/Rbpj/Wnk1/Dact3/Zranb1/Tnks/Wwox/Pin1/Smarca4/Tle3/Smad3/Cs…	65
GO:0018108	peptidyl-tyrosine phosphorylation	70/3641	319/23210	0.00187635	0.0134791	0.00990597	Pdcl3/Fam72a/Abl2/Psen2/Fyn/Itgb2/Stk11/Tcf3/Osm/Clk4/Irf1/Dvl2/Arrb2/Suz12/Ggnbp2/Prkca/Socs3/Adam17/Psen1/Ncapg2/Rasa1/Prkcd/Socs4/Dmtn/Pibf1/Rictor/Ptk2/Hsf1/Socs1/Pak2/Tnk2/Parp9/Parp14/Cblb/Ifnar1/Dyrk1a/Socs5/Ptpn2/Abi1/Abl1/Ptpn1/Adnp/Rap2b/Fbxw7/Clk2/Ripk2/Hdac1/Ephb2/Errfi1/Agrn/Fgfr3/Pxn/Ptpn11/Sh2b3/Ncf1/Pdgfa/Cadm4/Tgfb1/Iqgap1/Wee1/Mapk3/Mvp/Ctf1/Inpp5f/Insr/Aplp2/Thy1/Cd3e/Clk3/Cck	70
GO:1905207	regulation of cardiocyte differentiation	19/3641	61/23210	0.00188007	0.0134898	0.00991382	Fzd7/Rgs2/Frs2/Arrb2/Parp2/Col14a1/Ep300/Ppara/Prickle1/Gsk3b/Ddx39b/Trip10/Nr3c1/Smad4/Fdps/Rbpj/Gsk3a/Tgfb1/Pin1	19
GO:0010660	regulation of muscle cell apoptotic process	27/3641	98/23210	0.00190448	0.0136327	0.0100188	Naca/Npm1/Eif5a/Arrb2/E2f3/Hmgcr/Mapk8/Hsf1/Rapgef3/Gsk3b/Sod2/Pdpk1/Rgl2/Ppp1r10/Trip10/Camk2a/Smad4/Pten/Pdcd4/Nfe2l2/Stk4/Camk2d/Mfn2/Rbpj/Bnip3/Dnmt1/Hspa8	27
GO:0071482	cellular response to light stimulus	27/3641	98/23210	0.00190448	0.0136327	0.0100188	Opn3/Parp1/Sde2/Ptprk/Stk11/Npm1/Mapk9/Polk/Ep300/Polh/Poli/Ddb2/Eif2ak4/Bmf/Fbxw7/Trp53inp1/Kdm1a/Casp9/Agap3/Xpc/Akt2/Pold1/Pold3/Tmem161a/Ei24/Usp28/Atr	27
GO:0002762	negative regulation of myeloid leukocyte differentiation	16/3641	48/23210	0.00192201	0.0137096	0.0100754	Inpp5d/Fstl3/Nf1/Nme1/Rara/Trib1/Myc/Tob2/Runx1/Ptpn2/Fbxw7/Cdk6/Cul4a/Zfpm1/Tcta/Ctnnb1	16
GO:0031648	protein destabilization	16/3641	48/23210	0.00192201	0.0137096	0.0100754	Mdm2/Npm1/Nr1d1/Ccdc88c/Mylip/Fbxl3/Derl1/Rnf139/Ep300/Senp2/Btrc/Fbxw7/Mul1/Htt/Chfr/Siah1a	16
GO:1902808	positive regulation of cell cycle G1/S phase transition	16/3641	48/23210	0.00192201	0.0137096	0.0100754	Mdm2/Adam17/Ube2e2/Apex1/Rgcc/Eif4g1/Plrg1/Larp7/Lsm10/Dbf4/Mepce/Ezh2/Paf1/Ccne1/Pagr1a/Cul4a	16
GO:0034101	erythrocyte homeostasis	36/3641	142/23210	0.00193137	0.0137601	0.0101125	Inpp5d/Foxo3/Tcf3/Zbtb7a/Nfe2l1/Thra/Stat3/Jmjd6/Arid4a/Hif1a/Ncapg2/Dmtn/Rb1/Senp1/Slc11a2/Acvr1b/Axin1/Mapk14/Pknox1/Epas1/Ptpn2/Ldb1/Sp3/Fam210b/Ptbp3/Prdx1/Kdm1a/Cdk6/Sh2b3/Rps19/Gpi1/Setd1a/Casp3/Zfpm1/Smarca4/Ets1	36
GO:0060828	regulation of canonical Wnt signaling pathway	52/3641	224/23210	0.00197459	0.0140516	0.0103267	Fzd7/Tmem198/Foxo3/Stk11/Tle6/Ddit3/Kremen1/Znrf3/Usp34/Tmem88/Ctdnep1/Ift20/Thra/Axin2/Slc9a3r1/Psen1/Sox4/Tmem170b/Chd8/Otulin/Stk3/Ubr5/Prickle1/Gsk3b/Axin1/Mapk14/Ccny/Egr1/Csnk1a1/Sdhaf2/Tnks2/Frat2/Btrc/Nrarp/Dab2ip/Stk4/Foxo1/Siah2/Tmem64/Ankrd6/Invs/Rnf220/Hdac1/Fgfr3/Rbpj/Wnk1/Dact3/Tnks/Pin1/Tle3/Smad3/Csnk1g1	52
GO:0007249	I-kappaB kinase/NF-kappaB signaling	46/3641	193/23210	0.00200083	0.0142216	0.0104517	Casp8/Abl2/Tnfaip3/Fyn/Ube2n/Peli1/Sqstm1/Irf1/Tnip1/Per1/Nr1d1/Map3k14/Rock2/Rnf31/Irak4/Pdpk1/Ube2i/Rock1/Riok3/Malt1/Rela/Btrc/Trim8/Abl1/Dab2ip/Ddrgk1/Cpne1/Ube2v1/Trim59/Otud7b/Bcl10/Ripk2/Map3k7/Hdac1/Tnip2/Nod1/Erc1/Relb/Nup62/Sphk2/Akap13/Usp10/Faim/Rhoa/Cx3cr1/Ctnnb1	46
GO:0050808	synapse organization	94/3641	451/23210	0.00200894	0.0142626	0.0104818	Fzd5/Actr3/Abl2/Fyn/Wasf1/Srgn/Ank3/Abhd17a/Dbnl/Actr2/Arf1/Nlgn2/Prkca/Baiap2/Rock2/Arf6/Actn1/Sipa1l1/Psen1/Lgmn/Hnrnpk/Arf4/Colq/Ywhaz/Ndrg1/Ptk2/Arc/Wnt7b/Crkl/Eif4g1/Fbxo45/Gsk3b/Syngap1/Mapk14/Tubb5/Ptprs/Cript/Nrg2/Afg3l2/Cfl1/Malat1/Abhd17b/Pten/Sorbs1/Tsc1/Abl1/Dab2ip/Itpka/Lzts3/Chmp4b/Stau1/Adnp/Snapin/Wasf2/Ephb2/Rer1/Dvl1/Agrn/Cdk5/Rheb/Rph3a/Cux2/Sdk1/Actb/Wasl/Dctn1/Chd4/Arhgap33/S…	94
GO:0000271	polysaccharide biosynthetic process	22/3641	75/23210	0.00204652	0.0144847	0.010645	Per2/Ptges3/B3gnt2/Inpp5k/Cltc/Nr1d1/Gbe1/Ppp1ca/Sorbs1/B4galt5/Hs2st1/Extl1/Ppp1cb/B3gnt4/Gfpt1/Tgfb1/Akt2/Ap2a1/Insr/Irs2/Ppp1r3b/Smpd3	22
GO:0019083	viral transcription	15/3641	44/23210	0.0020474	0.0144847	0.010645	Ccnt2/Nucks1/Dhx9/Inpp5k/Trim27/Ep300/Tfap4/Chd1/Trim8/Jun/Hdac1/Tardbp/Rsf1/Mon1b/Smarca4	15
GO:0043039	tRNA aminoacylation	15/3641	44/23210	0.0020474	0.0144847	0.010645	Mars2/Dars2/Iars2/Tars/Aars2/Hars2/Hars/Lars/Gatb/Pars2/Yars/Tarsl2/Ears2/Cars/Dalrd3	15
GO:0050854	regulation of antigen receptor-mediated signaling pathway	18/3641	57/23210	0.00206293	0.0145625	0.0107022	Slc39a10/Rc3h1/Prkch/Lgals3/Elf1/Cblb/Ezr/Malt1/Ptpn2/Rela/Lpxn/Cd160/Bcl10/Usp12/Kcnn4/Rps3/Thy1/Usp9x	18
GO:0050792	regulation of viral process	44/3641	183/23210	0.0020632	0.0145625	0.0107022	Nucks1/Nr5a2/Dhx9/Snx3/Ppia/Larp1/Inpp5k/Ddx5/Kpna2/P4hb/Trim27/Mphosph8/Pabpc1/Lgals1/Ep300/Tfap4/Chd1/Srpk1/Vapa/Mir378a/Pcx/Cfl1/Trim8/Smc3/Eif2ak4/Tbc1d20/Chmp4b/Stau1/Vapb/Trim59/Pkn2/Nbn/Jun/Hdac1/Tardbp/Chmp3/Trim28/Chmp2a/Rsf1/Vps4a/Smarca4/Hspa8/Ppib/Anxa2	44
GO:0016578	histone deubiquitination	10/3641	24/23210	0.00208918	0.0146876	0.0107941	Usp15/Usp22/Atxn7l3/Usp36/Bap1/Eny2/Usp49/Asxl1/Taf10/Usp3	10
GO:1901984	negative regulation of protein acetylation	10/3641	24/23210	0.00208918	0.0146876	0.0107941	Atg5/Brca1/Gsk3b/Taf7/Hdac1/Park7/Ctbp1/Atg7/Pih1d1/Sin3a	10
GO:0006109	regulation of carbohydrate metabolic process	43/3641	178/23210	0.00209133	0.0146876	0.0107941	Ncoa2/Hdac4/Adipor1/Ranbp2/Ddit4/Stk11/Midn/Zbtb7a/Cry1/Inpp5k/Cltc/Nfe2l1/Stat3/Hif1a/Psen1/Myc/Ep300/Ppara/Nr3c1/Ptpn2/Ppp1ca/Bad/Sorbs1/Pdk1/Mtch2/Foxo1/Clk2/Sesn2/Khk/Ppp1cb/Acacb/Foxk1/Gfpt1/Tgfb1/Akt2/Ap2a1/Insr/Irs2/Ppp1r3b/Smpd3/Mlycd/Cbfa2t3/Pdk3	43
GO:1901184	regulation of ERBB signaling pathway	20/3641	66/23210	0.00209304	0.0146876	0.0107941	Psen2/Rnf126/Rhbdf2/Adam17/Psen1/Lgmn/Socs4/Cblb/Socs5/Ptpn2/Afap1l2/Dab2ip/Fbxw7/Errfi1/Ptpn12/Rbpj/Ncf1/Shkbp1/Nup62/Aplp2	20
GO:1990542	mitochondrial transmembrane transport	20/3641	66/23210	0.00209304	0.0146876	0.0107941	Hspd1/Mpc2/Psen2/Micu1/Atp5b/Slc1a3/Smdt1/Mrpl18/Slc25a23/Afg3l2/Sfxn2/Romo1/Stoml2/Grpel1/Slc8b1/Ucp2/Timm44/Slc25a15/Tomm20/Slc25a36	20
GO:0050890	cognition	71/3641	326/23210	0.00214461	0.0150321	0.0110473	Creb1/Cacna1e/Abl2/Psen2/Eif4ebp2/Abca7/Slc1a4/Vdac1/Gm2a/Ift20/Nf1/Thra/Prkca/Mettl23/Prkar2b/Hif1a/Psen1/Lgmn/Amph/Hmgcr/Arf4/Chd8/Nipbl/Arc/Pla2g6/Ep300/Slc11a2/Zfp385a/Dgcr2/Comt/Syngap1/Itpr3/Pja2/Egr1/Adrb2/Fen1/Pten/Gpr155/Rag1/Eif2ak4/Adnp/Gnas/Chd7/Jun/Foxo6/Ephb2/Cdk5/Htt/Jakmip1/Atp8a1/Uba6/Cux2/Prkar1b/Grcc10/Kras/Cic/Kmt2b/Shank1/Picalm/Cln8/Ddhd2/Casp3/Crtc1/Atxn1l/Ldlr/Kmt2a/Pias1/…	71
GO:0006906	vesicle fusion	26/3641	94/23210	0.00215278	0.01505	0.0110605	Tgfbrap1/Stx6/Vamp4/Snap47/Ankfy1/Rab34/Snap29/Vps8/Stxbp1/Vps18/Snapin/Vamp3/Uso1/Stx2/Vamp1/C2cd5/Grik5/Akt2/Syt3/Prrt2/Stx4a/Rab3a/Rab8a/Vps4a/Rab8b/Anxa2	26
GO:0014037	Schwann cell differentiation	14/3641	40/23210	0.00215461	0.01505	0.0110605	Nab1/Ppp3r1/Nf1/Cntnap1/Mpp5/Ndrg1/Sod1/Rela/Bag1/Cdk5/Prx/Akt2/Sirt2/Dag1	14
GO:0045022	early endosome to late endosome transport	14/3641	40/23210	0.00215461	0.01505	0.0110605	Snx3/Map2k2/Ezr/Rab5a/Kif16b/Sh3glb1/Lmtk2/Chmp3/Fam160a2/Mapk3/Hook3/Map2k1/Dnajc13/Ptpn23	14
GO:0052548	regulation of endopeptidase activity	73/3641	337/23210	0.00217552	0.0151786	0.011155	Hspd1/Casp8/Fyn/Apaf1/Mdm2/Tbc1d10a/Mapk9/Ppp2ca/Fnip1/Arrb2/Rffl/Stat3/Psme3/Birc5/Rock2/Lgmn/Pdcd6/Psme2/Myc/Hsf1/Ep300/Gramd4/Senp1/Slc11a2/Nr4a1/Tfap4/Pak2/Ift57/Mtch1/Psmb9/Malt1/Men1/Bad/Crb2/Mtch2/Rag1/Csnk2a1/Siah2/Bcl10/Ripk2/Casp8ap2/Nrd1/Hdac1/Rps6ka1/Mul1/Casp9/Park7/Htt/Rnf34/Diablo/Por/Nod1/Htra2/Arl6ip5/Bid/Bbc3/Akt2/Gpi1/Pdcd5/Pih1d1/Picalm/Rps3/Arl6ip1/Mgmt/Ctsd/Pcid2/Ndufa13/Her…	73
GO:0009260	ribonucleotide biosynthetic process	37/3641	148/23210	0.0021958	0.0153024	0.011246	Atic/Mpc2/Uck2/Adss/Parp1/Atp5d/Atp5b/Pank3/Guk1/Nme1/Atp5g1/Acly/Stat3/Dcakd/Myc/Adcy9/Atp5j/Gart/Entpd1/Pdk1/Pdhx/Pank2/Acss2/Papss1/Stoml2/Acot7/Atp5k/Acacb/Impdh1/Tgfb1/Sphk2/Acsl1/Gcdh/Mlycd/Pkm/Map2k1/Pdk3	37
GO:0035162	embryonic hemopoiesis	11/3641	28/23210	0.00222266	0.0154187	0.0113315	Tnrc6c/Hif1a/Stk3/Runx1/Ldb1/Stk4/Kdm1a/Sh2b3/Kat6a/Zfpm1/Kmt2a	11
GO:0061050	regulation of cell growth involved in cardiac muscle cell development	11/3641	28/23210	0.00222266	0.0154187	0.0113315	Rgs2/Parp2/Col14a1/Ep300/Ppara/Ddx39b/Trip10/Nr3c1/Fdps/Gsk3a/Pin1	11
GO:0071168	protein localization to chromatin	11/3641	28/23210	0.00222266	0.0154187	0.0113315	Mcm9/Esco2/Chmp7/Rb1/Nipbl/Lemd2/Daxx/Msh2/Ezh2/Pih1d1/Carm1	11
GO:0090169	regulation of spindle assembly	11/3641	28/23210	0.00222266	0.0154187	0.0113315	Tpr/Hnrnpu/Smc3/Chmp4b/Gpsm2/Chmp5/Rnf4/Chmp2a/Chmp1a/Ccsap/Stag1	11
GO:0051294	establishment of spindle orientation	13/3641	36/23210	0.00223139	0.015444	0.01135	Spdl1/Llgl1/Ndel1/Nde1/Actr1a/Gpsm2/Cdk5rap2/Htt/Dctn1/Bccip/Mcph1/Zw10/Map4	13
GO:1904037	positive regulation of epithelial cell apoptotic process	13/3641	36/23210	0.00223139	0.015444	0.01135	Capn10/Foxo3/Pias4/Arrb2/Spop/Rgcc/Ano6/Bad/Pdcd4/Plcg1/Prkci/Cd160/Hdac1	13
GO:0043392	negative regulation of DNA binding	17/3641	53/23210	0.00225244	0.0155719	0.011444	Per2/Twist2/Sumo3/Ddit3/Hspa4/Hand1/Psen1/Habp4/Tfap4/E2f1/Cpne1/Fbxw7/Jun/Id3/Rsf1/Tnks/Sin3a	17
GO:0097242	amyloid-beta clearance	12/3641	32/23210	0.00226123	0.0156149	0.0114756	Ifngr1/Itgb2/Abca7/Cltc/Hmgcr/Rab11b/Rab5a/Rock1/Cyp51/Picalm/Insr/Ldlr	12
GO:0032986	protein-DNA complex disassembly	8/3641	17/23210	0.00232728	0.0159438	0.0117174	Rpl23/Smarcd2/Myc/Arid2/Smarcd1/Arid1a/Smarca4/Smarcc1	8
GO:0035020	regulation of Rac protein signal transduction	8/3641	17/23210	0.00232728	0.0159438	0.0117174	Crk/Nf1/Arf6/Camk2d/Ssx2ip/Kras/Cadm4/Dnm2	8
GO:0045793	positive regulation of cell size	8/3641	17/23210	0.00232728	0.0159438	0.0117174	Cdk4/Hsp90aa1/Ep300/Rapgef3/Hsp90ab1/Kdm1a/Tmem123/Atp7a	8
GO:0080182	histone H3-K4 trimethylation	8/3641	17/23210	0.00232728	0.0159438	0.0117174	Bend3/Arid4a/Ncoa6/Zfp335/Kmt2b/Kmt2a/Wdr61/Wdr82	8
GO:0098760	response to interleukin-7	8/3641	17/23210	0.00232728	0.0159438	0.0117174	Hspd1/Atic/Atp5b/P4hb/Crkl/Rad23b/Eno1/Gipc1	8
GO:0098761	cellular response to interleukin-7	8/3641	17/23210	0.00232728	0.0159438	0.0117174	Hspd1/Atic/Atp5b/P4hb/Crkl/Rad23b/Eno1/Gipc1	8
GO:2000001	regulation of DNA damage checkpoint	8/3641	17/23210	0.00232728	0.0159438	0.0117174	Cry1/Rnaseh2b/Ddx39b/Ppp1r10/Rint1/Chek2/Cul4a/Nek1	8
GO:0005996	monosaccharide metabolic process	56/3641	247/23210	0.0023943	0.0163845	0.0120412	Ncoa2/Per2/Adipor1/Ranbp2/Pfkl/Stk11/Midn/Cry1/Inpp5k/Nfe2l1/Hif1a/Myc/Ep300/Pmm1/Ppara/Pfkm/Mapk14/Nr3c1/Ptpn2/Ppp1ca/Pcx/Bad/Sorbs1/Gsto2/Pdk1/Ganc/Sord/Pofut1/Pik3ca/Foxo1/Serp1/Clk2/B4galt1/Fggy/Sesn2/Gale/H6pd/Khk/Ppp1cb/Acacb/Foxk1/Rpia/Gfpt1/Akt2/Gpi1/Gdpgp1/Pgm2l1/Insr/Irs2/Ppp1r3b/Mlycd/Man2c1/Adpgk/Pkm/Gclc/Pdk3	56
GO:0045646	regulation of erythrocyte differentiation	16/3641	49/23210	0.00244429	0.0167077	0.0122787	Inpp5d/Foxo3/Tcf3/Stat3/Hif1a/Ncapg2/Senp1/Acvr1b/Mapk14/Ldb1/Fam210b/Kdm1a/Cdk6/Setd1a/Zfpm1/Ets1	16
GO:0010970	transport along microtubule	39/3641	159/23210	0.00245487	0.0167423	0.0123041	Trak2/Mreg/Hnrnpu/Wasf1/Ap3d1/Bloc1s1/Nefh/Ndel1/Kif1c/Ift20/Hif1a/Ift43/Nde1/Ift57/Sod1/Ift140/Pura/Ap3s1/Actr1a/Arl3/Ift52/Stau1/Ift80/Snapin/Ssx2ip/Hspb11/Htt/Wdr19/Dynll1/Copg2/Dctn1/Copg1/Arl8b/Terf2/Hspa8/Map2k1/Bsn/Trak1/Fyco1	39
GO:0030833	regulation of actin filament polymerization	39/3641	159/23210	0.00245487	0.0167423	0.0123041	Arfgef1/Arpc2/Actr3/Arpc5/Wasf1/Dbnl/Actr2/Arf1/Grb2/Baiap2/Arf6/Trim27/Rasa1/Iqgap2/Map3k1/Prkcd/Dmtn/Rictor/Twf1/Dlg1/Snx9/Kank3/Cfl1/Add3/Sptan1/Arpc5l/Prex1/Capzb/Rac1/Wasl/Plekhg2/Gmfg/Fchsd2/Cttn/Pik3r2/Cotl1/Nck1/Twf2/Rhoa	39
GO:0032956	regulation of actin cytoskeleton organization	74/3641	344/23210	0.00246523	0.016794	0.0123422	Arfgef1/Arpc2/Pam/Actr3/Arpc5/Wasf1/Specc1l/Dbnl/Actr2/Arf1/Inpp5k/Crk/Grb2/Baiap2/Rock2/Arf6/Trim27/Rasa1/Iqgap2/Map3k1/Prkcd/Dmtn/Rgcc/Rictor/Ep300/Celsr1/Twf1/Rapgef3/Dlg1/Snx9/Kank3/Cd2ap/Rhoq/Rock1/Smad4/Cfl1/Add3/Tsc1/Sptan1/Abl1/Arpc5l/Prex1/Ect2/Notch2/Tgfbr1/Wasf2/Stmn1/Asap3/Capzb/Pxn/Cit/Limk1/Rac1/Wasl/Alms1/Arhgdib/Arhgap35/Tgfb1/Plekhg2/Gmfg/Shank1/Akap13/Fchsd2/Rhog/Taok2/Cttn/Ppfi…	74
GO:0055076	transition metal ion homeostasis	33/3641	129/23210	0.00248693	0.0169228	0.0124368	Slc39a10/Slc30a1/Ap3d1/Atox1/Arf1/Tmc8/Hif1a/Slc30a5/Myc/Slc11a2/Hmox2/Nubp1/Atp6v1a/Sod1/Sod2/Slc39a7/Epas1/Smad4/Fth1/Cutc/Slc39a13/Slc30a4/Aco1/Slc31a1/Slc30a2/Htt/Atp6v0a2/Ftl1/Picalm/Glrx3/Atp7b/Aplp2/Atp7a	33
GO:0006801	superoxide metabolic process	20/3641	67/23210	0.00255088	0.0173166	0.0127262	Itgb2/Aatf/Fancc/Dhfr/Prkcd/Gch1/Sod1/Sod2/Noxa1/Nfe2l2/Shc1/Prdx1/Park7/Ncf1/Tgfb1/Itgam/Prdx2/Cyb5r4/Gnai2/Atp7a	20
GO:2000378	negative regulation of reactive oxygen species metabolic process	20/3641	67/23210	0.00255088	0.0173166	0.0127262	Hspd1/Fyn/Atg5/Vdac1/Aatf/Atp5g1/Stat3/Brca1/Rock2/Hbp1/Hif1a/Mpv17l/Khsrp/Map3k7/Park7/Dynll1/Sirt2/Bnip3/Eef1a1/Rhoa	20
GO:0071496	cellular response to external stimulus	63/3641	285/23210	0.00255336	0.0173166	0.0127262	Ralb/Xpr1/Fyn/Sesn1/Atg5/Mtmr3/Cpeb4/Nprl3/Fnip1/Srebf1/Gabarap/Mybbp1a/Atp5g1/Wipi1/Wdr45b/Zfyve1/Fos/Habp4/Mapk8/Atg14/Klf10/Mir148b/Comt/Eif4g1/Gsk3b/Pim1/Lars/Seh1l/Tsc1/Mir5128/Nfe2l2/Eif2ak4/Bmf/Foxo1/Gba/Sh3glb1/Jun/Slc2a1/Rragc/Sesn2/Depdc5/Ulk1/Ptpn11/Tbl2/Wipi2/Rac1/Mios/Trim24/Atg7/Itfg2/Arhgap35/Foxa3/Hnrnpl/Mapk3/Dctpp1/Wrn/Wdr59/Sesn3/Sik2/Dag1/Ctnnb1/Higd1a/Wdr45	63
GO:0010662	regulation of striated muscle cell apoptotic process	18/3641	58/23210	0.00255946	0.0173386	0.0127424	Naca/Npm1/Eif5a/Hmgcr/Mapk8/Hsf1/Rapgef3/Pdpk1/Rgl2/Ppp1r10/Trip10/Camk2a/Smad4/Pten/Nfe2l2/Camk2d/Bnip3/Hspa8	18
GO:0048608	reproductive structure development	93/3641	449/23210	0.00256348	0.0173464	0.0127482	Fzd5/Asb1/Dedd/Foxo3/Sgpl1/Stk11/Dazap1/E2f7/Frs2/Nup107/Patz1/Nefh/Tcf7/Gdf9/Slc22a5/Hand1/Arrb2/Ggnbp2/Rara/Plcd3/Grb2/H3f3b/Socs3/Arid4a/Hif1a/Eif2b2/Arid4b/Hnrnpk/Ctsb/Nipbl/Stk3/Zfat/Hsf1/Wnt7b/Rarg/Crkl/Eif2b5/Senp2/Dlg1/Eaf2/Sod1/Runx1/Ccnf/Pkd1/Ppard/Mapk14/Rxrb/Hsp90ab1/Cul7/Safb2/Birc6/Epas1/Msh2/Smad4/Sf1/Pten/Lhx3/Rxra/Sp3/Tbc1d20/Eif2s2/Ncoa6/Stk4/Spo11/Adrm1/Plk4/Tiparp/Nup210l/Arnt…	93
GO:0009199	ribonucleoside triphosphate metabolic process	23/3641	81/23210	0.00261442	0.0176714	0.012987	Parp1/Atp5d/Atp5b/Nme1/Atp5g1/Stat3/Myc/Gtpbp1/Atp5j/Rhoq/Entpd1/Entpd7/Itpa/Stoml2/Atp5k/Ran/Impdh1/Gimap7/Tgfb1/Sphk2/Pkm/Map2k1/Rhoa	23
GO:0000245	spliceosomal complex assembly	15/3641	45/23210	0.00263199	0.0177703	0.0130597	Sf3b1/Srsf1/Gemin2/Scaf11/Srpk1/Ddx39b/Prpf19/Celf2/Setx/Srsf6/Srsf12/Ncbp1/Psip1/Srsf10/Luc7l2	15
GO:0001890	placenta development	41/3641	170/23210	0.00269844	0.0181987	0.0133745	Fzd5/Dedd/Dazap1/E2f7/Hand1/Ggnbp2/Plcd3/Grb2/Socs3/Hif1a/Ctsb/Stk3/Zfat/Hsf1/Wnt7b/Senp2/Ccnf/Pkd1/Ppard/Mapk14/Rxrb/Hsp90ab1/Cul7/Birc6/Epas1/Lhx3/Rxra/Sp3/Ncoa6/Stk4/Plk4/Arnt/Notch2/Arid1a/Rbpj/Trim28/E2f8/Mapk3/Junb/Birc2/Map2k1	41
GO:0007015	actin filament organization	84/3641	400/23210	0.00270619	0.0182307	0.013398	Arfgef1/Arpc2/Actr3/Arpc5/Abl2/Marcks/Wasf1/Specc1l/Dbnl/Actr2/Arf1/Inpp5k/Tnfaip1/Ppp1r9b/Grb2/Baiap2/Rock2/Arf6/Actn1/Trim27/Rasa1/Iqgap2/Map3k1/Prkcd/Dmtn/Rgcc/Rictor/Rac2/Triobp/Twf1/Rapgef3/Dlg1/Snx9/Ezr/Msrb1/Kank3/Cd2ap/Rhoq/Arhgap12/Ppargc1b/Cfl1/Sorbs1/Add3/Abi1/Tsc1/Sptan1/Abl1/Arpc5l/Ttc17/Prex1/Prkci/Tpm3/Tgfbr1/Wasf2/Stmn1/Asap3/Capzb/Rufy3/Coro1c/Pxn/Cit/Limk1/Rac1/Wasl/Alms1/Mical3…	84
GO:0045666	positive regulation of neuron differentiation	95/3641	461/23210	0.00272091	0.0183095	0.0134559	Actr3/Rgs2/Abl2/Ahi1/Fyn/Snx3/Stk11/Tcf3/Map2k2/Hmg20b/Tle6/Dbnl/Actr2/Arf1/Ndel1/Nlgn2/Nf1/Mmd/Nme1/Spag9/Atp5g1/Rara/Baiap2/Adam17/Psen1/Eif2b2/Hnrnpk/Ep300/Twf1/Ranbp1/Eif4g1/Gsk3b/D16Ertd472e/Neu1/Cul7/Ppp2r5d/Nr3c1/Tcf4/Pias2/Cfl1/Ehd1/Mark2/Prpf19/Pten/Setx/Golga2/Dab2ip/Zeb2/Nfe2l2/Itpka/Cbfa2t2/Cpne1/Tgif2/Adnp/Ect2/Prkci/Sh3glb1/Kdm4c/P3h1/Foxo6/Kdm1a/Mul1/Dvl1/Rufy3/Cux2/Limk1/Styxl1/Ra…	95
GO:0006898	receptor-mediated endocytosis	51/3641	222/23210	0.00272928	0.0183455	0.0134824	Ahi1/Wasf1/Itgb2/Pip5k1c/Atp5b/Dbnl/Ppp3r1/Canx/Arf1/Arrb2/Cltc/Prkca/Grb2/Hnrnpk/Arc/Lmbr1l/Ap2m1/Tnk2/Snx9/Ezr/Flot1/Cd2ap/Tbc1d5/Rab5a/Adrb2/Ankrd13d/Syt11/Eps15/Hspg2/Snx17/Grk4/Ulk1/Ankrd13a/Rabgef1/Wasl/Mkln1/Cd9/Sirt2/Ap2a1/Picalm/Fchsd2/Inpp5f/Cttn/Insr/Dnm2/Ldlr/Snx1/Anxa2/Myo6/Dnajc13/Nlgn3	51
GO:0007044	cell-substrate junction assembly	24/3641	86/23210	0.00274844	0.0183882	0.0135138	Ptprk/Lims1/Actn1/Dmtn/Ptk2/Pdpk1/Rock1/Cfl1/Pten/Sorbs1/Ldb1/Tsc1/Abl1/Pip5k1a/Tln1/Coro1c/Pxn/Rac1/Iqgap1/Taok2/Cttn/Thy1/Peak1/Smad3	24
GO:0150115	cell-substrate junction organization	24/3641	86/23210	0.00274844	0.0183882	0.0135138	Ptprk/Lims1/Actn1/Dmtn/Ptk2/Pdpk1/Rock1/Cfl1/Pten/Sorbs1/Ldb1/Tsc1/Abl1/Pip5k1a/Tln1/Coro1c/Pxn/Rac1/Iqgap1/Taok2/Cttn/Thy1/Peak1/Smad3	24
GO:0007095	mitotic G2 DNA damage checkpoint	9/3641	21/23210	0.00276293	0.0183882	0.0135138	Cdk1/Cdk5rap3/Donson/Nbn/Syf2/Rint1/Taok3/Taok2/Atm	9
GO:0017000	antibiotic biosynthetic process	9/3641	21/23210	0.00276293	0.0183882	0.0135138	Fyn/Stat3/Mpv17l/Sod1/Sod2/Zfp13/Acss2/Ncf1/Kdm3a	9
GO:0043984	histone H4-K16 acetylation	9/3641	21/23210	0.00276293	0.0183882	0.0135138	Atg5/Brca1/Mcrs1/Phf20/Atg7/Pih1d1/Kmt2a/Msl2/Hcfc1	9
GO:0051220	cytoplasmic sequestering of protein	9/3641	21/23210	0.00276293	0.0183882	0.0135138	Gopc/Thra/Pkd1/Sufu/Ywhab/Creb3/Faf1/Get4/Nfkbib	9
GO:0098780	response to mitochondrial depolarisation	9/3641	21/23210	0.00276293	0.0183882	0.0135138	Sqstm1/Atg14/Gba/Mul1/Mfn2/Ulk1/Smurf1/Htra2/Vps13c	9
GO:1901522	positive regulation of transcription from RNA polymerase II promoter involved in cellular response to chemical stimulus	9/3641	21/23210	0.00276293	0.0183882	0.0135138	Hif1a/Ep300/Rela/Rxra/Nfe2l2/Chd6/Creb3/Sesn2/Rbpj	9
GO:1901673	regulation of mitotic spindle assembly	9/3641	21/23210	0.00276293	0.0183882	0.0135138	Tpr/Hnrnpu/Smc3/Chmp4b/Chmp5/Chmp2a/Chmp1a/Ccsap/Stag1	9
GO:0051961	negative regulation of nervous system development	77/3641	362/23210	0.00279555	0.0185526	0.0136346	Trak2/Ctdsp1/Actr3/Srgap2/Katna1/Foxo3/Mdm2/Eif4enif1/Kremen1/Rap1gap2/Nf1/Nr1d1/Stat3/Adam17/Arf6/Psen1/Mylip/Hnrnpk/Dleu2/Asap1/Ptk2/Lgals1/Wnt7b/Dnajb11/Gsk3b/Ttc3/Syngap1/Notch3/Ptprs/Prpf19/Pten/Pitx3/Sufu/Il15ra/Vim/Tsc1/Dync1i2/Eif2ak4/Snapin/Lrig2/Ppp3ca/Nbn/Cdk5rap2/Id3/Kdm1a/Ephb2/Cdk5/Ywhah/Fgfr3/Rbpj/Rufy3/Gfi1/Ulk1/Cit/Dguok/Gsk3a/Tgfb1/Sirt2/Atf5/Cyth2/Sema4b/Cib1/Xylt1/Tbx6/Inpp5f/…	77
GO:0003298	physiological muscle hypertrophy	14/3641	41/23210	0.00280599	0.0185526	0.0136346	Rgs2/Parp2/Col14a1/Ep300/Ppara/Gsk3b/Ddx39b/Trip10/Nr3c1/Fdps/Camk2d/Gsk3a/Akap13/Pin1	14
GO:0003301	physiological cardiac muscle hypertrophy	14/3641	41/23210	0.00280599	0.0185526	0.0136346	Rgs2/Parp2/Col14a1/Ep300/Ppara/Gsk3b/Ddx39b/Trip10/Nr3c1/Fdps/Camk2d/Gsk3a/Akap13/Pin1	14
GO:0006418	tRNA aminoacylation for protein translation	14/3641	41/23210	0.00280599	0.0185526	0.0136346	Mars2/Dars2/Iars2/Tars/Aars2/Hars2/Hars/Lars/Pars2/Yars/Tarsl2/Ears2/Cars/Dalrd3	14
GO:0050685	positive regulation of mRNA processing	14/3641	41/23210	0.00280599	0.0185526	0.0136346	Cirbp/Dazap1/Eif4a3/Ccnb1/Hsf1/Prpf19/Sf3b4/Ncbp1/Thrap3/Paf1/Nup98/Lmntd2/Hspa8/Gm3376	14
GO:0061049	cell growth involved in cardiac muscle cell development	14/3641	41/23210	0.00280599	0.0185526	0.0136346	Rgs2/Parp2/Col14a1/Ep300/Ppara/Gsk3b/Ddx39b/Trip10/Nr3c1/Fdps/Camk2d/Gsk3a/Akap13/Pin1	14
GO:0032387	negative regulation of intracellular transport	19/3641	63/23210	0.00283924	0.018752	0.0137811	Bard1/Yod1/Tpr/Snx3/Ppp2ca/Inpp5k/Nf1/Akap1/Nup153/Dmtn/Ubac2/Rangap1/Arhgap1/Chp1/Txn1/Park7/Cdk5/Rabgef1/Ei24	19
GO:0071453	cellular response to oxygen levels	34/3641	135/23210	0.0028443	0.0187649	0.0137906	Cpeb4/Mir142/P4hb/Rock2/Hif1a/Rgcc/Myc/Atp6v1a/Bach1/Stub1/Ppard/Epas1/Egr1/Adrb2/Acaa2/Bad/Pten/Suv39h2/Tsc1/Mir199b/Pdk1/Nfe2l2/Foxo1/Mir207/Rbpj/Atp6v0a2/Tbl2/Atg7/Sirt2/Bnip3/Hyou1/Map2k1/Higd1a/Pdk3	34
GO:0021954	central nervous system neuron development	25/3641	91/23210	0.00286352	0.0188552	0.013857	Ogdh/Uqcrq/Ndel1/Crk/Prkca/Hsp90aa1/Ptk2/Crkl/Fbxo45/Hsp90ab1/Pten/Nanos1/Zeb2/B4galt5/Ephb2/Cdk5/Tctn1/Rac1/Atg7/Grcc10/Arhgap35/Sptbn4/Samd4b/Atf5/Atp7a	25
GO:0006415	translational termination	7/3641	14/23210	0.00287042	0.0188552	0.013857	Mtrf1l/Jmjd4/Eif5a/Gspt1/Etf1/Upf1/Abce1	7
GO:0019184	nonribosomal peptide biosynthetic process	7/3641	14/23210	0.00287042	0.0188552	0.013857	Nfe2l2/Ggt7/Gss/Mgst2/Gclm/Aasdh/Gclc	7
GO:0033127	regulation of histone phosphorylation	7/3641	14/23210	0.00287042	0.0188552	0.013857	Rps6ka5/Ccnb1/Akap8/Daxx/Cdk9/Mapk3/Atm	7
GO:0007178	transmembrane receptor protein serine/threonine kinase signaling pathway	76/3641	357/23210	0.00289709	0.0190098	0.0139706	Creb1/Parp1/Ptprk/Fstl3/Stk11/Zbtb7a/Usp15/Jade2/Gdf9/Arrb2/Mtmr4/Tob1/Ddx5/Smurf2/Adam17/Fos/Hivep1/Mirlet7a-1/Map3k1/Sub1/Ptk2/Zc3h3/Foxh1/Tab1/Ep300/Acvr1b/Pdpk1/Stub1/Axin1/Lemd2/Mapk14/Csnk2b/Hsp90ab1/Twsg1/Egr1/Smad4/Men1/Pdcd4/Vim/Abl1/Crb2/Ctdspl2/Tgif2/Pmepa1/Veph1/Ppm1l/Notch2/Trim33/Map3k7/Tgfbr1/Jun/Rbpj/Rasl11b/Pxn/Smurf1/Strap/Tgfb1/Ltbp4/Mapk3/Adam9/Snx25/Ing2/Fkbp8/Gipc1/Mir181c/M…	76
GO:0009991	response to extracellular stimulus	84/3641	401/23210	0.00290708	0.0190547	0.0140036	Capn10/Ralb/Xpr1/Fyn/Sesn1/Foxo3/Atg5/Ddit3/Mtmr3/Cpeb4/Nprl3/Fnip1/Larp1/Pemt/Srebf1/Gabarap/Mybbp1a/Atp5g1/Wipi1/Wdr45b/Zfyve1/Fos/Prl4a1/Rmi1/Mapk8/Atg14/Klf10/Ppara/Comt/Eif4g1/Sod1/Sod2/Pim1/Tbc1d5/Lars/Adrb2/Seh1l/Dntt/Tsc1/Slc25a25/Nfe2l2/Eif2ak4/Bmf/Ahcy/Foxo1/Eif2a/Gba/Slc16a1/Agl/Sh3glb1/Bcl10/Jun/Slc2a1/Rragc/Sesn2/Depdc5/Cckar/Ulk1/Acacb/Aacs/Tbl2/Vgf/Foxk1/Wipi2/Mios/Trim24/Atg7/Itfg…	84
GO:0009205	purine ribonucleoside triphosphate metabolic process	22/3641	77/23210	0.00294349	0.019249	0.0141464	Parp1/Atp5d/Atp5b/Nme1/Atp5g1/Stat3/Myc/Gtpbp1/Atp5j/Rhoq/Entpd1/Itpa/Stoml2/Atp5k/Ran/Impdh1/Gimap7/Tgfb1/Sphk2/Pkm/Map2k1/Rhoa	22
GO:0032885	regulation of polysaccharide biosynthetic process	13/3641	37/23210	0.00295259	0.019249	0.0141464	Inpp5k/Cltc/Ppp1ca/Sorbs1/Ppp1cb/Gfpt1/Tgfb1/Akt2/Ap2a1/Insr/Irs2/Ppp1r3b/Smpd3	13
GO:0033144	negative regulation of intracellular steroid hormone receptor signaling pathway	13/3641	37/23210	0.00295259	0.019249	0.0141464	Zbtb7a/Cry1/Per1/Phb/Brca1/Strn3/Foxh1/Pias2/Cry2/Hdac1/Calr/Smarca4/Rhoa	13
GO:0035794	positive regulation of mitochondrial membrane permeability	13/3641	37/23210	0.00295259	0.019249	0.0141464	Siva1/Mpv17l/Gsk3b/Zfp13/Acaa2/Atf2/Sh3glb1/Mul1/Bid/Bbc3/Gsk3a/Bnip3/Gclc	13
GO:1903432	regulation of TORC1 signaling	13/3641	37/23210	0.00295259	0.019249	0.0141464	Sesn1/Stk11/Fnip1/Lars/Seh1l/Fnip2/Rragc/Sesn2/Depdc5/Itfg2/Pih1d1/Sesn3/Atm	13
GO:0008064	regulation of actin polymerization or depolymerization	42/3641	176/23210	0.00297473	0.0193541	0.0142236	Arfgef1/Arpc2/Actr3/Arpc5/Wasf1/Specc1l/Dbnl/Actr2/Arf1/Grb2/Baiap2/Arf6/Trim27/Rasa1/Iqgap2/Map3k1/Prkcd/Dmtn/Rictor/Twf1/Dlg1/Snx9/Kank3/Cfl1/Add3/Sptan1/Arpc5l/Prex1/Capzb/Cit/Rac1/Wasl/Arhgap35/Plekhg2/Gmfg/Fchsd2/Cttn/Pik3r2/Cotl1/Nck1/Twf2/Rhoa	42
GO:0000289	nuclear-transcribed mRNA poly(A) tail shortening	10/3641	25/23210	0.00299745	0.0193541	0.0142236	Pan2/Tob1/Tnrc6c/Pabpc1/Tnrc6b/Parn/Polr2g/Cnot6l/Pan3/Samd4b	10
GO:0031629	synaptic vesicle fusion to presynaptic active zone membrane	10/3641	25/23210	0.00299745	0.0193541	0.0142236	Snap47/Snap29/Stxbp1/Snapin/Stx2/Vamp1/Grik5/Prrt2/Stx4a/Rab3a	10
GO:0035384	thioester biosynthetic process	10/3641	25/23210	0.00299745	0.0193541	0.0142236	Mpc2/Acly/Pdk1/Pdhx/Acss2/Acacb/Acsl1/Gcdh/Mlycd/Pdk3	10
GO:0042059	negative regulation of epidermal growth factor receptor signaling pathway	10/3641	25/23210	0.00299745	0.0193541	0.0142236	Psen2/Rnf126/Psen1/Socs4/Cblb/Socs5/Ptpn2/Dab2ip/Errfi1/Nup62	10
GO:0055069	zinc ion homeostasis	10/3641	25/23210	0.00299745	0.0193541	0.0142236	Slc39a10/Slc30a1/Ap3d1/Tmc8/Slc30a5/Slc39a7/Slc39a13/Slc30a4/Slc30a2/Atp7b	10
GO:0071616	acyl-CoA biosynthetic process	10/3641	25/23210	0.00299745	0.0193541	0.0142236	Mpc2/Acly/Pdk1/Pdhx/Acss2/Acacb/Acsl1/Gcdh/Mlycd/Pdk3	10
GO:1901798	positive regulation of signal transduction by p53 class mediator	10/3641	25/23210	0.00299745	0.0193541	0.0142236	Cdk5rap3/Rpl23/Hexim1/Ddx5/Eef1e1/Zfp385a/Sh3glb1/Chd5/Atm/Atr	10
GO:1904030	negative regulation of cyclin-dependent protein kinase activity	10/3641	25/23210	0.00299745	0.0193541	0.0142236	Tnfaip3/Inca1/Hexim1/Hexim2/Tfap4/Men1/Pten/Cdkn2c/Actb/Casp3	10
GO:0034314	Arp2/3 complex-mediated actin nucleation	12/3641	33/23210	0.0030525	0.0196468	0.0144387	Arpc2/Actr3/Arpc5/Wasf1/Actr2/Arf1/Trim27/Iqgap2/Arpc5l/Wasl/Gmfg/Fchsd2	12
GO:0040001	establishment of mitotic spindle localization	12/3641	33/23210	0.0030525	0.0196468	0.0144387	Spdl1/Ndel1/Kpnb1/Nde1/Actr1a/Gpsm2/Cdk5rap2/Htt/Dctn1/Bccip/Mcph1/Zw10	12
GO:0071539	protein localization to centrosome	12/3641	33/23210	0.0030525	0.0196468	0.0144387	Cep83/Cep72/Pibf1/Ccdc14/Gsk3b/Stil/Htt/Nup62/C2cd3/Mcph1/Hook3/Cep63	12
GO:0044788	modulation by host of viral process	11/3641	29/23210	0.00307922	0.019735	0.0145035	Nucks1/Vapa/Pcx/Cfl1/Smc3/Eif2ak4/Tbc1d20/Vapb/Hspa8/Ppib/Anxa2	11
GO:0072395	signal transduction involved in cell cycle checkpoint	11/3641	29/23210	0.00307922	0.019735	0.0145035	Dtl/Fzr1/Mdm2/Brca1/Sox4/Prpf19/Rint1/Chek2/Casp2/Babam1/Atm	11
GO:0072401	signal transduction involved in DNA integrity checkpoint	11/3641	29/23210	0.00307922	0.019735	0.0145035	Dtl/Fzr1/Mdm2/Brca1/Sox4/Prpf19/Rint1/Chek2/Casp2/Babam1/Atm	11
GO:0072422	signal transduction involved in DNA damage checkpoint	11/3641	29/23210	0.00307922	0.019735	0.0145035	Dtl/Fzr1/Mdm2/Brca1/Sox4/Prpf19/Rint1/Chek2/Casp2/Babam1/Atm	11
GO:0006513	protein monoubiquitination	20/3641	68/23210	0.00308996	0.0197829	0.0145387	Ube2w/Rnf2/Dtl/Rnf126/Trim37/Atxn7l3/Fancm/Pdcd6/Ube2e1/Rbx1/Uhrf1/Pcgf5/Ddb2/Rag1/Ube2d3/Pef1/Pcgf3/Paf1/Rnf40/Birc2	20
GO:0010675	regulation of cellular carbohydrate metabolic process	36/3641	146/23210	0.00319984	0.0204648	0.0150399	Ncoa2/Hdac4/Adipor1/Ranbp2/Ddit4/Stk11/Midn/Cry1/Inpp5k/Nfe2l1/Stat3/Hif1a/Ep300/Ppara/Nr3c1/Ptpn2/Ppp1ca/Bad/Sorbs1/Pdk1/Mtch2/Foxo1/Clk2/Sesn2/Khk/Ppp1cb/Acacb/Foxk1/Gfpt1/Akt2/Insr/Irs2/Ppp1r3b/Mlycd/Cbfa2t3/Pdk3	36
GO:0030218	erythrocyte differentiation	33/3641	131/23210	0.00323646	0.0206772	0.015196	Inpp5d/Foxo3/Tcf3/Zbtb7a/Nfe2l1/Thra/Stat3/Jmjd6/Arid4a/Hif1a/Ncapg2/Dmtn/Rb1/Senp1/Slc11a2/Acvr1b/Mapk14/Pknox1/Epas1/Ptpn2/Ldb1/Sp3/Fam210b/Ptbp3/Kdm1a/Cdk6/Sh2b3/Rps19/Setd1a/Casp3/Zfpm1/Smarca4/Ets1	33
GO:0016188	synaptic vesicle maturation	6/3641	11/23210	0.00335365	0.0212468	0.0156146	Stxbp1/Snapin/Picalm/Clcn3/Rab3a/Unc13a	6
GO:0018206	peptidyl-methionine modification	6/3641	11/23210	0.00335365	0.0212468	0.0156146	Metap2/Naa35/Naa30/Naa60/Naa15/Naa25	6
GO:0048102	autophagic cell death	6/3641	11/23210	0.00335365	0.0212468	0.0156146	Eif2ak4/Bmf/Sh3glb1/Trp53inp1/Atg7/Bnip3	6
GO:0098792	xenophagy	6/3641	11/23210	0.00335365	0.0212468	0.0156146	Atg16l1/Lgals8/Ripk2/Wipi2/Nod1/Mapk3	6
GO:1901030	positive regulation of mitochondrial outer membrane permeabilization involved in apoptotic signaling pathway	6/3641	11/23210	0.00335365	0.0212468	0.0156146	Siva1/Gsk3b/Zfp13/Sh3glb1/Bbc3/Gsk3a	6
GO:1905288	vascular associated smooth muscle cell apoptotic process	6/3641	11/23210	0.00335365	0.0212468	0.0156146	E2f3/Sod2/Pdcd4/Stk4/Mfn2/Dnmt1	6
GO:1905459	regulation of vascular associated smooth muscle cell apoptotic process	6/3641	11/23210	0.00335365	0.0212468	0.0156146	E2f3/Sod2/Pdcd4/Stk4/Mfn2/Dnmt1	6
GO:2000322	regulation of glucocorticoid receptor signaling pathway	6/3641	11/23210	0.00335365	0.0212468	0.0156146	Ncoa2/Cry1/Per1/Phb/Nr3c1/Cry2	6
GO:0007409	axonogenesis	96/3641	470/23210	0.0034055	0.0215527	0.0158394	Trak2/Klf7/Creb1/Actr3/Stxbp5/Ank3/Bsg/Stk11/Map2k2/Pip5k1c/Nefh/Dbnl/B3gnt2/Slit3/Llgl1/Ndel1/Atp5g1/Cnp/Etv4/Prkca/Rab10/Sipa1l1/Psen1/Eif2b2/Hsp90aa1/Nrn1/Ptch1/Vcl/Dpysl2/Matn2/Ptk2/Rac2/Ep300/Wnt7b/Fbxo45/Gsk3b/Syngap1/Flot1/Hsp90ab1/Ptprs/Afg3l2/Smad4/Mark2/Pten/Ablim1/Vim/Lhx3/Abl1/Golga2/Stxbp1/Zeb2/B4galt5/Adnp/Stmn1/Ephb2/Dvl1/Agrn/Cdk5/Fgfr3/Cckar/Rufy3/Ulk1/Ptpn11/Tctn1/Limk1/Actb/Rac…	96
GO:0046824	positive regulation of nucleocytoplasmic transport	19/3641	64/23210	0.00345441	0.0218395	0.0160502	Tpr/Dhx9/Mdm2/Psen1/Prkcd/Ipo5/Ubr5/Rapgef3/Gsk3b/Mapk14/Ctdspl2/Ect2/Khdrbs1/Tardbp/Ran/Trim28/Tgfb1/Pik3r2/Nutf2	19
GO:1990138	neuron projection extension	45/3641	193/23210	0.0034772	0.0219607	0.0161393	Actr3/Wasf1/Stk11/Dbnl/Slit3/Jade2/Ndel1/Atp5g1/Eif2b2/Hsp90aa1/Nrn1/Hnrnpk/Vcl/Dpysl2/Ep300/Gsk3b/Hsp90ab1/Ptprs/Abl1/Eif2ak4/Cpne1/Adnp/Sh3glb1/Kdm1a/Mul1/Dvl1/Cdk5/Rufy3/Ulk1/Limk1/Smurf1/Syt3/Sema4b/Iqgap1/Picalm/Cttn/Unc13a/Dnm2/Sin3a/Sema7a/Twf2/Sema3f/Ctnnb1/Usp9x/Nlgn3	45
GO:0010665	regulation of cardiac muscle cell apoptotic process	17/3641	55/23210	0.00348787	0.0220051	0.0161719	Npm1/Eif5a/Hmgcr/Mapk8/Hsf1/Rapgef3/Pdpk1/Rgl2/Ppp1r10/Trip10/Camk2a/Smad4/Pten/Nfe2l2/Camk2d/Bnip3/Hspa8	17
GO:0009100	glycoprotein metabolic process	72/3641	338/23210	0.00360539	0.0226119	0.0166178	Arfgef1/Trak2/Chpf/Dsel/Soat1/Fam20b/Abca7/Galnt4/Phlda1/B3gnt2/Mgat1/Tnip1/Aatf/Xylt2/Cant1/Engase/Hif1a/Psen1/Dad1/Tmtc4/St3gal1/Mfng/Ep300/Pmm1/Alg12/Gxylt1/Cela1/Lmf1/Ppard/Npc1/Galnt1/B3gat3/Tmem258/Dolpp1/Golga2/St6galnac4/Ggta1/Chp1/Pofut1/Acot8/B4galt5/Serp1/Hs2st1/Necab1/B4galt1/Erp44/Alg6/Slc35d1/Tmem59/St3gal3/Dhdds/Extl1/Ddost/B3galt6/Ugdh/B3gnt4/C1galt1/Gfpt1/Csgalnact2/St8sia1/Sec1/…	72
GO:0045740	positive regulation of DNA replication	14/3641	42/23210	0.00361049	0.0226119	0.0166178	Dhx9/Cacybp/Cdk1/E2f7/Cdk2/Npm1/Tnfaip1/Mapk8/Stoml2/Jun/Faf1/Dbf4/Rac1/E2f8	14
GO:0098927	vesicle-mediated transport between endosomal compartments	14/3641	42/23210	0.00361049	0.0226119	0.0166178	Snx3/Map2k2/Ezr/Rab5a/Kif16b/Sh3glb1/Lmtk2/Chmp3/Fam160a2/Mapk3/Hook3/Map2k1/Dnajc13/Ptpn23	14
GO:0006390	mitochondrial transcription	8/3641	18/23210	0.0036176	0.0226119	0.0166178	Tfb2m/Foxo3/Tfam/Mterf2/Tefm/Mterf3/Ppargc1b/Mterf1a	8
GO:0006851	mitochondrial calcium ion transmembrane transport	8/3641	18/23210	0.0036176	0.0226119	0.0166178	Psen2/Micu1/Vdac1/Smdt1/Slc25a23/Afg3l2/Stoml2/Slc8b1	8
GO:0034312	diol biosynthetic process	8/3641	18/23210	0.0036176	0.0226119	0.0166178	Sptlc2/Dhfr/Gch1/Gba/Qdpr/Sphk2/Asah1/Pts	8
GO:1900153	positive regulation of nuclear-transcribed mRNA catabolic process, deadenylation-dependent decay	8/3641	18/23210	0.0036176	0.0226119	0.0166178	Tob1/Tnrc6c/Pabpc1/Tnrc6b/Zfp36l2/Polr2g/Nanos1/Nanos3	8
GO:1902855	regulation of non-motile cilium assembly	8/3641	18/23210	0.0036176	0.0226119	0.0166178	Sept9/Cenpj/Ttbk2/Htt/Dynll1/Dnm2/Sept7/Map4	8
GO:1903599	positive regulation of autophagy of mitochondrion	8/3641	18/23210	0.0036176	0.0226119	0.0166178	Hif1a/Gba/Mul1/Mfn2/Htt/Smurf1/Bnip3/Vps13c	8
GO:1903363	negative regulation of cellular protein catabolic process	23/3641	83/23210	0.003668	0.0229033	0.016832	Pdcl3/Yod1/Uchl5/Psen2/Cdk5rap3/Rpl23/Psen1/Fhit/Ubac2/Laptm4b/Senp1/Usp25/Hsp90ab1/Sufu/Dab2ip/Ddrgk1/Csnk2a1/Park7/Atraid/Gipc1/Fam192a/Anxa2/Smarcc1	23
GO:0060997	dendritic spine morphogenesis	20/3641	69/23210	0.00372101	0.0232104	0.0170576	Actr3/Dbnl/Actr2/Baiap2/Sipa1l1/Arc/Cfl1/Pten/Itpka/Lzts3/Ephb2/Dvl1/Cdk5/Cux2/Wasl/Arhgap33/Shank1/Sept7/Adam10/Nlgn3	20
GO:0009144	purine nucleoside triphosphate metabolic process	24/3641	88/23210	0.00380632	0.0237181	0.0174308	Parp1/Atp5d/Atp5b/Guk1/Nme1/Atp5g1/Stat3/Myc/Gtpbp1/Atp5j/Rhoq/Entpd1/Itpa/Stoml2/Atp5k/Ran/Impdh1/Gimap7/Dguok/Tgfb1/Sphk2/Pkm/Map2k1/Rhoa	24
GO:0030071	regulation of mitotic metaphase/anaphase transition	16/3641	51/23210	0.00384419	0.0239295	0.0175861	Tpr/Fbxo5/Spdl1/Birc5/Gen1/Trip13/Ccnb1/Rb1/Cdc26/Cdk5rap2/Anapc4/Anapc5/Anapc15/Pcid2/Zw10/Atm	16
GO:0042982	amyloid precursor protein metabolic process	18/3641	60/23210	0.003854	0.0239414	0.0175949	Soat1/Psen2/Ifngr1/Abca7/Aatf/Rock2/Psen1/Dlg1/Dyrk1a/Rock1/Aph1a/Necab1/Gsk3a/Picalm/Casp3/Unc13a/Pin1/Adam10	18
GO:0071156	regulation of cell cycle arrest	18/3641	60/23210	0.003854	0.0239414	0.0175949	Sde2/Mdm2/Cdk4/Mybbp1a/Rpl23/Brca1/Sox4/Rgcc/Tfap4/Hsp90ab1/Cdk9/Dab2ip/Zbtb17/Chek2/Casp2/Tgfb1/Calr/Rassf1	18
GO:0050730	regulation of peptidyl-tyrosine phosphorylation	58/3641	263/23210	0.0038776	0.0240634	0.0176845	Pdcl3/Fam72a/Psen2/Fyn/Itgb2/Stk11/Tcf3/Osm/Irf1/Dvl2/Arrb2/Suz12/Ggnbp2/Prkca/Socs3/Adam17/Psen1/Ncapg2/Rasa1/Prkcd/Socs4/Dmtn/Pibf1/Rictor/Hsf1/Socs1/Pak2/Tnk2/Parp9/Parp14/Cblb/Ifnar1/Socs5/Ptpn2/Abl1/Ptpn1/Adnp/Rap2b/Fbxw7/Ripk2/Hdac1/Errfi1/Agrn/Fgfr3/Ptpn11/Sh2b3/Ncf1/Pdgfa/Cadm4/Tgfb1/Iqgap1/Mvp/Ctf1/Inpp5f/Aplp2/Thy1/Cd3e/Cck	58
GO:0035305	negative regulation of dephosphorylation	25/3641	93/23210	0.00392021	0.0243029	0.0178606	Tiprl/Cnst/Inpp5k/Akap1/Ppp1r9b/Rock2/Zfyve1/Marf1/Pkmyt1/Rock1/Mastl/Cry2/Chp1/Ywhab/Pcif1/Fkbp15/Ppp1r8/Styxl1/Wnk1/Uri1/Tsks/Mphosph10/Iqgap1/Ell/Gnai2	25
GO:0006919	activation of cysteine-type endopeptidase activity involved in apoptotic process	21/3641	74/23210	0.00395235	0.0244771	0.0179886	Hspd1/Casp8/Apaf1/Pdcd6/Myc/Senp1/Slc11a2/Ift57/Mtch1/Bad/Bcl10/Casp8ap2/Mul1/Casp9/Diablo/Nod1/Bid/Bbc3/Smad3/Cck/Aifm1	21
GO:0046916	cellular transition metal ion homeostasis	26/3641	98/23210	0.00401155	0.0247949	0.0182221	Slc39a10/Slc30a1/Ap3d1/Atox1/Arf1/Hif1a/Slc30a5/Myc/Slc11a2/Nubp1/Atp6v1a/Sod1/Slc39a7/Smad4/Fth1/Slc39a13/Slc30a4/Aco1/Slc31a1/Slc30a2/Atp6v0a2/Ftl1/Glrx3/Atp7b/Aplp2/Atp7a	26
GO:0062012	regulation of small molecule metabolic process	69/3641	323/23210	0.00401184	0.0247949	0.0182221	Ncoa2/Hdac4/Adipor1/Parp1/Ranbp2/Ddit4/Stk11/Midn/Zbtb7a/Cry1/Mapk9/Srebf1/Inpp5k/Cltc/Nfe2l1/Nr1d1/Stat3/Brca1/Hif1a/Psen1/Pibf1/Myc/Ep300/Ppara/Comt/Sod1/Lmf1/Stard4/Egr1/Nr3c1/Ptpn2/Ppp1ca/Bad/Sorbs1/Entpd1/Pdk1/Mtch2/Pank2/Foxo1/Fdps/Clk2/Sesn2/Park7/Khk/Ppp1cb/Gfi1/Acacb/Por/Foxk1/Gfpt1/Tgfb1/Akt2/Nr1h2/Ap2a1/Sphk2/Dhcr7/Insr/Irs2/Ppp1r3b/Lonp2/Smpd3/Mlycd/Cbfa2t3/Arv1/Ldlr/Map2k1/Elovl5/Sca…	69
GO:0002183	cytoplasmic translational initiation	9/3641	22/23210	0.00403164	0.024825	0.0182443	Eif5/Eif4b/Rps2/Eif3a/Eif2s2/Ythdf2/Denr/Nck1/Eif2s3x	9
GO:0006984	ER-nucleus signaling pathway	12/3641	34/23210	0.00405356	0.024825	0.0182443	Ddit3/Ccdc47/Atg10/Gsk3b/Ptpn2/Nfe2l2/Ptpn1/Eif2a/Tmem33/Bid/Nck1/Scap	12
GO:0019076	viral release from host cell	12/3641	34/23210	0.00405356	0.024825	0.0182443	Trim27/Vapa/Pcx/Trim8/Smc3/Chmp4b/Vapb/Chmp3/Trim28/Chmp2a/Vps4a/Ist1	12
GO:0035890	exit from host	12/3641	34/23210	0.00405356	0.024825	0.0182443	Trim27/Vapa/Pcx/Trim8/Smc3/Chmp4b/Vapb/Chmp3/Trim28/Chmp2a/Vps4a/Ist1	12
GO:0035891	exit from host cell	12/3641	34/23210	0.00405356	0.024825	0.0182443	Trim27/Vapa/Pcx/Trim8/Smc3/Chmp4b/Vapb/Chmp3/Trim28/Chmp2a/Vps4a/Ist1	12
GO:0048194	Golgi vesicle budding	12/3641	34/23210	0.00405356	0.024825	0.0182443	Myo18a/Sec23a/Pdcd6/Arfgap3/Vapa/Gbf1/Tbc1d20/Vapb/Prkci/Pef1/Preb/Sec31a	12
GO:0090322	regulation of superoxide metabolic process	12/3641	34/23210	0.00405356	0.024825	0.0182443	Itgb2/Aatf/Dhfr/Prkcd/Gch1/Sod1/Nfe2l2/Shc1/Park7/Tgfb1/Itgam/Gnai2	12
GO:1905508	protein localization to microtubule organizing center	12/3641	34/23210	0.00405356	0.024825	0.0182443	Cep83/Cep72/Pibf1/Ccdc14/Gsk3b/Stil/Htt/Nup62/C2cd3/Mcph1/Hook3/Cep63	12
GO:2000758	positive regulation of peptidyl-lysine acetylation	12/3641	34/23210	0.00405356	0.024825	0.0182443	Brca1/Wbp2/Rps6ka5/Sox4/Ep300/Smad4/Paxip1/Tada2b/Tgfb1/Pih1d1/Sphk2/Mapk3	12
GO:0017015	regulation of transforming growth factor beta receptor signaling pathway	27/3641	103/23210	0.00408222	0.0249501	0.0183362	Stk11/Zbtb7a/Smurf2/Adam17/Ep300/Pdpk1/Stub1/Axin1/Hsp90ab1/Smad4/Men1/Pmepa1/Veph1/Trim33/Rasl11b/Smurf1/Strap/Tgfb1/Snx25/Ing2/Gipc1/Pin1/Dnm2/Skor1/Smad3/Smad6/Snx1	27
GO:0140053	mitochondrial gene expression	27/3641	103/23210	0.00408222	0.0249501	0.0183362	Dars2/Tfb2m/Iars2/Mtrf1l/Foxo3/Tfam/Mterf2/Tbrg4/Tefm/Mterf3/Mief1/Nsun3/Mrps6/Uqcc2/Ndufa7/Mrps18b/Aars2/Mrpl2/Hars/Ppargc1b/Gatb/Mterf1a/Ptcd3/Mrps25/Ears2/Tufm/Mpv17l2	27
GO:0030832	regulation of actin filament length	42/3641	179/23210	0.00411603	0.0251314	0.0184694	Arfgef1/Arpc2/Actr3/Arpc5/Wasf1/Specc1l/Dbnl/Actr2/Arf1/Grb2/Baiap2/Arf6/Trim27/Rasa1/Iqgap2/Map3k1/Prkcd/Dmtn/Rictor/Twf1/Dlg1/Snx9/Kank3/Cfl1/Add3/Sptan1/Arpc5l/Prex1/Capzb/Cit/Rac1/Wasl/Arhgap35/Plekhg2/Gmfg/Fchsd2/Cttn/Pik3r2/Cotl1/Nck1/Twf2/Rhoa	42
GO:1900006	positive regulation of dendrite development	28/3641	108/23210	0.00413409	0.0252163	0.0185318	Actr3/Dbnl/Actr2/Arf1/Nlgn2/Baiap2/Psen1/Hnrnpk/D16Ertd472e/Cul7/Nr3c1/Pias2/Cfl1/Dab2ip/Itpka/Sh3glb1/Foxo6/Cux2/Rac1/Ezh2/Numbl/Shank1/Iqgap1/Crtc1/Fbxo31/Parp6/Mapk6/Nlgn3	28
GO:0032465	regulation of cytokinesis	22/3641	79/23210	0.00414989	0.0252872	0.0185839	Cspp1/Kif14/E2f7/Racgap1/Birc6/Kif20a/Kif20b/Prpf40a/Ect2/Pkn2/Sh3glb1/Klhl9/Klhl21/Cit/Chmp3/Nup62/E2f8/Prc1/Gipc1/Vps4a/Pin1/Rhoa	22
GO:0000132	establishment of mitotic spindle orientation	11/3641	30/23210	0.00418187	0.0253291	0.0186147	Spdl1/Ndel1/Nde1/Actr1a/Gpsm2/Cdk5rap2/Htt/Dctn1/Bccip/Mcph1/Zw10	11
GO:0010390	histone monoubiquitination	11/3641	30/23210	0.00418187	0.0253291	0.0186147	Rnf2/Trim37/Atxn7l3/Ube2e1/Uhrf1/Pcgf5/Ddb2/Rag1/Pcgf3/Paf1/Rnf40	11
GO:0035066	positive regulation of histone acetylation	11/3641	30/23210	0.00418187	0.0253291	0.0186147	Brca1/Wbp2/Rps6ka5/Ep300/Smad4/Paxip1/Tada2b/Tgfb1/Pih1d1/Sphk2/Mapk3	11
GO:0042026	protein refolding	11/3641	30/23210	0.00418187	0.0253291	0.0186147	Hspd1/Dnajb2/Ppia/Hspa2/Hsp90aa1/St13/Hspa13/Hspa14/Hspa8/Ppib/Nktr	11
GO:0048026	positive regulation of mRNA splicing, via spliceosome	11/3641	30/23210	0.00418187	0.0253291	0.0186147	Cirbp/Dazap1/Eif4a3/Prpf19/Sf3b4/Ncbp1/Thrap3/Nup98/Lmntd2/Hspa8/Gm3376	11
GO:0070306	lens fiber cell differentiation	11/3641	30/23210	0.00418187	0.0253291	0.0186147	Fzr1/Frs2/Pitx3/Vim/Zeb2/Tbc1d20/Fgfr3/Tgfb1/Maf/Smarca4/Smad3	11
GO:0046620	regulation of organ growth	30/3641	118/23210	0.00418848	0.0253291	0.0186147	Rgs2/Cdk1/Dusp6/Jarid2/Ccnb1/Parp2/Stk3/Col14a1/Ptk2/Ep300/Ppara/Mapk14/Pim1/Ddx39b/Trip10/Nr3c1/Men1/Pten/Rag2/Stk4/Serp1/Fdps/Tgfbr1/Rbpj/Acacb/Por/Gsk3a/Pin1/Carm1/Sash3	30
GO:0007176	regulation of epidermal growth factor-activated receptor activity	10/3641	26/23210	0.00419436	0.0253291	0.0186147	Psen2/Adam17/Psen1/Socs4/Cblb/Socs5/Fbxw7/Errfi1/Ncf1/Aplp2	10
GO:0099500	vesicle fusion to plasma membrane	10/3641	26/23210	0.00419436	0.0253291	0.0186147	Snap47/Snap29/Stxbp1/Snapin/Stx2/Vamp1/Grik5/Prrt2/Stx4a/Rab3a	10
GO:0030041	actin filament polymerization	41/3641	174/23210	0.00420005	0.0253382	0.0186214	Arfgef1/Arpc2/Actr3/Arpc5/Wasf1/Dbnl/Actr2/Arf1/Grb2/Baiap2/Arf6/Trim27/Rasa1/Iqgap2/Map3k1/Prkcd/Dmtn/Rictor/Twf1/Dlg1/Snx9/Msrb1/Kank3/Cfl1/Add3/Sptan1/Arpc5l/Ttc17/Prex1/Capzb/Rac1/Wasl/Plekhg2/Gmfg/Fchsd2/Cttn/Pik3r2/Cotl1/Nck1/Twf2/Rhoa	41
GO:0001678	cellular glucose homeostasis	38/3641	159/23210	0.00443392	0.0267225	0.0196388	Klf7/Nucks1/Cacna1e/Mpc2/Ppp2ca/Rab34/Nr1d1/Ern1/Birc5/Hif1a/Sox4/Hmgcr/Eny2/Pla2g6/Pim3/Rab11b/Smad4/Bad/Pik3ca/Stxbp3/Ppp3ca/Nadk/Dynll1/Aacs/Foxk1/Rac1/Alms1/Atg7/Raf1/Foxa3/Pih1d1/Ucp2/Stx4a/Pik3r2/Smarca4/Sidt2/Sin3a/Pdk3	38
GO:0010770	positive regulation of cell morphogenesis involved in differentiation	43/3641	185/23210	0.00446999	0.0269131	0.0197789	Arpc2/Actr3/Lims1/Stk11/Map2k2/Dbnl/Actr2/Mapk9/Ndel1/Crk/Atp5g1/Baiap2/Eif2b2/Dmtn/Triobp/Ep300/Crkl/Gsk3b/Cul7/Pias2/Abl1/Golga2/Zeb2/Itpka/Prex1/Adnp/Sh3glb1/Rufy3/Cux2/Limk1/Rac1/Numbl/Cib1/Picalm/Calr/Ist1/Fbxo31/Dnm2/Sema7a/Parp6/Map2k1/Twf2/Trak1	43
GO:0002181	cytoplasmic translation	25/3641	94/23210	0.00456059	0.0274314	0.0201597	Dhx9/Rwdd1/Rps26/Cpeb4/Eif5/Dph3/Eif4b/Zfp385a/Gspt1/Rps2/Rpl10a/Rpl36/Etf1/Eif3a/Hspa14/Zc3h15/Eif2s2/Ythdf2/Denr/Rpl18/Rpl18a/Rplp1/Nck1/Rpl39/Eif2s3x	25
GO:0008154	actin polymerization or depolymerization	46/3641	201/23210	0.0045918	0.0274913	0.0202037	Arfgef1/Arpc2/Actr3/Arpc5/Wasf1/Specc1l/Dbnl/Actr2/Arf1/Grb2/Baiap2/Arf6/Trim27/Rasa1/Iqgap2/Map3k1/Prkcd/Dmtn/Rictor/Twf1/Dlg1/Snx9/Msrb1/Kank3/Cfl1/Add3/Abi1/Sptan1/Arpc5l/Ttc17/Prex1/Capzb/Cit/Rac1/Wasl/Mical3/Arhgap35/Plekhg2/Gmfg/Fchsd2/Cttn/Pik3r2/Cotl1/Nck1/Twf2/Rhoa	46
GO:0009165	nucleotide biosynthetic process	46/3641	201/23210	0.0045918	0.0274913	0.0202037	Atic/Mpc2/Uck2/Adss/Parp1/Atp5d/Atp5b/Pank3/Guk1/Prpsap2/Nme1/Atp5g1/Acly/Stat3/Dcakd/Nampt/Prps1l3/Mthfd1/Nadk2/Rrm2b/Myc/Adcy9/Atp5j/Gart/Haao/Entpd1/Pdk1/Pdhx/Pank2/Acss2/Papss1/Stoml2/Acot7/Nadk/Atp5k/Acacb/Impdh1/Tgfb1/Sphk2/Nadsyn1/Acsl1/Gcdh/Mlycd/Pkm/Map2k1/Pdk3	46
GO:0006890	retrograde vesicle-mediated transport, Golgi to endoplasmic reticulum	14/3641	43/23210	0.00459321	0.0274913	0.0202037	Kif1c/Copz2/Scfd1/Arf4/Arfgap3/Arf3/Scyl1/Gbf1/Ergic3/Rer1/Rint1/Htt/Stx18/Ergic2	14
GO:0090317	negative regulation of intracellular protein transport	14/3641	43/23210	0.00459321	0.0274913	0.0202037	Bard1/Yod1/Ppp2ca/Inpp5k/Nf1/Akap1/Dmtn/Ubac2/Rangap1/Chp1/Txn1/Park7/Cdk5/Ei24	14
GO:1901985	positive regulation of protein acetylation	14/3641	43/23210	0.00459321	0.0274913	0.0202037	Brca1/Wbp2/Rps6ka5/Sox4/Ep300/Rapgef3/Smad4/Paxip1/Tada2b/Tgfb1/Pih1d1/Sphk2/Mapk3/Cep295	14
GO:0044827	modulation by host of viral genome replication	7/3641	15/23210	0.00465838	0.0277444	0.0203898	Nucks1/Vapa/Eif2ak4/Tbc1d20/Vapb/Hspa8/Ppib	7
GO:0051131	chaperone-mediated protein complex assembly	7/3641	15/23210	0.00465838	0.0277444	0.0203898	Cct2/Ptges3/Hspa4/Hsp90aa1/Stub1/Hsp90ab1/Lonp1	7
GO:0051571	positive regulation of histone H3-K4 methylation	7/3641	15/23210	0.00465838	0.0277444	0.0203898	Myb/Brca1/Smad4/Paxip1/Dnmt1/Kmt2a/Wdr61	7
GO:0051645	Golgi localization	7/3641	15/23210	0.00465838	0.0277444	0.0203898	Stk11/Slc9a3r1/Ywhaz/Tbccd1/Golga2/Copg1/Hook3	7
GO:0061051	positive regulation of cell growth involved in cardiac muscle cell development	7/3641	15/23210	0.00465838	0.0277444	0.0203898	Parp2/Ep300/Ddx39b/Trip10/Nr3c1/Fdps/Pin1	7
GO:0042058	regulation of epidermal growth factor receptor signaling pathway	18/3641	61/23210	0.0046803	0.0278476	0.0204656	Psen2/Rnf126/Rhbdf2/Adam17/Psen1/Socs4/Cblb/Socs5/Ptpn2/Afap1l2/Dab2ip/Fbxw7/Errfi1/Ptpn12/Ncf1/Shkbp1/Nup62/Aplp2	18
GO:0061097	regulation of protein tyrosine kinase activity	21/3641	75/23210	0.00469351	0.0278714	0.0204831	Fam72a/Psen2/Tcf3/Dvl2/Ggnbp2/Adam17/Psen1/Ncapg2/Socs4/Cblb/Socs5/Ptpn2/Ptpn1/Rap2b/Fbxw7/Errfi1/Agrn/Ncf1/Mvp/Aplp2/Thy1	21
GO:0070373	negative regulation of ERK1 and ERK2 cascade	21/3641	75/23210	0.00469351	0.0278714	0.0204831	Dusp6/Tnip1/Phb/Slc9a3r1/Dlg1/Ezr/Spry4/Ptpn2/Smad4/Tbc1d10c/Pten/Eif3a/Abl1/Dab2ip/Ptpn1/Ephb2/Errfi1/Chrna9/Vrk3/Pin1/Csk	21
GO:0007009	plasma membrane organization	27/3641	104/23210	0.00470615	0.0278953	0.0205007	Ank3/Abca7/Tlcd1/Baiap2/Mpp5/Prkcd/Asap1/Ndrg1/Myh9/Ano6/Sod1/Snx9/Flot1/Pten/Col5a1/Xkr7/Osbpl2/Syt11/Sh3glb1/Agrn/Stx2/Wasl/Prx/Akt2/Rab3a/Arv1/Dnm2	27
GO:0006486	protein glycosylation	45/3641	196/23210	0.00471133	0.0278953	0.0205007	Arfgef1/Trak2/Galnt4/B3gnt2/Mgat1/Psen1/Dad1/Tmtc4/St3gal1/Mfng/Pmm1/Alg12/Gxylt1/Lmf1/Npc1/Galnt1/Tmem258/Dolpp1/Golga2/St6galnac4/Ggta1/Chp1/Pofut1/B4galt5/Serp1/B4galt1/Alg6/Tmem59/St3gal3/Dhdds/Extl1/Ddost/B3galt6/B3gnt4/C1galt1/Gfpt1/St8sia1/Sec1/Alg11/Dpy19l1/Stt3a/Pgm3/Stt3b/C1galt1c1/Magt1	45
[truncated: 670 more rows]

## Sheet: Dynamic MF
ID	Description	GeneRatio	BgRatio	pvalue	p.adjust	qvalue	geneID	Count
[truncated: 12 more rows]

## Sheet: Static MF
ID	Description	GeneRatio	BgRatio	pvalue	p.adjust	qvalue	geneID	Count
[truncated: 350 more rows]

[truncated: 2 more sheets: Dynamic KEGG, Static KEGG]
