# Supplementary material for: Comprehensive genomic features indicative for Notch responsiveness
Source: Nucleic Acids Res. 2024 Apr 22;52(9):5179–94. doi: 10.1093/nar/gkae292 (PMC11109962; doi:10.1093/nar/gkae292)
Supplement: gkae292_Supplemental_Files [file gkae292_supplemental_files.zip › Table_S6.xlsx]

## Sheet: GO Static
# GREAT version 4.0.4	Species assembly: mm9	Association rule: Basal+extension: 5000 bp upstream, 1000 bp downstream, 1000000 bp max extension, curated regulatory domains included
# Ontology summary statistics are provided in the footer.
#
# Ontology	ID	Desc	BinomRank	BinomP	BinomBonfP	BinomFdrQ	RegionFoldEnrich	ExpRegions	ObsRegions	GenomeFrac	SetCov	HyperRank	HyperP	HyperBonfP	HyperFdrQ	GeneFoldEnrich	ExpGenes	ObsGenes	TotalGenes	GeneSetCov	TermCov	Regions	Genes
GO Biological Process	GO:0006974	cellular response to DNA damage stimulus	1	4.14037e-20	5.31747e-16	5.31747e-16	1.80141	152.103	274	0.045001	0.0810651	2	2.31746e-28	2.97632e-24	1.48816e-24	1.94782	123.728	241	621	0.060492	0.388084	.,.,.,.,.,.,.,.,.,.,.,.,.,.,.,.,.,.,.,.,.,.,.,.,.,.,.,.,.,.,.,.,.,.,.,.,.,.,.,.,.,.,.,.,.,.,.,.,.,.,.,.,.,.,.,.,.,.,.,.,.,.,.,.,.,.,.,.,.,.,.,.,.,.,.,.,.,.,.,.,.,.,.,.,.,.,.,.,.,.,.,.,.,.,.,.,.,.,.,.,.,.,.,.,.,.,.,.,.,.,.,.,.,.,.,.,.,.,.,.,.,.,.,.,.,.,.,.,.,.,.,.,.,.,.,.,.,.,.,.,.,.,.,.,.,.,.,.,.,.,.,.,.,.,.,.,.,.,.,.,.,.,.,.,.,.,.,.,.,.,.,.,.,.,.,.,.,.,.,.,.,.,.,.,.,.,.,.,.,.,.,.,.,.,.,.,.,.,.,.…	1810043G02Rik,Aatf,Abl1,Actl6a,Aen,Ap5z1,Apc,Apex1,Apitd1,Atf2,Atm,Atr,Babam1,Bach1,Bad,Bard1,Baz1b,Bbc3,Bccip,Bcl2a1c,Bcl2l11,Bid,Brca1,Btg2,Casp2,Casp3,Casp9,Ccdc155,Ccno,Cdk1,Cdk2,Cdk5rap3,Cdk9,Cdkn2aip,Cep164,Cep63,Chaf1a,Chaf1b,Chd1l,Chd2,Chek2,Cib1,Cry1,Cul4a,Dclre1b,Ddb2,Ddit4,Ddx39,Ddx39b,Dnaja1,Donson,Dot1l,Dtl,E2f1,E2f7,Egln3,Ei24,Eif2ak4,Eme1,Emsy,Endov,Ep300,Esco2,Fancc,Fancm,Fbxo18,F…
GO Biological Process	GO:0006259	DNA metabolic process	2	5.36202e-17	6.88645e-13	3.44322e-13	1.73318	148.859	258	0.0440413	0.0763314	3	1.58817e-25	2.03969e-21	6.79898e-22	1.87629	127.912	240	642	0.060241	0.373832	.,.,.,.,.,.,.,.,.,.,.,.,.,.,.,.,.,.,.,.,.,.,.,.,.,.,.,.,.,.,.,.,.,.,.,.,.,.,.,.,.,.,.,.,.,.,.,.,.,.,.,.,.,.,.,.,.,.,.,.,.,.,.,.,.,.,.,.,.,.,.,.,.,.,.,.,.,.,.,.,.,.,.,.,.,.,.,.,.,.,.,.,.,.,.,.,.,.,.,.,.,.,.,.,.,.,.,.,.,.,.,.,.,.,.,.,.,.,.,.,.,.,.,.,.,.,.,.,.,.,.,.,.,.,.,.,.,.,.,.,.,.,.,.,.,.,.,.,.,.,.,.,.,.,.,.,.,.,.,.,.,.,.,.,.,.,.,.,.,.,.,.,.,.,.,.,.,.,.,.,.,.,.,.,.,.,.,.,.,.,.,.,.,.,.,.,.,.,.,.…	Abl1,Actl6a,Ap5z1,Apex1,Apitd1,Atf7ip,Atm,Atr,Axin2,Babam1,Bach1,Bard1,Baz2a,Bccip,Bend3,Brca1,Ccdc155,Ccne1,Ccne2,Ccno,Cdk1,Cdk2,Cdk9,Cep164,Cep63,Chaf1a,Chaf1b,Chd1l,Chek2,Chrac1,Chtf18,Ctcf,Cul4a,Dbf4,Dclre1b,Dctpp1,Ddb2,Dnmt1,Dntt,Donson,Dot1l,Dscc1,Dtl,E4f1,Eme1,Emsy,Endov,Eri1,Eri2,Esco2,Exosc5,Ezh2,Fancc,Fancm,Fbxo18,Fen1,Fhit,Fto,Fzr1,Gen1,Gin1,Gins1,Gins2,Gins4,Gnas,Gtf2h1,Hdac1,Helb,Her…
GO Biological Process	GO:0006281	DNA repair	3	3.88934e-14	4.99508e-10	1.66503e-10	1.88311	88.1522	166	0.0260805	0.0491124	8	1.57812e-19	2.02677e-15	2.53347e-16	1.97493	79.4967	157	399	0.0394076	0.393484	.,.,.,.,.,.,.,.,.,.,.,.,.,.,.,.,.,.,.,.,.,.,.,.,.,.,.,.,.,.,.,.,.,.,.,.,.,.,.,.,.,.,.,.,.,.,.,.,.,.,.,.,.,.,.,.,.,.,.,.,.,.,.,.,.,.,.,.,.,.,.,.,.,.,.,.,.,.,.,.,.,.,.,.,.,.,.,.,.,.,.,.,.,.,.,.,.,.,.,.,.,.,.,.,.,.,.,.,.,.,.,.,.,.,.,.,.,.,.,.,.,.,.,.,.,.,.,.,.,.,.,.,.,.,.,.,.,.,.,.,.,.,.,.,.,.,.,.,.,.,.,.,.,.,.,.,.,.,.,.,.,.,.,.,.,.	Abl1,Actl6a,Ap5z1,Apex1,Apitd1,Atm,Atr,Babam1,Bach1,Bard1,Bccip,Brca1,Ccdc155,Ccno,Cdk1,Cdk2,Cdk9,Cep164,Chaf1a,Chaf1b,Chd1l,Chek2,Cul4a,Dclre1b,Ddb2,Dot1l,Dtl,Eme1,Emsy,Endov,Esco2,Fancc,Fancm,Fbxo18,Fen1,Fto,Fzr1,Gen1,Gins2,Gins4,Gtf2h1,Herc2,Hinfp,Hmga1,Hmgb1,Hmgn1,Hsf1,Kdm2a,Lig1,Lig3,Lig4,Marf1,Mcm9,Mcrs1,Mdc1,Mgme1,Mgmt,Mms19,Mms22l,Mnd1,Mrnip,Msh2,Msh3,Msh5,Msh6,Mum1,Mus81,Mutyh,Nabp1,Nabp…
GO Biological Process	GO:0006396	RNA processing	4	4.11105e-13	5.27982e-09	1.31995e-09	1.59691	161.562	258	0.0477994	0.0763314	17	4.50054e-16	5.78005e-12	3.40003e-13	1.62483	145.246	236	729	0.0592369	0.323731	.,.,.,.,.,.,.,.,.,.,.,.,.,.,.,.,.,.,.,.,.,.,.,.,.,.,.,.,.,.,.,.,.,.,.,.,.,.,.,.,.,.,.,.,.,.,.,.,.,.,.,.,.,.,.,.,.,.,.,.,.,.,.,.,.,.,.,.,.,.,.,.,.,.,.,.,.,.,.,.,.,.,.,.,.,.,.,.,.,.,.,.,.,.,.,.,.,.,.,.,.,.,.,.,.,.,.,.,.,.,.,.,.,.,.,.,.,.,.,.,.,.,.,.,.,.,.,.,.,.,.,.,.,.,.,.,.,.,.,.,.,.,.,.,.,.,.,.,.,.,.,.,.,.,.,.,.,.,.,.,.,.,.,.,.,.,.,.,.,.,.,.,.,.,.,.,.,.,.,.,.,.,.,.,.,.,.,.,.,.,.,.,.,.,.,.,.,.,.,.…	Aars2,Acin1,Ago1,Arl6ip4,Bms1,Bmt2,Bop1,Bud31,Bysl,Casc3,Ccnl1,Cdc40,Cdk13,Cdkal1,Celf2,Chd1,Chd7,Cherp,Clp1,Cmtr1,Cnot6l,Cpsf1,Cpsf4,Cpsf7,Cstf2,Cstf3,Ctu2,Dcaf13,Ddx20,Ddx39,Ddx39b,Ddx5,Dgcr8,Dhx15,Dhx29,Dhx33,Dhx35,Dhx37,Dhx8,Dhx9,Diexf,Dis3,Dqx1,Dus2,Ecd,Eif4a3,Eif6,Elp5,Eri1,Ern1,Exosc1,Exosc5,Fbl,Gemin2,Grsf1,Gtpbp3,Habp4,Helb,Hnrnpa3,Hnrnpf,Hnrnpk,Hnrnpl,Hnrnpu,Hsf1,Hspa8,Ints11,Ints4,Ints…
GO Biological Process	GO:0046907	intracellular transport	5	8.89286e-12	1.14211e-07	2.28422e-08	1.43156	253.569	363	0.0750203	0.107396	4	2.40604e-22	3.09008e-18	7.72519e-19	1.63611	198.642	325	997	0.0815763	0.325978	.,.,.,.,.,.,.,.,.,.,.,.,.,.,.,.,.,.,.,.,.,.,.,.,.,.,.,.,.,.,.,.,.,.,.,.,.,.,.,.,.,.,.,.,.,.,.,.,.,.,.,.,.,.,.,.,.,.,.,.,.,.,.,.,.,.,.,.,.,.,.,.,.,.,.,.,.,.,.,.,.,.,.,.,.,.,.,.,.,.,.,.,.,.,.,.,.,.,.,.,.,.,.,.,.,.,.,.,.,.,.,.,.,.,.,.,.,.,.,.,.,.,.,.,.,.,.,.,.,.,.,.,.,.,.,.,.,.,.,.,.,.,.,.,.,.,.,.,.,.,.,.,.,.,.,.,.,.,.,.,.,.,.,.,.,.,.,.,.,.,.,.,.,.,.,.,.,.,.,.,.,.,.,.,.,.,.,.,.,.,.,.,.,.,.,.,.,.,.,.…	0610009B22Rik,Abce1,Abra,Actn4,Actr2,Adam10,Agap3,Aip,Akap12,Akap13,Akt2,Ankfy1,Anp32e,Ap1b1,Ap1s1,Ap2a1,Ap2m1,Ap3d1,Ap3s1,Ap4b1,Ap4m1,Ap4s1,Appbp2,Arf1,Arfip1,Arl3,Arl6ip1,Arv1,Aspscr1,Atg14,Atg4d,Atox1,Atp7b,Aup1,Axin1,Bcr,Bicdl1,Bid,Bloc1s1,C2cd5,Calr,Canx,Ccdc88c,Cchcr1,Cd24a,Cdk5,Cep57,Chml,Chmp3,Chmp4b,Chmp5,Chp1,Cltc,Col4a3bp,Copg1,Copg2,Copz1,Cry2,Ctnnb1,Cul3,Dag1,Dctn1,Ddhd2,Ddx39,Ddx39b…
GO Biological Process	GO:0006457	protein folding	6	5.68599e-11	7.30251e-07	1.21709e-07	2.56198	24.5904	63	0.00727526	0.0186391	173	1.07656e-06	0.0138262	7.99205e-05	1.81942	31.8784	58	160	0.0145582	0.3625	.,.,.,.,.,.,.,.,.,.,.,.,.,.,.,.,.,.,.,.,.,.,.,.,.,.,.,.,.,.,.,.,.,.,.,.,.,.,.,.,.,.,.,.,.,.,.,.,.,.,.,.,.,.,.,.,.,.,.,.,.,.,.	Aip,Bag1,Calr,Calr3,Canx,Cct2,Cct5,Cct6a,Cct8,Cct8l1,Clpx,Crtap,Dnaja1,Dnajb1,Dnajb11,Dnajb12,Dnajb14,Dnajb2,Dnajc1,Emc2,Emc6,Erp29,Erp44,Fkbp3,Fkbp5,Fkbp8,Fyco1,Grpel1,Hsp90aa1,Hsp90ab1,Hspa2,Hspa4l,Hspa8,Hspd1,Hspe1,Mesd,Nktr,P3h1,P4hb,Pdcl3,Pdia4,Pdia6,Pdrg1,Ppia,Ppib,Ppil1,Ptges3,Ranbp2,Selenof,Sh3glb1,St13,Stub1,Tcp1,Tmx1,Tmx3,Tmx4,Tor2a,Unc45a
GO Biological Process	GO:0010608	posttranscriptional regulation of gene expression	7	1.50673e-10	1.93509e-06	2.76442e-07	1.70511	94.4218	161	0.0279355	0.0476331	38	2.43402e-12	3.126e-08	8.22633e-10	1.75024	77.7035	136	390	0.0341366	0.348718	.,.,.,.,.,.,.,.,.,.,.,.,.,.,.,.,.,.,.,.,.,.,.,.,.,.,.,.,.,.,.,.,.,.,.,.,.,.,.,.,.,.,.,.,.,.,.,.,.,.,.,.,.,.,.,.,.,.,.,.,.,.,.,.,.,.,.,.,.,.,.,.,.,.,.,.,.,.,.,.,.,.,.,.,.,.,.,.,.,.,.,.,.,.,.,.,.,.,.,.,.,.,.,.,.,.,.,.,.,.,.,.,.,.,.,.,.,.,.,.,.,.,.,.,.,.,.,.,.,.,.,.,.,.,.,.,.,.,.,.,.,.,.,.,.,.,.,.,.,.,.,.,.,.,.,.,.,.,.,.,.	Abcf1,Aco1,Ago1,Akt2,Apex1,Atg14,Axin2,Btg2,Calr,Casc3,Cdk4,Cirbp,Clp1,Cnot10,Cnot3,Cnot6l,Cnot7,Cnot9,Cpeb4,Ddx39b,Ddx3x,Ddx5,Ddx6,Dgcr8,Dhfr,Dhx9,Dnajc1,Dtd2,E2f1,Eif1,Eif2a,Eif2ak4,Eif2b5,Eif3e,Eif3k,Eif4a3,Eif4ebp2,Eif4enif1,Eif4g1,Eif5,Eif5a,Eif6,Epb41l5,Foxo3,Fxr2,Gigyf2,Grb7,Habp4,Hnrnpa0,Hnrnpd,Hnrnpl,Hnrnpr,Hnrnpu,Iars2,Khdrbs1,Khsrp,Klhl25,Larp1,Larp4,Larp4b,Larp6,Lars,Lsm14b,Magoh,Map2…
GO Biological Process	GO:0016071	mRNA metabolic process	8	1.61097e-10	2.06897e-06	2.58621e-07	1.62143	117.797	191	0.0348513	0.0565089	16	3.22237e-16	4.13849e-12	2.58656e-13	1.79709	94.0412	169	472	0.0424197	0.358051	.,.,.,.,.,.,.,.,.,.,.,.,.,.,.,.,.,.,.,.,.,.,.,.,.,.,.,.,.,.,.,.,.,.,.,.,.,.,.,.,.,.,.,.,.,.,.,.,.,.,.,.,.,.,.,.,.,.,.,.,.,.,.,.,.,.,.,.,.,.,.,.,.,.,.,.,.,.,.,.,.,.,.,.,.,.,.,.,.,.,.,.,.,.,.,.,.,.,.,.,.,.,.,.,.,.,.,.,.,.,.,.,.,.,.,.,.,.,.,.,.,.,.,.,.,.,.,.,.,.,.,.,.,.,.,.,.,.,.,.,.,.,.,.,.,.,.,.,.,.,.,.,.,.,.,.,.,.,.,.,.,.,.,.,.,.,.,.,.,.,.,.,.,.,.,.,.,.,.,.,.,.,.,.,.,.,.,.,.,.,.	Acin1,Ago1,Arl6ip4,Atm,Bud31,Casc3,Cdc40,Cdk13,Celf2,Clp1,Cmtr1,Cnot3,Cnot4,Cnot6l,Cnot7,Cnot9,Cpsf1,Cpsf4,Cpsf7,Cstf2,Cstf3,Dcp1b,Ddx20,Ddx39,Ddx39b,Ddx5,Dhx15,Dhx8,Dhx9,Dnajb11,Dqx1,Ecd,Eif3e,Eif4a3,Ern1,Etf1,Exosc5,Gemin2,Grsf1,Gspt1,Habp4,Hnrnpa3,Hnrnpf,Hnrnpk,Hnrnpl,Hnrnpu,Hsf1,Hspa8,Iws1,Jmjd6,Khdrbs1,Khdrbs3,Khsrp,Lgals3,Lsm10,Lsm2,Lsm4,Luc7l2,Magoh,Ncbp1,Noct,Nono,Pabpc1,Pabpc2,Paf1,Pan2,…
GO Biological Process	GO:0006260	DNA replication	9	2.31056e-10	2.96745e-06	3.29717e-07	2.23619	34.4336	77	0.0101875	0.0227811	51	1.27802e-11	1.64136e-07	3.21836e-09	2.17809	31.6791	69	159	0.0173193	0.433962	.,.,.,.,.,.,.,.,.,.,.,.,.,.,.,.,.,.,.,.,.,.,.,.,.,.,.,.,.,.,.,.,.,.,.,.,.,.,.,.,.,.,.,.,.,.,.,.,.,.,.,.,.,.,.,.,.,.,.,.,.,.,.,.,.,.,.,.,.,.,.,.,.,.,.,.,.	Apitd1,Ccne1,Ccne2,Cdk9,Chaf1a,Chaf1b,Chtf18,Dbf4,Donson,Dscc1,Dtl,E4f1,Eme1,Fancm,Fbxo18,Fen1,Fhit,Gins1,Gins2,Gins4,Helb,Lig1,Mcm10,Mcm7,Mcmbp,Mgme1,Mms22l,Mus81,Nfia,Nfic,Nucks1,Nup98,Orc4,Orc5,Parp1,Parp2,Parp3,Pclaf,Pold1,Pold2,Pold3,Polh,Poli,Polk,Poln,Primpol,Pura,Rbbp4,Rbbp6,Rbbp7,Recql4,Recql5,Rev3l,Rfc1,Rmi1,Rpa1,Rpa3,Rrm2b,Sin3a,Slbp,Stra8,Tipin,Tnfaip1,Tonsl,Top1,Topbp1,Upf1,Wrn,Zranb3
GO Biological Process	GO:1903047	mitotic cell cycle process	10	6.30119e-10	8.09262e-06	8.09262e-07	1.63615	105.736	173	0.0312829	0.0511834	14	7.44802e-17	9.56549e-13	6.83249e-14	1.89638	79.0982	150	397	0.0376506	0.377834	.,.,.,.,.,.,.,.,.,.,.,.,.,.,.,.,.,.,.,.,.,.,.,.,.,.,.,.,.,.,.,.,.,.,.,.,.,.,.,.,.,.,.,.,.,.,.,.,.,.,.,.,.,.,.,.,.,.,.,.,.,.,.,.,.,.,.,.,.,.,.,.,.,.,.,.,.,.,.,.,.,.,.,.,.,.,.,.,.,.,.,.,.,.,.,.,.,.,.,.,.,.,.,.,.,.,.,.,.,.,.,.,.,.,.,.,.,.,.,.,.,.,.,.,.,.,.,.,.,.,.,.,.,.,.,.,.,.,.,.,.,.,.,.,.,.,.,.,.,.,.,.,.,.,.,.,.,.,.,.,.,.,.,.,.,.,.,.,.,.,.,.,.	Acvr1b,Akap8,Ank3,Anln,Apc,Arf1,Arl3,Atf2,Atf6b,Atm,Bach1,Bccip,Birc5,Brca1,Cacul1,Camk2a,Camk2d,Casp2,Ccnb1,Ccne1,Ccne2,Ccny,Cdc27,Cdk1,Cdk2,Cdk4,Cdk5rap2,Cdk5rap3,Cdk6,Cdkn1b,Cdkn2c,Cenpj,Cep55,Cep57,Cfl1,Chek2,Chfr,Chmp1a,Chmp2a,Chmp4b,Chmp5,Chmp7,Cit,Cks1b,Cks2,Cltc,Cntrob,Cul3,Cul7,Daxx,Dctn1,Dctn6,Donson,Dscc1,Dynlt1a,E2f1,E2f5,E2f7,Ect2,Eme1,Fbxo31,Fbxo5,Gigyf2,Gins1,Gins2,Golga2,Gpsm2,Hin…
GO Biological Process	GO:0006403	RNA localization	11	7.81765e-10	1.00402e-05	9.12746e-07	2.30401	29.5138	68	0.00873188	0.0201183	55	3.43152e-11	4.4071e-07	8.01292e-09	2.17934	30.2845	66	152	0.0165663	0.43421	.,.,.,.,.,.,.,.,.,.,.,.,.,.,.,.,.,.,.,.,.,.,.,.,.,.,.,.,.,.,.,.,.,.,.,.,.,.,.,.,.,.,.,.,.,.,.,.,.,.,.,.,.,.,.,.,.,.,.,.,.,.,.,.,.,.,.,.	Atm,Atr,Casc3,Cct2,Ddx39,Ddx39b,Dhx9,Eif4a3,Eif5a,Eny2,Fbl,Flot1,G3bp2,Hnrnpu,Hsf1,Iws1,Khsrp,Magoh,Mrpl18,Mthfsd,Ncbp1,Nol6,Npm1,Nup107,Nup133,Nup153,Nup160,Nup210,Nup50,Nup54,Nup93,Nup98,Nutf2,Nxf1,Nxt1,Pcid2,Phax,Pih1d1,Ranbp1,Ranbp2,Ranbp3,Rbm8a,Rbmx2,Sarnp,Seh1l,Senp2,Sidt2,Slbp,Smg5,Smg6,Smg7,Snupn,Srsf1,Srsf10,Srsf3,Srsf7,Stau1,Tcp1,Tnks,Tpr,Tsc1,Xpo1,Xpo5,Xpo7,Zc3h3,Zfp385a
GO Biological Process	GO:0000278	mitotic cell cycle	12	1.21417e-09	1.55936e-05	1.29947e-06	1.58311	119.385	189	0.035321	0.0559172	12	5.25705e-17	6.75163e-13	5.62636e-14	1.84558	88.861	164	446	0.0411647	0.367713	.,.,.,.,.,.,.,.,.,.,.,.,.,.,.,.,.,.,.,.,.,.,.,.,.,.,.,.,.,.,.,.,.,.,.,.,.,.,.,.,.,.,.,.,.,.,.,.,.,.,.,.,.,.,.,.,.,.,.,.,.,.,.,.,.,.,.,.,.,.,.,.,.,.,.,.,.,.,.,.,.,.,.,.,.,.,.,.,.,.,.,.,.,.,.,.,.,.,.,.,.,.,.,.,.,.,.,.,.,.,.,.,.,.,.,.,.,.,.,.,.,.,.,.,.,.,.,.,.,.,.,.,.,.,.,.,.,.,.,.,.,.,.,.,.,.,.,.,.,.,.,.,.,.,.,.,.,.,.,.,.,.,.,.,.,.,.,.,.,.,.,.,.,.,.,.,.,.,.,.,.,.,.,.,.,.,.,.,.	Acvr1b,Akap8,Ank3,Anln,Apc,Arf1,Arl3,Atf2,Atf6b,Atm,Bach1,Bccip,Birc5,Brca1,Cacul1,Camk2a,Camk2d,Casp2,Ccnb1,Ccne1,Ccne2,Ccny,Cdc27,Cdk1,Cdk2,Cdk4,Cdk5rap2,Cdk5rap3,Cdk6,Cdkn1b,Cdkn2c,Cenpf,Cenpj,Cep55,Cep57,Cfl1,Chek2,Chfr,Chmp1a,Chmp2a,Chmp4b,Chmp5,Chmp7,Cib1,Cit,Cks1b,Cks2,Cltc,Cntrob,Cul3,Cul7,Daxx,Dctn1,Dctn6,Donson,Dscc1,Dynlt1a,E2f1,E2f5,E2f7,E2f8,Ect2,Eme1,Fbxo31,Fbxo5,Gigyf2,Gins1,Gins2,…
GO Biological Process	GO:0061077	chaperone-mediated protein folding	13	1.32095e-09	1.6965e-05	1.305e-06	3.81657	7.86046	30	0.00232558	0.00887574	271	2.80036e-05	0.359651	0.00132712	2.15103	12.5521	27	63	0.00677711	0.428571	.,.,.,.,.,.,.,.,.,.,.,.,.,.,.,.,.,.,.,.,.,.,.,.,.,.,.,.,.,.	Bag1,Calr,Canx,Cct2,Cct5,Cct6a,Cct8,Cct8l1,Crtap,Dnajb1,Dnajb12,Dnajb14,Dnajb2,Fkbp3,Fkbp5,Fkbp8,Fyco1,Hspa8,Hspd1,Hspe1,Pdia4,Ppib,Ptges3,St13,Tcp1,Tor2a,Unc45a
GO Biological Process	GO:0006325	chromatin organization	14	1.59609e-09	2.04986e-05	1.46418e-06	1.46982	172.81	254	0.0511273	0.0751479	5	3.36428e-21	4.32075e-17	8.6415e-18	1.78422	128.908	230	647	0.0577309	0.355487	.,.,.,.,.,.,.,.,.,.,.,.,.,.,.,.,.,.,.,.,.,.,.,.,.,.,.,.,.,.,.,.,.,.,.,.,.,.,.,.,.,.,.,.,.,.,.,.,.,.,.,.,.,.,.,.,.,.,.,.,.,.,.,.,.,.,.,.,.,.,.,.,.,.,.,.,.,.,.,.,.,.,.,.,.,.,.,.,.,.,.,.,.,.,.,.,.,.,.,.,.,.,.,.,.,.,.,.,.,.,.,.,.,.,.,.,.,.,.,.,.,.,.,.,.,.,.,.,.,.,.,.,.,.,.,.,.,.,.,.,.,.,.,.,.,.,.,.,.,.,.,.,.,.,.,.,.,.,.,.,.,.,.,.,.,.,.,.,.,.,.,.,.,.,.,.,.,.,.,.,.,.,.,.,.,.,.,.,.,.,.,.,.,.,.,.,.,.,.,.…	0610010K14Rik,Actb,Actl6a,Aebp2,Anp32e,Arid1a,Arid1b,Arid2,Arid4a,Arid4b,Asf1b,Asxl1,Atad2,Atf2,Atm,Atxn3,Atxn7l3,Babam1,Bahcc1,Banp,Bap1,Baz1b,Baz2a,Bend3,Bptf,Brd1,Brd2,Brd8,Brd9,Brms1l,Brpf1,Brpf3,Cabin1,Carm1,Cbx4,Cbx6,Cbx7,Cbx8,Ccnb1,Cdk1,Cdk2,Cdyl,Cecr2,Chaf1a,Chaf1b,Chd1,Chd1l,Chd2,Chd3,Chd4,Chd6,Chd7,Chd8,Ctbp1,Ctcf,Ctnnb1,Daxx,Ddb2,Dnmt1,Dot1l,Dr1,Eed,Elk4,Emsy,Eny2,Ep300,Ep400,Epc1,Ezh2…
GO Biological Process	GO:0040029	regulation of gene expression, epigenetic	15	1.90024e-09	2.44047e-05	1.62698e-06	2.06218	40.2487	83	0.0119079	0.0245562	72	4.49859e-10	5.77754e-06	8.02437e-08	1.96624	38.6525	76	194	0.0190763	0.391753	.,.,.,.,.,.,.,.,.,.,.,.,.,.,.,.,.,.,.,.,.,.,.,.,.,.,.,.,.,.,.,.,.,.,.,.,.,.,.,.,.,.,.,.,.,.,.,.,.,.,.,.,.,.,.,.,.,.,.,.,.,.,.,.,.,.,.,.,.,.,.,.,.,.,.,.,.,.,.,.,.,.,.	Ago1,Arid1a,Arid4a,Arid4b,Atad2,Bahcc1,Baz2a,Bend3,Brca1,Cbx8,Cdyl,Clp1,Ctcf,Ctnnb1,Dgcr8,Dhx9,Dnmt1,Dot1l,Eed,Eif1,Eif6,Ep300,Epc1,Ezh2,Gigyf2,Glmn,Gsk3a,Gsk3b,H2afj,H2afv,H2afz,H3f3a,H3f3b,Hat1,Hdac1,Hdac4,Hdac5,Hist1h3a,Hist1h4a,Hist1h4k,Hnrnpu,Kdm1b,Kmt2d,Mbd2,Ncbp1,Pcgf3,Pcgf5,Polr1a,Polr1c,Polr1d,Polr1e,Ppm1d,Prdm14,Prkra,Prmt7,Pum1,Rbbp4,Rbbp7,Rlim,Sap30,Setd1a,Sin3a,Smarca4,Smarca5,Smarcd…
GO Biological Process	GO:0016197	endosomal transport	16	3.15341e-09	4.04992e-05	2.5312e-06	1.94903	47.7161	93	0.0141172	0.0275148	53	1.83323e-11	2.35442e-07	4.4423e-09	1.99356	42.6373	85	214	0.0213353	0.397196	.,.,.,.,.,.,.,.,.,.,.,.,.,.,.,.,.,.,.,.,.,.,.,.,.,.,.,.,.,.,.,.,.,.,.,.,.,.,.,.,.,.,.,.,.,.,.,.,.,.,.,.,.,.,.,.,.,.,.,.,.,.,.,.,.,.,.,.,.,.,.,.,.,.,.,.,.,.,.,.,.,.,.,.,.,.,.,.,.,.,.,.,.	Alms1,Ankfy1,Ankrd50,Ap1s1,Ap3d1,Ap4m1,Ap5z1,Arl4c,Atg14,Bloc1s1,Chmp3,Chmp5,Chmp7,Cltc,Dctn1,Dennd1a,Dennd3,Dnajc13,Dopey2,Ehd1,Epg5,Eps15,Erc1,Fam109b,Fam160a2,Gbf1,Gcc2,Hook3,Htt,Kif16b,Laptm4b,Lmtk2,Lyst,Mcoln1,Nsg2,Picalm,Pikfyve,Ptpn23,Rab10,Rab11a,Rab11b,Rab14,Rab5a,Rab5b,Rab5c,Rnf126,Sgsm2,Slc30a6,Snapin,Snx1,Snx17,Snx2,Snx5,Snx8,Snx9,Spag9,Stx6,Tbc1d10a,Tbc1d10b,Tbc1d10c,Tbc1d14,Tbc1d5,T…
GO Biological Process	GO:0042147	retrograde transport, endosome to Golgi	17	3.24129e-09	4.16278e-05	2.4487e-06	3.19742	11.2591	36	0.00333109	0.0106509	153	6.31698e-07	0.0081129	5.30255e-05	2.32769	13.7476	32	69	0.00803213	0.463768	.,.,.,.,.,.,.,.,.,.,.,.,.,.,.,.,.,.,.,.,.,.,.,.,.,.,.,.,.,.,.,.,.,.,.,.	Ankfy1,Ap1s1,Cltc,Dctn1,Erc1,Fam109b,Gbf1,Gcc2,Pikfyve,Rnf126,Sgsm2,Snx1,Snx2,Snx5,Snx8,Spag9,Stx6,Tbc1d10a,Tbc1d10b,Tbc1d10c,Tbc1d14,Tbc1d5,Tmem87a,Tmem87b,Trappc10,Trim27,Vamp3,Vps26a,Vps26b,Vps29,Vps54,Washc1
GO Biological Process	GO:0009057	macromolecule catabolic process	18	9.62348e-09	0.000123594	6.86635e-06	1.43017	183.195	262	0.0541997	0.0775148	13	6.12817e-17	7.87041e-13	6.05416e-14	1.63303	150.028	245	753	0.061496	0.325365	.,.,.,.,.,.,.,.,.,.,.,.,.,.,.,.,.,.,.,.,.,.,.,.,.,.,.,.,.,.,.,.,.,.,.,.,.,.,.,.,.,.,.,.,.,.,.,.,.,.,.,.,.,.,.,.,.,.,.,.,.,.,.,.,.,.,.,.,.,.,.,.,.,.,.,.,.,.,.,.,.,.,.,.,.,.,.,.,.,.,.,.,.,.,.,.,.,.,.,.,.,.,.,.,.,.,.,.,.,.,.,.,.,.,.,.,.,.,.,.,.,.,.,.,.,.,.,.,.,.,.,.,.,.,.,.,.,.,.,.,.,.,.,.,.,.,.,.,.,.,.,.,.,.,.,.,.,.,.,.,.,.,.,.,.,.,.,.,.,.,.,.,.,.,.,.,.,.,.,.,.,.,.,.,.,.,.,.,.,.,.,.,.,.,.,.,.,.,.,.…	6330408A02Rik,Abhd12,Abhd13,Abhd17a,Abhd17b,Abhd17c,Abtb2,Adrm1,Agap3,Agl,Ago1,Anapc10,Anapc4,Anxa2,Arih1,Arih2,Arrb2,Arrdc1,Atg7,Atm,Atxn3,Aup1,Axin1,Bap1,Bfar,Birc2,Bnip3,Bnip3l,Btbd2,Btrc,Cacul1,Casc3,Casp8,Ccdc47,Ccnf,Cd2ap,Cdc26,Cdc34,Cdk5,Cela1,Chek2,Chfr,Chit1,Chmp4b,Cln8,Clpx,Cnot3,Cnot4,Cnot6l,Cnot7,Cnot9,Crbn,Ctsd,Cul2,Cul3,Cul4a,Cul7,Dab2ip,Dcp1b,Ddit3,Ddx5,Dennd3,Derl1,Dis3,Dnajb12,Dn…
GO Biological Process	GO:0006417	regulation of translation	19	1.14882e-08	0.000147542	7.76539e-06	1.67099	81.9872	137	0.0242566	0.0405325	58	6.54518e-11	8.40598e-07	1.44931e-08	1.76512	65.1514	115	327	0.0288655	0.351682	.,.,.,.,.,.,.,.,.,.,.,.,.,.,.,.,.,.,.,.,.,.,.,.,.,.,.,.,.,.,.,.,.,.,.,.,.,.,.,.,.,.,.,.,.,.,.,.,.,.,.,.,.,.,.,.,.,.,.,.,.,.,.,.,.,.,.,.,.,.,.,.,.,.,.,.,.,.,.,.,.,.,.,.,.,.,.,.,.,.,.,.,.,.,.,.,.,.,.,.,.,.,.,.,.,.,.,.,.,.,.,.,.,.,.,.,.,.,.,.,.,.,.,.,.,.,.,.,.,.,.,.,.,.,.,.,.	Abcf1,Aco1,Ago1,Akt2,Btg2,Calr,Casc3,Cdk4,Cirbp,Cnot10,Cnot3,Cnot6l,Cnot7,Cnot9,Cpeb4,Ddx39b,Ddx3x,Ddx5,Ddx6,Dgcr8,Dhfr,Dhx9,Dnajc1,Dtd2,Eif1,Eif2a,Eif2ak4,Eif2b5,Eif3e,Eif3k,Eif4a3,Eif4ebp2,Eif4enif1,Eif4g1,Eif5,Eif5a,Eif6,Foxo3,Fxr2,Gigyf2,Grb7,Habp4,Hnrnpd,Hnrnpl,Hnrnpr,Iars2,Khdrbs1,Khsrp,Klhl25,Larp1,Larp4,Larp4b,Larp6,Lars,Lsm14b,Magoh,Map2k1,Map2k2,Mapk3,Mknk1,Mpv17l2,Nanos1,Nanos3,Ncbp1,N…
GO Biological Process	GO:0042026	protein refolding	20	1.17238e-08	0.000150568	7.52842e-06	8.35471	1.55601	13	0.000460358	0.00384615	372	0.000152308	1	0.00525833	3.06721	3.58632	11	18	0.00276104	0.611111	.,.,.,.,.,.,.,.,.,.,.,.,.	Bag1,Dnajb1,Dnajb12,Dnajb14,Dnajb2,Hsp90aa1,Hspa2,Hspa8,Hspd1,Ptges3,St13
GO Biological Process	GO:0044265	cellular macromolecule catabolic process	21	1.19122e-08	0.000152988	7.28514e-06	1.45934	161.032	235	0.0476426	0.0695266	15	7.64413e-17	9.81736e-13	6.5449e-14	1.67554	132.494	222	665	0.0557229	0.333835	.,.,.,.,.,.,.,.,.,.,.,.,.,.,.,.,.,.,.,.,.,.,.,.,.,.,.,.,.,.,.,.,.,.,.,.,.,.,.,.,.,.,.,.,.,.,.,.,.,.,.,.,.,.,.,.,.,.,.,.,.,.,.,.,.,.,.,.,.,.,.,.,.,.,.,.,.,.,.,.,.,.,.,.,.,.,.,.,.,.,.,.,.,.,.,.,.,.,.,.,.,.,.,.,.,.,.,.,.,.,.,.,.,.,.,.,.,.,.,.,.,.,.,.,.,.,.,.,.,.,.,.,.,.,.,.,.,.,.,.,.,.,.,.,.,.,.,.,.,.,.,.,.,.,.,.,.,.,.,.,.,.,.,.,.,.,.,.,.,.,.,.,.,.,.,.,.,.,.,.,.,.,.,.,.,.,.,.,.,.,.,.,.,.,.,.,.,.,.,.…	6330408A02Rik,Abtb2,Adrm1,Agap3,Ago1,Anapc10,Anapc4,Arih1,Arih2,Arrb2,Arrdc1,Atm,Atxn3,Aup1,Bap1,Bfar,Birc2,Bnip3,Bnip3l,Btbd2,Btrc,Cacul1,Casc3,Casp8,Ccdc47,Ccnf,Cd2ap,Cdc26,Cdc34,Cela1,Chek2,Chfr,Chmp4b,Cln8,Clpx,Cnot3,Cnot4,Cnot6l,Cnot7,Cnot9,Crbn,Cul2,Cul3,Cul4a,Cul7,Dab2ip,Dcp1b,Ddit3,Ddx5,Dennd3,Derl1,Dis3,Dnajb2,Dtl,Dzip3,Edem1,Eif3e,Eif4a3,Etf1,Exosc5,Fbxl3,Fbxo10,Fbxo18,Fbxo31,Fbxo45,Fbx…
GO Biological Process	GO:0008380	RNA splicing	22	1.21997e-08	0.000156681	7.12187e-06	1.71117	73.6337	126	0.0217851	0.0372781	48	7.33595e-12	9.42156e-08	1.96282e-09	1.82953	61.7644	113	310	0.0283634	0.364516	.,.,.,.,.,.,.,.,.,.,.,.,.,.,.,.,.,.,.,.,.,.,.,.,.,.,.,.,.,.,.,.,.,.,.,.,.,.,.,.,.,.,.,.,.,.,.,.,.,.,.,.,.,.,.,.,.,.,.,.,.,.,.,.,.,.,.,.,.,.,.,.,.,.,.,.,.,.,.,.,.,.,.,.,.,.,.,.,.,.,.,.,.,.,.,.,.,.,.,.,.,.,.,.,.,.,.,.,.,.,.,.,.,.,.,.,.,.,.,.,.,.,.,.,.,.	Acin1,Arl6ip4,Bud31,Casc3,Cdc40,Cdk13,Celf2,Clp1,Ddx20,Ddx39,Ddx39b,Ddx5,Dhx15,Dhx8,Dhx9,Dqx1,Ecd,Eif4a3,Ern1,Gemin2,Habp4,Hnrnpa3,Hnrnpf,Hnrnpk,Hnrnpu,Hspa8,Iws1,Jmjd6,Khsrp,Lgals3,Lsm10,Lsm2,Lsm4,Luc7l2,Magoh,Mterf3,Ncbp1,Nono,Nwd1,Pabpc1,Plrg1,Ppil1,Ppp1r8,Ppwd1,Prmt7,Prpf19,Prpf38b,Prpf4,Prpf40a,Prpf40b,Psip1,Ptbp3,Raly,Raver1,Rbm15b,Rbm25,Rbm39,Rbm4b,Rbm8a,Rbmx2,Sart1,Scaf1,Scaf11,Scaf8,Setx…
GO Biological Process	GO:0051276	chromosome organization	23	1.63248e-08	0.000209659	9.11562e-06	1.57656	105.293	166	0.0311516	0.0491124	47	7.11596e-12	9.13903e-08	1.94447e-09	1.67302	90.8534	152	456	0.0381526	0.333333	.,.,.,.,.,.,.,.,.,.,.,.,.,.,.,.,.,.,.,.,.,.,.,.,.,.,.,.,.,.,.,.,.,.,.,.,.,.,.,.,.,.,.,.,.,.,.,.,.,.,.,.,.,.,.,.,.,.,.,.,.,.,.,.,.,.,.,.,.,.,.,.,.,.,.,.,.,.,.,.,.,.,.,.,.,.,.,.,.,.,.,.,.,.,.,.,.,.,.,.,.,.,.,.,.,.,.,.,.,.,.,.,.,.,.,.,.,.,.,.,.,.,.,.,.,.,.,.,.,.,.,.,.,.,.,.,.,.,.,.,.,.,.,.,.,.,.,.,.,.,.,.,.,.,.,.,.,.,.,.,.,.,.,.,.,.	Acin1,Akap8,Anp32e,Apc,Apex1,Apitd1,Arid1a,Asf1b,Atf6b,Atm,Atr,Axin2,Bahcc1,Baz2a,Brd2,Cabin1,Ccdc155,Ccnb1,Ccne1,Ccne2,Cdk1,Cep57,Cep63,Chaf1a,Chaf1b,Chd1l,Chd8,Chmp1a,Chmp2a,Chmp4b,Chmp5,Chmp7,Cit,Ctcf,Cul3,Daxx,Dclre1b,Ddx3x,Dhx9,Dscc1,Fbxo18,Fbxw7,Gatad1,Gins1,Gins2,Gins4,H3f3a,H3f3b,Hat1,Helb,Hira,Hist1h1a,Hist1h3a,Hist1h4a,Hist1h4k,Hmga1,Hmgb1,Hsp90aa1,Hsp90ab1,Hspa2,Itpa,Kat6a,Kat6b,Kif14,…
GO Biological Process	GO:0016569	covalent chromatin modification	24	2.03939e-08	0.000261919	1.09133e-05	1.51065	129.083	195	0.0381904	0.0576923	6	6.86204e-20	8.81291e-16	1.46882e-16	1.90084	93.6427	178	470	0.0446787	0.378723	.,.,.,.,.,.,.,.,.,.,.,.,.,.,.,.,.,.,.,.,.,.,.,.,.,.,.,.,.,.,.,.,.,.,.,.,.,.,.,.,.,.,.,.,.,.,.,.,.,.,.,.,.,.,.,.,.,.,.,.,.,.,.,.,.,.,.,.,.,.,.,.,.,.,.,.,.,.,.,.,.,.,.,.,.,.,.,.,.,.,.,.,.,.,.,.,.,.,.,.,.,.,.,.,.,.,.,.,.,.,.,.,.,.,.,.,.,.,.,.,.,.,.,.,.,.,.,.,.,.,.,.,.,.,.,.,.,.,.,.,.,.,.,.,.,.,.,.,.,.,.,.,.,.,.,.,.,.,.,.,.,.,.,.,.,.,.,.,.,.,.,.,.,.,.,.,.,.,.,.,.,.,.,.,.,.,.,.,.,.,.,.,.,.,.	0610010K14Rik,Actl6a,Aebp2,Anp32e,Arid1a,Arid4a,Arid4b,Asf1b,Asxl1,Atf2,Atm,Atxn3,Atxn7l3,Babam1,Banp,Bap1,Baz1b,Baz2a,Bend3,Brd1,Brd2,Brd8,Brd9,Brms1l,Brpf1,Brpf3,Carm1,Cbx4,Cbx6,Cbx7,Cbx8,Ccnb1,Cdk1,Cdk2,Cdyl,Cecr2,Chd1,Chd2,Chd4,Chd6,Chd7,Chd8,Ctbp1,Ctcf,Daxx,Ddb2,Dnmt1,Dot1l,Dr1,Eed,Elk4,Emsy,Eny2,Ep300,Ep400,Epc1,Ezh2,Fbl,Foxa3,Hat1,Hcfc1,Hdac1,Hdac4,Hdac5,Hdac7,Hipk4,Hira,Hlcs,Hmg20a,Hmg20b…
GO Biological Process	GO:0000956	nuclear-transcribed mRNA catabolic process	25	3.18226e-08	0.000408698	1.63479e-05	2.43908	20.0895	49	0.00594365	0.014497	95	8.88625e-09	0.000114126	1.20133e-06	2.32065	18.5293	43	93	0.0107932	0.462366	.,.,.,.,.,.,.,.,.,.,.,.,.,.,.,.,.,.,.,.,.,.,.,.,.,.,.,.,.,.,.,.,.,.,.,.,.,.,.,.,.,.,.,.,.,.,.,.,.	Ago1,Atm,Casc3,Cnot3,Cnot4,Cnot6l,Cnot7,Cnot9,Dcp1b,Ddx5,Eif3e,Eif4a3,Etf1,Exosc5,Gspt1,Lsm4,Magoh,Ncbp1,Noct,Pabpc1,Pan2,Pan3,Papd5,Parn,Patl1,Pcid2,Pnrc1,Pnrc2,Polr2g,Pym1,Rbm8a,Rc3h1,Skiv2l,Smg1,Smg5,Smg6,Smg7,Smg9,Thrap3,Upf1,Upf2,Upf3a,Zfp36l2
GO Biological Process	GO:0051236	establishment of RNA localization	26	5.1049e-08	0.000655623	2.52163e-05	2.19489	26.8806	59	0.00795284	0.0174556	70	4.24899e-10	5.45698e-06	7.79569e-08	2.18877	26.4989	58	133	0.0145582	0.43609	.,.,.,.,.,.,.,.,.,.,.,.,.,.,.,.,.,.,.,.,.,.,.,.,.,.,.,.,.,.,.,.,.,.,.,.,.,.,.,.,.,.,.,.,.,.,.,.,.,.,.,.,.,.,.,.,.,.,.	Atm,Atr,Casc3,Ddx39,Ddx39b,Dhx9,Eif4a3,Eif5a,Eny2,Flot1,G3bp2,Hsf1,Iws1,Khsrp,Magoh,Mrpl18,Ncbp1,Nol6,Npm1,Nup107,Nup133,Nup153,Nup160,Nup210,Nup50,Nup54,Nup93,Nup98,Nutf2,Nxf1,Nxt1,Pcid2,Phax,Ranbp1,Ranbp2,Ranbp3,Rbm8a,Rbmx2,Sarnp,Seh1l,Senp2,Sidt2,Slbp,Smg5,Smg6,Smg7,Snupn,Srsf1,Srsf10,Srsf3,Srsf7,Tnks,Tpr,Tsc1,Xpo1,Xpo5,Xpo7,Zc3h3
GO Biological Process	GO:0000184	nuclear-transcribed mRNA catabolic process, nonsense-mediated decay	27	5.35018e-08	0.000687124	2.5449e-05	3.69917	6.75828	25	0.00199949	0.00739645	91	4.88631e-09	6.27548e-05	6.89613e-07	3.29825	6.9734	23	35	0.00577309	0.657143	.,.,.,.,.,.,.,.,.,.,.,.,.,.,.,.,.,.,.,.,.,.,.,.,.	Casc3,Dcp1b,Eif3e,Eif4a3,Etf1,Gspt1,Magoh,Ncbp1,Pabpc1,Parn,Pnrc1,Pnrc2,Pym1,Rbm8a,Skiv2l,Smg1,Smg5,Smg6,Smg7,Smg9,Upf1,Upf2,Upf3a
GO Biological Process	GO:0006397	mRNA processing	28	5.98938e-08	0.000769217	2.7472e-05	1.56349	101.056	158	0.0298983	0.0467456	28	6.78108e-14	8.70894e-10	3.11033e-11	1.81208	76.7073	139	385	0.0348896	0.361039	.,.,.,.,.,.,.,.,.,.,.,.,.,.,.,.,.,.,.,.,.,.,.,.,.,.,.,.,.,.,.,.,.,.,.,.,.,.,.,.,.,.,.,.,.,.,.,.,.,.,.,.,.,.,.,.,.,.,.,.,.,.,.,.,.,.,.,.,.,.,.,.,.,.,.,.,.,.,.,.,.,.,.,.,.,.,.,.,.,.,.,.,.,.,.,.,.,.,.,.,.,.,.,.,.,.,.,.,.,.,.,.,.,.,.,.,.,.,.,.,.,.,.,.,.,.,.,.,.,.,.,.,.,.,.,.,.,.,.,.,.,.,.,.,.,.,.,.,.,.,.,.,.,.,.,.,.,.	Acin1,Arl6ip4,Bud31,Casc3,Cdc40,Cdk13,Celf2,Clp1,Cmtr1,Cnot6l,Cpsf1,Cpsf4,Cpsf7,Cstf2,Cstf3,Ddx20,Ddx39,Ddx39b,Ddx5,Dhx15,Dhx8,Dhx9,Dqx1,Ecd,Eif4a3,Ern1,Gemin2,Grsf1,Habp4,Hnrnpa3,Hnrnpf,Hnrnpk,Hnrnpl,Hnrnpu,Hsf1,Hspa8,Iws1,Jmjd6,Khdrbs1,Khdrbs3,Khsrp,Lgals3,Lsm10,Lsm2,Lsm4,Luc7l2,Magoh,Ncbp1,Noct,Nono,Pabpc1,Pabpc2,Paf1,Pan2,Pan3,Papd5,Papd7,Papolg,Pcf11,Plrg1,Ppil1,Ppp1r8,Ppwd1,Prmt7,Prpf19,Prp…
GO Biological Process	GO:0051168	nuclear export	29	8.33142e-08	0.00107	3.68967e-05	2.31436	22.0364	51	0.00651964	0.0150888	97	9.01964e-09	0.000115839	1.19422e-06	2.21023	21.7171	48	109	0.0120482	0.440367	.,.,.,.,.,.,.,.,.,.,.,.,.,.,.,.,.,.,.,.,.,.,.,.,.,.,.,.,.,.,.,.,.,.,.,.,.,.,.,.,.,.,.,.,.,.,.,.,.,.,.	Abce1,Akap13,Calr,Cchcr1,Chp1,Ddx39,Ddx39b,Eif5a,Eif6,Eny2,Gsk3b,Malt1,Ncbp1,Nemf,Nol6,Npm1,Nup107,Nup133,Nup153,Nup160,Nup93,Nup98,Nutf2,Nxf1,Nxt1,Pcid2,Phax,Pkd1,Ran,Ranbp1,Ranbp2,Ranbp3,Rbmx2,Sarnp,Smg5,Smg6,Smg7,Smurf1,Srsf10,Strada,Stradb,Tgfb1,Tpr,Tsc1,Xpo1,Xpo5,Xpo7,Zc3h3
GO Biological Process	GO:0000183	chromatin silencing at rDNA	30	1.06214e-07	0.0013641	4.54701e-05	4.51968	4.20383	19	0.00124374	0.0056213	461	0.000374003	1	0.0104194	2.16733	8.76655	19	44	0.00476908	0.431818	.,.,.,.,.,.,.,.,.,.,.,.,.,.,.,.,.,.,.	Baz2a,Bend3,Dnmt1,H3f3a,H3f3b,Hdac1,Hist1h3a,Hist1h4a,Hist1h4k,Polr1a,Polr1c,Polr1d,Polr1e,Rbbp4,Rbbp7,Sap30,Sin3a,Smarca5,Ubtf
GO Biological Process	GO:0006839	mitochondrial transport	31	1.16859e-07	0.00150082	4.84136e-05	2.00485	34.4166	69	0.0101824	0.0204142	330	7.35647e-05	0.944792	0.00286301	1.61631	35.2655	57	177	0.0143072	0.322034	.,.,.,.,.,.,.,.,.,.,.,.,.,.,.,.,.,.,.,.,.,.,.,.,.,.,.,.,.,.,.,.,.,.,.,.,.,.,.,.,.,.,.,.,.,.,.,.,.,.,.,.,.,.,.,.,.,.,.,.,.,.,.,.,.,.,.,.,.	Acaa2,Afg3l2,Aip,Atf2,Bad,Bbc3,Bcl2l11,Bid,Bnip3,Bnip3l,Camk2a,Cnp,Grpel1,Gsk3a,Gsk3b,Hsp90aa1,Hspa4,Hspd1,Htt,Kif1bp,Mfn2,Mfsd7b,Micu1,Mpc2,Mrpl18,Mtch2,Mtx2,Mul1,Ndufa13,Psen1,Rtl10,Samm50,Sh3glb1,Siva1,Slc25a11,Slc25a15,Slc25a17,Slc25a23,Slc25a25,Slc25a30,Slc25a32,Slc25a35,Slc25a36,Slc25a39,Slc25a40,Slc25a42,Slc8b1,Smdt1,Spg7,Stat3,Stoml2,Timm44,Timm9,Tomm34,Ucp2,Uqcrc2,Vdac1
GO Biological Process	GO:1903311	regulation of mRNA metabolic process	32	1.39099e-07	0.00178645	5.58265e-05	1.952	37.3975	73	0.0110644	0.0215976	56	4.50218e-11	5.78215e-07	1.03253e-08	2.2112	28.4913	63	143	0.0158133	0.440559	.,.,.,.,.,.,.,.,.,.,.,.,.,.,.,.,.,.,.,.,.,.,.,.,.,.,.,.,.,.,.,.,.,.,.,.,.,.,.,.,.,.,.,.,.,.,.,.,.,.,.,.,.,.,.,.,.,.,.,.,.,.,.,.,.,.,.,.,.,.,.,.,.	Acin1,Btg2,Ccnb1,Ccnt1,Cdk9,Cnot7,Dazap1,Ddx5,Dhx9,Dyrk1a,Eif4a3,Gtpbp1,Hnrnpk,Hnrnpl,Hnrnpu,Hsf1,Hspa8,Iws1,Jmjd6,Khdrbs1,Khdrbs3,Khsrp,Lmntd2,Magoh,Nanos1,Nanos3,Ncbp1,Nelfe,Npm1,Nup98,Pabpc1,Paf1,Polr2g,Prpf19,Ptbp3,Rbm15b,Rbm25,Rbm42,Rbm8a,Rc3h1,Rnf40,Safb,Safb2,Sf3b4,Sltm,Son,Srek1,Srpk1,Srsf10,Srsf2,Srsf3,Srsf4,Srsf6,Srsf7,Srsf9,Thrap3,Tnrc6b,Tnrc6c,Tob1,U2af2,Upf1,Wtap,Zfp36l2
GO Biological Process	GO:0006310	DNA recombination	33	1.51564e-07	0.00194653	5.89859e-05	1.90006	41.0513	78	0.0121453	0.0230769	81	1.55522e-09	1.99737e-05	2.46589e-07	1.96881	36.0624	71	181	0.0178213	0.392265	.,.,.,.,.,.,.,.,.,.,.,.,.,.,.,.,.,.,.,.,.,.,.,.,.,.,.,.,.,.,.,.,.,.,.,.,.,.,.,.,.,.,.,.,.,.,.,.,.,.,.,.,.,.,.,.,.,.,.,.,.,.,.,.,.,.,.,.,.,.,.,.,.,.,.,.,.,.	Actl6a,Ap5z1,Apex1,Apitd1,Atm,Brca1,Ccdc155,Cep63,Chtf18,Eme1,Fancm,Fbxo18,Gen1,Gins2,Gins4,Hmgb1,Hspd1,Lef1,Lig1,Lig3,Lig4,Mcm9,Mcrs1,Mms22l,Mnd1,Msh2,Msh3,Msh5,Msh6,Mus81,Nabp1,Nabp2,Nbn,Nhej1,Nono,Nucks1,Oraov1,Pagr1a,Palb2,Paxip1,Polm,Prdm9,Rad51d,Rad52,Rag1,Rag2,Recql4,Recql5,Rnf138,Rnf8,Rpa1,Rpa3,Setx,Sfr1,Slx1b,Smc5,Smc6,Spo11,Swi5,Tcf3,Tcf7,Tonsl,Topbp1,Trip13,Ube2n,Uchl5,Vprbp,Wrn,Xrcc1,…
GO Biological Process	GO:0050658	RNA transport	34	1.758e-07	0.00225779	6.64057e-05	2.14526	26.5702	57	0.00786102	0.0168639	84	2.0791e-09	2.67019e-05	3.1788e-07	2.14556	26.1004	56	131	0.0140562	0.427481	.,.,.,.,.,.,.,.,.,.,.,.,.,.,.,.,.,.,.,.,.,.,.,.,.,.,.,.,.,.,.,.,.,.,.,.,.,.,.,.,.,.,.,.,.,.,.,.,.,.,.,.,.,.,.,.,.	Casc3,Ddx39,Ddx39b,Dhx9,Eif4a3,Eif5a,Eny2,Flot1,G3bp2,Hsf1,Iws1,Khsrp,Magoh,Mrpl18,Ncbp1,Nol6,Npm1,Nup107,Nup133,Nup153,Nup160,Nup210,Nup50,Nup54,Nup93,Nup98,Nutf2,Nxf1,Nxt1,Pcid2,Phax,Ranbp1,Ranbp2,Ranbp3,Rbm8a,Rbmx2,Sarnp,Seh1l,Senp2,Sidt2,Slbp,Smg5,Smg6,Smg7,Snupn,Srsf1,Srsf10,Srsf3,Srsf7,Tnks,Tpr,Tsc1,Xpo1,Xpo5,Xpo7,Zc3h3
GO Biological Process	GO:0034660	ncRNA metabolic process	35	1.87212e-07	0.00240437	6.86962e-05	1.63232	75.9656	124	0.022475	0.0366864	241	1.01054e-05	0.129784	0.000538522	1.43921	82.6845	119	415	0.0298695	0.286747	.,.,.,.,.,.,.,.,.,.,.,.,.,.,.,.,.,.,.,.,.,.,.,.,.,.,.,.,.,.,.,.,.,.,.,.,.,.,.,.,.,.,.,.,.,.,.,.,.,.,.,.,.,.,.,.,.,.,.,.,.,.,.,.,.,.,.,.,.,.,.,.,.,.,.,.,.,.,.,.,.,.,.,.,.,.,.,.,.,.,.,.,.,.,.,.,.,.,.,.,.,.,.,.,.,.,.,.,.,.,.,.,.,.,.,.,.,.,.,.,.,.,.,.	Aars2,Ago1,Bms1,Bmt2,Bop1,Bysl,Cars,Ccdc12,Cdkal1,Chd1,Chd7,Clp1,Ctu2,Dalrd3,Dars,Dars2,Dcaf13,Dgcr8,Diexf,Dis3,Dtd2,Dus2,Ears2,Eif4a3,Eif6,Ell,Elp5,Eri1,Exd1,Exosc1,Exosc5,Fbl,Gatb,Grsf1,Gtpbp3,Hars,Hars2,Iars2,Ice2,Ints11,Ints4,Ints6,Ints7,Ints9,Khsrp,Krr1,Lars,Mars2,Mepce,Mphosph10,Mybl1,Naf1,Nat10,Ncbp1,Nhp2,Nob1,Nol11,Nol6,Nop14,Nop2,Npm1,Nsun3,Osgep,Papd5,Pars2,Pih1d1,Polr1e,Pop1,Prkra,Ptcd…
GO Biological Process	GO:0006405	RNA export from nucleus	36	1.97168e-07	0.00253223	7.03397e-05	2.96218	10.4652	31	0.00309623	0.0091716	171	1.05973e-06	0.0136101	7.95913e-05	2.35269	12.7514	30	64	0.00753012	0.46875	.,.,.,.,.,.,.,.,.,.,.,.,.,.,.,.,.,.,.,.,.,.,.,.,.,.,.,.,.,.,.	Ddx39,Ddx39b,Eif5a,Eny2,Ncbp1,Nol6,Npm1,Nup107,Nup133,Nup153,Nup160,Nup93,Nup98,Nxf1,Nxt1,Pcid2,Phax,Ranbp1,Ranbp2,Ranbp3,Rbmx2,Sarnp,Smg5,Smg6,Smg7,Srsf10,Tpr,Tsc1,Xpo5,Zc3h3
GO Biological Process	GO:0044403	symbiosis, encompassing mutualism through parasitism	37	2.00909e-07	0.00258028	6.97372e-05	1.76398	53.8555	95	0.0159336	0.0281065	168	9.97039e-07	0.012805	7.62201e-05	1.6804	45.2274	76	227	0.0190763	0.334802	.,.,.,.,.,.,.,.,.,.,.,.,.,.,.,.,.,.,.,.,.,.,.,.,.,.,.,.,.,.,.,.,.,.,.,.,.,.,.,.,.,.,.,.,.,.,.,.,.,.,.,.,.,.,.,.,.,.,.,.,.,.,.,.,.,.,.,.,.,.,.,.,.,.,.,.,.,.,.,.,.,.,.,.,.,.,.,.,.,.,.,.,.,.,.	Anxa2,Atg16l1,Atg5,Atg7,BC035947,Bad,Bcl2l11,Ccnt2,Cfl1,Chd1,Chmp2a,Chmp3,Chmp4b,Chmp5,Creb3,Cul4a,Dag1,Ddx39b,Ddx6,Denr,Dhx9,Eif2ak4,Eif3a,Ep300,Eps15,Etf1,Fv1,Gm14226,Hcfc1,Hdac1,Hsp90ab1,Hspa8,Hspd1,Inpp5k,Insr,Ist1,Jun,Lef1,Mon1b,Nectin1,Nedd4,Npc1,Nucks1,Pcbp2,Pcx,Pi4ka,Pias4,Ppib,Ptx3,Rab1a,Rab5a,Rock2,Rrp1b,Rxra,Siva1,Slc22a5,Smad3,Smarca4,Smc3,Sugt1,Tardbp,Tbc1d20,Tcp1,Tfap4,Tgfb1,Tnip1,T…
GO Biological Process	GO:0022613	ribonucleoprotein complex biogenesis	38	2.30754e-07	0.00296358	7.79889e-05	1.58618	85.7407	136	0.0253671	0.0402367	102	1.76723e-08	0.000226965	2.22515e-06	1.59173	77.9028	124	391	0.0311245	0.317136	.,.,.,.,.,.,.,.,.,.,.,.,.,.,.,.,.,.,.,.,.,.,.,.,.,.,.,.,.,.,.,.,.,.,.,.,.,.,.,.,.,.,.,.,.,.,.,.,.,.,.,.,.,.,.,.,.,.,.,.,.,.,.,.,.,.,.,.,.,.,.,.,.,.,.,.,.,.,.,.,.,.,.,.,.,.,.,.,.,.,.,.,.,.,.,.,.,.,.,.,.,.,.,.,.,.,.,.,.,.,.,.,.,.,.,.,.,.,.,.,.,.,.,.,.,.,.,.,.,.,.,.,.,.,.,.	Aamp,Aatf,Abce1,Ago1,Atxn2l,Bms1,Bmt2,Bop1,Bysl,Celf2,Chd1,Chd7,Cirbp,Clp1,Cnot7,Dcaf13,Ddx20,Ddx39b,Ddx3x,Ddx6,Denr,Dhx9,Diexf,Dis3,Eif2a,Eif3a,Eif4a3,Eif4b,Eif5,Eif6,Eri1,Exosc1,Exosc5,Fbl,G3bp2,Gemin2,Gnl1,Gnl3l,Grb7,Hsp90aa1,Hsp90ab1,Isg20l2,Krr1,Lsm2,Lsm4,Luc7l2,Mphosph10,Mpv17l2,Mterf3,Naf1,Nat10,Ncbp1,Nhp2,Nip7,Nob1,Noct,Nol11,Nol6,Nop14,Nop16,Nop2,Npm1,Nsun3,Nufip1,Pak1ip1,Papd5,Patl1,Pih…
GO Biological Process	GO:0044419	interspecies interaction between organisms	39	2.73067e-07	0.003507	8.99231e-05	1.75138	54.2428	95	0.0160482	0.0281065	188	1.75762e-06	0.0225732	0.00012007	1.65848	45.8252	76	230	0.0190763	0.330435	.,.,.,.,.,.,.,.,.,.,.,.,.,.,.,.,.,.,.,.,.,.,.,.,.,.,.,.,.,.,.,.,.,.,.,.,.,.,.,.,.,.,.,.,.,.,.,.,.,.,.,.,.,.,.,.,.,.,.,.,.,.,.,.,.,.,.,.,.,.,.,.,.,.,.,.,.,.,.,.,.,.,.,.,.,.,.,.,.,.,.,.,.,.,.	Anxa2,Atg16l1,Atg5,Atg7,BC035947,Bad,Bcl2l11,Ccnt2,Cfl1,Chd1,Chmp2a,Chmp3,Chmp4b,Chmp5,Creb3,Cul4a,Dag1,Ddx39b,Ddx6,Denr,Dhx9,Eif2ak4,Eif3a,Ep300,Eps15,Etf1,Fv1,Gm14226,Hcfc1,Hdac1,Hsp90ab1,Hspa8,Hspd1,Inpp5k,Insr,Ist1,Jun,Lef1,Mon1b,Nectin1,Nedd4,Npc1,Nucks1,Pcbp2,Pcx,Pi4ka,Pias4,Ppib,Ptx3,Rab1a,Rab5a,Rock2,Rrp1b,Rxra,Siva1,Slc22a5,Smad3,Smarca4,Smc3,Sugt1,Tardbp,Tbc1d20,Tcp1,Tfap4,Tgfb1,Tnip1,T…
GO Biological Process	GO:0006402	mRNA catabolic process	40	3.18547e-07	0.00409111	0.000102278	2.21105	23.066	51	0.00682426	0.0150888	124	1.90271e-07	0.00244365	1.97069e-05	2.09128	21.5179	45	108	0.0112952	0.416667	.,.,.,.,.,.,.,.,.,.,.,.,.,.,.,.,.,.,.,.,.,.,.,.,.,.,.,.,.,.,.,.,.,.,.,.,.,.,.,.,.,.,.,.,.,.,.,.,.,.,.	Ago1,Atm,Casc3,Cnot3,Cnot4,Cnot6l,Cnot7,Cnot9,Dcp1b,Ddx5,Eif3e,Eif4a3,Etf1,Exosc5,Gspt1,Khsrp,Lsm2,Lsm4,Magoh,Ncbp1,Noct,Pabpc1,Pan2,Pan3,Papd5,Parn,Patl1,Pcid2,Pnrc1,Pnrc2,Polr2g,Pym1,Rbm8a,Rc3h1,Skiv2l,Smg1,Smg5,Smg6,Smg7,Smg9,Thrap3,Upf1,Upf2,Upf3a,Zfp36l2
GO Biological Process	GO:0034248	regulation of cellular amide metabolic process	41	4.01096e-07	0.00515127	0.000125641	1.55014	92.2499	143	0.0272929	0.0423077	66	1.75491e-10	2.25383e-06	3.41489e-08	1.71041	71.3279	122	358	0.0306225	0.340782	.,.,.,.,.,.,.,.,.,.,.,.,.,.,.,.,.,.,.,.,.,.,.,.,.,.,.,.,.,.,.,.,.,.,.,.,.,.,.,.,.,.,.,.,.,.,.,.,.,.,.,.,.,.,.,.,.,.,.,.,.,.,.,.,.,.,.,.,.,.,.,.,.,.,.,.,.,.,.,.,.,.,.,.,.,.,.,.,.,.,.,.,.,.,.,.,.,.,.,.,.,.,.,.,.,.,.,.,.,.,.,.,.,.,.,.,.,.,.,.,.,.,.,.,.,.,.,.,.,.,.,.,.,.,.,.,.,.,.,.,.,.,.	Abca7,Abcf1,Aco1,Ago1,Akt2,Btg2,Calr,Casc3,Cdk4,Cirbp,Cnot10,Cnot3,Cnot6l,Cnot7,Cnot9,Cpeb4,Ddx39b,Ddx3x,Ddx5,Ddx6,Dgcr8,Dhfr,Dhx9,Dnajc1,Dtd2,Eif1,Eif2a,Eif2ak4,Eif2b5,Eif3e,Eif3k,Eif4a3,Eif4ebp2,Eif4enif1,Eif4g1,Eif5,Eif5a,Eif6,Foxo3,Fxr2,Gigyf2,Grb7,Gsk3a,Habp4,Hnrnpd,Hnrnpl,Hnrnpr,Iars2,Khdrbs1,Khsrp,Klhl25,Larp1,Larp4,Larp4b,Larp6,Lars,Lsm14b,Magoh,Map2k1,Map2k2,Mapk3,Mknk1,Mpv17l2,Nanos1,Na…
GO Biological Process	GO:0070389	chaperone cofactor-dependent protein refolding	42	4.32019e-07	0.00554842	0.000132105	12.3431	0.648137	8	0.000191756	0.00236686	451	0.000362097	1	0.0103113	4.30206	1.39468	6	7	0.00150602	0.857143	.,.,.,.,.,.,.,.	Bag1,Dnajb1,Dnajb12,Dnajb14,Ptges3,St13
GO Biological Process	GO:0006401	RNA catabolic process	43	5.2576e-07	0.00675234	0.000157031	2.07082	27.5253	57	0.00814359	0.0168639	143	5.16501e-07	0.00663342	4.63875e-05	1.93919	26.2997	51	132	0.0128012	0.386364	.,.,.,.,.,.,.,.,.,.,.,.,.,.,.,.,.,.,.,.,.,.,.,.,.,.,.,.,.,.,.,.,.,.,.,.,.,.,.,.,.,.,.,.,.,.,.,.,.,.,.,.,.,.,.,.,.	Ago1,Atm,Casc3,Cnot3,Cnot4,Cnot6l,Cnot7,Cnot9,Dcp1b,Ddx5,Dis3,Eif3e,Eif4a3,Etf1,Exosc5,Fen1,Gspt1,Khsrp,Lsm2,Lsm4,Magoh,Ncbp1,Noct,Pabpc1,Pan2,Pan3,Papd5,Parn,Patl1,Pcid2,Pnrc1,Pnrc2,Polr2g,Pop1,Pym1,Rbm8a,Rc3h1,Rnaseh2b,Sidt2,Skiv2l,Skiv2l2,Smg1,Smg5,Smg6,Smg7,Smg9,Thrap3,Upf1,Upf2,Upf3a,Zfp36l2
GO Biological Process	GO:1903320	regulation of protein modification by small protein conjugation or removal	44	6.47258e-07	0.00831273	0.000188926	1.63605	68.4574	112	0.0202537	0.0331361	25	9.63625e-15	1.23758e-10	4.95034e-12	2.12261	45.2274	96	227	0.0240964	0.422907	.,.,.,.,.,.,.,.,.,.,.,.,.,.,.,.,.,.,.,.,.,.,.,.,.,.,.,.,.,.,.,.,.,.,.,.,.,.,.,.,.,.,.,.,.,.,.,.,.,.,.,.,.,.,.,.,.,.,.,.,.,.,.,.,.,.,.,.,.,.,.,.,.,.,.,.,.,.,.,.,.,.,.,.,.,.,.,.,.,.,.,.,.,.,.,.,.,.,.,.,.,.,.,.,.,.,.,.,.,.,.,.	Abl1,Adrb2,Anapc10,Arnt,Arrb2,Arrdc3,Atg5,Atg7,Axin1,Bcl10,Birc2,Brca1,Cdk5,Cdk5rap3,Cdk9,Chfr,Chp1,Cry1,Ctnnb1,Daxx,Dcun1d4,Derl1,Dnaja1,Dnajb2,Egr1,Fbxo5,Fbxw7,Fem1a,Fgfr3,Fyn,Fzr1,Gclc,Glmn,Gnl3l,Hdac4,Herpud1,Hmg20a,Hmg20b,Hsp90aa1,Hsp90ab1,Hspbp1,Isg15,Kdm1a,Kdm2a,Limk1,Mastl,Mul1,Npm1,Otub1,Park7,Paxip1,Pdcd6,Pdcl3,Pef1,Peli1,Per2,Phf23,Pias1,Pias4,Pin1,Prickle1,Psen1,Psen2,Pten,Ptk2,Rassf1…
GO Biological Process	GO:0034470	ncRNA processing	45	6.7979e-07	0.00873055	0.000194012	1.70842	56.1923	96	0.0166249	0.0284024	355	0.000114437	1	0.00414006	1.43628	63.3583	91	318	0.0228414	0.286164	.,.,.,.,.,.,.,.,.,.,.,.,.,.,.,.,.,.,.,.,.,.,.,.,.,.,.,.,.,.,.,.,.,.,.,.,.,.,.,.,.,.,.,.,.,.,.,.,.,.,.,.,.,.,.,.,.,.,.,.,.,.,.,.,.,.,.,.,.,.,.,.,.,.,.,.,.,.,.,.,.,.,.,.,.,.,.,.,.,.,.,.,.,.,.,.	Aars2,Ago1,Bms1,Bmt2,Bop1,Bysl,Cdkal1,Chd1,Chd7,Clp1,Ctu2,Dcaf13,Dgcr8,Diexf,Dis3,Dus2,Eif4a3,Eif6,Elp5,Eri1,Exosc1,Exosc5,Fbl,Grsf1,Gtpbp3,Ints11,Ints4,Ints6,Ints7,Ints9,Krr1,Mphosph10,Naf1,Nat10,Ncbp1,Nhp2,Nob1,Nol11,Nol6,Nop14,Nop2,Npm1,Nsun3,Osgep,Papd5,Pih1d1,Pop1,Prkra,Ptcd1,Pus7l,Qtrt1,Qtrt2,Riok3,Rpf2,Rpl10a,Rpl14,Rpl27,Rpl35,Rpp14,Rpp38,Rpp40,Rps16,Rps19,Rps28,Rps8,Rpusd1,Rrp1b,Rrp9,Sart…
GO Biological Process	GO:2001244	positive regulation of intrinsic apoptotic signaling pathway	46	1.06949e-06	0.0137355	0.000298598	2.63141	12.5408	33	0.0037103	0.00976331	396	0.000204903	1	0.00664539	2.04166	11.7552	24	59	0.0060241	0.40678	.,.,.,.,.,.,.,.,.,.,.,.,.,.,.,.,.,.,.,.,.,.,.,.,.,.,.,.,.,.,.,.,.	Bad,Bbc3,Bcl2l11,Ei24,Fbxo18,Fbxw7,Lck,Msx1,Mtch2,Nacc2,Nck1,Nck2,Park7,Pias4,Plagl2,Prkra,Ptpn2,Rad9a,Rps3,Serinc3,Siah1a,Slc9a3r1,Sod1,Spop
GO Biological Process	GO:0048193	Golgi vesicle transport	47	1.27706e-06	0.0164013	0.000348964	1.70944	53.2338	91	0.0157496	0.0269231	67	2.58291e-10	3.31724e-06	4.9511e-08	1.93223	42.4381	82	213	0.0205823	0.384976	.,.,.,.,.,.,.,.,.,.,.,.,.,.,.,.,.,.,.,.,.,.,.,.,.,.,.,.,.,.,.,.,.,.,.,.,.,.,.,.,.,.,.,.,.,.,.,.,.,.,.,.,.,.,.,.,.,.,.,.,.,.,.,.,.,.,.,.,.,.,.,.,.,.,.,.,.,.,.,.,.,.,.,.,.,.,.,.,.,.,.	0610009B22Rik,1190002N15Rik,Ank3,Ankfy1,Ap4m1,Arf1,Arf3,Arfgef2,Arl3,Atp8a1,Bbs2,Cep19,Cog6,Cog8,Copg2,Copz1,Cul3,Cux2,Ddhd2,Dnm2,Dopey2,Eps15,Ergic2,Ergic3,Erp29,Gbf1,Gcc2,Golga2,Golga5,Htt,Hyou1,Kif16b,Kif1c,Llgl1,Lmf1,Myo1b,Nrbp1,Pacs1,Pdcd6,Pef1,Preb,Prkci,Rab10,Rab14,Rab1a,Rab34,Rab8a,Rer1,Rint1,Scfd1,Scyl1,Sec16a,Sec22a,Sec22c,Sec23a,Sec23ip,Sec31a,Sgsm2,Slc30a6,Snx1,Snx2,Snx8,Stx18,Stx6,Tb…
GO Biological Process	GO:0016482	cytosolic transport	48	1.38195e-06	0.0177484	0.000369758	2.06565	25.6578	53	0.00759106	0.0156805	105	2.34574e-08	0.000301263	2.86917e-06	2.13856	22.9126	49	115	0.0122992	0.426087	.,.,.,.,.,.,.,.,.,.,.,.,.,.,.,.,.,.,.,.,.,.,.,.,.,.,.,.,.,.,.,.,.,.,.,.,.,.,.,.,.,.,.,.,.,.,.,.,.,.,.,.,.	Actr2,Ankfy1,Ap1s1,Ap4m1,Cltc,Dctn1,Dnajc13,Dopey2,Eps15,Erc1,Fam109b,Fam160a2,Gbf1,Gcc2,Hook3,Kif16b,Lmtk2,Pikfyve,Ptpn23,Rab14,Rab5a,Rnf126,Sgsm2,Slc30a6,Snx1,Snx2,Snx5,Snx8,Spag9,Srsf10,Stx6,Tbc1d10a,Tbc1d10b,Tbc1d10c,Tbc1d14,Tbc1d5,Tgoln1,Tmem87a,Tmem87b,Trappc10,Trim27,Vamp3,Vps26a,Vps26b,Vps29,Vps54,Washc1,Wdr81,Wipi1
GO Biological Process	GO:0006458	'de novo' protein folding	49	1.39555e-06	0.017923	0.000365776	4.17622	4.07067	17	0.00120434	0.00502959	486	0.000495904	1	0.0131047	2.29444	6.9734	16	35	0.00401606	0.457143	.,.,.,.,.,.,.,.,.,.,.,.,.,.,.,.,.	Cct2,Cct5,Cct6a,Cct8,Cct8l1,Dnajb1,Dnajb12,Dnajb14,Fyco1,Hspa8,Hspd1,Hspe1,Selenof,Sh3glb1,Tcp1,Tor2a
GO Biological Process	GO:0000280	nuclear division	50	1.44987e-06	0.0186207	0.000372413	1.64416	62.6459	103	0.0185343	0.0304734	175	1.15614e-06	0.0148483	8.48473e-05	1.59226	57.7796	92	290	0.0230924	0.317241	.,.,.,.,.,.,.,.,.,.,.,.,.,.,.,.,.,.,.,.,.,.,.,.,.,.,.,.,.,.,.,.,.,.,.,.,.,.,.,.,.,.,.,.,.,.,.,.,.,.,.,.,.,.,.,.,.,.,.,.,.,.,.,.,.,.,.,.,.,.,.,.,.,.,.,.,.,.,.,.,.,.,.,.,.,.,.,.,.,.,.,.,.,.,.,.,.,.,.,.,.,.,.	Actr2,Actr3,Akap8,Apc,Apitd1,Atf6b,Atm,Bccip,Birc5,Ccdc155,Ccnb1,Ccne1,Ccne2,Cdc27,Cep57,Cep63,Chek2,Chmp1a,Chmp2a,Chmp4b,Chmp5,Chmp7,Chtf18,Cit,Cks2,Cltc,Cul3,Dctn6,Dscc1,Eme1,Fancm,Fbxo5,Fignl1,Golga2,Gpsm2,Hsf1,Hspa2,Ing2,Kif14,Kpnb1,Lemd2,Map10,Map4,Marf1,Mastl,Mnd1,Msh2,Msh5,Mus81,Mybl1,Mybl2,Mzt1,Naa50,Ncapd3,Ncapg,Ncaph,Nde1,Ndel1,Nipbl,Pds5a,Pds5b,Phf13,Phf23,Pibf1,Ppp2r1a,Prdm9,Rab11a,Ra…
GO Biological Process	GO:0015931	nucleobase-containing compound transport	51	1.47199e-06	0.0189048	0.000370682	1.88298	35.5819	67	0.0105272	0.0198225	98	1.07829e-08	0.000138485	1.41312e-06	1.95353	33.273	65	167	0.0163153	0.389222	.,.,.,.,.,.,.,.,.,.,.,.,.,.,.,.,.,.,.,.,.,.,.,.,.,.,.,.,.,.,.,.,.,.,.,.,.,.,.,.,.,.,.,.,.,.,.,.,.,.,.,.,.,.,.,.,.,.,.,.,.,.,.,.,.,.,.	Casc3,Ddx39,Ddx39b,Dhx9,Eif4a3,Eif5a,Eny2,Flot1,G3bp2,Gjb1,Hsf1,Iws1,Khsrp,Magoh,Mrpl18,Ncbp1,Nol6,Npm1,Nup107,Nup133,Nup153,Nup160,Nup210,Nup50,Nup54,Nup93,Nup98,Nutf2,Nxf1,Nxt1,Pcid2,Phax,Ranbp1,Ranbp2,Ranbp3,Rbm8a,Rbmx2,Sarnp,Seh1l,Senp2,Sidt2,Slbp,Slc25a17,Slc25a23,Slc25a25,Slc25a32,Slc25a36,Slc25a42,Slc29a3,Slc35d1,Smg5,Smg6,Smg7,Snupn,Srsf1,Srsf10,Srsf3,Srsf7,Tnks,Tpr,Tsc1,Xpo1,Xpo5,Xpo7,Zc…
GO Biological Process	GO:0034976	response to endoplasmic reticulum stress	52	1.64736e-06	0.021157	0.000406866	1.72769	49.7775	86	0.0147271	0.0254438	92	5.13431e-09	6.594e-05	7.16739e-07	1.89496	39.051	74	196	0.0185743	0.377551	.,.,.,.,.,.,.,.,.,.,.,.,.,.,.,.,.,.,.,.,.,.,.,.,.,.,.,.,.,.,.,.,.,.,.,.,.,.,.,.,.,.,.,.,.,.,.,.,.,.,.,.,.,.,.,.,.,.,.,.,.,.,.,.,.,.,.,.,.,.,.,.,.,.,.,.,.,.,.,.,.,.,.,.,.,.	Aifm1,Apaf1,Atf6b,Atg10,Atxn3,Aup1,Bbc3,Bcl2l11,Casp3,Casp9,Ccdc47,Cdk5rap3,Col4a3bp,Creb3,Creb3l4,Crebrf,Dab2ip,Ddit3,Ddrgk1,Derl1,Dnajb12,Dnajb2,Dzip3,Edem1,Eif2ak4,Eif2b5,Ep300,Ern1,Erp44,Flot1,Foxred2,Get4,Gsk3b,Herpud1,Hyou1,Itpr1,Jkamp,Jun,March6,Nck1,Nck2,Nfe2l2,Nrbf2,Nrros,P4hb,Parp16,Pdia4,Pdia6,Pik3r2,Pla2g6,Psmc4,Psmc6,Ptpn1,Rnf139,Sel1l,Selenok,Serp1,Sesn2,Stt3b,Stub1,Tardbp,Tbl2,Tmem…
GO Biological Process	GO:0006886	intracellular protein transport	53	1.73078e-06	0.0222284	0.000419403	1.3951	149.093	208	0.0441103	0.0615385	43	3.67872e-12	4.72458e-08	1.09874e-09	1.6054	113.368	182	569	0.0456827	0.319859	.,.,.,.,.,.,.,.,.,.,.,.,.,.,.,.,.,.,.,.,.,.,.,.,.,.,.,.,.,.,.,.,.,.,.,.,.,.,.,.,.,.,.,.,.,.,.,.,.,.,.,.,.,.,.,.,.,.,.,.,.,.,.,.,.,.,.,.,.,.,.,.,.,.,.,.,.,.,.,.,.,.,.,.,.,.,.,.,.,.,.,.,.,.,.,.,.,.,.,.,.,.,.,.,.,.,.,.,.,.,.,.,.,.,.,.,.,.,.,.,.,.,.,.,.,.,.,.,.,.,.,.,.,.,.,.,.,.,.,.,.,.,.,.,.,.,.,.,.,.,.,.,.,.,.,.,.,.,.,.,.,.,.,.,.,.,.,.,.,.,.,.,.,.,.,.,.,.,.,.,.,.,.,.,.,.,.,.,.,.,.,.,.,.,.,.,.,.,.,.…	Abra,Agap3,Aip,Akap12,Akt2,Ap1b1,Ap1s1,Ap2a1,Ap2m1,Ap3d1,Ap3s1,Ap4b1,Ap4m1,Ap4s1,Arfip1,Arl3,Arl6ip1,Aspscr1,Atg4d,Aup1,Bcr,Bid,C2cd5,Calr,Cchcr1,Cd24a,Cdk5,Cep57,Chml,Chmp4b,Chp1,Cltc,Copg1,Copg2,Copz1,Cry2,Dag1,Derl1,Dscr3,Dynll1,Ehd1,Eif5a,Erp29,Evi5l,Fam53a,Gcc2,Gga1,Gipc1,Gpn3,Grasp,Grpel1,Gsk3b,Herpud1,Hes1,Hgs,Hsp90aa1,Hspa4,Hspa8,Hspb11,Hspd1,Ift140,Ift20,Ift52,Ift57,Ift80,Ing1,Ipo5,Jun,K…
GO Biological Process	GO:0048285	organelle fission	54	1.9263e-06	0.0247394	0.000458138	1.59325	70.9244	113	0.0209836	0.033432	126	2.03805e-07	0.00261746	2.07735e-05	1.60485	63.5575	102	319	0.0256024	0.319749	.,.,.,.,.,.,.,.,.,.,.,.,.,.,.,.,.,.,.,.,.,.,.,.,.,.,.,.,.,.,.,.,.,.,.,.,.,.,.,.,.,.,.,.,.,.,.,.,.,.,.,.,.,.,.,.,.,.,.,.,.,.,.,.,.,.,.,.,.,.,.,.,.,.,.,.,.,.,.,.,.,.,.,.,.,.,.,.,.,.,.,.,.,.,.,.,.,.,.,.,.,.,.,.,.,.,.,.,.,.,.,.,.	Acot8,Acox1,Actr2,Actr3,Akap8,Apc,Apitd1,Atf6b,Atm,Bccip,Birc5,Ccdc155,Ccnb1,Ccne1,Ccne2,Cdc27,Cep57,Cep63,Chek2,Chmp1a,Chmp2a,Chmp4b,Chmp5,Chmp7,Chtf18,Cit,Cks2,Cltc,Cul3,Dctn6,Dnm2,Dscc1,Eme1,Fancm,Fbxo5,Fignl1,Golga2,Gpsm2,Hsf1,Hspa2,Ing2,Kif14,Kpnb1,Lemd2,Map10,Map4,Marf1,Mastl,Mief1,Mnd1,Msh2,Msh5,Mtch2,Mtfp1,Mtfr1l,Mtfr2,Mul1,Mus81,Mybl1,Mybl2,Mzt1,Naa50,Ncapd3,Ncapg,Ncaph,Nde1,Ndel1,Nipbl,…
GO Biological Process	GO:0007067	mitotic nuclear division	55	1.97556e-06	0.0253721	0.000461311	1.85639	36.6303	68	0.0108374	0.0201183	136	3.18135e-07	0.0040858	3.00427e-05	1.87811	30.8822	58	155	0.0145582	0.374194	.,.,.,.,.,.,.,.,.,.,.,.,.,.,.,.,.,.,.,.,.,.,.,.,.,.,.,.,.,.,.,.,.,.,.,.,.,.,.,.,.,.,.,.,.,.,.,.,.,.,.,.,.,.,.,.,.,.,.,.,.,.,.,.,.,.,.,.	Akap8,Apc,Atf6b,Bccip,Birc5,Ccnb1,Cdc27,Cep57,Chek2,Chmp1a,Chmp2a,Chmp4b,Chmp5,Chmp7,Cit,Cltc,Cul3,Dctn6,Dscc1,Golga2,Gpsm2,Kif14,Kpnb1,Map10,Map4,Mybl2,Mzt1,Naa50,Ncapd3,Ncapg,Ncaph,Nde1,Ndel1,Nipbl,Pds5a,Pds5b,Phf13,Phf23,Pibf1,Ppp2r1a,Rab11a,Racgap1,Rb1,Rhoa,Sbds,Seh1l,Sgo1,Smc4,Spdl1,Stil,Stmn1,Tex14,Tubg1,Ube2s,Vps4a,Wapl,Zw10,Zwint
GO Biological Process	GO:0051297	centrosome organization	56	2.37951e-06	0.03056	0.000545715	2.41802	14.8882	36	0.0044048	0.0106509	129	2.5035e-07	0.00321524	2.49244e-05	2.33765	14.5445	34	73	0.00853414	0.465753	.,.,.,.,.,.,.,.,.,.,.,.,.,.,.,.,.,.,.,.,.,.,.,.,.,.,.,.,.,.,.,.,.,.,.,.	Arl2,Brca1,C2cd3,Cdk2,Cdk5rap2,Cenpj,Cep120,Cep152,Cep63,Cep68,Cep72,Chd3,Cntrob,Crocc,Ctnnb1,Dctn1,Golga2,Haus2,Haus3,Haus6,Haus8,Nde1,Ndel1,Npm1,Odf2,Pclaf,Plk4,Rock2,Sac3d1,Sgo1,Slc16a1,Ssx2ip,Stil,Xrcc2
GO Biological Process	GO:0051817	modification of morphology or physiology of other organism involved in symbiotic interaction	57	2.39631e-06	0.0307758	0.000539926	2.17144	20.7235	45	0.00613122	0.0133136	269	2.52518e-05	0.324308	0.00120561	1.99554	16.5369	33	83	0.00828313	0.39759	.,.,.,.,.,.,.,.,.,.,.,.,.,.,.,.,.,.,.,.,.,.,.,.,.,.,.,.,.,.,.,.,.,.,.,.,.,.,.,.,.,.,.,.,.	Anxa2,Atg7,Bad,Bcl2l11,Cfl1,Chd1,Dag1,Eif2ak4,Ep300,Hdac1,Hspa8,Inpp5k,Insr,Jun,Lef1,Nucks1,Pcx,Ppib,Ptx3,Rrp1b,Rxra,Smad3,Smarca4,Smc3,Sugt1,Tardbp,Tbc1d20,Tfap4,Tgfb1,Tnip1,Tusc2,Vapa,Vapb
GO Biological Process	GO:0007005	mitochondrion organization	58	2.6005e-06	0.0333983	0.000575832	1.49799	94.7938	142	0.0280455	0.0420118	146	5.65752e-07	0.00726595	4.97668e-05	1.49405	85.6731	128	430	0.0321285	0.297674	.,.,.,.,.,.,.,.,.,.,.,.,.,.,.,.,.,.,.,.,.,.,.,.,.,.,.,.,.,.,.,.,.,.,.,.,.,.,.,.,.,.,.,.,.,.,.,.,.,.,.,.,.,.,.,.,.,.,.,.,.,.,.,.,.,.,.,.,.,.,.,.,.,.,.,.,.,.,.,.,.,.,.,.,.,.,.,.,.,.,.,.,.,.,.,.,.,.,.,.,.,.,.,.,.,.,.,.,.,.,.,.,.,.,.,.,.,.,.,.,.,.,.,.,.,.,.,.,.,.,.,.,.,.,.,.,.,.,.,.,.,.	1700034I23Rik,2410015M20Rik,Aars2,Acaa2,Afg3l2,Aifm1,Aip,Apoo,Atf2,Atg12,Atg14,Atg2a,Atg3,Atg4d,Atg5,Atg7,Atp7a,Bad,Bbc3,Bcl2a1c,Bcl2l11,Bcs1l,Bid,Bnip3,Bnip3l,Camk2a,Cck,Cd24a,Cisd2,Cln8,Cluh,Cnp,Coa4,Col4a3bp,Cox18,Cox20,Cstad,Dap3,Dars2,Dctn6,Ddhd1,Dnm2,Ears2,Eif4g1,Epas1,Foxred1,Gabarap,Gatb,Gclc,Gclm,Grpel1,Gsk3a,Gsk3b,Hars,Higd2a,Hsp90aa1,Hspa4,Hspd1,Htra2,Htt,Jun,Lig3,Lonp1,Map1lc3b,Map3k1…
GO Biological Process	GO:0006261	DNA-dependent DNA replication	59	3.58991e-06	0.0461052	0.000781444	2.13667	21.0608	45	0.006231	0.0133136	169	1.00084e-06	0.0128538	7.60582e-05	2.10477	18.5293	39	93	0.00978916	0.419355	.,.,.,.,.,.,.,.,.,.,.,.,.,.,.,.,.,.,.,.,.,.,.,.,.,.,.,.,.,.,.,.,.,.,.,.,.,.,.,.,.,.,.,.,.	Apitd1,Ccne1,Ccne2,Cdk9,Donson,Eme1,Fancm,Fbxo18,Fen1,Gins1,Gins2,Gins4,Helb,Lig1,Mcm10,Mcm7,Mcmbp,Mgme1,Mms22l,Mus81,Nucks1,Orc4,Orc5,Parp1,Parp2,Parp3,Pold1,Pold2,Poln,Primpol,Pura,Rrm2b,Slbp,Tipin,Tonsl,Topbp1,Upf1,Wrn,Zranb3
GO Biological Process	GO:0000077	DNA damage checkpoint	60	3.96945e-06	0.0509797	0.000849661	2.10797	21.8219	46	0.00645619	0.0136095	108	3.08449e-08	0.000396141	3.66797e-06	2.26668	18.5293	42	93	0.0105422	0.451613	.,.,.,.,.,.,.,.,.,.,.,.,.,.,.,.,.,.,.,.,.,.,.,.,.,.,.,.,.,.,.,.,.,.,.,.,.,.,.,.,.,.,.,.,.,.	Atf2,Atm,Atr,Babam1,Brca1,Casp2,Cdk1,Cdk5rap3,Cep63,Chek2,Donson,Dot1l,Dtl,E2f1,Eif2ak4,Eme1,Fbxo31,Fzr1,Gigyf2,Hinfp,Ints7,Mapk14,Mdm2,Mrnip,Msh2,Mus81,Nbn,Nek11,Oraov1,Prpf19,Ptpn11,Rad9a,Rad9b,Sox4,Syf2,Taok2,Taok3,Tipin,Tiprl,Topbp1,Usp28,Xpc
GO Biological Process	GO:0031573	intra-S DNA damage checkpoint	61	4.47038e-06	0.0574131	0.000941199	5.32593	2.25313	12	0.000666605	0.0035503	244	1.18817e-05	0.152597	0.000625398	3.68066	2.9886	11	15	0.00276104	0.733333	.,.,.,.,.,.,.,.,.,.,.,.	Atf2,Chek2,Eme1,Msh2,Mus81,Nek11,Oraov1,Rad9a,Rad9b,Tipin,Xpc
GO Biological Process	GO:1903313	positive regulation of mRNA metabolic process	62	4.59786e-06	0.0590504	0.000952425	2.41431	14.0827	34	0.00416648	0.0100592	222	4.50087e-06	0.0578046	0.000260381	2.37265	10.9582	26	55	0.0065261	0.472727	.,.,.,.,.,.,.,.,.,.,.,.,.,.,.,.,.,.,.,.,.,.,.,.,.,.,.,.,.,.,.,.,.,.	Btg2,Ccnb1,Cnot7,Dazap1,Eif4a3,Gtpbp1,Hsf1,Hspa8,Khsrp,Lmntd2,Nanos1,Nanos3,Ncbp1,Nup98,Pabpc1,Paf1,Polr2g,Prpf19,Rc3h1,Sf3b4,Thrap3,Tnrc6b,Tnrc6c,Tob1,Upf1,Zfp36l2
GO Biological Process	GO:0006302	double-strand break repair	63	5.33012e-06	0.0684547	0.00108658	1.86826	32.6507	61	0.00965997	0.0180473	112	3.69989e-08	0.000475177	4.24265e-06	1.98032	29.2883	58	147	0.0145582	0.394558	.,.,.,.,.,.,.,.,.,.,.,.,.,.,.,.,.,.,.,.,.,.,.,.,.,.,.,.,.,.,.,.,.,.,.,.,.,.,.,.,.,.,.,.,.,.,.,.,.,.,.,.,.,.,.,.,.,.,.,.,.	Ap5z1,Atm,Babam1,Brca1,Ccdc155,Chek2,Dclre1b,Eme1,Esco2,Fbxo18,Gen1,Gins2,Gins4,Kdm2a,Lig1,Lig3,Lig4,Marf1,Mcm9,Mms22l,Mnd1,Msh2,Mus81,Nabp1,Nabp2,Nbn,Nhej1,Nucks1,Oraov1,Palb2,Parp1,Parp3,Parp9,Paxx,Prpf19,Rad51d,Rad52,Recql4,Recql5,Rnf138,Rnf8,Rpa1,Rpa3,Setx,Sfr1,Smc5,Smc6,Spo11,Swi5,Tdp1,Tnks1bp1,Tonsl,Trip13,Ube2n,Wrn,Xrcc1,Xrcc2,Zswim7
GO Biological Process	GO:0007098	centrosome cycle	64	5.33029e-06	0.0684569	0.00106964	2.43424	13.5566	33	0.00401082	0.00976331	179	1.49381e-06	0.019185	0.000107179	2.28811	13.5483	31	68	0.00778112	0.455882	.,.,.,.,.,.,.,.,.,.,.,.,.,.,.,.,.,.,.,.,.,.,.,.,.,.,.,.,.,.,.,.,.	Arl2,Brca1,C2cd3,Cdk2,Cdk5rap2,Cenpj,Cep120,Cep152,Cep63,Cep68,Cep72,Chd3,Cntrob,Crocc,Ctnnb1,Golga2,Haus2,Haus3,Haus6,Haus8,Nde1,Ndel1,Npm1,Pclaf,Plk4,Rock2,Sac3d1,Slc16a1,Ssx2ip,Stil,Xrcc2
GO Biological Process	GO:0070647	protein modification by small protein conjugation or removal	65	6.02208e-06	0.0773415	0.00118987	1.30525	212.219	277	0.0627868	0.0819527	9	5.43458e-19	6.97963e-15	7.75514e-16	1.66654	154.212	257	774	0.064508	0.332041	.,.,.,.,.,.,.,.,.,.,.,.,.,.,.,.,.,.,.,.,.,.,.,.,.,.,.,.,.,.,.,.,.,.,.,.,.,.,.,.,.,.,.,.,.,.,.,.,.,.,.,.,.,.,.,.,.,.,.,.,.,.,.,.,.,.,.,.,.,.,.,.,.,.,.,.,.,.,.,.,.,.,.,.,.,.,.,.,.,.,.,.,.,.,.,.,.,.,.,.,.,.,.,.,.,.,.,.,.,.,.,.,.,.,.,.,.,.,.,.,.,.,.,.,.,.,.,.,.,.,.,.,.,.,.,.,.,.,.,.,.,.,.,.,.,.,.,.,.,.,.,.,.,.,.,.,.,.,.,.,.,.,.,.,.,.,.,.,.,.,.,.,.,.,.,.,.,.,.,.,.,.,.,.,.,.,.,.,.,.,.,.,.,.,.,.,.,.,.,.…	Abtb2,Anapc10,Anapc13,Anapc4,Anapc5,Arih1,Arih2,Arrb2,Arrdc1,Asb1,Asb5,Asb7,Asb8,Asxl1,Atg10,Atg3,Atg7,Atxn3,Atxn7l3,Axin1,Babam1,Bach1,Bap1,Bard1,Bfar,Birc2,Birc5,Birc6,Brca1,Btbd2,Btrc,Cacul1,Cand1,Cbfb,Cblb,Cbx4,Cbx8,Ccnf,Cdc26,Cdc27,Cdc34,Cdk5rap3,Chfr,Cnot4,Cops4,Cops5,Cops7a,Crbn,Cul2,Cul3,Cul4a,Cul7,Dcaf13,Dcaf15,Dcaf5,Dcaf6,Dcun1d4,Ddb2,Ddrgk1,Dmwd,Dtl,Dtx1,Dzip3,E4f1,Elob,Eny2,Fbxl3,Fbxo…
GO Biological Process	GO:1902267	regulation of polyamine transmembrane transport	66	6.63663e-06	0.0852343	0.00129143	10.4574	0.669384	7	0.000198043	0.00207101	1321	0.0268957	1	0.261485	3.76431	0.796959	3	4	0.000753012	0.75	.,.,.,.,.,.,.	Azin1,Azin2,Oaz1
GO Biological Process	GO:0033365	protein localization to organelle	67	6.65951e-06	0.0855281	0.00127654	1.38225	140.351	194	0.041524	0.0573965	22	1.7584e-15	2.25831e-11	1.02651e-12	1.74968	100.018	175	502	0.0439257	0.348606	.,.,.,.,.,.,.,.,.,.,.,.,.,.,.,.,.,.,.,.,.,.,.,.,.,.,.,.,.,.,.,.,.,.,.,.,.,.,.,.,.,.,.,.,.,.,.,.,.,.,.,.,.,.,.,.,.,.,.,.,.,.,.,.,.,.,.,.,.,.,.,.,.,.,.,.,.,.,.,.,.,.,.,.,.,.,.,.,.,.,.,.,.,.,.,.,.,.,.,.,.,.,.,.,.,.,.,.,.,.,.,.,.,.,.,.,.,.,.,.,.,.,.,.,.,.,.,.,.,.,.,.,.,.,.,.,.,.,.,.,.,.,.,.,.,.,.,.,.,.,.,.,.,.,.,.,.,.,.,.,.,.,.,.,.,.,.,.,.,.,.,.,.,.,.,.,.,.,.,.,.,.,.,.,.,.,.,.,.,.,.,.,.,.	2410089E03Rik,Abca7,Abra,Acap2,Agap3,Ahi1,Aip,Ap3d1,Ap4m1,Arf6,Arl2,Arl5a,Arl5b,Atr,Bag1,Banp,Bbs2,Bbs9,Bid,C2cd3,Calr,Carm1,Ccdc14,Cdk1,Cep57,Cep63,Cep68,Cep83,Chmp4b,Chmp7,Ciz1,Cox18,Cript,Crocc,Cry2,Ctcf,Ctdnep1,Dag1,Daxx,Ddit3,Ddx3x,Dhx9,Diaph1,Dnaja1,Dvl1,Ehd1,Esco2,Ezh2,Fam53a,Gbf1,Gcc2,Get4,Gpn3,Grik5,Grpel1,Gsk3b,Hes1,Hgs,Hk1,Hnrnpu,Hook3,Hsp90aa1,Hspa4,Hspa8,Hspd1,Htt,Ift140,Ift20,Ing1,I…
GO Biological Process	GO:0006888	ER to Golgi vesicle-mediated transport	68	8.72142e-06	0.112009	0.00164719	2.27569	15.8194	36	0.00468028	0.0106509	274	2.8867e-05	0.370738	0.00135306	2.00763	15.9392	32	80	0.00803213	0.4	.,.,.,.,.,.,.,.,.,.,.,.,.,.,.,.,.,.,.,.,.,.,.,.,.,.,.,.,.,.,.,.,.,.,.,.	0610009B22Rik,Cul3,Ddhd2,Ergic2,Ergic3,Erp29,Golga2,Htt,Hyou1,Lmf1,Nrbp1,Pdcd6,Pef1,Preb,Rab1a,Sec16a,Sec22a,Sec22c,Sec23a,Sec23ip,Sec31a,Stx18,Tbc1d20,Tfg,Trappc1,Trappc2l,Trappc8,Uso1,Vapa,Vapb,Yif1b,Zw10
GO Biological Process	GO:0031396	regulation of protein ubiquitination	69	1.0058e-05	0.129174	0.00187209	1.60129	59.3273	95	0.0175525	0.0281065	34	1.08288e-12	1.39074e-08	4.09042e-10	2.10396	39.4495	83	198	0.0208333	0.419192	.,.,.,.,.,.,.,.,.,.,.,.,.,.,.,.,.,.,.,.,.,.,.,.,.,.,.,.,.,.,.,.,.,.,.,.,.,.,.,.,.,.,.,.,.,.,.,.,.,.,.,.,.,.,.,.,.,.,.,.,.,.,.,.,.,.,.,.,.,.,.,.,.,.,.,.,.,.,.,.,.,.,.,.,.,.,.,.,.,.,.,.,.,.,.	Abl1,Adrb2,Anapc10,Arrb2,Arrdc3,Atg5,Atg7,Axin1,Bcl10,Birc2,Brca1,Cdk5,Cdk5rap3,Cdk9,Chfr,Chp1,Cry1,Daxx,Dcun1d4,Derl1,Dnaja1,Dnajb2,Fbxo5,Fbxw7,Fem1a,Fgfr3,Fyn,Fzr1,Gclc,Glmn,Gnl3l,Herpud1,Hsp90aa1,Hsp90ab1,Hspbp1,Isg15,Kdm1a,Kdm2a,Limk1,Mastl,Npm1,Otub1,Park7,Paxip1,Pdcd6,Pdcl3,Pef1,Peli1,Per2,Phf23,Pin1,Prickle1,Psen1,Psen2,Pten,Ptk2,Rassf1,Ripk2,Rnf139,Rnf40,Rpl23,Rps3,Senp2,Siah2,Skp2,Smurf1…
GO Biological Process	GO:0046902	regulation of mitochondrial membrane permeability	70	1.05129e-05	0.135017	0.00192882	2.61849	10.3113	27	0.00305068	0.00798817	607	0.00155076	1	0.0328112	1.93041	10.3605	20	52	0.00502008	0.384615	.,.,.,.,.,.,.,.,.,.,.,.,.,.,.,.,.,.,.,.,.,.,.,.,.,.,.	Acaa2,Atf2,Bad,Bbc3,Bcl2l11,Bid,Bnip3,Bnip3l,Camk2a,Cnp,Gsk3a,Gsk3b,Htt,Mtch2,Mul1,Rtl10,Sh3glb1,Siva1,Spg7,Stat3
GO Biological Process	GO:0016570	histone modification	71	1.19723e-05	0.153761	0.00216564	1.46066	94.4781	138	0.0279521	0.0408284	35	1.17008e-12	1.50273e-08	4.29351e-10	1.79956	71.1286	128	357	0.0321285	0.358543	.,.,.,.,.,.,.,.,.,.,.,.,.,.,.,.,.,.,.,.,.,.,.,.,.,.,.,.,.,.,.,.,.,.,.,.,.,.,.,.,.,.,.,.,.,.,.,.,.,.,.,.,.,.,.,.,.,.,.,.,.,.,.,.,.,.,.,.,.,.,.,.,.,.,.,.,.,.,.,.,.,.,.,.,.,.,.,.,.,.,.,.,.,.,.,.,.,.,.,.,.,.,.,.,.,.,.,.,.,.,.,.,.,.,.,.,.,.,.,.,.,.,.,.,.,.,.,.,.,.,.,.,.,.,.,.,.,.	Actl6a,Arid4a,Arid4b,Asxl1,Atf2,Atm,Atxn3,Atxn7l3,Bap1,Baz1b,Baz2a,Bend3,Brd1,Brd8,Brms1l,Brpf1,Brpf3,Carm1,Cbx8,Ccnb1,Cdk1,Cdk2,Cdyl,Ctbp1,Ddb2,Dot1l,Dr1,Eed,Elk4,Eny2,Ep300,Ep400,Epc1,Ezh2,Fbl,Hat1,Hcfc1,Hdac1,Hdac4,Hdac5,Hdac7,Hipk4,Hlcs,Ing3,Jade2,Jade3,Jmjd6,Kat14,Kat6a,Kat6b,Kdm1a,Kdm1b,Kdm2a,Kdm3a,Kdm4b,Kdm4c,Kdm5a,Kdm6b,Kmt2a,Kmt2b,Kmt2c,Kmt2d,Kmt2e,Kmt5b,Kmt5c,Ldb1,Lef1,Mcrs1,Men1,Mier1,…
GO Biological Process	GO:0018205	peptidyl-lysine modification	72	1.25301e-05	0.160924	0.00223506	1.58767	60.466	96	0.0178894	0.0284024	90	4.3097e-09	5.53495e-05	6.14994e-07	1.79544	49.013	88	246	0.0220883	0.357724	.,.,.,.,.,.,.,.,.,.,.,.,.,.,.,.,.,.,.,.,.,.,.,.,.,.,.,.,.,.,.,.,.,.,.,.,.,.,.,.,.,.,.,.,.,.,.,.,.,.,.,.,.,.,.,.,.,.,.,.,.,.,.,.,.,.,.,.,.,.,.,.,.,.,.,.,.,.,.,.,.,.,.,.,.,.,.,.,.,.,.,.,.,.,.,.	Actl6a,Arid4a,Arid4b,Atf2,Atp7a,Baz2a,Bend3,Bloc1s1,Brd1,Brd8,Brpf1,Brpf3,Cbx4,Cdyl,Dot1l,Dr1,Eed,Eef2kmt,Ep300,Ep400,Epc1,Ezh2,Hat1,Hcfc1,Hdac4,Ing3,Jade2,Jade3,Jmjd6,Kat14,Kat6a,Kat6b,Kdm3a,Kmt2a,Kmt2b,Kmt2c,Kmt2d,Kmt2e,Kmt5b,Kmt5c,Ldb1,Lef1,Mcrs1,Mdm2,Men1,Mrgbp,Msl2,Mul1,Naa40,Naa50,Ncoa6,Nsd1,Park7,Paxip1,Per1,Phf20,Pias1,Pias2,Pias4,Pole4,Por,Prdm9,Ranbp2,Rlf,Senp1,Senp2,Senp3,Senp8,Setd1a,…
GO Biological Process	GO:0071897	DNA biosynthetic process	73	1.26203e-05	0.162083	0.00222031	2.33091	14.1576	33	0.00418863	0.00976331	202	2.36817e-06	0.0304144	0.000150566	2.2814	13.1498	30	66	0.00753012	0.454545	.,.,.,.,.,.,.,.,.,.,.,.,.,.,.,.,.,.,.,.,.,.,.,.,.,.,.,.,.,.,.,.,.	Chrac1,Dntt,Dtl,Hsp90aa1,Hsp90ab1,Lig1,Lig3,Lig4,Mybbp1a,Papd5,Pclaf,Phb,Pold1,Pold2,Pole4,Polh,Poli,Polk,Polm,Poln,Pot1a,Primpol,Ptges3,Rev3l,Smg5,Smg6,Smg7,Sprtn,Terf2,Wrn
GO Biological Process	GO:0009048	dosage compensation by inactivation of X chromosome	74	1.26386e-05	0.162318	0.00219348	3.89717	3.84895	15	0.00113874	0.00443787	170	1.01352e-06	0.0130166	7.65685e-05	4.24691	2.59012	11	13	0.00276104	0.846154	.,.,.,.,.,.,.,.,.,.,.,.,.,.,.	Brca1,Cdyl,Ctcf,Eif1,Hnrnpu,Pcgf3,Pcgf5,Prdm14,Rlim,Smchd1,Upf1
GO Biological Process	GO:0031023	microtubule organizing center organization	75	1.26725e-05	0.162754	0.00217005	2.20716	16.7636	37	0.00495965	0.0109467	161	7.4805e-07	0.0096072	5.96721e-05	2.22364	15.74	35	79	0.00878514	0.443038	.,.,.,.,.,.,.,.,.,.,.,.,.,.,.,.,.,.,.,.,.,.,.,.,.,.,.,.,.,.,.,.,.,.,.,.,.	Arl2,Brca1,C2cd3,Cdk2,Cdk5rap2,Cenpj,Cep120,Cep152,Cep63,Cep68,Cep72,Chd3,Cntrob,Crocc,Ctnnb1,Dctn1,Gcc2,Golga2,Haus2,Haus3,Haus6,Haus8,Nde1,Ndel1,Npm1,Odf2,Pclaf,Plk4,Rock2,Sac3d1,Sgo1,Slc16a1,Ssx2ip,Stil,Xrcc2
GO Biological Process	GO:0031570	DNA integrity checkpoint	76	1.2736e-05	0.163568	0.00215221	2.01063	22.8785	46	0.00676877	0.0136095	134	2.65765e-07	0.00341322	2.54718e-05	2.12931	19.7247	42	99	0.0105422	0.424242	.,.,.,.,.,.,.,.,.,.,.,.,.,.,.,.,.,.,.,.,.,.,.,.,.,.,.,.,.,.,.,.,.,.,.,.,.,.,.,.,.,.,.,.,.,.	Atf2,Atm,Atr,Babam1,Brca1,Casp2,Cdk1,Cdk5rap3,Cep63,Chek2,Donson,Dot1l,Dtl,E2f1,Eif2ak4,Eme1,Fbxo31,Fzr1,Gigyf2,Hinfp,Ints7,Mapk14,Mdm2,Mrnip,Msh2,Mus81,Nbn,Nek11,Oraov1,Prpf19,Ptpn11,Rad9a,Rad9b,Sox4,Syf2,Taok2,Taok3,Tipin,Tiprl,Topbp1,Usp28,Xpc
GO Biological Process	GO:0042532	negative regulation of tyrosine phosphorylation of STAT protein	77	1.28458e-05	0.164979	0.00214258	5.82739	1.71603	10	0.000507703	0.00295858	539	0.000840807	1	0.0200343	3.51335	1.9924	7	10	0.00175703	0.7	.,.,.,.,.,.,.,.,.,.	Ggnbp2,Inpp5f,Parp14,Pibf1,Ptpn2,Socs1,Socs3
GO Biological Process	GO:0016032	viral process	78	1.30846e-05	0.168046	0.00215444	1.76558	37.3816	66	0.0110596	0.0195266	235	7.29355e-06	0.093671	0.0003986	1.77341	29.886	53	150	0.0133032	0.353333	.,.,.,.,.,.,.,.,.,.,.,.,.,.,.,.,.,.,.,.,.,.,.,.,.,.,.,.,.,.,.,.,.,.,.,.,.,.,.,.,.,.,.,.,.,.,.,.,.,.,.,.,.,.,.,.,.,.,.,.,.,.,.,.,.,.	Atg16l1,Atg5,Atg7,BC035947,Bad,Bcl2l11,Ccnt2,Chmp2a,Chmp3,Chmp4b,Chmp5,Creb3,Cul4a,Dag1,Ddx39b,Ddx6,Denr,Dhx9,Eif2ak4,Eif3a,Eps15,Etf1,Fv1,Gm14226,Hcfc1,Hsp90ab1,Insr,Ist1,Mon1b,Nectin1,Nedd4,Npc1,Nucks1,Pcbp2,Pcx,Pi4ka,Pias4,Rab1a,Rab5a,Rock2,Rxra,Siva1,Smad3,Tbc1d20,Tgfb1,Ube2i,Usp6nl,Vapa,Vapb,Vprbp,Vps18,Vps4a,Xpr1
GO Biological Process	GO:0019941	modification-dependent protein catabolic process	79	1.31559e-05	0.168962	0.00213875	1.42024	110.544	157	0.0327054	0.0464497	33	1.03708e-12	1.33193e-08	4.03615e-10	1.72349	85.8724	148	431	0.0371486	0.343388	.,.,.,.,.,.,.,.,.,.,.,.,.,.,.,.,.,.,.,.,.,.,.,.,.,.,.,.,.,.,.,.,.,.,.,.,.,.,.,.,.,.,.,.,.,.,.,.,.,.,.,.,.,.,.,.,.,.,.,.,.,.,.,.,.,.,.,.,.,.,.,.,.,.,.,.,.,.,.,.,.,.,.,.,.,.,.,.,.,.,.,.,.,.,.,.,.,.,.,.,.,.,.,.,.,.,.,.,.,.,.,.,.,.,.,.,.,.,.,.,.,.,.,.,.,.,.,.,.,.,.,.,.,.,.,.,.,.,.,.,.,.,.,.,.,.,.,.,.,.,.,.,.,.,.,.,.	6330408A02Rik,Abtb2,Adrm1,Agap3,Anapc10,Anapc4,Arih1,Arih2,Arrb2,Arrdc1,Atxn3,Aup1,Bap1,Bfar,Birc2,Btbd2,Btrc,Cacul1,Ccdc47,Ccnf,Cd2ap,Cdc26,Cdc34,Chfr,Crbn,Cul2,Cul3,Cul4a,Cul7,Ddit3,Derl1,Dnajb2,Dtl,Dzip3,Edem1,Fbxl3,Fbxo10,Fbxo31,Fbxo45,Fbxw7,Foxred2,Fzr1,Gid4,Gsk3a,Hectd3,Herc2,Herpud1,Isg15,Jkamp,Kctd21,Kctd5,Kctd6,Kif14,Klhl15,Klhl25,Klhl8,Lonp1,March6,Mdm2,Mylip,Nedd4,Nfe2l2,Nrros,Nub1,Otu…
GO Biological Process	GO:0048524	positive regulation of viral process	80	1.3984e-05	0.179597	0.00224496	2.07853	20.2066	42	0.00597827	0.012426	186	1.69091e-06	0.0217164	0.000116755	2.1878	15.5407	34	78	0.00853414	0.435897	.,.,.,.,.,.,.,.,.,.,.,.,.,.,.,.,.,.,.,.,.,.,.,.,.,.,.,.,.,.,.,.,.,.,.,.,.,.,.,.,.,.	Cfl1,Chd1,Chmp2a,Chmp3,Chmp4b,Cnot7,Ddx3x,Dhx9,Ep300,Hspa8,Jun,Larp1,Lef1,Lgals1,Notch1,Nr5a2,Nucks1,P4hb,Pabpc1,Pcx,Pkn2,Ppia,Ppib,Rrp1b,Rsf1,Smarca4,Smc3,Srpk1,Stau1,Tbc1d20,Tfap4,Vapa,Vapb,Vps4a
GO Biological Process	GO:0000075	cell cycle checkpoint	81	1.40948e-05	0.18102	0.00223481	1.75285	38.2234	67	0.0113087	0.0198225	113	4.91233e-08	0.000630891	5.5831e-06	1.96694	29.4875	58	148	0.0145582	0.391892	.,.,.,.,.,.,.,.,.,.,.,.,.,.,.,.,.,.,.,.,.,.,.,.,.,.,.,.,.,.,.,.,.,.,.,.,.,.,.,.,.,.,.,.,.,.,.,.,.,.,.,.,.,.,.,.,.,.,.,.,.,.,.,.,.,.,.	Apc,Atf2,Atm,Atr,Babam1,Birc5,Brca1,Casp2,Cdk1,Cdk5rap3,Cep63,Chek2,Chfr,Dclre1b,Donson,Dot1l,Dtl,E2f1,Eif2ak4,Eme1,Fbxo31,Fzr1,Gigyf2,Hinfp,Ints7,Mapk14,Mdm2,Mrnip,Msh2,Mus81,Nabp1,Nabp2,Nbn,Nek11,Oraov1,Prcc,Prpf19,Ptpn11,Pura,Rad9a,Rad9b,Sox4,Spdl1,Syf2,Taok2,Taok3,Tex14,Tgfb1,Tipin,Tiprl,Topbp1,Tpr,Trip13,Usp28,Vps4a,Xpc,Zw10,Zwint
GO Biological Process	GO:0017148	negative regulation of translation	82	1.44688e-05	0.185822	0.00226612	1.83631	31.5851	58	0.0093447	0.0171598	180	1.53314e-06	0.0196901	0.000109389	1.90647	25.7019	49	129	0.0122992	0.379845	.,.,.,.,.,.,.,.,.,.,.,.,.,.,.,.,.,.,.,.,.,.,.,.,.,.,.,.,.,.,.,.,.,.,.,.,.,.,.,.,.,.,.,.,.,.,.,.,.,.,.,.,.,.,.,.,.,.	Ago1,Btg2,Calr,Cirbp,Cnot3,Cnot6l,Cnot7,Cnot9,Cpeb4,Ddx3x,Dgcr8,Dhfr,Eif2ak4,Eif4a3,Eif4ebp2,Eif4enif1,Eif6,Fxr2,Gigyf2,Grb7,Hnrnpd,Hnrnpr,Khsrp,Larp1,Nanos1,Nanos3,Ncbp1,Patl1,Prkra,Pum1,Pura,Rara,Rc3h1,Rida,Rnf139,Rps3,Sesn2,Stat3,Syncrip,Tnrc6b,Tnrc6c,Tob1,Tpr,Tsc1,Upf1,Xpo5,Ybx2,Ythdf2,Zfp36l2
GO Biological Process	GO:1903902	positive regulation of viral life cycle	83	1.45926e-05	0.187412	0.00225798	2.11809	18.8849	40	0.00558725	0.0118343	148	5.94301e-07	0.00763261	5.15717e-05	2.30041	14.3453	33	72	0.00828313	0.458333	.,.,.,.,.,.,.,.,.,.,.,.,.,.,.,.,.,.,.,.,.,.,.,.,.,.,.,.,.,.,.,.,.,.,.,.,.,.,.,.	Chd1,Chmp2a,Chmp3,Chmp4b,Cnot7,Ddx3x,Dhx9,Ep300,Hspa8,Jun,Larp1,Lef1,Lgals1,Notch1,Nr5a2,Nucks1,P4hb,Pabpc1,Pcx,Pkn2,Ppia,Ppib,Rrp1b,Rsf1,Smarca4,Smc3,Srpk1,Stau1,Tbc1d20,Tfap4,Vapa,Vapb,Vps4a
GO Biological Process	GO:0008637	apoptotic mitochondrial changes	84	1.56692e-05	0.201239	0.00239571	2.24145	15.6149	35	0.00461978	0.010355	591	0.00139084	1	0.0302243	1.82512	13.1498	24	66	0.0060241	0.363636	.,.,.,.,.,.,.,.,.,.,.,.,.,.,.,.,.,.,.,.,.,.,.,.,.,.,.,.,.,.,.,.,.,.,.	Acaa2,Aifm1,Atf2,Atg3,Atp7a,Bad,Bbc3,Bcl2a1c,Bcl2l11,Bid,Bnip3,Bnip3l,Camk2a,Cck,Cd24a,Dap3,Gclc,Gclm,Hspd1,Jun,Map3k1,Mtch2,Rtl10,Sod2
GO Biological Process	GO:0043543	protein acylation	85	1.61481e-05	0.20739	0.00243988	1.79836	33.9197	61	0.0100354	0.0180473	211	3.33811e-06	0.0428713	0.000203182	1.76428	32.8746	58	165	0.0145582	0.351515	.,.,.,.,.,.,.,.,.,.,.,.,.,.,.,.,.,.,.,.,.,.,.,.,.,.,.,.,.,.,.,.,.,.,.,.,.,.,.,.,.,.,.,.,.,.,.,.,.,.,.,.,.,.,.,.,.,.,.,.,.	Abhd17a,Abhd17b,Abhd17c,Actl6a,Atf2,Bend3,Bloc1s1,Brd1,Brd8,Brpf1,Brpf3,Cdyl,Dr1,Dscc1,Ep300,Ep400,Epc1,Esco2,Hat1,Hcfc1,Ing3,Jade2,Jade3,Kat14,Kat6a,Kat6b,Kmt2a,Ldb1,Lef1,Mcrs1,Mdh2,Mrgbp,Msl2,Naa15,Naa25,Naa30,Naa35,Naa40,Naa50,Nmt1,Nmt2,Per1,Phf20,Pole4,Por,Selenok,Smarca4,Tada2b,Taf10,Taf5,Taf5l,Tcf3,Usp22,Yeats4,Zdhhc12,Zdhhc16,Zdhhc17,Zdhhc20
GO Biological Process	GO:0044764	multi-organism cellular process	86	1.79986e-05	0.231156	0.00268786	1.73076	39.2891	68	0.011624	0.0201183	227	5.33578e-06	0.0685275	0.000301883	1.76955	31.0814	55	156	0.0138052	0.352564	.,.,.,.,.,.,.,.,.,.,.,.,.,.,.,.,.,.,.,.,.,.,.,.,.,.,.,.,.,.,.,.,.,.,.,.,.,.,.,.,.,.,.,.,.,.,.,.,.,.,.,.,.,.,.,.,.,.,.,.,.,.,.,.,.,.,.,.	Atg16l1,Atg5,Atg7,BC035947,Bad,Bcl2l11,Ccnt2,Chmp2a,Chmp3,Chmp4b,Chmp5,Creb3,Cul4a,Dag1,Ddx39b,Ddx6,Denr,Dhx9,Eif2ak4,Eif3a,Eps15,Etf1,Fv1,Gm14226,Hcfc1,Hsp90ab1,Insr,Ist1,Mon1b,Nectin1,Nedd4,Npc1,Nucks1,Pcbp2,Pcx,Pi4ka,Pias4,Rab1a,Rab5a,Rock2,Romo1,Rxra,Siva1,Slc22a5,Smad3,Tbc1d20,Tgfb1,Ube2i,Usp6nl,Vapa,Vapb,Vprbp,Vps18,Vps4a,Xpr1
GO Biological Process	GO:0051028	mRNA transport	87	1.84401e-05	0.236827	0.00272215	1.99697	22.5341	45	0.00666689	0.0133136	135	2.94676e-07	0.00378452	2.80335e-05	2.08339	21.1194	44	106	0.0110442	0.415094	.,.,.,.,.,.,.,.,.,.,.,.,.,.,.,.,.,.,.,.,.,.,.,.,.,.,.,.,.,.,.,.,.,.,.,.,.,.,.,.,.,.,.,.,.	Casc3,Ddx39,Ddx39b,Dhx9,Eif4a3,Eif5a,Eny2,G3bp2,Hsf1,Iws1,Khsrp,Magoh,Ncbp1,Nup107,Nup133,Nup160,Nup210,Nup50,Nup54,Nup93,Nup98,Nutf2,Nxf1,Nxt1,Pcid2,Ranbp2,Rbm8a,Rbmx2,Sarnp,Seh1l,Senp2,Slbp,Smg5,Smg6,Smg7,Srsf1,Srsf10,Srsf3,Srsf7,Tnks,Tpr,Xpo1,Xpo7,Zc3h3
GO Biological Process	GO:0043632	modification-dependent macromolecule catabolic process	88	1.85082e-05	0.2377	0.00270114	1.40883	112.15	158	0.0331803	0.0467456	42	2.95882e-12	3.80001e-08	9.04763e-10	1.69964	87.6655	149	440	0.0373996	0.338636	.,.,.,.,.,.,.,.,.,.,.,.,.,.,.,.,.,.,.,.,.,.,.,.,.,.,.,.,.,.,.,.,.,.,.,.,.,.,.,.,.,.,.,.,.,.,.,.,.,.,.,.,.,.,.,.,.,.,.,.,.,.,.,.,.,.,.,.,.,.,.,.,.,.,.,.,.,.,.,.,.,.,.,.,.,.,.,.,.,.,.,.,.,.,.,.,.,.,.,.,.,.,.,.,.,.,.,.,.,.,.,.,.,.,.,.,.,.,.,.,.,.,.,.,.,.,.,.,.,.,.,.,.,.,.,.,.,.,.,.,.,.,.,.,.,.,.,.,.,.,.,.,.,.,.,.,.,.	6330408A02Rik,Abtb2,Adrm1,Agap3,Anapc10,Anapc4,Arih1,Arih2,Arrb2,Arrdc1,Atxn3,Aup1,Bap1,Bfar,Birc2,Btbd2,Btrc,Cacul1,Ccdc47,Ccnf,Cd2ap,Cdc26,Cdc34,Chfr,Crbn,Cul2,Cul3,Cul4a,Cul7,Ddit3,Derl1,Dnajb2,Dtl,Dzip3,Edem1,Fbxl3,Fbxo10,Fbxo31,Fbxo45,Fbxw7,Foxred2,Fzr1,Gid4,Gsk3a,Hectd3,Herc2,Herpud1,Isg15,Jkamp,Kctd21,Kctd5,Kctd6,Kif14,Klhl15,Klhl25,Klhl8,Lonp1,March6,Mdm2,Mylip,Nedd4,Nfe2l2,Nrros,Nub1,Otu…
GO Biological Process	GO:0022402	cell cycle process	89	2.06352e-05	0.265018	0.00297773	1.29641	198.24	257	0.0586508	0.0760355	10	1.08672e-17	1.39568e-13	1.39568e-14	1.67541	139.667	234	701	0.0587349	0.333809	.,.,.,.,.,.,.,.,.,.,.,.,.,.,.,.,.,.,.,.,.,.,.,.,.,.,.,.,.,.,.,.,.,.,.,.,.,.,.,.,.,.,.,.,.,.,.,.,.,.,.,.,.,.,.,.,.,.,.,.,.,.,.,.,.,.,.,.,.,.,.,.,.,.,.,.,.,.,.,.,.,.,.,.,.,.,.,.,.,.,.,.,.,.,.,.,.,.,.,.,.,.,.,.,.,.,.,.,.,.,.,.,.,.,.,.,.,.,.,.,.,.,.,.,.,.,.,.,.,.,.,.,.,.,.,.,.,.,.,.,.,.,.,.,.,.,.,.,.,.,.,.,.,.,.,.,.,.,.,.,.,.,.,.,.,.,.,.,.,.,.,.,.,.,.,.,.,.,.,.,.,.,.,.,.,.,.,.,.,.,.,.,.,.,.,.,.,.,.,.…	Actr2,Actr3,Acvr1b,Akap8,Ank3,Anln,Apc,Apitd1,Arf1,Arl2,Arl3,Atf2,Atf6b,Atm,Bach1,Bccip,Birc5,Brca1,C2cd3,Cacul1,Camk2a,Camk2d,Casp2,Ccdc155,Ccnb1,Ccne1,Ccne2,Ccnf,Ccny,Cdc27,Cdk1,Cdk2,Cdk4,Cdk5rap2,Cdk5rap3,Cdk6,Cdkn1b,Cdkn2c,Cenpf,Cenpj,Cep120,Cep152,Cep55,Cep57,Cep63,Cep68,Cep72,Cfl1,Cgref1,Chd3,Chek2,Chfr,Chmp1a,Chmp2a,Chmp4b,Chmp5,Chmp7,Chtf18,Cit,Cks1b,Cks2,Cltc,Cntrob,Crocc,Ctnnb1,Cul3,Cul…
GO Biological Process	GO:0006473	protein acetylation	90	2.06818e-05	0.265617	0.0029513	1.89573	26.9026	51	0.00795936	0.0150888	233	6.2673e-06	0.0804909	0.000345454	1.83905	26.1004	48	131	0.0120482	0.366412	.,.,.,.,.,.,.,.,.,.,.,.,.,.,.,.,.,.,.,.,.,.,.,.,.,.,.,.,.,.,.,.,.,.,.,.,.,.,.,.,.,.,.,.,.,.,.,.,.,.,.	Actl6a,Atf2,Bend3,Bloc1s1,Brd1,Brd8,Brpf1,Brpf3,Cdyl,Dr1,Dscc1,Ep300,Ep400,Epc1,Esco2,Hat1,Hcfc1,Ing3,Jade2,Jade3,Kat14,Kat6a,Kat6b,Kmt2a,Ldb1,Lef1,Mcrs1,Mdh2,Mrgbp,Msl2,Naa15,Naa25,Naa30,Naa35,Naa40,Naa50,Per1,Phf20,Pole4,Por,Smarca4,Tada2b,Taf10,Taf5,Taf5l,Tcf3,Usp22,Yeats4
GO Biological Process	GO:0007051	spindle organization	91	2.27766e-05	0.292519	0.0032145	1.93095	24.8582	48	0.00735451	0.0142012	247	1.2593e-05	0.161733	0.000654788	1.83625	24.5065	45	123	0.0112952	0.365854	.,.,.,.,.,.,.,.,.,.,.,.,.,.,.,.,.,.,.,.,.,.,.,.,.,.,.,.,.,.,.,.,.,.,.,.,.,.,.,.,.,.,.,.,.,.,.,.	Bccip,Birc5,Ccdc155,Ccnb1,Cenpj,Cep120,Cep63,Cep72,Chd3,Chek2,Cltc,Dctn6,Dlg1,Ezr,Fbxo5,Golga2,Gpsm2,Haus2,Haus3,Haus6,Haus8,Kpnb1,Map10,Map4,Mybl2,Myh9,Mzt1,Pibf1,Ppp2r1a,Rab11a,Racgap1,Ranbp1,Ranbp2,Ranbp3,Rhoa,Rps3,Sac3d1,Sbds,Stard9,Stil,Stmn1,Tnks,Tubb5,Tubg1,Washc1
GO Biological Process	GO:0006511	ubiquitin-dependent protein catabolic process	92	2.46501e-05	0.316581	0.0034411	1.40572	110.264	155	0.0326225	0.045858	36	1.4242e-12	1.8291e-08	5.08083e-10	1.7242	84.6769	146	425	0.0366466	0.343529	.,.,.,.,.,.,.,.,.,.,.,.,.,.,.,.,.,.,.,.,.,.,.,.,.,.,.,.,.,.,.,.,.,.,.,.,.,.,.,.,.,.,.,.,.,.,.,.,.,.,.,.,.,.,.,.,.,.,.,.,.,.,.,.,.,.,.,.,.,.,.,.,.,.,.,.,.,.,.,.,.,.,.,.,.,.,.,.,.,.,.,.,.,.,.,.,.,.,.,.,.,.,.,.,.,.,.,.,.,.,.,.,.,.,.,.,.,.,.,.,.,.,.,.,.,.,.,.,.,.,.,.,.,.,.,.,.,.,.,.,.,.,.,.,.,.,.,.,.,.,.,.,.,.,.	6330408A02Rik,Abtb2,Adrm1,Agap3,Anapc10,Anapc4,Arih1,Arih2,Arrb2,Arrdc1,Atxn3,Aup1,Bap1,Bfar,Birc2,Btbd2,Btrc,Cacul1,Ccdc47,Ccnf,Cd2ap,Cdc26,Cdc34,Chfr,Crbn,Cul2,Cul3,Cul4a,Cul7,Ddit3,Derl1,Dnajb2,Dtl,Dzip3,Edem1,Fbxl3,Fbxo10,Fbxo31,Fbxo45,Fbxw7,Foxred2,Fzr1,Gid4,Gsk3a,Hectd3,Herc2,Herpud1,Jkamp,Kctd21,Kctd5,Kctd6,Kif14,Klhl15,Klhl25,Klhl8,March6,Mdm2,Mylip,Nedd4,Nfe2l2,Nrros,Nub1,Otud5,Otud7a,Ot…
GO Biological Process	GO:0006913	nucleocytoplasmic transport	93	2.58051e-05	0.331415	0.00356361	1.55708	61.6537	96	0.0182407	0.0284024	77	1.18374e-09	1.52028e-05	1.97439e-07	1.8655	45.0282	84	226	0.0210843	0.371681	.,.,.,.,.,.,.,.,.,.,.,.,.,.,.,.,.,.,.,.,.,.,.,.,.,.,.,.,.,.,.,.,.,.,.,.,.,.,.,.,.,.,.,.,.,.,.,.,.,.,.,.,.,.,.,.,.,.,.,.,.,.,.,.,.,.,.,.,.,.,.,.,.,.,.,.,.,.,.,.,.,.,.,.,.,.,.,.,.,.,.,.,.,.,.,.	Abce1,Abra,Adam10,Agap3,Akap13,Anp32e,Axin1,Calr,Cchcr1,Cdk5,Cep57,Chp1,Cry2,Dag1,Ddx39,Ddx39b,Eif5a,Eif6,Eny2,Fam53a,Gpn3,Gsk3b,Hes1,Ing1,Ipo5,Jun,Kpna2,Kpna3,Kpna4,Kpnb1,Malt1,Mlxip,Mybbp1a,Ncbp1,Nemf,Nol6,Npm1,Nup107,Nup133,Nup153,Nup160,Nup50,Nup54,Nup93,Nup98,Nutf2,Nxf1,Nxt1,Olfr412,Pcid2,Phax,Phip,Pkd1,Ppp3ca,Ppp3r1,Prickle1,Prkag1,Rab18,Ran,Ranbp1,Ranbp2,Ranbp3,Rbmx2,Sarnp,Smg5,Smg6,Smg7,S…
GO Biological Process	GO:2001242	regulation of intrinsic apoptotic signaling pathway	94	2.82154e-05	0.362371	0.00385501	1.75401	35.3476	62	0.0104579	0.0183432	268	2.47303e-05	0.317611	0.00118512	1.71705	30.2845	52	152	0.0130522	0.342105	.,.,.,.,.,.,.,.,.,.,.,.,.,.,.,.,.,.,.,.,.,.,.,.,.,.,.,.,.,.,.,.,.,.,.,.,.,.,.,.,.,.,.,.,.,.,.,.,.,.,.,.,.,.,.,.,.,.,.,.,.,.	Bad,Bbc3,Bcl2l11,Bid,Cep63,Creb3,Ddx3x,Dnaja1,Ei24,Erp29,Fbxo18,Fbxw7,Fignl1,G2e3,Hdac1,Herpud1,Hif1a,Hnrnpk,Hyou1,Kdm1a,Lck,Mapk7,Mdm2,Msx1,Mtch2,Nacc2,Nck1,Nck2,Ndufa13,Nfe2l2,Nono,Opa1,P4hb,Park7,Pias4,Plagl2,Prkra,Ptpn1,Ptpn2,Rad9a,Rps3,Rrm2b,Serinc3,Siah1a,Slc9a3r1,Sod1,Sod2,Spop,Tmem161a,Tpt1,Uri1,Zfp385a
GO Biological Process	GO:0034244	negative regulation of transcription elongation from RNA polymerase II promoter	95	2.88115e-05	0.370026	0.00389501	4.39953	2.72756	12	0.000806971	0.0035503	319	5.98861e-05	0.769117	0.00241102	3.76431	2.39088	9	12	0.00225904	0.75	.,.,.,.,.,.,.,.,.,.,.,.	Axin1,Eapp,Ezh2,Hnrnpu,Nelfb,Nelfe,Recql5,Rnf8,Supt4a
GO Biological Process	GO:0061014	positive regulation of mRNA catabolic process	96	2.98352e-05	0.383173	0.00399139	2.84676	7.37679	21	0.00218248	0.00621302	363	0.000127707	1	0.00451829	2.70258	5.18024	14	26	0.00351406	0.538462	.,.,.,.,.,.,.,.,.,.,.,.,.,.,.,.,.,.,.,.,.	Btg2,Cnot7,Gtpbp1,Khsrp,Nanos1,Nanos3,Pabpc1,Polr2g,Rc3h1,Tnrc6b,Tnrc6c,Tob1,Upf1,Zfp36l2
GO Biological Process	GO:0007006	mitochondrial membrane organization	97	3.0681e-05	0.394036	0.00406222	2.00694	20.9274	42	0.00619153	0.012426	306	5.07673e-05	0.652005	0.00213073	1.9174	17.7324	34	89	0.00853414	0.382022	.,.,.,.,.,.,.,.,.,.,.,.,.,.,.,.,.,.,.,.,.,.,.,.,.,.,.,.,.,.,.,.,.,.,.,.,.,.,.,.,.,.	2410015M20Rik,Acaa2,Afg3l2,Apoo,Atf2,Bad,Bbc3,Bcl2l11,Bid,Bnip3,Bnip3l,Camk2a,Cln8,Cnp,Cox18,Cstad,Gsk3a,Gsk3b,Hsp90aa1,Hspa4,Htt,Mfn2,Mtch2,Mtfp1,Mul1,Ndufa13,Opa1,Rtl10,Samm50,Sh3glb1,Siva1,Spg7,Stat3,Timm9
GO Biological Process	GO:0000070	mitotic sister chromatid segregation	98	3.5271e-05	0.452985	0.0046223	1.94195	23.1726	45	0.00685578	0.0133136	199	2.14298e-06	0.0275222	0.000138303	2.0731	18.3301	38	92	0.00953815	0.413044	.,.,.,.,.,.,.,.,.,.,.,.,.,.,.,.,.,.,.,.,.,.,.,.,.,.,.,.,.,.,.,.,.,.,.,.,.,.,.,.,.,.,.,.,.	Akap8,Atf6b,Ccnb1,Cep57,Chmp1a,Chmp2a,Chmp4b,Chmp5,Chmp7,Cit,Cul3,Dscc1,Kif14,Kpnb1,Map10,Naa50,Ncapd3,Ncapg,Ncaph,Nipbl,Pds5a,Pds5b,Phf13,Phf23,Pibf1,Ppp2r1a,Rab11a,Racgap1,Rb1,Seh1l,Sgo1,Smc4,Spdl1,Tex14,Vps4a,Wapl,Zw10,Zwint
GO Biological Process	GO:0090200	positive regulation of release of cytochrome c from mitochondria	99	3.67161e-05	0.471545	0.00476308	3.54611	4.22999	15	0.00125147	0.00443787	2776	0.178843	1	0.827408	1.43402	5.57872	8	28	0.00200803	0.285714	.,.,.,.,.,.,.,.,.,.,.,.,.,.,.	Bad,Bbc3,Bcl2l11,Bid,Bmf,Bnip3,Pdcd5,Pla2g6
GO Biological Process	GO:0006364	rRNA processing	100	3.80114e-05	0.48818	0.0048818	1.75323	34.2225	60	0.010125	0.0177515	479	0.000434368	1	0.0116463	1.52754	36.6601	56	184	0.0140562	0.304348	.,.,.,.,.,.,.,.,.,.,.,.,.,.,.,.,.,.,.,.,.,.,.,.,.,.,.,.,.,.,.,.,.,.,.,.,.,.,.,.,.,.,.,.,.,.,.,.,.,.,.,.,.,.,.,.,.,.,.,.	Bms1,Bmt2,Bop1,Bysl,Chd1,Chd7,Dcaf13,Diexf,Dis3,Eif4a3,Eif6,Eri1,Exosc1,Exosc5,Fbl,Krr1,Mphosph10,Naf1,Nat10,Nhp2,Nob1,Nol11,Nol6,Nop14,Nop2,Npm1,Nsun3,Papd5,Pih1d1,Riok3,Rpf2,Rpl10a,Rpl14,Rpl27,Rpl35,Rps16,Rps19,Rps28,Rps8,Rpusd1,Rrp1b,Rrp9,Sart1,Sbds,Skiv2l2,Snu13,Srfbp1,Tfb2m,Tsr1,Tsr3,Utp18,Utp23,Utp3,Utp6,Wbp11,Wdr43
GO Biological Process	GO:1902269	positive regulation of polyamine transmembrane transport	101	3.90254e-05	0.501203	0.0049624	9.98558	0.600866	6	0.000177771	0.00177515	1494	0.0396885	1	0.341178	5.01908	0.39848	2	2	0.000502008	1	.,.,.,.,.,.	Azin1,Azin2
GO Biological Process	GO:0035821	modification of morphology or physiology of other organism	102	4.54059e-05	0.583148	0.00571713	1.89028	24.8641	47	0.00735624	0.0139053	430	0.000300885	1	0.00898666	1.75668	19.924	35	100	0.00878514	0.35	.,.,.,.,.,.,.,.,.,.,.,.,.,.,.,.,.,.,.,.,.,.,.,.,.,.,.,.,.,.,.,.,.,.,.,.,.,.,.,.,.,.,.,.,.,.,.	Anxa2,Atg7,Bad,Bcl2l11,Cfl1,Chd1,Dag1,Eif2ak4,Ep300,Hdac1,Hspa8,Inpp5k,Insr,Jun,Lef1,Nucks1,Pcx,Ppib,Ptx3,Romo1,Rps19,Rrp1b,Rxra,Smad3,Smarca4,Smc3,Sugt1,Tardbp,Tbc1d20,Tfap4,Tgfb1,Tnip1,Tusc2,Vapa,Vapb
GO Biological Process	GO:0051726	regulation of cell cycle	103	4.76902e-05	0.612486	0.00594646	1.22222	301.909	369	0.0893222	0.109172	1	5.22881e-29	6.71536e-25	6.71536e-25	1.77112	183.5	325	921	0.0815763	0.352877	.,.,.,.,.,.,.,.,.,.,.,.,.,.,.,.,.,.,.,.,.,.,.,.,.,.,.,.,.,.,.,.,.,.,.,.,.,.,.,.,.,.,.,.,.,.,.,.,.,.,.,.,.,.,.,.,.,.,.,.,.,.,.,.,.,.,.,.,.,.,.,.,.,.,.,.,.,.,.,.,.,.,.,.,.,.,.,.,.,.,.,.,.,.,.,.,.,.,.,.,.,.,.,.,.,.,.,.,.,.,.,.,.,.,.,.,.,.,.,.,.,.,.,.,.,.,.,.,.,.,.,.,.,.,.,.,.,.,.,.,.,.,.,.,.,.,.,.,.,.,.,.,.,.,.,.,.,.,.,.,.,.,.,.,.,.,.,.,.,.,.,.,.,.,.,.,.,.,.,.,.,.,.,.,.,.,.,.,.,.,.,.,.,.,.,.,.,.,.,.…	Aatf,Abl1,Adam17,Afap1l2,Anapc15,Anapc4,Apc,Apex1,Atf2,Atf5,Atm,Atr,Axin2,BC004004,Babam1,Bad,Bap1,Bccip,Bcl2l11,Bcr,Bid,Birc2,Birc5,Birc6,Bop1,Bora,Brca1,Btrc,Calr,Casp2,Casp3,Ccnb1,Ccnd3,Ccndbp1,Ccne1,Ccne2,Ccnf,Ccng2,Ccnh,Ccni,Ccnl1,Ccnl2,Ccnt1,Ccnt2,Ccny,Ccnyl1,Ccpg1,Ccsap,Cdc26,Cdc27,Cdk1,Cdk13,Cdk19,Cdk2,Cdk2ap2,Cdk4,Cdk5,Cdk5rap2,Cdk5rap3,Cdk6,Cdk9,Cdkn1b,Cdkn2c,Cenpf,Cenpj,Cep120,Cep63,Ce…
GO Biological Process	GO:0051169	nuclear transport	104	4.96157e-05	0.637214	0.00612706	1.52539	63.5903	97	0.0188137	0.0286982	76	1.02057e-09	1.31072e-05	1.72464e-07	1.86298	45.6259	85	229	0.0213353	0.371179	.,.,.,.,.,.,.,.,.,.,.,.,.,.,.,.,.,.,.,.,.,.,.,.,.,.,.,.,.,.,.,.,.,.,.,.,.,.,.,.,.,.,.,.,.,.,.,.,.,.,.,.,.,.,.,.,.,.,.,.,.,.,.,.,.,.,.,.,.,.,.,.,.,.,.,.,.,.,.,.,.,.,.,.,.,.,.,.,.,.,.,.,.,.,.,.,.	Abce1,Abra,Adam10,Agap3,Akap13,Anp32e,Axin1,Calr,Cchcr1,Cdk5,Cep57,Chp1,Cry2,Dag1,Ddx39,Ddx39b,Eif5a,Eif6,Eny2,Fam53a,Gpn3,Gsk3b,Hes1,Ing1,Ipo5,Jun,Kpna2,Kpna3,Kpna4,Kpnb1,Malt1,Mlxip,Mybbp1a,Ncbp1,Nemf,Nol6,Npm1,Nup107,Nup133,Nup153,Nup160,Nup50,Nup54,Nup93,Nup98,Nutf2,Nxf1,Nxt1,Olfr412,Pcid2,Phax,Phip,Pkd1,Ppp3ca,Ppp3r1,Prickle1,Prkag1,Rab18,Ran,Ranbp1,Ranbp2,Ranbp3,Rbmx2,Sarnp,Smg5,Smg6,Smg7,S…
GO Biological Process	GO:0009446	putrescine biosynthetic process	105	5.31517e-05	0.682627	0.00650121	6.32084	1.26565	8	0.000374454	0.00236686	1126	0.0167123	1	0.190619	3.34605	1.19544	4	6	0.00100402	0.666667	.,.,.,.,.,.,.,.	Azin1,Azin2,Odc1,Paox
GO Biological Process	GO:0033044	regulation of chromosome organization	106	5.50905e-05	0.707528	0.00667479	1.6529	42.3498	70	0.0125295	0.0207101	82	1.59722e-09	2.05131e-05	2.50159e-07	2.04599	31.2807	64	157	0.0160643	0.407643	.,.,.,.,.,.,.,.,.,.,.,.,.,.,.,.,.,.,.,.,.,.,.,.,.,.,.,.,.,.,.,.,.,.,.,.,.,.,.,.,.,.,.,.,.,.,.,.,.,.,.,.,.,.,.,.,.,.,.,.,.,.,.,.,.,.,.,.,.,.	Anapc15,Anapc4,Apc,Atm,Atr,Axin2,Ccnb1,Cct2,Cct5,Cct6a,Cct8,Cdc26,Cdc27,Cit,Ctnnb1,Cul3,Fen1,Gen1,Gnl3l,H3f3a,H3f3b,Hnrnpd,Hnrnpu,Lig4,Mapk3,Mcph1,Mcrs1,Myc,Nabp2,Naf1,Nat10,Nbn,Papd5,Parn,Parp1,Pcid2,Pnkp,Pot1a,Pot1b,Rb1,Recql4,Rnf4,Slf2,Slx1b,Smc5,Smg1,Smg5,Smg6,Spty2d1,Tcp1,Ten1,Terf2,Tex14,Tinf2,Tnks,Tnks2,Tpr,Trip13,Upf1,Wapl,Wdhd1,Xrcc1,Ylpm1,Zw10
GO Biological Process	GO:0032446	protein modification by small protein conjugation	107	5.65147e-05	0.725818	0.00678335	1.29463	179.202	232	0.0530185	0.068639	20	7.57736e-16	9.7316e-12	4.8658e-13	1.65768	130.303	216	654	0.0542169	0.330275	.,.,.,.,.,.,.,.,.,.,.,.,.,.,.,.,.,.,.,.,.,.,.,.,.,.,.,.,.,.,.,.,.,.,.,.,.,.,.,.,.,.,.,.,.,.,.,.,.,.,.,.,.,.,.,.,.,.,.,.,.,.,.,.,.,.,.,.,.,.,.,.,.,.,.,.,.,.,.,.,.,.,.,.,.,.,.,.,.,.,.,.,.,.,.,.,.,.,.,.,.,.,.,.,.,.,.,.,.,.,.,.,.,.,.,.,.,.,.,.,.,.,.,.,.,.,.,.,.,.,.,.,.,.,.,.,.,.,.,.,.,.,.,.,.,.,.,.,.,.,.,.,.,.,.,.,.,.,.,.,.,.,.,.,.,.,.,.,.,.,.,.,.,.,.,.,.,.,.,.,.,.,.,.,.,.,.,.,.,.,.,.,.,.,.,.,.,.,.,.…	Abtb2,Anapc10,Anapc13,Anapc4,Anapc5,Arih1,Arih2,Arrb2,Arrdc1,Asb1,Asb5,Asb7,Asb8,Atg10,Atg3,Atg7,Axin1,Bach1,Bard1,Bfar,Birc2,Birc5,Birc6,Brca1,Btbd2,Btrc,Cacul1,Cand1,Cbfb,Cblb,Cbx4,Cbx8,Ccnf,Cdc26,Cdc27,Cdc34,Cdk5rap3,Chfr,Cnot4,Crbn,Cul2,Cul3,Cul4a,Cul7,Dcaf13,Dcaf15,Dcaf5,Dcaf6,Dcun1d4,Ddb2,Ddrgk1,Dtl,Dtx1,Dzip3,E4f1,Elob,Fbxl3,Fbxo10,Fbxo11,Fbxo18,Fbxo21,Fbxo31,Fbxo33,Fbxo45,Fbxo5,Fbxw7,Fem1…
GO Biological Process	GO:0044773	mitotic DNA damage checkpoint	108	5.69107e-05	0.730904	0.00676763	2.24954	13.336	30	0.00394557	0.00887574	242	1.08588e-05	0.13946	0.000576281	2.32365	10.759	25	54	0.0062751	0.462963	.,.,.,.,.,.,.,.,.,.,.,.,.,.,.,.,.,.,.,.,.,.,.,.,.,.,.,.,.,.	Atf2,Atm,Casp2,Cdk1,Cdk5rap3,Chek2,Donson,Eme1,Fbxo31,Gigyf2,Mdm2,Mrnip,Msh2,Mus81,Nbn,Nek11,Oraov1,Rad9a,Rad9b,Sox4,Syf2,Taok3,Tipin,Topbp1,Xpc
GO Biological Process	GO:0030163	protein catabolic process	109	5.87759e-05	0.754858	0.00692531	1.33584	140.735	188	0.0416377	0.0556213	41	2.85518e-12	3.66691e-08	8.94367e-10	1.62382	108.386	176	544	0.0441767	0.323529	.,.,.,.,.,.,.,.,.,.,.,.,.,.,.,.,.,.,.,.,.,.,.,.,.,.,.,.,.,.,.,.,.,.,.,.,.,.,.,.,.,.,.,.,.,.,.,.,.,.,.,.,.,.,.,.,.,.,.,.,.,.,.,.,.,.,.,.,.,.,.,.,.,.,.,.,.,.,.,.,.,.,.,.,.,.,.,.,.,.,.,.,.,.,.,.,.,.,.,.,.,.,.,.,.,.,.,.,.,.,.,.,.,.,.,.,.,.,.,.,.,.,.,.,.,.,.,.,.,.,.,.,.,.,.,.,.,.,.,.,.,.,.,.,.,.,.,.,.,.,.,.,.,.,.,.,.,.,.,.,.,.,.,.,.,.,.,.,.,.,.,.,.,.,.,.,.,.,.,.,.,.,.,.,.,.,.,.	6330408A02Rik,Abtb2,Adrm1,Agap3,Anapc10,Anapc4,Anxa2,Arih1,Arih2,Arrb2,Arrdc1,Atg7,Atxn3,Aup1,Axin1,Bap1,Bfar,Birc2,Bnip3,Bnip3l,Btbd2,Btrc,Cacul1,Casp8,Ccdc47,Ccnf,Cd2ap,Cdc26,Cdc34,Chek2,Chfr,Chmp4b,Cln8,Clpx,Crbn,Ctsd,Cul2,Cul3,Cul4a,Cul7,Dab2ip,Ddit3,Dennd3,Derl1,Dnajb12,Dnajb2,Dtl,Dzip3,Edem1,Fbxl3,Fbxo10,Fbxo31,Fbxo45,Fbxw7,Foxred2,Fzr1,Get4,Gid4,Gsk3a,Hectd3,Herc2,Herpud1,Htra2,Isg15,Jkamp…
GO Biological Process	GO:0016050	vesicle organization	110	6.21087e-05	0.797663	0.00725148	1.4986	68.0635	102	0.0201371	0.0301775	73	4.84417e-10	6.22137e-06	8.52243e-08	1.8513	48.6145	90	244	0.0225904	0.368853	.,.,.,.,.,.,.,.,.,.,.,.,.,.,.,.,.,.,.,.,.,.,.,.,.,.,.,.,.,.,.,.,.,.,.,.,.,.,.,.,.,.,.,.,.,.,.,.,.,.,.,.,.,.,.,.,.,.,.,.,.,.,.,.,.,.,.,.,.,.,.,.,.,.,.,.,.,.,.,.,.,.,.,.,.,.,.,.,.,.,.,.,.,.,.,.,.,.,.,.,.,.	Ankfy1,Anxa2,Ap2m1,Ap3d1,Aqp11,Arf1,Arfgef2,Atp8a1,C2cd5,Cd2ap,Chmp2a,Chmp3,Chmp4b,Chmp5,Clcn3,Creb1,Cul3,Dnajc13,Doc2g,Exoc8,Fam109b,Fam160a2,Fbxo5,Gbf1,Hook3,Laptm4b,Lyst,Nbeal2,Pdcd6,Pef1,Picalm,Pmel,Preb,Prkci,Rab11a,Rab1a,Rab22a,Rab34,Rab3a,Rab5b,Rab5c,Rab8a,Rfx2,Rph3a,Sec16a,Sec22a,Sec22c,Sec23a,Sec23ip,Sec31a,Snap29,Snap47,Snapin,Snx1,Snx11,Snx2,Snx3,Snx30,Snx32,Snx5,Snx8,Sqstm1,Srgn,Stx2,…
GO Biological Process	GO:0042254	ribosome biogenesis	111	6.46953e-05	0.830881	0.00748542	1.55351	56.0022	87	0.0165687	0.0257396	300	4.6882e-05	0.602106	0.00200702	1.50572	53.7948	81	270	0.0203313	0.3	.,.,.,.,.,.,.,.,.,.,.,.,.,.,.,.,.,.,.,.,.,.,.,.,.,.,.,.,.,.,.,.,.,.,.,.,.,.,.,.,.,.,.,.,.,.,.,.,.,.,.,.,.,.,.,.,.,.,.,.,.,.,.,.,.,.,.,.,.,.,.,.,.,.,.,.,.,.,.,.,.,.,.,.,.,.,.	Aamp,Aatf,Abce1,Bms1,Bmt2,Bop1,Bysl,Chd1,Chd7,Dcaf13,Ddx3x,Diexf,Dis3,Eif2a,Eif4a3,Eif6,Eri1,Exosc1,Exosc5,Fbl,Gnl1,Gnl3l,Isg20l2,Krr1,Mphosph10,Mpv17l2,Mterf3,Naf1,Nat10,Nhp2,Nip7,Nob1,Nol11,Nol6,Nop14,Nop16,Nop2,Npm1,Nsun3,Pak1ip1,Papd5,Pih1d1,Ran,Riok3,Riox1,Rpf2,Rpl10a,Rpl14,Rpl23a,Rpl27,Rpl34,Rpl35,Rpl7a-ps3,Rps10,Rps16,Rps19,Rps28,Rps8,Rpusd1,Rrp1b,Rrp9,Sart1,Sbds,Setd4,Skiv2l2,Snu13,Srfbp1…
GO Biological Process	GO:0006611	protein export from nucleus	112	6.57728e-05	0.84472	0.00754215	3.07586	5.52691	17	0.00163518	0.00502959	303	4.91572e-05	0.631326	0.00208358	2.67684	5.9772	16	30	0.00401606	0.533333	.,.,.,.,.,.,.,.,.,.,.,.,.,.,.,.,.	Calr,Cchcr1,Chp1,Eif5a,Gsk3b,Nutf2,Nxt1,Pkd1,Ran,Smurf1,Strada,Stradb,Tgfb1,Xpo1,Xpo5,Xpo7
GO Biological Process	GO:2001235	positive regulation of apoptotic signaling pathway	113	6.87636e-05	0.883131	0.00781532	1.57349	52.1134	82	0.0154182	0.0242604	127	2.12324e-07	0.00272688	2.14715e-05	1.83555	34.867	64	175	0.0160643	0.365714	.,.,.,.,.,.,.,.,.,.,.,.,.,.,.,.,.,.,.,.,.,.,.,.,.,.,.,.,.,.,.,.,.,.,.,.,.,.,.,.,.,.,.,.,.,.,.,.,.,.,.,.,.,.,.,.,.,.,.,.,.,.,.,.,.,.,.,.,.,.,.,.,.,.,.,.,.,.,.,.,.,.	Apaf1,Bad,Bbc3,Bcl10,Bcl2l11,Bid,Bmf,Bnip3,Casp2,Casp8,Dab2ip,Daxx,Dedd2,Eef1e1,Ei24,Faf1,Fbxo18,Fbxw7,Gsk3a,Gsk3b,Htra2,Inca1,Lck,Mapk8,Mapk9,Msx1,Mtch2,Myc,Nacc2,Nck1,Nck2,Nf1,Osm,Pak2,Park7,Pdcd5,Pias4,Pla2g6,Plagl2,Ppp1ca,Ppp2r1a,Ppp2r1b,Prkcd,Prkra,Psen2,Pten,Ptpn2,Ptprc,Rad9a,Rps3,Serinc3,Sh3glb1,Siah1a,Siva1,Slc9a3r1,Smad3,Sod1,Spop,Stk3,Stk4,Tfap4,Tgfbr1,Trp53inp1,Wwox
GO Biological Process	GO:0046686	response to cadmium ion	114	6.88571e-05	0.884332	0.0077573	2.38518	10.9006	26	0.00322504	0.00769231	770	0.00427609	1	0.0713218	1.79253	11.1574	20	56	0.00502008	0.357143	.,.,.,.,.,.,.,.,.,.,.,.,.,.,.,.,.,.,.,.,.,.,.,.,.,.	Cdk1,Cdkn1b,Cyb5a,Daxx,Fos,Gclc,Gpi1,Gss,Haao,Hsf1,Jun,Mapk3,Mapk8,Mapk9,Npc1,Ogg1,Slc30a1,Sod1,Sod2,Sord
GO Biological Process	GO:0042770	signal transduction in response to DNA damage	115	7.2531e-05	0.931515	0.00810013	2.21831	13.5238	30	0.00400113	0.00887574	401	0.000212459	1	0.00680453	2.15103	9.76275	21	49	0.00527108	0.428571	.,.,.,.,.,.,.,.,.,.,.,.,.,.,.,.,.,.,.,.,.,.,.,.,.,.,.,.,.,.	Abl1,Atm,Bid,Casp2,Casp9,Cep63,Chek2,E2f7,Foxo3,Grb2,Mapk14,Mdm2,Myo6,Nbn,Ndrg1,Paxip1,Prpf19,Sesn2,Sox4,Tfap4,Usp10
GO Biological Process	GO:0006335	DNA replication-dependent nucleosome assembly	116	7.46176e-05	0.958314	0.00826133	6.01619	1.32974	8	0.000393416	0.00236686	2621	0.152932	1	0.749373	1.48713	5.37948	8	27	0.00200803	0.296296	.,.,.,.,.,.,.,.	Asf1b,Chaf1a,Chaf1b,Hat1,Hist1h3a,Hist1h4a,Hist1h4k,Rbbp4
GO Biological Process	GO:0006900	membrane budding	117	7.6206e-05	0.978713	0.00836507	2.21196	13.5626	30	0.00401262	0.00887574	192	1.8708e-06	0.0240267	0.000125139	2.46219	10.5597	26	53	0.0065261	0.490566	.,.,.,.,.,.,.,.,.,.,.,.,.,.,.,.,.,.,.,.,.,.,.,.,.,.,.,.,.,.	Anxa2,Ap2m1,Ap3d1,Arf1,Atp8a1,Chmp2a,Chmp3,Chmp4b,Chmp5,Cul3,Gbf1,Pdcd6,Pef1,Preb,Prkci,Rab1a,Sec16a,Sec23a,Sec31a,Snx3,Tbc1d20,Tfg,Vapa,Vapb,Vps4a,Wasl
GO Biological Process	GO:0007093	mitotic cell cycle checkpoint	118	7.79285e-05	1	0.00848165	1.82031	26.9184	49	0.00796404	0.014497	288	4.00765e-05	0.514702	0.00178716	1.84664	21.1194	39	106	0.00978916	0.367924	.,.,.,.,.,.,.,.,.,.,.,.,.,.,.,.,.,.,.,.,.,.,.,.,.,.,.,.,.,.,.,.,.,.,.,.,.,.,.,.,.,.,.,.,.,.,.,.,.	Apc,Atf2,Atm,Brca1,Casp2,Cdk1,Cdk5rap3,Chek2,Chfr,Donson,Eme1,Fbxo31,Gigyf2,Mdm2,Mrnip,Msh2,Mus81,Nabp1,Nabp2,Nbn,Nek11,Oraov1,Prcc,Pura,Rad9a,Rad9b,Sox4,Syf2,Taok3,Tex14,Tgfb1,Tipin,Topbp1,Tpr,Trip13,Vps4a,Xpc,Zw10,Zwint
GO Biological Process	GO:0030490	maturation of SSU-rRNA	119	7.80206e-05	1	0.00842032	2.32229	11.6264	27	0.00343977	0.00798817	255	1.73065e-05	0.222267	0.000871637	2.3165	10.3605	24	52	0.0060241	0.461539	.,.,.,.,.,.,.,.,.,.,.,.,.,.,.,.,.,.,.,.,.,.,.,.,.,.,.	Bms1,Bysl,Chd1,Dcaf13,Diexf,Krr1,Mphosph10,Nat10,Nob1,Nol11,Nop14,Riok3,Rps16,Rps19,Rps28,Rps8,Snu13,Srfbp1,Tsr1,Tsr3,Utp18,Utp23,Utp3,Utp6
GO Biological Process	GO:0051084	'de novo' posttranslational protein folding	120	7.986e-05	1	0.00854701	4.26643	2.57827	11	0.000762801	0.00325444	950	0.00866232	1	0.117106	2.18221	4.58252	10	23	0.00251004	0.434783	.,.,.,.,.,.,.,.,.,.,.	Cct2,Dnajb1,Dnajb12,Dnajb14,Hspa8,Hspd1,Hspe1,Selenof,Sh3glb1,Tor2a
GO Biological Process	GO:0072429	response to intra-S DNA damage checkpoint signaling	121	8.33223e-05	1	0.00884387	18.0932	0.221078	4	6.54076e-05	0.00118343	1321	0.0268957	1	0.261485	3.76431	0.796959	3	4	0.000753012	0.75	.,.,.,.	Eme1,Fbxo18,Mus81
GO Biological Process	GO:0006567	threonine catabolic process	122	8.5154e-05	1	0.00896421	11.6399	0.429556	5	0.000127088	0.00147929	2196	0.103257	1	0.603884	3.34605	0.597719	2	3	0.000502008	0.666667	.,.,.,.,.	Gcat,Tha1
GO Biological Process	GO:0051788	response to misfolded protein	123	8.60739e-05	1	0.00898738	3.91537	3.06484	12	0.000906758	0.0035503	1456	0.0352867	1	0.311254	1.88215	4.78176	9	24	0.00225904	0.375	.,.,.,.,.,.,.,.,.,.,.,.	Atxn3,Cul3,Derl1,Dnajb12,Hspd1,Klhl15,Rnf126,Stub1,Ube2w
GO Biological Process	GO:0034249	negative regulation of cellular amide metabolic process	124	8.79829e-05	1	0.00911262	1.69899	35.315	60	0.0104482	0.0177515	224	5.02636e-06	0.0645536	0.000288186	1.81541	28.0928	51	141	0.0128012	0.361702	.,.,.,.,.,.,.,.,.,.,.,.,.,.,.,.,.,.,.,.,.,.,.,.,.,.,.,.,.,.,.,.,.,.,.,.,.,.,.,.,.,.,.,.,.,.,.,.,.,.,.,.,.,.,.,.,.,.,.,.	Abca7,Ago1,Btg2,Calr,Cirbp,Cnot3,Cnot6l,Cnot7,Cnot9,Cpeb4,Ddx3x,Dgcr8,Dhfr,Eif2ak4,Eif4a3,Eif4ebp2,Eif4enif1,Eif6,Fxr2,Gigyf2,Grb7,Hnrnpd,Hnrnpr,Khsrp,Larp1,Nanos1,Nanos3,Ncbp1,Ormdl2,Patl1,Prkra,Pum1,Pura,Rara,Rc3h1,Rida,Rnf139,Rps3,Sesn2,Stat3,Syncrip,Tnrc6b,Tnrc6c,Tob1,Tpr,Tsc1,Upf1,Xpo5,Ybx2,Ythdf2,Zfp36l2
GO Biological Process	GO:0090501	RNA phosphodiester bond hydrolysis	125	9.43214e-05	1	0.00969096	1.87345	23.4861	44	0.00694854	0.0130177	572	0.00111926	1	0.0251306	1.58294	25.9012	41	130	0.0102912	0.315385	.,.,.,.,.,.,.,.,.,.,.,.,.,.,.,.,.,.,.,.,.,.,.,.,.,.,.,.,.,.,.,.,.,.,.,.,.,.,.,.,.,.,.,.	Apex1,Bms1,Bop1,Clp1,Cnot6l,Cnot7,Cpsf1,Cpsf4,Cstf2,Cstf3,Dgcr8,Dis3,Endou,Endov,Ern1,Fen1,Isg20l2,Ncbp1,Nhp2,Nob1,Noct,Npm1,Pan2,Pan3,Parn,Pcf11,Pop1,Rida,Rnaseh2b,Rpp14,Rpp38,Rpp40,Smg5,Smg6,Smg7,Toe1,Tsen54,Tsr1,Usb1,Utp23,Zc3h3
GO Biological Process	GO:0022616	DNA strand elongation	126	9.70328e-05	1	0.00989041	5.07893	1.77203	9	0.000524268	0.00266272	854	0.00646106	1	0.0971656	2.37746	3.78556	9	19	0.00225904	0.473684	.,.,.,.,.,.,.,.,.	Dclre1b,Fen1,Gins1,Lig1,Nbn,Parp1,Parp2,Parp3,Pold2
GO Biological Process	GO:0007549	dosage compensation	127	0.000100784	1	0.0101919	3.23357	4.63884	15	0.00137244	0.00443787	244	1.18817e-05	0.152597	0.000625398	3.68066	2.9886	11	15	0.00276104	0.733333	.,.,.,.,.,.,.,.,.,.,.,.,.,.,.	Brca1,Cdyl,Ctcf,Eif1,Hnrnpu,Pcgf3,Pcgf5,Prdm14,Rlim,Smchd1,Upf1
GO Biological Process	GO:0034655	nucleobase-containing compound catabolic process	128	0.000105824	1	0.0106179	1.56643	50.4331	79	0.014921	0.0233728	229	5.59845e-06	0.0719009	0.000313978	1.64219	43.2351	71	217	0.0178213	0.327189	.,.,.,.,.,.,.,.,.,.,.,.,.,.,.,.,.,.,.,.,.,.,.,.,.,.,.,.,.,.,.,.,.,.,.,.,.,.,.,.,.,.,.,.,.,.,.,.,.,.,.,.,.,.,.,.,.,.,.,.,.,.,.,.,.,.,.,.,.,.,.,.,.,.,.,.,.,.,.	Ago1,Ahcy,Art2b,Atm,Cant1,Casc3,Cnot3,Cnot4,Cnot6l,Cnot7,Cnot9,Cnp,Dcp1b,Dctpp1,Ddx5,Dis3,Eif3e,Eif4a3,Entpd1,Entpd7,Etf1,Exosc5,Fbxo18,Fen1,Gspt1,Hint1,Itpa,Khsrp,Lsm2,Lsm4,Magoh,Mgat1,Mus81,Ncbp1,Noct,Nudt9,Pabpc1,Pan2,Pan3,Papd5,Parn,Patl1,Pcid2,Pde10a,Pde4c,Pde4d,Pde7b,Pnrc1,Pnrc2,Polr2g,Pop1,Pycrl,Pym1,Rbm8a,Rc3h1,Rnaseh2b,Sidt2,Skiv2l,Skiv2l2,Smg1,Smg5,Smg6,Smg7,Smg9,Spo11,Tatdn2,Thrap3,Upf…
GO Biological Process	GO:0051225	spindle assembly	129	0.000110278	1	0.0109791	2.23384	12.5345	28	0.00370842	0.00828402	532	0.00079472	1	0.0191853	1.83797	14.146	26	71	0.0065261	0.366197	.,.,.,.,.,.,.,.,.,.,.,.,.,.,.,.,.,.,.,.,.,.,.,.,.,.,.,.	Bccip,Birc5,Ccdc155,Cep63,Chek2,Cltc,Fbxo5,Golga2,Haus2,Haus3,Haus6,Haus8,Kpnb1,Map10,Mybl2,Mzt1,Pibf1,Rab11a,Racgap1,Rhoa,Rps3,Sac3d1,Stard9,Tnks,Tubb5,Washc1
GO Biological Process	GO:0090559	regulation of membrane permeability	130	0.000119268	1	0.0117828	2.22306	12.5953	28	0.00372641	0.00828402	740	0.0036271	1	0.0629498	1.78645	11.7552	21	59	0.00527108	0.355932	.,.,.,.,.,.,.,.,.,.,.,.,.,.,.,.,.,.,.,.,.,.,.,.,.,.,.,.	Acaa2,Atf2,Bad,Bbc3,Bcl2l11,Bid,Bnip3,Bnip3l,Camk2a,Cnp,Gsk3a,Gsk3b,Htt,Laptm4b,Mtch2,Mul1,Rtl10,Sh3glb1,Siva1,Spg7,Stat3
GO Biological Process	GO:0045653	negative regulation of megakaryocyte differentiation	131	0.000120323	1	0.0117962	10.8029	0.462837	5	0.000136934	0.00147929	4419	0.348967	1	1	1.33842	2.9886	4	15	0.00100402	0.266667	.,.,.,.,.	Cib1,Gabpa,Hist1h4a,Hist1h4k
GO Biological Process	GO:0051301	cell division	132	0.000122673	1	0.0119355	1.32104	139.285	184	0.0412085	0.0544379	24	8.11896e-15	1.04272e-10	4.34466e-12	1.75882	93.2442	164	468	0.0411647	0.350427	.,.,.,.,.,.,.,.,.,.,.,.,.,.,.,.,.,.,.,.,.,.,.,.,.,.,.,.,.,.,.,.,.,.,.,.,.,.,.,.,.,.,.,.,.,.,.,.,.,.,.,.,.,.,.,.,.,.,.,.,.,.,.,.,.,.,.,.,.,.,.,.,.,.,.,.,.,.,.,.,.,.,.,.,.,.,.,.,.,.,.,.,.,.,.,.,.,.,.,.,.,.,.,.,.,.,.,.,.,.,.,.,.,.,.,.,.,.,.,.,.,.,.,.,.,.,.,.,.,.,.,.,.,.,.,.,.,.,.,.,.,.,.,.,.,.,.,.,.,.,.,.,.,.,.,.,.,.,.,.,.,.,.,.,.,.,.,.,.,.,.,.,.,.,.,.,.,.,.,.,.,.,.,.	Aatf,Actr2,Actr3,Anapc10,Anapc13,Anapc15,Anapc4,Anapc5,Ank3,Anln,Apc,Apitd1,Arf1,Arf6,Arl3,Arl8b,Babam1,Birc5,Birc6,Bora,Ccdc124,Ccnb1,Ccnd3,Ccne1,Ccne2,Ccnf,Ccng2,Ccno,Ccnt1,Ccnt2,Ccny,Ccsap,Cd2ap,Cdc26,Cdk1,Cdk2,Cdk4,Cdk5,Cdk6,Cenpj,Cep164,Cep55,Cep63,Cfl1,Chek2,Chfr,Chmp1a,Chmp2a,Chmp3,Chmp4b,Chmp5,Chmp7,Cib1,Cit,Cks1b,Cks2,Cltc,Cntrob,Csnk1a1,Cul3,Cul7,Daxx,Dctn1,Dynlt1a,E4f1,Ect2,Epb41l2,Fbx…
GO Biological Process	GO:0045792	negative regulation of cell size	133	0.000123843	1	0.0119587	4.91448	1.83132	9	0.000541811	0.00266272	1188	0.0190219	1	0.205638	2.50954	2.39088	6	12	0.00150602	0.5	.,.,.,.,.,.,.,.,.	Cfl1,Deptor,Pten,Rhoa,Tsc1,Ucn
GO Biological Process	GO:0016072	rRNA metabolic process	134	0.000127579	1	0.0122276	1.67485	35.8241	60	0.0105988	0.0177515	554	0.000892183	1	0.0206829	1.48713	37.6563	56	189	0.0140562	0.296296	.,.,.,.,.,.,.,.,.,.,.,.,.,.,.,.,.,.,.,.,.,.,.,.,.,.,.,.,.,.,.,.,.,.,.,.,.,.,.,.,.,.,.,.,.,.,.,.,.,.,.,.,.,.,.,.,.,.,.,.	Bms1,Bmt2,Bop1,Bysl,Chd1,Chd7,Dcaf13,Diexf,Dis3,Eif4a3,Eif6,Eri1,Exosc1,Exosc5,Fbl,Krr1,Mphosph10,Naf1,Nat10,Nhp2,Nob1,Nol11,Nol6,Nop14,Nop2,Npm1,Nsun3,Papd5,Pih1d1,Riok3,Rpf2,Rpl10a,Rpl14,Rpl27,Rpl35,Rps16,Rps19,Rps28,Rps8,Rpusd1,Rrp1b,Rrp9,Sart1,Sbds,Skiv2l2,Snu13,Srfbp1,Tfb2m,Tsr1,Tsr3,Utp18,Utp23,Utp3,Utp6,Wbp11,Wdr43
GO Biological Process	GO:0044257	cellular protein catabolic process	135	0.000128431	1	0.012218	1.33015	131.564	175	0.0389242	0.0517751	46	6.92733e-12	8.89677e-08	1.93408e-09	1.63366	101.612	166	510	0.0416667	0.32549	.,.,.,.,.,.,.,.,.,.,.,.,.,.,.,.,.,.,.,.,.,.,.,.,.,.,.,.,.,.,.,.,.,.,.,.,.,.,.,.,.,.,.,.,.,.,.,.,.,.,.,.,.,.,.,.,.,.,.,.,.,.,.,.,.,.,.,.,.,.,.,.,.,.,.,.,.,.,.,.,.,.,.,.,.,.,.,.,.,.,.,.,.,.,.,.,.,.,.,.,.,.,.,.,.,.,.,.,.,.,.,.,.,.,.,.,.,.,.,.,.,.,.,.,.,.,.,.,.,.,.,.,.,.,.,.,.,.,.,.,.,.,.,.,.,.,.,.,.,.,.,.,.,.,.,.,.,.,.,.,.,.,.,.,.,.,.,.,.,.,.,.,.,.,.	6330408A02Rik,Abtb2,Adrm1,Agap3,Anapc10,Anapc4,Arih1,Arih2,Arrb2,Arrdc1,Atxn3,Aup1,Bap1,Bfar,Birc2,Bnip3,Bnip3l,Btbd2,Btrc,Cacul1,Casp8,Ccdc47,Ccnf,Cd2ap,Cdc26,Cdc34,Chek2,Chfr,Chmp4b,Cln8,Clpx,Crbn,Cul2,Cul3,Cul4a,Cul7,Dab2ip,Ddit3,Dennd3,Derl1,Dnajb2,Dtl,Dzip3,Edem1,Fbxl3,Fbxo10,Fbxo31,Fbxo45,Fbxw7,Foxred2,Fzr1,Gid4,Gsk3a,Hectd3,Herc2,Herpud1,Htra2,Isg15,Jkamp,Kctd21,Kctd5,Kctd6,Kif14,Klhl15,Kl…
GO Biological Process	GO:0009445	putrescine metabolic process	136	0.000130602	1	0.0123333	5.54019	1.44399	8	0.000427217	0.00236686	1744	0.0555503	1	0.409078	2.50954	1.59392	4	8	0.00100402	0.5	.,.,.,.,.,.,.,.	Azin1,Azin2,Odc1,Paox
GO Biological Process	GO:0000724	double-strand break repair via homologous recombination	137	0.000132929	1	0.0124614	1.96399	18.8392	37	0.00557374	0.0109467	212	3.38411e-06	0.0434621	0.00020501	2.13311	15.9392	34	80	0.00853414	0.425	.,.,.,.,.,.,.,.,.,.,.,.,.,.,.,.,.,.,.,.,.,.,.,.,.,.,.,.,.,.,.,.,.,.,.,.,.	Ap5z1,Atm,Brca1,Ccdc155,Fbxo18,Gen1,Gins2,Gins4,Mcm9,Mms22l,Mus81,Nabp1,Nabp2,Nbn,Nucks1,Oraov1,Palb2,Rad51d,Rad52,Recql4,Recql5,Rnf138,Rpa1,Rpa3,Sfr1,Smc5,Smc6,Swi5,Tonsl,Ube2n,Wrn,Xrcc1,Xrcc2,Zswim7
GO Biological Process	GO:1904028	positive regulation of collagen fibril organization	138	0.000134061	1	0.0124764	31.4919	0.0952626	3	2.81842e-05	0.000887574	2972	0.19924	1	0.860981	5.01908	0.19924	1	1	0.000251004	1	.,.,.	Colgalt1
GO Biological Process	GO:0090305	nucleic acid phosphodiester bond hydrolysis	139	0.000137656	1	0.0127188	1.58937	45.3009	72	0.0134026	0.0213018	465	0.000385529	1	0.0106481	1.4749	45.4267	67	228	0.0168173	0.29386	.,.,.,.,.,.,.,.,.,.,.,.,.,.,.,.,.,.,.,.,.,.,.,.,.,.,.,.,.,.,.,.,.,.,.,.,.,.,.,.,.,.,.,.,.,.,.,.,.,.,.,.,.,.,.,.,.,.,.,.,.,.,.,.,.,.,.,.,.,.,.,.	Aen,Apex1,Bms1,Bop1,Clp1,Cnot6l,Cnot7,Cpsf1,Cpsf4,Cstf2,Cstf3,Dclre1b,Dcp1b,Dgcr8,Dis3,Eme1,Endou,Endov,Eri1,Eri2,Ern1,Fancm,Fbxo18,Fen1,Gen1,Isg20l2,Mgme1,Mus81,N4bp2,Ncbp1,Nhp2,Nob1,Noct,Npm1,Ogg1,Pan2,Pan3,Parn,Pcf11,Pgbd5,Pnrc1,Pnrc2,Pold1,Pop1,Rad9a,Rad9b,Rag1,Rev3l,Rida,Rnaseh2b,Rpp14,Rpp38,Rpp40,Slx1b,Smg5,Smg6,Smg7,Spo11,Tdp1,Toe1,Tsen54,Tsr1,Usb1,Utp23,Wrn,Zc3h3,Zranb3
GO Biological Process	GO:0010822	positive regulation of mitochondrion organization	140	0.00013797	1	0.0126568	1.66975	35.9335	60	0.0106312	0.0177515	256	1.8077e-05	0.232164	0.000906889	1.75492	28.4913	50	143	0.0125502	0.34965	.,.,.,.,.,.,.,.,.,.,.,.,.,.,.,.,.,.,.,.,.,.,.,.,.,.,.,.,.,.,.,.,.,.,.,.,.,.,.,.,.,.,.,.,.,.,.,.,.,.,.,.,.,.,.,.,.,.,.,.	Actl6a,Arih2,Bad,Bap1,Bbc3,Bcl2l11,Bid,Bmf,Bnip3,Dcn,Ddhd1,Ddhd2,Dtwd2,Fam20b,Fbxw7,Fzd5,Gba,Gls2,Gsk3a,Gsk3b,Hes1,Hif1a,Htra2,Htt,Il9r,Itgax,Mief1,Mis18a,Mpv17l2,Mul1,Nmur1,Pdcd5,Pemt,Pla2g6,Plagl2,Psmb7,Rac2,Rnf31,Selenoi,Sh3glb1,Siva1,Srebf2,Stoml2,U2af2,Ube2d3,Ubl5,Uqcc2,Usp36,Wbp11,Zbtb17
GO Biological Process	GO:0006406	mRNA export from nucleus	141	0.00014498	1	0.0132055	2.60739	7.67052	20	0.00226938	0.00591716	461	0.000374003	1	0.0104194	2.16733	8.76655	19	44	0.00476908	0.431818	.,.,.,.,.,.,.,.,.,.,.,.,.,.,.,.,.,.,.,.	Ddx39,Ddx39b,Eif5a,Eny2,Ncbp1,Nup107,Nup133,Nup160,Nup93,Nxf1,Pcid2,Rbmx2,Sarnp,Smg5,Smg6,Smg7,Srsf10,Tpr,Zc3h3
GO Biological Process	GO:0009199	ribonucleoside triphosphate metabolic process	142	0.00014639	1	0.01324	1.62255	40.6768	66	0.0120346	0.0195266	573	0.00113294	1	0.0253933	1.46285	39.6487	58	199	0.0145582	0.291457	.,.,.,.,.,.,.,.,.,.,.,.,.,.,.,.,.,.,.,.,.,.,.,.,.,.,.,.,.,.,.,.,.,.,.,.,.,.,.,.,.,.,.,.,.,.,.,.,.,.,.,.,.,.,.,.,.,.,.,.,.,.,.,.,.,.	Adpgk,Atp5b,Atp5d,Atp5g1,Atp5j,Atp5k,Atp6v0a2,Atp6v1a,Atp6v1b2,Atp7a,Bad,Bid,Clpx,Coa6,Cox4i2,Eno1,Entpd7,Fignl1,Gale,Galk1,Gimap7,Gm20390,Gpi1,Gtpbp1,Hk1,Hspa8,Impdh1,Itpa,Khk,Msh2,Mtch2,Ndufa10,Ndufa12,Ndufb6,Ndufs6,Ndufv1,Ndufv2,Ndufv3,Nipsnap2,Nme1,Ogdh,Ola1,Opa1,Parp1,Pfkfb2,Pfkl,Pfkm,Pkm,Rhoa,Rhoq,Sdhaf2,Slc25a25,Stoml2,Tefm,Tgfb1,Uck2,Uqcr10,Uqcrq
GO Biological Process	GO:0051603	proteolysis involved in cellular protein catabolic process	143	0.000147473	1	0.0132447	1.33361	126.724	169	0.0374922	0.05	54	3.00392e-11	3.85793e-07	7.14431e-09	1.62532	97.8268	159	491	0.0399096	0.323829	.,.,.,.,.,.,.,.,.,.,.,.,.,.,.,.,.,.,.,.,.,.,.,.,.,.,.,.,.,.,.,.,.,.,.,.,.,.,.,.,.,.,.,.,.,.,.,.,.,.,.,.,.,.,.,.,.,.,.,.,.,.,.,.,.,.,.,.,.,.,.,.,.,.,.,.,.,.,.,.,.,.,.,.,.,.,.,.,.,.,.,.,.,.,.,.,.,.,.,.,.,.,.,.,.,.,.,.,.,.,.,.,.,.,.,.,.,.,.,.,.,.,.,.,.,.,.,.,.,.,.,.,.,.,.,.,.,.,.,.,.,.,.,.,.,.,.,.,.,.,.,.,.,.,.,.,.,.,.,.,.,.,.,.,.,.,.,.,.	6330408A02Rik,Abtb2,Adrm1,Agap3,Anapc10,Anapc4,Arih1,Arih2,Arrb2,Arrdc1,Atxn3,Aup1,Bap1,Bfar,Birc2,Btbd2,Btrc,Cacul1,Casp8,Ccdc47,Ccnf,Cd2ap,Cdc26,Cdc34,Chfr,Chmp4b,Clpx,Crbn,Cul2,Cul3,Cul4a,Cul7,Ddit3,Derl1,Dnajb2,Dtl,Dzip3,Edem1,Fbxl3,Fbxo10,Fbxo31,Fbxo45,Fbxw7,Foxred2,Fzr1,Gid4,Gsk3a,Hectd3,Herc2,Herpud1,Isg15,Jkamp,Kctd21,Kctd5,Kctd6,Kif14,Klhl15,Klhl25,Klhl8,Lgmn,Lonp1,Lonp2,March6,Mdm2,Myli…
GO Biological Process	GO:1900126	negative regulation of hyaluronan biosynthetic process	144	0.000148643	1	0.0132571	15.5435	0.257342	4	7.61368e-05	0.00118343	909	0.00790436	1	0.111678	5.01908	0.597719	3	3	0.000753012	1	.,.,.,.	Ap2a1,Cltc,Tgfb1
GO Biological Process	GO:0050684	regulation of mRNA processing	145	0.000149308	1	0.0132246	1.73672	29.9416	52	0.00885845	0.0153846	93	8.24982e-09	0.000105952	1.13927e-06	2.19585	22.3149	49	112	0.0122992	0.4375	.,.,.,.,.,.,.,.,.,.,.,.,.,.,.,.,.,.,.,.,.,.,.,.,.,.,.,.,.,.,.,.,.,.,.,.,.,.,.,.,.,.,.,.,.,.,.,.,.,.,.,.	Acin1,Ccnb1,Ccnt1,Cdk9,Dazap1,Ddx5,Dhx9,Dyrk1a,Eif4a3,Hnrnpk,Hnrnpl,Hnrnpu,Hsf1,Hspa8,Iws1,Jmjd6,Khdrbs1,Khdrbs3,Lmntd2,Magoh,Ncbp1,Nelfe,Npm1,Nup98,Paf1,Prpf19,Ptbp3,Rbm15b,Rbm25,Rbm42,Rbm8a,Rnf40,Safb,Safb2,Sf3b4,Sltm,Son,Srek1,Srpk1,Srsf10,Srsf2,Srsf3,Srsf4,Srsf6,Srsf7,Srsf9,Thrap3,U2af2,Wtap
GO Biological Process	GO:0007113	endomitotic cell cycle	146	0.000159321	1	0.0140148	29.6882	0.10105	3	2.98965e-05	0.000887574	1494	0.0396885	1	0.341178	5.01908	0.39848	2	2	0.000502008	1	.,.,.	Cib1,Uba3
GO Biological Process	GO:1902275	regulation of chromatin organization	147	0.000161458	1	0.0141062	1.54943	50.341	78	0.0148938	0.0230769	69	3.44195e-10	4.42049e-06	6.40651e-08	2.04921	33.6715	69	169	0.0173193	0.408284	.,.,.,.,.,.,.,.,.,.,.,.,.,.,.,.,.,.,.,.,.,.,.,.,.,.,.,.,.,.,.,.,.,.,.,.,.,.,.,.,.,.,.,.,.,.,.,.,.,.,.,.,.,.,.,.,.,.,.,.,.,.,.,.,.,.,.,.,.,.,.,.,.,.,.,.,.,.	Akap8,Asxl2,Atad2,Atg5,Atg7,Atm,BC004004,Brca1,Ccnb1,Cdk9,Ctbp1,Ctcf,Ctnnb1,Dnmt1,Eed,Gata3,Gfi1,Hira,Hnrnpu,Ing2,Iws1,Jarid2,Jdp2,Kdm1a,Kdm2a,Kdm3a,Kdm4b,Kdm4c,Kdm5a,Kmt2a,Kmt2b,Lif,Mapk3,Mapk8,Men1,Mier1,Mki67,Mthfr,Myb,Nelfe,Nipbl,Nsd1,Otub1,Paf1,Paxip1,Phf19,Pih1d1,Pygo2,Rnf40,Rps6ka5,Setd1a,Setd5,Sin3a,Smad4,Spty2d1,Srebf1,Tada2b,Taf7,Tgfb1,Tpr,Trim28,Ube2n,Ubr5,Ucn,Uhrf1,Vegfa,Wbp2,Wdr61,Zf…
GO Biological Process	GO:0018394	peptidyl-lysine acetylation	148	0.00016329	1	0.0141698	1.82597	24.0968	44	0.00712924	0.0130177	302	4.74105e-05	0.608894	0.0020162	1.80511	22.7133	41	114	0.0102912	0.359649	.,.,.,.,.,.,.,.,.,.,.,.,.,.,.,.,.,.,.,.,.,.,.,.,.,.,.,.,.,.,.,.,.,.,.,.,.,.,.,.,.,.,.,.	Actl6a,Atf2,Bend3,Bloc1s1,Brd1,Brd8,Brpf1,Brpf3,Cdyl,Dr1,Ep300,Ep400,Epc1,Hat1,Hcfc1,Ing3,Jade2,Jade3,Kat14,Kat6a,Kat6b,Kmt2a,Ldb1,Lef1,Mcrs1,Mrgbp,Msl2,Naa40,Naa50,Per1,Phf20,Pole4,Por,Smarca4,Tada2b,Taf10,Taf5,Taf5l,Tcf3,Usp22,Yeats4
GO Biological Process	GO:1904871	positive regulation of protein localization to Cajal body	149	0.000172057	1	0.0148304	9.99557	0.500222	5	0.000147995	0.00147929	995	0.0102184	1	0.131894	3.13692	1.59392	5	8	0.00125502	0.625	.,.,.,.,.	Cct2,Cct5,Cct6a,Cct8,Tcp1
GO Biological Process	GO:1903321	negative regulation of protein modification by small protein conjugation or removal	150	0.000173517	1	0.0148566	1.84996	22.7032	42	0.00671692	0.012426	231	5.79276e-06	0.0743964	0.000322062	2.06668	16.9354	35	85	0.00878514	0.411765	.,.,.,.,.,.,.,.,.,.,.,.,.,.,.,.,.,.,.,.,.,.,.,.,.,.,.,.,.,.,.,.,.,.,.,.,.,.,.,.,.,.	Abl1,Arrb2,Atg5,Cdk5,Chp1,Cry1,Ctnnb1,Dnaja1,Dnajb2,Fbxo5,Fyn,Gclc,Glmn,Gnl3l,Hmg20a,Hmg20b,Isg15,Limk1,Otub1,Park7,Pdcl3,Per2,Psen1,Psen2,Rela,Rpl23,Rps3,Senp2,Sox4,Sufu,Svbp,Tnfaip3,Tonsl,U2af2,Ubr5
GO Biological Process	GO:0031937	positive regulation of chromatin silencing	151	0.000174672	1	0.0148564	7.57152	0.792443	6	0.000234451	0.00177515	1421	0.0328843	1	0.297208	2.86804	1.39468	4	7	0.00100402	0.571429	.,.,.,.,.,.	Dnmt1,Mier1,Sin3a,Trim28
GO Biological Process	GO:1900153	positive regulation of nuclear-transcribed mRNA catabolic process, deadenylation-dependent decay	152	0.00018175	1	0.0153567	2.93066	5.45953	16	0.00161524	0.00473373	482	0.000474647	1	0.0126471	2.9524	3.38708	10	17	0.00251004	0.588235	.,.,.,.,.,.,.,.,.,.,.,.,.,.,.,.	Btg2,Cnot7,Nanos1,Nanos3,Pabpc1,Polr2g,Tnrc6b,Tnrc6c,Tob1,Zfp36l2
GO Biological Process	GO:0071103	DNA conformation change	153	0.000184104	1	0.0154539	1.55227	48.9606	76	0.0144854	0.0224852	276	3.04905e-05	0.39159	0.0014188	1.58135	43.6335	69	219	0.0173193	0.315068	.,.,.,.,.,.,.,.,.,.,.,.,.,.,.,.,.,.,.,.,.,.,.,.,.,.,.,.,.,.,.,.,.,.,.,.,.,.,.,.,.,.,.,.,.,.,.,.,.,.,.,.,.,.,.,.,.,.,.,.,.,.,.,.,.,.,.,.,.,.,.,.,.,.,.,.	Acin1,Akap8,Anp32e,Asf1b,Atf6b,Bahcc1,Baz2a,Brd2,Cabin1,Ccnb1,Cdk1,Chaf1a,Chaf1b,Chd1l,Chd8,Chmp1a,Ctcf,Daxx,Ddx3x,Dhx9,Fbxo18,Gatad1,Gins1,Gins2,Gins4,H3f3a,H3f3b,Hat1,Helb,Hira,Hist1h1a,Hist1h3a,Hist1h4a,Hist1h4k,Hmga1,Hmgb1,Kat6a,Kat6b,Mcm7,Mis18a,Mterf1a,Nbn,Ncapd3,Ncapg,Ncapg2,Ncaph,Npm1,Paf1,Phf13,Phf23,Pot1a,Pura,Rbbp4,Recql4,Recql5,Rnf8,Rsf1,Set,Shprh,Smarca4,Smarca5,Smarcc1,Smc4,Spty2d1,…
GO Biological Process	GO:1903723	negative regulation of centriole elongation	154	0.00018423	1	0.0153641	103.509	0.019322	2	5.71657e-06	0.000591716	2972	0.19924	1	0.860981	5.01908	0.19924	1	1	0.000251004	1	.,.	Chmp2a
GO Biological Process	GO:1902108	regulation of mitochondrial membrane permeability involved in apoptotic process	155	0.000186672	1	0.0154673	3.38032	3.84579	13	0.00113781	0.00384615	854	0.00646106	1	0.0971656	2.37746	3.78556	9	19	0.00225904	0.473684	.,.,.,.,.,.,.,.,.,.,.,.,.	Acaa2,Atf2,Bcl2l11,Bid,Bnip3,Bnip3l,Camk2a,Mtch2,Rtl10
GO Biological Process	GO:0018393	internal peptidyl-lysine acetylation	156	0.000188301	1	0.0155022	1.82777	23.526	43	0.00696035	0.0127219	310	5.53907e-05	0.711383	0.00229478	1.80868	22.1156	40	111	0.0100402	0.36036	.,.,.,.,.,.,.,.,.,.,.,.,.,.,.,.,.,.,.,.,.,.,.,.,.,.,.,.,.,.,.,.,.,.,.,.,.,.,.,.,.,.,.	Actl6a,Atf2,Bend3,Brd1,Brd8,Brpf1,Brpf3,Cdyl,Dr1,Ep300,Ep400,Epc1,Hat1,Hcfc1,Ing3,Jade2,Jade3,Kat14,Kat6a,Kat6b,Kmt2a,Ldb1,Lef1,Mcrs1,Mrgbp,Msl2,Naa40,Naa50,Per1,Phf20,Pole4,Por,Smarca4,Tada2b,Taf10,Taf5,Taf5l,Tcf3,Usp22,Yeats4
GO Biological Process	GO:0050686	negative regulation of mRNA processing	157	0.000188919	1	0.0154541	2.71397	6.63235	18	0.00196224	0.00532544	333	8.36647e-05	1	0.00322675	2.50954	6.77416	17	34	0.00426707	0.5	.,.,.,.,.,.,.,.,.,.,.,.,.,.,.,.,.,.	Acin1,Ccnt1,Cdk9,Dyrk1a,Hnrnpk,Hnrnpl,Nelfe,Npm1,Ptbp3,Rbm42,Rnf40,Srsf10,Srsf4,Srsf6,Srsf7,Srsf9,U2af2
GO Biological Process	GO:0007076	mitotic chromosome condensation	158	0.000189265	1	0.0153844	4.19595	2.38325	10	0.000705104	0.00295858	456	0.000368597	1	0.0103813	3.22655	2.78936	9	14	0.00225904	0.642857	.,.,.,.,.,.,.,.,.,.	Akap8,Atf6b,Chmp1a,Ncapd3,Ncapg,Ncaph,Phf13,Phf23,Smc4
GO Biological Process	GO:1905214	regulation of RNA binding	159	0.000191016	1	0.015429	4.19105	2.38604	10	0.000705928	0.00295858	319	5.98861e-05	0.769117	0.00241102	3.76431	2.39088	9	12	0.00225904	0.75	.,.,.,.,.,.,.,.,.,.	Carm1,Cdk9,Eif3e,Eif4a3,Eif4g1,Hnrnpl,Larp6,Ncbp1,Nucks1
GO Biological Process	GO:0051085	chaperone mediated protein folding requiring cofactor	160	0.000191701	1	0.0153876	5.23202	1.52905	8	0.00045238	0.00236686	1295	0.0260871	1	0.258715	2.19585	3.18784	7	16	0.00175703	0.4375	.,.,.,.,.,.,.,.	Dnajb1,Dnajb12,Dnajb14,Hspa8,Hspd1,Hspe1,Tor2a
GO Biological Process	GO:0006349	regulation of gene expression by genetic imprinting	161	0.000192247	1	0.0153356	3.36988	3.85771	13	0.00114133	0.00384615	329	7.22728e-05	0.928199	0.00282127	3.24764	3.38708	11	17	0.00276104	0.647059	.,.,.,.,.,.,.,.,.,.,.,.,.	Arid4a,Arid4b,Brca1,Ctcf,Eed,Gsk3a,Gsk3b,Kdm1b,Pcgf3,Pcgf5,Prmt7
GO Biological Process	GO:1901987	regulation of cell cycle phase transition	162	0.00019517	1	0.0154727	1.44232	72.7996	105	0.0215384	0.0310651	96	8.97195e-09	0.000115227	1.20028e-06	1.7656	50.4077	89	253	0.0223394	0.351779	.,.,.,.,.,.,.,.,.,.,.,.,.,.,.,.,.,.,.,.,.,.,.,.,.,.,.,.,.,.,.,.,.,.,.,.,.,.,.,.,.,.,.,.,.,.,.,.,.,.,.,.,.,.,.,.,.,.,.,.,.,.,.,.,.,.,.,.,.,.,.,.,.,.,.,.,.,.,.,.,.,.,.,.,.,.,.,.,.,.,.,.,.,.,.,.,.,.,.,.,.,.,.,.,.	Adam17,Anapc15,Anapc4,Apc,Apex1,Atf5,Atm,Bid,Birc5,Brca1,Casp2,Ccnb1,Cdc26,Cdk1,Cdk2,Cdk2ap2,Cdk4,Cdk5rap3,Cdk6,Cdkn1b,Cenpf,Cirbp,Ctdsp1,Ctdsp2,Ctdspl,Cul3,Cul4a,Dbf4,Ddx3x,Donson,Dtl,E2f1,E2f7,Ecd,Eif4g1,Ezh2,Fbxo31,Gen1,Gigyf2,Hspa2,Kif14,Larp7,Lmnb1,Lsm10,Mdm2,Mepce,Miip,Mrnip,Mta3,Mus81,Myo16,Nacc2,Nbn,Nek11,Npm1,Oraov1,Paf1,Pagr1a,Paxip1,Pcid2,Pim1,Pkd1,Plrg1,Psme2,Psme3,Pten,Rab11a,Rb1,Rgc…
GO Biological Process	GO:1905269	positive regulation of chromatin organization	163	0.000203137	1	0.0160055	1.74539	28.0739	49	0.00830588	0.014497	118	9.38363e-08	0.00120514	1.02131e-05	2.19585	19.127	42	96	0.0105422	0.4375	.,.,.,.,.,.,.,.,.,.,.,.,.,.,.,.,.,.,.,.,.,.,.,.,.,.,.,.,.,.,.,.,.,.,.,.,.,.,.,.,.,.,.,.,.,.,.,.,.	Akap8,Asxl2,Atm,BC004004,Brca1,Ccnb1,Cdk9,Ctbp1,Ctnnb1,Dnmt1,Eed,Gata3,Ing2,Jarid2,Jdp2,Kdm1a,Kdm2a,Kmt2a,Lif,Mapk3,Men1,Mier1,Myb,Nelfe,Nipbl,Paf1,Paxip1,Phf19,Pih1d1,Rnf40,Rps6ka5,Sin3a,Smad4,Srebf1,Tada2b,Tgfb1,Tpr,Trim28,Ube2n,Vegfa,Wbp2,Wdr61
GO Biological Process	GO:0046034	ATP metabolic process	164	0.000204671	1	0.016028	1.68509	32.6392	55	0.00965656	0.0162722	778	0.00449733	1	0.0742406	1.43839	32.6753	47	164	0.0117972	0.286585	.,.,.,.,.,.,.,.,.,.,.,.,.,.,.,.,.,.,.,.,.,.,.,.,.,.,.,.,.,.,.,.,.,.,.,.,.,.,.,.,.,.,.,.,.,.,.,.,.,.,.,.,.,.,.	Adpgk,Atp5b,Atp5d,Atp5g1,Atp5j,Atp5k,Atp6v0a2,Atp6v1a,Atp6v1b2,Atp7a,Bad,Bid,Clpx,Coa6,Cox4i2,Eno1,Fignl1,Gale,Galk1,Gpi1,Hk1,Hspa8,Khk,Msh2,Mtch2,Ndufa10,Ndufa12,Ndufb6,Ndufs6,Ndufv1,Ndufv2,Ndufv3,Nipsnap2,Ogdh,Ola1,Parp1,Pfkfb2,Pfkl,Pfkm,Pkm,Sdhaf2,Slc25a25,Stoml2,Tefm,Tgfb1,Uqcr10,Uqcrq
GO Biological Process	GO:0016458	gene silencing	165	0.00020533	1	0.0159821	1.65942	34.9521	58	0.0103409	0.0171598	345	0.000101081	1	0.00376285	1.61432	34.07	55	171	0.0138052	0.321637	.,.,.,.,.,.,.,.,.,.,.,.,.,.,.,.,.,.,.,.,.,.,.,.,.,.,.,.,.,.,.,.,.,.,.,.,.,.,.,.,.,.,.,.,.,.,.,.,.,.,.,.,.,.,.,.,.,.	Ago1,Arid1a,Atf6b,Bahcc1,Baz2a,Bend3,Cbx8,Chmp1a,Clp1,Cnot10,Cnot3,Cnot6l,Cnot7,Cnot9,Dgcr8,Dhx9,Dnmt1,Dot1l,Eif6,Eri1,Exd1,Gigyf2,H2afj,H2afv,H2afz,H3f3a,H3f3b,Hat1,Hdac1,Hist1h3a,Hist1h4a,Hist1h4k,Kmt2b,Kmt2d,Mbd2,Ncbp1,Pabpc1,Polr1a,Polr1c,Polr1d,Polr1e,Ppm1d,Prkra,Pum1,Rbbp4,Rbbp7,Sap30,Sin3a,Smarca4,Smarca5,Stat3,Tnrc6b,Tnrc6c,Ubtf,Xpo5
GO Biological Process	GO:0033387	putrescine biosynthetic process from ornithine	166	0.000215346	1	0.0166608	5.98083	1.17041	7	0.000346274	0.00207101	1321	0.0268957	1	0.261485	3.76431	0.796959	3	4	0.000753012	0.75	.,.,.,.,.,.,.	Azin1,Azin2,Odc1
GO Biological Process	GO:0044774	mitotic DNA integrity checkpoint	167	0.00021598	1	0.0166098	2.07921	14.4286	30	0.0042688	0.00887574	342	9.59006e-05	1	0.00360132	2.09128	11.9544	25	60	0.0062751	0.416667	.,.,.,.,.,.,.,.,.,.,.,.,.,.,.,.,.,.,.,.,.,.,.,.,.,.,.,.,.,.	Atf2,Atm,Casp2,Cdk1,Cdk5rap3,Chek2,Donson,Eme1,Fbxo31,Gigyf2,Mdm2,Mrnip,Msh2,Mus81,Nbn,Nek11,Oraov1,Rad9a,Rad9b,Sox4,Syf2,Taok3,Tipin,Topbp1,Xpc
GO Biological Process	GO:0090169	regulation of spindle assembly	168	0.000218125	1	0.0166749	3.32532	3.9094	13	0.00115663	0.00384615	752	0.00393672	1	0.0672331	2.39004	4.18404	10	21	0.00251004	0.476191	.,.,.,.,.,.,.,.,.,.,.,.,.	Ccsap,Chmp1a,Chmp2a,Chmp4b,Chmp5,Hnrnpu,Rnf4,Smc3,Stag1,Tpr
GO Biological Process	GO:0006475	internal protein amino acid acetylation	169	0.000225947	1	0.0171707	1.79784	24.4738	44	0.00724077	0.0130177	340	9.3069e-05	1	0.00351555	1.75882	23.3111	41	117	0.0102912	0.350427	.,.,.,.,.,.,.,.,.,.,.,.,.,.,.,.,.,.,.,.,.,.,.,.,.,.,.,.,.,.,.,.,.,.,.,.,.,.,.,.,.,.,.,.	Actl6a,Atf2,Bend3,Brd1,Brd8,Brpf1,Brpf3,Cdyl,Dr1,Ep300,Ep400,Epc1,Hat1,Hcfc1,Ing3,Jade2,Jade3,Kat14,Kat6a,Kat6b,Kmt2a,Ldb1,Lef1,Mcrs1,Mdh2,Mrgbp,Msl2,Naa40,Naa50,Per1,Phf20,Pole4,Por,Smarca4,Tada2b,Taf10,Taf5,Taf5l,Tcf3,Usp22,Yeats4
GO Biological Process	GO:0033260	nuclear DNA replication	170	0.000228052	1	0.0172287	5.92387	1.18166	7	0.000349603	0.00207101	1840	0.0600055	1	0.418832	2.00763	2.9886	6	15	0.00150602	0.4	.,.,.,.,.,.,.	Donson,Gins1,Gins2,Lig1,Slbp,Upf1
GO Biological Process	GO:0071218	cellular response to misfolded protein	171	0.000231914	1	0.017418	3.76581	2.92101	11	0.000864205	0.00325444	1611	0.0421029	1	0.335647	1.91203	4.18404	8	21	0.00200803	0.380952	.,.,.,.,.,.,.,.,.,.,.	Atxn3,Cul3,Derl1,Dnajb12,Klhl15,Rnf126,Stub1,Ube2w
GO Biological Process	GO:0060213	positive regulation of nuclear-transcribed mRNA poly(A) tail shortening	172	0.000233128	1	0.0174073	3.76347	2.92283	11	0.000864743	0.00325444	744	0.00380468	1	0.0656767	2.9278	2.39088	7	12	0.00175703	0.583333	.,.,.,.,.,.,.,.,.,.,.	Btg2,Cnot7,Pabpc1,Polr2g,Tnrc6b,Tnrc6c,Tob1
GO Biological Process	GO:0044786	cell cycle DNA replication	173	0.000243641	1	0.0180872	5.85874	1.1948	7	0.00035349	0.00207101	1964	0.0803566	1	0.525469	1.88215	3.18784	6	16	0.00150602	0.375	.,.,.,.,.,.,.	Donson,Gins1,Gins2,Lig1,Slbp,Upf1
GO Biological Process	GO:1904851	positive regulation of establishment of protein localization to telomere	174	0.000247455	1	0.0182647	9.23188	0.541602	5	0.000160237	0.00147929	1206	0.0192448	1	0.204943	2.78838	1.79316	5	9	0.00125502	0.555556	.,.,.,.,.	Cct2,Cct5,Cct6a,Cct8,Tcp1
GO Biological Process	GO:0009205	purine ribonucleoside triphosphate metabolic process	175	0.000248067	1	0.0182053	1.60351	39.9124	64	0.0118084	0.0189349	603	0.00152619	1	0.0325057	1.45631	38.4533	56	193	0.0140562	0.290155	.,.,.,.,.,.,.,.,.,.,.,.,.,.,.,.,.,.,.,.,.,.,.,.,.,.,.,.,.,.,.,.,.,.,.,.,.,.,.,.,.,.,.,.,.,.,.,.,.,.,.,.,.,.,.,.,.,.,.,.,.,.,.,.	Adpgk,Atp5b,Atp5d,Atp5g1,Atp5j,Atp5k,Atp6v0a2,Atp6v1a,Atp6v1b2,Atp7a,Bad,Bid,Clpx,Coa6,Cox4i2,Eno1,Fignl1,Gale,Galk1,Gimap7,Gm20390,Gpi1,Gtpbp1,Hk1,Hspa8,Impdh1,Itpa,Khk,Msh2,Mtch2,Ndufa10,Ndufa12,Ndufb6,Ndufs6,Ndufv1,Ndufv2,Ndufv3,Nipsnap2,Nme1,Ogdh,Ola1,Opa1,Parp1,Pfkfb2,Pfkl,Pfkm,Pkm,Rhoa,Rhoq,Sdhaf2,Slc25a25,Stoml2,Tefm,Tgfb1,Uqcr10,Uqcrq
GO Biological Process	GO:0043921	modulation by host of viral transcription	176	0.000251282	1	0.0183365	2.96596	5.05739	15	0.00149627	0.00443787	813	0.00536105	1	0.0846887	2.20839	4.981	11	25	0.00276104	0.44	.,.,.,.,.,.,.,.,.,.,.,.,.,.,.	Chd1,Ep300,Hdac1,Inpp5k,Jun,Lef1,Nucks1,Rrp1b,Smarca4,Tardbp,Tfap4
GO Biological Process	GO:0006297	nucleotide-excision repair, DNA gap filling	177	0.000252459	1	0.0183183	9.19139	0.543988	5	0.000160943	0.00147929	863	0.00661623	1	0.0984615	4.01526	0.996199	4	5	0.00100402	0.8	.,.,.,.,.	Lig4,Pold1,Pold3,Polk
GO Biological Process	GO:0022411	cellular component disassembly	178	0.000257624	1	0.018588	1.5596	45.5244	71	0.0134687	0.0210059	218	3.74484e-06	0.048095	0.000220619	1.74072	34.4685	60	173	0.0150602	0.346821	.,.,.,.,.,.,.,.,.,.,.,.,.,.,.,.,.,.,.,.,.,.,.,.,.,.,.,.,.,.,.,.,.,.,.,.,.,.,.,.,.,.,.,.,.,.,.,.,.,.,.,.,.,.,.,.,.,.,.,.,.,.,.,.,.,.,.,.,.,.,.	1700034I23Rik,Abce1,Acin1,Arid1a,Arid2,Atg12,Atg14,Atg2a,Atg3,Atg4d,Atg5,Atg7,Ccsap,Cd24a,Cdk1,Cdk5rap3,Cfl1,Cisd2,Dctn1,Ddit4,Dedd2,Denr,Etf1,Exoc8,Flot1,Gabarap,Gbf1,Golga2,Gspt1,Hspa2,Hspa8,Kif24,Map1lc3b,Mfn2,Mical3,Mtrf1l,Myc,Napa,Nckap5l,Ndel1,Ppp1r9b,Pym1,Rpl23,Sh3gl1,Smarca4,Smarcc1,Smarcd1,Smarcd2,Smurf1,Sqstm1,Stmn1,Tfip11,Ulk1,Vps4a,Vrk1,Washc1,Wdr45,Wdr45b,Wipi1,Wipi2
GO Biological Process	GO:0016567	protein ubiquitination	179	0.000269729	1	0.0193527	1.271	169.945	216	0.0502795	0.0639053	26	1.26302e-14	1.62209e-10	6.23882e-12	1.64854	122.532	202	615	0.0507028	0.328455	.,.,.,.,.,.,.,.,.,.,.,.,.,.,.,.,.,.,.,.,.,.,.,.,.,.,.,.,.,.,.,.,.,.,.,.,.,.,.,.,.,.,.,.,.,.,.,.,.,.,.,.,.,.,.,.,.,.,.,.,.,.,.,.,.,.,.,.,.,.,.,.,.,.,.,.,.,.,.,.,.,.,.,.,.,.,.,.,.,.,.,.,.,.,.,.,.,.,.,.,.,.,.,.,.,.,.,.,.,.,.,.,.,.,.,.,.,.,.,.,.,.,.,.,.,.,.,.,.,.,.,.,.,.,.,.,.,.,.,.,.,.,.,.,.,.,.,.,.,.,.,.,.,.,.,.,.,.,.,.,.,.,.,.,.,.,.,.,.,.,.,.,.,.,.,.,.,.,.,.,.,.,.,.,.,.,.,.,.,.,.,.,.,.,.,.,.,.,.,.…	Abtb2,Anapc10,Anapc13,Anapc4,Anapc5,Arih1,Arih2,Arrb2,Arrdc1,Asb1,Asb5,Asb7,Asb8,Atg3,Axin1,Bach1,Bard1,Bfar,Birc2,Birc5,Birc6,Brca1,Btbd2,Btrc,Cacul1,Cand1,Cbfb,Cblb,Cbx8,Ccnf,Cdc26,Cdc27,Cdc34,Chfr,Cnot4,Crbn,Cul2,Cul3,Cul4a,Cul7,Dcaf13,Dcaf15,Dcaf5,Dcaf6,Ddb2,Dtl,Dtx1,Dzip3,E4f1,Elob,Fbxl3,Fbxo10,Fbxo11,Fbxo18,Fbxo21,Fbxo31,Fbxo33,Fbxo45,Fbxo5,Fbxw7,Fem1a,Fem1c,Fzr1,G2e3,Gid4,Hectd2,Hectd3,Hec…
GO Biological Process	GO:0016573	histone acetylation	180	0.000270218	1	0.01928	1.80987	23.2061	42	0.00686572	0.012426	288	4.00765e-05	0.514702	0.00178716	1.84664	21.1194	39	106	0.00978916	0.367924	.,.,.,.,.,.,.,.,.,.,.,.,.,.,.,.,.,.,.,.,.,.,.,.,.,.,.,.,.,.,.,.,.,.,.,.,.,.,.,.,.,.	Actl6a,Atf2,Bend3,Brd1,Brd8,Brpf1,Brpf3,Cdyl,Dr1,Ep300,Ep400,Epc1,Hat1,Hcfc1,Ing3,Jade2,Jade3,Kat14,Kat6a,Kat6b,Kmt2a,Ldb1,Lef1,Mcrs1,Mrgbp,Msl2,Naa40,Naa50,Per1,Phf20,Pole4,Smarca4,Tada2b,Taf10,Taf5,Taf5l,Tcf3,Usp22,Yeats4
GO Biological Process	GO:0043923	positive regulation by host of viral transcription	181	0.000272073	1	0.0193052	3.44816	3.48012	12	0.00102962	0.0035503	757	0.0041215	1	0.0699239	2.67684	2.9886	8	15	0.00200803	0.533333	.,.,.,.,.,.,.,.,.,.,.,.	Chd1,Ep300,Jun,Lef1,Nucks1,Rrp1b,Smarca4,Tfap4
GO Biological Process	GO:0006544	glycine metabolic process	182	0.000273246	1	0.0192819	4.40944	2.04108	9	0.000603869	0.00266272	1964	0.0803566	1	0.525469	1.88215	3.18784	6	16	0.00150602	0.375	.,.,.,.,.,.,.,.,.	Dhfr,Gart,Gcat,Gcsh,Slc25a32,Tha1
GO Biological Process	GO:0010836	negative regulation of protein ADP-ribosylation	183	0.000278745	1	0.0195624	24.5077	0.122411	3	3.62162e-05	0.000887574	909	0.00790436	1	0.111678	5.01908	0.597719	3	3	0.000753012	1	.,.,.	Pnkp,Tinf2,Xrcc1
GO Biological Process	GO:0006566	threonine metabolic process	184	0.000279833	1	0.019532	8.98569	0.55644	5	0.000164627	0.00147929	2780	0.179618	1	0.829797	2.50954	0.796959	2	4	0.000502008	0.5	.,.,.,.,.	Gcat,Tha1
GO Biological Process	GO:0051851	modification by host of symbiont morphology or physiology	185	0.000284198	1	0.0197295	2.04454	14.6732	30	0.00434119	0.00887574	571	0.00108786	1	0.0244683	1.8532	12.9506	24	65	0.0060241	0.369231	.,.,.,.,.,.,.,.,.,.,.,.,.,.,.,.,.,.,.,.,.,.,.,.,.,.,.,.,.,.	Anxa2,Cfl1,Chd1,Eif2ak4,Ep300,Hdac1,Hspa8,Inpp5k,Jun,Lef1,Nucks1,Pcx,Ppib,Ptx3,Rrp1b,Smarca4,Smc3,Sugt1,Tardbp,Tbc1d20,Tfap4,Tusc2,Vapa,Vapb
GO Biological Process	GO:0010564	regulation of cell cycle process	186	0.000287688	1	0.0198644	1.28094	157.697	202	0.0466559	0.0597633	23	4.50567e-15	5.78664e-11	2.51593e-12	1.72836	102.409	177	514	0.0444277	0.344358	.,.,.,.,.,.,.,.,.,.,.,.,.,.,.,.,.,.,.,.,.,.,.,.,.,.,.,.,.,.,.,.,.,.,.,.,.,.,.,.,.,.,.,.,.,.,.,.,.,.,.,.,.,.,.,.,.,.,.,.,.,.,.,.,.,.,.,.,.,.,.,.,.,.,.,.,.,.,.,.,.,.,.,.,.,.,.,.,.,.,.,.,.,.,.,.,.,.,.,.,.,.,.,.,.,.,.,.,.,.,.,.,.,.,.,.,.,.,.,.,.,.,.,.,.,.,.,.,.,.,.,.,.,.,.,.,.,.,.,.,.,.,.,.,.,.,.,.,.,.,.,.,.,.,.,.,.,.,.,.,.,.,.,.,.,.,.,.,.,.,.,.,.,.,.,.,.,.,.,.,.,.,.,.,.,.,.,.,.,.,.,.,.,.,.,.,.,.,.,.…	Adam17,Anapc15,Anapc4,Apc,Apex1,Atf5,Atm,Axin2,Bid,Birc5,Birc6,Bora,Brca1,Calr,Casp2,Ccnb1,Ccnf,Ccsap,Cdc26,Cdc27,Cdk1,Cdk2,Cdk2ap2,Cdk4,Cdk5rap2,Cdk5rap3,Cdk6,Cdk9,Cdkn1b,Cenpf,Cenpj,Cep120,Cep85,Chek2,Chmp1a,Chmp2a,Chmp3,Chmp4b,Chmp5,Cirbp,Cit,Cltc,Cspp1,Ctdsp1,Ctdsp2,Ctdspl,Ctnnb1,Cul3,Cul4a,Cul7,Dab2ip,Dbf4,Dctn1,Ddx3x,Donson,Dtl,E2f1,E2f7,E2f8,E4f1,Ecd,Ect2,Eif4g1,Ezh2,Fbxo31,Fbxo5,Fbxw7,Fen…
GO Biological Process	GO:0090224	regulation of spindle organization	187	0.000296628	1	0.0203722	2.53385	7.49847	19	0.00221848	0.0056213	523	0.000728775	1	0.0178961	2.2307	7.17263	16	36	0.00401606	0.444444	.,.,.,.,.,.,.,.,.,.,.,.,.,.,.,.,.,.,.	Bora,Ccsap,Chmp1a,Chmp2a,Chmp4b,Chmp5,Cltc,Dctn1,Gpsm2,Hnrnpu,Parp3,Pkd1,Rnf4,Smc3,Stag1,Tpr
GO Biological Process	GO:0042274	ribosomal small subunit biogenesis	188	0.000300629	1	0.0205371	2.03746	14.7242	30	0.00435629	0.00887574	467	0.000411804	1	0.011325	1.88215	14.3453	27	72	0.00677711	0.375	.,.,.,.,.,.,.,.,.,.,.,.,.,.,.,.,.,.,.,.,.,.,.,.,.,.,.,.,.,.	Bms1,Bysl,Chd1,Dcaf13,Diexf,Krr1,Mphosph10,Nat10,Nob1,Nol11,Nop14,Npm1,Riok3,Rps10,Rps16,Rps19,Rps28,Rps8,Snu13,Srfbp1,Surf6,Tsr1,Tsr3,Utp18,Utp23,Utp3,Utp6
GO Biological Process	GO:0048242	epinephrine secretion	189	0.000306415	1	0.0208216	23.7227	0.126461	3	3.74145e-05	0.000887574	2972	0.19924	1	0.860981	5.01908	0.19924	1	1	0.000251004	1	.,.,.	Ly6e
GO Biological Process	GO:0035434	copper ion transmembrane transport	190	0.000308973	1	0.020885	8.79168	0.568719	5	0.00016826	0.00147929	610	0.00156817	1	0.0330165	4.18256	1.19544	5	6	0.00125502	0.833333	.,.,.,.,.	Atox1,Atp7a,Atp7b,Slc11a2,Slc31a1
GO Biological Process	GO:0035967	cellular response to topologically incorrect protein	191	0.000313567	1	0.0210845	2.03215	14.7627	30	0.00436767	0.00887574	551	0.000862158	1	0.0200956	1.80687	14.943	27	75	0.00677711	0.36	.,.,.,.,.,.,.,.,.,.,.,.,.,.,.,.,.,.,.,.,.,.,.,.,.,.,.,.,.,.	Atf6b,Atxn3,Cdk5rap3,Creb3,Creb3l4,Cul3,Daxx,Ddit3,Derl1,Dnajb12,Dzip3,Eif2ak4,Ep300,Ern1,Herpud1,Hsf1,Klhl15,Nfe2l2,Parp16,Ptpn1,Rnf126,Serp1,Stub1,Tbl2,Ube2w,Vapb,Yod1
GO Biological Process	GO:2000823	regulation of androgen receptor activity	192	0.000315708	1	0.0211179	8.74995	0.571431	5	0.000169063	0.00147929	610	0.00156817	1	0.0330165	4.18256	1.19544	5	6	0.00125502	0.833333	.,.,.,.,.	Bud31,Foxh1,Heyl,Park7,Rwdd1
GO Biological Process	GO:0031397	negative regulation of protein ubiquitination	193	0.00032295	1	0.0214904	1.89165	19.031	36	0.00563046	0.0106509	284	3.75096e-05	0.481736	0.00169625	2.03476	14.7438	30	74	0.00753012	0.405405	.,.,.,.,.,.,.,.,.,.,.,.,.,.,.,.,.,.,.,.,.,.,.,.,.,.,.,.,.,.,.,.,.,.,.,.	Abl1,Arrb2,Atg5,Cdk5,Chp1,Cry1,Dnaja1,Fbxo5,Fyn,Gclc,Glmn,Gnl3l,Isg15,Limk1,Otub1,Park7,Pdcl3,Per2,Psen1,Psen2,Rpl23,Rps3,Senp2,Sox4,Sufu,Svbp,Tnfaip3,Tonsl,U2af2,Ubr5
GO Biological Process	GO:0097190	apoptotic signaling pathway	194	0.000327647	1	0.0216906	1.41062	77.2709	109	0.0228612	0.0322485	250	1.42562e-05	0.183093	0.000732371	1.53869	54.5917	84	274	0.0210843	0.306569	.,.,.,.,.,.,.,.,.,.,.,.,.,.,.,.,.,.,.,.,.,.,.,.,.,.,.,.,.,.,.,.,.,.,.,.,.,.,.,.,.,.,.,.,.,.,.,.,.,.,.,.,.,.,.,.,.,.,.,.,.,.,.,.,.,.,.,.,.,.,.,.,.,.,.,.,.,.,.,.,.,.,.,.,.,.,.,.,.,.,.,.,.,.,.,.,.,.,.,.,.,.,.,.,.,.,.,.,.	Acvr1b,Aen,Aifm1,Apaf1,Arl6ip5,Atm,Atp7a,Bad,Bbc3,Bcl2a1c,Bcl2l11,Bid,Bnip3,Bnip3l,Brca1,Casp2,Casp3,Casp8,Casp8ap2,Casp9,Cck,Cd24a,Cd3e,Chek2,Dab2ip,Dap,Daxx,Ddit3,Ddit4,Ddx3x,Ddx5,Dedd,Dedd2,Diablo,E2f1,E2f2,Ei24,Ep300,Ern1,Fgfr3,Fhit,Fnip2,Foxo3,Gabarap,Gsk3a,Gsk3b,Hint1,Htra2,Itpr1,Jun,Krcc1,Mknk1,Msh2,Msh6,Mybbp1a,Myc,Nbn,Ndufa13,Nf1,Parp2,Pdk1,Pdpk1,Ppard,Prkca,Raf1,Rnf41,Rock2,Rtl10,Seleno…
GO Biological Process	GO:0010948	negative regulation of cell cycle process	195	0.00034451	1	0.02269	1.50093	53.3001	80	0.0157693	0.0236686	130	2.50833e-07	0.00322145	2.47804e-05	1.81016	36.4609	66	183	0.0165663	0.360656	.,.,.,.,.,.,.,.,.,.,.,.,.,.,.,.,.,.,.,.,.,.,.,.,.,.,.,.,.,.,.,.,.,.,.,.,.,.,.,.,.,.,.,.,.,.,.,.,.,.,.,.,.,.,.,.,.,.,.,.,.,.,.,.,.,.,.,.,.,.,.,.,.,.,.,.,.,.,.,.	Apc,Atf5,Atm,Brca1,Calr,Casp2,Ccnf,Cdk1,Cdk2ap2,Cdk4,Cdk5rap2,Cdk5rap3,Cdk9,Chek2,Chmp2a,Ctdsp1,Ctdsp2,Ctdspl,Dab2ip,Donson,E2f7,E2f8,Ezh2,Fbxo31,Fbxo5,Fbxw7,Fgfr3,Gigyf2,Hsp90ab1,Lif,Mdm1,Mdm2,Miip,Mrnip,Msh2,Mus81,Myo16,Nacc2,Nbn,Npm1,Nubp1,Oraov1,Osm,Pten,Rassf1,Rb1,Recql4,Rgcc,Rpl23,Rps6ka2,Smc3,Sox4,Syf2,Taok3,Tex14,Tfap4,Tnks,Tom1l2,Topbp1,Tpr,Trim37,Trip13,Vps4a,Wapl,Zfp36l2,Zw10
GO Biological Process	GO:0030261	chromosome condensation	196	0.000355414	1	0.0232887	2.99996	4.66672	14	0.00138069	0.00414201	704	0.00298184	1	0.0543973	2.17493	5.9772	13	30	0.00326305	0.433333	.,.,.,.,.,.,.,.,.,.,.,.,.,.	Acin1,Akap8,Atf6b,Ccnb1,Cdk1,Chmp1a,Ncapd3,Ncapg,Ncapg2,Ncaph,Phf13,Phf23,Smc4
GO Biological Process	GO:1901990	regulation of mitotic cell cycle phase transition	197	0.000355654	1	0.0231861	1.4365	68.2216	98	0.0201839	0.0289941	100	1.46237e-08	0.000187812	1.87812e-06	1.78791	46.4229	83	233	0.0208333	0.356223	.,.,.,.,.,.,.,.,.,.,.,.,.,.,.,.,.,.,.,.,.,.,.,.,.,.,.,.,.,.,.,.,.,.,.,.,.,.,.,.,.,.,.,.,.,.,.,.,.,.,.,.,.,.,.,.,.,.,.,.,.,.,.,.,.,.,.,.,.,.,.,.,.,.,.,.,.,.,.,.,.,.,.,.,.,.,.,.,.,.,.,.,.,.,.,.,.,.	Adam17,Anapc15,Anapc4,Apc,Apex1,Atm,Bid,Birc5,Brca1,Casp2,Ccnb1,Cdc26,Cdk1,Cdk2,Cdk2ap2,Cdk4,Cdk5rap3,Cdk6,Cdkn1b,Cenpf,Ctdsp1,Ctdsp2,Ctdspl,Cul3,Cul4a,Dbf4,Ddx3x,Donson,Dtl,E2f1,E2f7,Ecd,Eif4g1,Ezh2,Fbxo31,Gen1,Gigyf2,Hspa2,Kif14,Larp7,Lmnb1,Lsm10,Mdm2,Mepce,Miip,Mrnip,Mta3,Mus81,Myo16,Nacc2,Nbn,Nek11,Oraov1,Pcid2,Pim1,Pkd1,Plrg1,Psme2,Psme3,Pten,Rab11a,Rb1,Rgcc,Rint1,Rnaseh2b,Senp2,Sin3a,Sox4,S…
GO Biological Process	GO:0034502	protein localization to chromosome	198	0.000367818	1	0.023858	2.13642	12.1699	26	0.00360057	0.00769231	253	1.61571e-05	0.207506	0.000820182	2.2814	10.9582	25	55	0.0062751	0.454545	.,.,.,.,.,.,.,.,.,.,.,.,.,.,.,.,.,.,.,.,.,.,.,.,.,.	Atr,Carm1,Cdk1,Chmp7,Ctcf,Daxx,Esco2,Ezh2,Lemd2,Mrnip,Nabp2,Parp3,Pih1d1,Pot1a,Rb1,Rpa1,Slf2,Spdl1,Spo11,Terf2,Tinf2,Tnks,Tnks2,Wapl,Zw10
GO Biological Process	GO:0009144	purine nucleoside triphosphate metabolic process	199	0.000379534	1	0.0244943	1.57086	41.3785	65	0.0122422	0.0192308	674	0.00246816	1	0.0470304	1.42332	40.0472	57	201	0.0143072	0.283582	.,.,.,.,.,.,.,.,.,.,.,.,.,.,.,.,.,.,.,.,.,.,.,.,.,.,.,.,.,.,.,.,.,.,.,.,.,.,.,.,.,.,.,.,.,.,.,.,.,.,.,.,.,.,.,.,.,.,.,.,.,.,.,.,.	Adpgk,Atp5b,Atp5d,Atp5g1,Atp5j,Atp5k,Atp6v0a2,Atp6v1a,Atp6v1b2,Atp7a,Bad,Bid,Clpx,Coa6,Cox4i2,Dguok,Eno1,Fignl1,Gale,Galk1,Gimap7,Gm20390,Gpi1,Gtpbp1,Hk1,Hspa8,Impdh1,Itpa,Khk,Msh2,Mtch2,Ndufa10,Ndufa12,Ndufb6,Ndufs6,Ndufv1,Ndufv2,Ndufv3,Nipsnap2,Nme1,Ogdh,Ola1,Opa1,Parp1,Pfkfb2,Pfkl,Pfkm,Pkm,Rhoa,Rhoq,Sdhaf2,Slc25a25,Stoml2,Tefm,Tgfb1,Uqcr10,Uqcrq
GO Biological Process	GO:1904816	positive regulation of protein localization to chromosome, telomeric region	200	0.000390009	1	0.0250444	6.50289	0.922667	6	0.000272978	0.00177515	1188	0.0190219	1	0.205638	2.50954	2.39088	6	12	0.00150602	0.5	.,.,.,.,.,.	Cct2,Cct5,Cct6a,Cct8,Gnl3l,Tcp1
GO Biological Process	GO:0032785	negative regulation of DNA-templated transcription, elongation	201	0.000417506	1	0.0266768	3.28431	3.65373	12	0.00108099	0.0035503	456	0.000368597	1	0.0103813	3.22655	2.78936	9	14	0.00225904	0.642857	.,.,.,.,.,.,.,.,.,.,.,.	Axin1,Eapp,Ezh2,Hnrnpu,Nelfb,Nelfe,Recql5,Rnf8,Supt4a
GO Biological Process	GO:0051702	interaction with symbiont	202	0.000421829	1	0.0268196	1.96944	15.7405	31	0.00465696	0.0091716	602	0.00150044	1	0.0320102	1.79253	13.9468	25	70	0.0062751	0.357143	.,.,.,.,.,.,.,.,.,.,.,.,.,.,.,.,.,.,.,.,.,.,.,.,.,.,.,.,.,.,.	Anxa2,Cfl1,Chd1,Eif2ak4,Ep300,Hdac1,Hspa8,Hspd1,Inpp5k,Jun,Lef1,Nucks1,Pcx,Ppib,Ptx3,Rrp1b,Smarca4,Smc3,Sugt1,Tardbp,Tbc1d20,Tfap4,Tusc2,Vapa,Vapb
GO Biological Process	GO:0000972	transcription-dependent tethering of RNA polymerase II gene DNA at nuclear periphery	203	0.000426682	1	0.0269945	8.1853	0.610851	5	0.000180725	0.00147929	783	0.00458337	1	0.0751778	3.58506	1.39468	5	7	0.00125502	0.714286	.,.,.,.,.	Ldb1,Nup107,Nup133,Nup98,Pcid2
GO Biological Process	GO:0070889	platelet alpha granule organization	204	0.000426977	1	0.0268807	21.1583	0.141788	3	4.19491e-05	0.000887574	2196	0.103257	1	0.603884	3.34605	0.597719	2	3	0.000502008	0.666667	.,.,.	Nbeal2,Zfp385a
GO Biological Process	GO:1901216	positive regulation of neuron death	205	0.000428576	1	0.0268497	1.63261	33.6883	55	0.00996695	0.0162722	89	4.24455e-09	5.45128e-05	6.12504e-07	2.44833	16.3377	40	82	0.0100402	0.487805	.,.,.,.,.,.,.,.,.,.,.,.,.,.,.,.,.,.,.,.,.,.,.,.,.,.,.,.,.,.,.,.,.,.,.,.,.,.,.,.,.,.,.,.,.,.,.,.,.,.,.,.,.,.,.	Abl1,Agrn,Aifm1,Atf2,Atm,Bad,Bag1,Bbc3,Bcl2l11,Casp2,Casp3,Casp9,Cdk5,Ctnnb1,Daxx,Ddit3,Ddit4,Egr1,Fbxw7,Fgfr3,Fos,Foxo3,Fyn,Grik5,Gsk3a,Gsk3b,Hdac4,Itgam,Jun,Map3k11,Mybl2,Nf1,Nr3c1,Picalm,Pin1,Pitx3,Rhoa,Tfap2a,Ube2m,Zfp746
GO Biological Process	GO:0070934	CRD-mediated mRNA stabilization	206	0.000438093	1	0.0273127	8.13742	0.614446	5	0.000181789	0.00147929	1781	0.0573149	1	0.413304	3.01145	0.996199	3	5	0.000753012	0.6	.,.,.,.,.	Dhx9,Hnrnpu,Syncrip
GO Biological Process	GO:1902110	positive regulation of mitochondrial membrane permeability involved in apoptotic process	207	0.000460508	1	0.0285715	3.74175	2.67255	10	0.000790694	0.00295858	1188	0.0190219	1	0.205638	2.50954	2.39088	6	12	0.00150602	0.5	.,.,.,.,.,.,.,.,.,.	Atf2,Bcl2l11,Bid,Bnip3,Bnip3l,Rtl10
GO Biological Process	GO:0031122	cytoplasmic microtubule organization	208	0.000462673	1	0.0285679	2.31997	9.05182	21	0.00267805	0.00621302	524	0.000732304	1	0.0179484	2.0731	9.16503	19	46	0.00476908	0.413044	.,.,.,.,.,.,.,.,.,.,.,.,.,.,.,.,.,.,.,.,.	Apc,Axin1,Ccdc88c,Cenpj,Cep120,Chp1,Cib1,Cript,Dctn1,Dlg1,Dvl1,Ezr,Hook3,Katna1,Kpnb1,Map10,Rab11a,Slain2,Tubg1
GO Biological Process	GO:0044804	nucleophagy	209	0.000472362	1	0.0290265	3.45567	3.18318	11	0.000941768	0.00325444	372	0.000152308	1	0.00525833	3.06721	3.58632	11	18	0.00276104	0.611111	.,.,.,.,.,.,.,.,.,.,.	Atg12,Atg2a,Atg3,Atg4d,Atg5,Atg7,Trappc8,Wdr45,Wdr45b,Wipi1,Wipi2
GO Biological Process	GO:0016188	synaptic vesicle maturation	210	0.000481483	1	0.0294461	5.22148	1.34062	7	0.000396632	0.00207101	706	0.00299719	1	0.0545225	3.34605	1.79316	6	9	0.00150602	0.666667	.,.,.,.,.,.,.	Clcn3,Picalm,Rab3a,Snapin,Stxbp1,Unc13a
GO Biological Process	GO:0071426	ribonucleoprotein complex export from nucleus	211	0.00050476	1	0.0307234	2.05746	13.123	27	0.00388254	0.00798817	356	0.000116109	1	0.00418873	2.039	12.7514	26	64	0.0065261	0.40625	.,.,.,.,.,.,.,.,.,.,.,.,.,.,.,.,.,.,.,.,.,.,.,.,.,.,.	Abce1,Ddx39,Ddx39b,Eif5a,Eif6,Eny2,Ncbp1,Nol6,Npm1,Nup107,Nup133,Nup160,Nup93,Nxf1,Pcid2,Ran,Rbmx2,Sarnp,Smg5,Smg6,Smg7,Srsf10,Tpr,Tsc1,Xpo1,Zc3h3
GO Biological Process	GO:0006323	DNA packaging	212	0.000506003	1	0.0306538	1.63711	32.3742	53	0.00957817	0.0156805	538	0.000820846	1	0.019595	1.53709	31.8784	49	160	0.0122992	0.30625	.,.,.,.,.,.,.,.,.,.,.,.,.,.,.,.,.,.,.,.,.,.,.,.,.,.,.,.,.,.,.,.,.,.,.,.,.,.,.,.,.,.,.,.,.,.,.,.,.,.,.,.,.	Acin1,Akap8,Anp32e,Asf1b,Atf6b,Bahcc1,Baz2a,Brd2,Cabin1,Ccnb1,Cdk1,Chaf1a,Chaf1b,Chmp1a,Ctcf,Daxx,Gatad1,H3f3a,H3f3b,Hat1,Hira,Hist1h1a,Hist1h3a,Hist1h4a,Hist1h4k,Hmga1,Hmgb1,Kat6a,Kat6b,Mis18a,Ncapd3,Ncapg,Ncapg2,Ncaph,Npm1,Paf1,Phf13,Phf23,Rbbp4,Rnf8,Rsf1,Set,Shprh,Smarca4,Smarca5,Smarcc1,Smc4,Spty2d1,Tspyl2
GO Biological Process	GO:0071166	ribonucleoprotein complex localization	213	0.000516378	1	0.0311354	2.05428	13.1433	27	0.00388854	0.00798817	376	0.000157145	1	0.0053676	2.00763	12.9506	26	65	0.0065261	0.4	.,.,.,.,.,.,.,.,.,.,.,.,.,.,.,.,.,.,.,.,.,.,.,.,.,.,.	Abce1,Ddx39,Ddx39b,Eif5a,Eif6,Eny2,Ncbp1,Nol6,Npm1,Nup107,Nup133,Nup160,Nup93,Nxf1,Pcid2,Ran,Rbmx2,Sarnp,Smg5,Smg6,Smg7,Srsf10,Tpr,Tsc1,Xpo1,Zc3h3
GO Biological Process	GO:1902686	mitochondrial outer membrane permeabilization involved in programmed cell death	214	0.000537703	1	0.0322697	3.4011	3.23425	11	0.000956879	0.00325444	1026	0.0113397	1	0.141946	2.50954	2.78936	7	14	0.00175703	0.5	.,.,.,.,.,.,.,.,.,.,.	Atf2,Bcl2l11,Bid,Bnip3,Bnip3l,Rtl10,Spg7
GO Biological Process	GO:0046931	pore complex assembly	215	0.000542391	1	0.0323997	3.39746	3.23771	11	0.000957903	0.00325444	412	0.000237956	1	0.00741765	3.13692	3.18784	10	16	0.00251004	0.625	.,.,.,.,.,.,.,.,.,.,.	Ano6,Bad,Cct8,Nup107,Nup153,Nup93,Nup98,Rtn4,Tmem170,Tmem33
GO Biological Process	GO:0006271	DNA strand elongation involved in DNA replication	216	0.000546817	1	0.0325128	5.10896	1.37014	7	0.000405367	0.00207101	1026	0.0113397	1	0.141946	2.50954	2.78936	7	14	0.00175703	0.5	.,.,.,.,.,.,.	Fen1,Gins1,Lig1,Parp1,Parp2,Parp3,Pold2
GO Biological Process	GO:0033182	regulation of histone ubiquitination	217	0.000551104	1	0.0326167	5.10212	1.37198	7	0.000405911	0.00207101	539	0.000840807	1	0.0200343	3.51335	1.9924	7	10	0.00175703	0.7	.,.,.,.,.,.,.	Cdk9,Kdm1a,Kdm2a,Otub1,Rnf40,Ube2n,Ubr5
GO Biological Process	GO:0016226	iron-sulfur cluster assembly	218	0.000551504	1	0.0324907	3.6541	2.73665	10	0.000809661	0.00295858	761	0.00412203	1	0.0695654	2.50954	3.58632	9	18	0.00225904	0.5	.,.,.,.,.,.,.,.,.,.	Bola2,Ciao1,Fam96b,Glrx3,Hscb,Mms19,Nfs1,Nubp1,Nubp2
GO Biological Process	GO:0009141	nucleoside triphosphate metabolic process	219	0.0005533	1	0.0324477	1.52572	45.2245	69	0.01338	0.0204142	714	0.00315717	1	0.0567894	1.39165	43.8328	61	220	0.0153112	0.277273	.,.,.,.,.,.,.,.,.,.,.,.,.,.,.,.,.,.,.,.,.,.,.,.,.,.,.,.,.,.,.,.,.,.,.,.,.,.,.,.,.,.,.,.,.,.,.,.,.,.,.,.,.,.,.,.,.,.,.,.,.,.,.,.,.,.,.,.,.	Adpgk,Atp5b,Atp5d,Atp5g1,Atp5j,Atp5k,Atp6v0a2,Atp6v1a,Atp6v1b2,Atp7a,Bad,Bid,Clpx,Coa6,Cox4i2,Dctpp1,Dguok,Eno1,Entpd7,Fignl1,Gale,Galk1,Gimap7,Gm20390,Gpi1,Gtpbp1,Hk1,Hspa8,Impdh1,Itpa,Khk,Msh2,Mtch2,Ndufa10,Ndufa12,Ndufb6,Ndufs6,Ndufv1,Ndufv2,Ndufv3,Nipsnap2,Nme1,Ogdh,Ola1,Opa1,Parp1,Pfkfb2,Pfkl,Pfkm,Pkm,Rhoa,Rhoq,Rrm2b,Sdhaf2,Slc25a25,Stoml2,Tefm,Tgfb1,Uck2,Uqcr10,Uqcrq
GO Biological Process	GO:0060139	positive regulation of apoptotic process by virus	220	0.000615116	1	0.0359088	5.95633	1.00733	6	0.000298027	0.00177515	1494	0.0396885	1	0.341178	5.01908	0.39848	2	2	0.000502008	1	.,.,.,.,.,.	Bad,Bcl2l11
GO Biological Process	GO:0000079	regulation of cyclin-dependent protein serine/threonine kinase activity	221	0.000617486	1	0.0358841	1.79105	21.2166	38	0.0062771	0.0112426	167	9.42236e-07	0.0121011	7.24619e-05	2.29444	13.9468	32	70	0.00803213	0.457143	.,.,.,.,.,.,.,.,.,.,.,.,.,.,.,.,.,.,.,.,.,.,.,.,.,.,.,.,.,.,.,.,.,.,.,.,.,.	Adam17,Apc,Bccip,Casp3,Ccnb1,Ccnd3,Ccnh,Ccnl1,Ccnl2,Ccnt1,Ccnt2,Ccny,Ccnyl1,Cdk5rap3,Cdkn1b,Cdkn2c,Cks1b,Cks2,Cnppd1,Hexim1,Hexim2,Hspa2,Inca1,Lmnb1,Men1,Pim1,Pkd1,Pten,Rgcc,Stil,Tfap4,Tnfaip3
GO Biological Process	GO:0035966	response to topologically incorrect protein	222	0.000624179	1	0.0361096	1.7339	24.2228	42	0.00716652	0.012426	261	2.09307e-05	0.268813	0.00102994	1.87629	21.3187	40	107	0.0100402	0.373832	.,.,.,.,.,.,.,.,.,.,.,.,.,.,.,.,.,.,.,.,.,.,.,.,.,.,.,.,.,.,.,.,.,.,.,.,.,.,.,.,.,.	Atf6b,Atxn3,Cdk5rap3,Creb3,Creb3l4,Crebrf,Cul3,Dab2ip,Daxx,Ddit3,Derl1,Dnajb12,Dzip3,Edem1,Eif2ak4,Ep300,Ern1,Erp44,Herpud1,Hsf1,Hsp90aa1,Hspa4l,Hspd1,Hspe1,Jkamp,Klhl15,Mfn2,Nfe2l2,Parp16,Ptpn1,Rnf126,Serp1,Stt3b,Stub1,Tbl2,Ube2w,Upf2,Upf3a,Vapb,Yod1
GO Biological Process	GO:0031331	positive regulation of cellular catabolic process	223	0.000634147	1	0.0365217	1.41895	66.9507	95	0.0198079	0.0281065	75	7.62834e-10	9.79708e-06	1.30628e-07	1.91203	41.8404	80	210	0.0200803	0.380952	.,.,.,.,.,.,.,.,.,.,.,.,.,.,.,.,.,.,.,.,.,.,.,.,.,.,.,.,.,.,.,.,.,.,.,.,.,.,.,.,.,.,.,.,.,.,.,.,.,.,.,.,.,.,.,.,.,.,.,.,.,.,.,.,.,.,.,.,.,.,.,.,.,.,.,.,.,.,.,.,.,.,.,.,.,.,.,.,.,.,.,.,.,.,.	Adam9,Adrb2,Akt2,Arih1,Arih2,Atg7,Atm,Axin1,Btg2,Cbfa2t3,Chfr,Cnot7,Csnk1a1,Dab2,Dab2ip,Ddrgk1,Dnajb2,Dvl1,Ezr,Fbxw7,Gba,Gclc,Gsk3b,Gtpbp1,Herpud1,Hmgb1,Hsf1,Hspbp1,Htt,Insr,Irs2,Khsrp,Ldlr,Lonrf1,Mdm2,Nanos1,Nanos3,Nrd1,Nub1,Pabpc1,Pias1,Pnpla2,Polr2g,Prickle1,Prkcd,Psen1,Psen2,Psmc4,Psmc6,Pten,Ptk2,Ptpn1,Rbx1,Rc3h1,Rfwd2,Rgma,Rnf138,Rnf139,Rnf166,Rnf19a,Rnf40,Sesn2,Sirt2,Smurf1,Snx9,Socs4,Socs5…
GO Biological Process	GO:0043618	regulation of transcription from RNA polymerase II promoter in response to stress	224	0.000650345	1	0.0372874	2.05357	12.6609	26	0.00374583	0.00769231	293	4.39975e-05	0.56506	0.00192853	2.30041	9.56351	22	48	0.00552209	0.458333	.,.,.,.,.,.,.,.,.,.,.,.,.,.,.,.,.,.,.,.,.,.,.,.,.,.	Arnt,Atf6b,Bach1,Chd6,Ddit3,Dnajb1,Egr1,Epas1,Hif1a,Hsf1,Jun,Mapk7,Nck1,Nck2,Nedd4,Nfe2l2,Notch1,Rbpj,Sesn2,Sin3a,Sirt2,Vegfa
GO Biological Process	GO:0061620	glycolytic process through glucose-6-phosphate	225	0.000652317	1	0.0372343	7.44459	0.671628	5	0.000198707	0.00147929	610	0.00156817	1	0.0330165	4.18256	1.19544	5	6	0.00125502	0.833333	.,.,.,.,.	Gale,Galk1,Gpi1,Hk1,Pfkm
GO Biological Process	GO:0072331	signal transduction by p53 class mediator	226	0.000661797	1	0.0376082	1.71624	25.0548	43	0.00741267	0.0127219	512	0.000626855	1	0.015724	1.79695	16.1384	29	81	0.00727912	0.358025	.,.,.,.,.,.,.,.,.,.,.,.,.,.,.,.,.,.,.,.,.,.,.,.,.,.,.,.,.,.,.,.,.,.,.,.,.,.,.,.,.,.,.	Aen,Bbc3,Casp2,Chek2,Ddit4,Ddx5,E2f1,E2f2,E2f7,Ep300,Fhit,Foxo3,Hint1,Krcc1,Mdm2,Msh2,Mybbp1a,Myo6,Ndrg1,Paxip1,Sesn2,Sox4,Stk11,Tfap4,Trp53bp2,Usp10,Usp28,Wwox,Zfp385a
GO Biological Process	GO:1903966	monounsaturated fatty acid biosynthetic process	227	0.000669755	1	0.0378928	10.4039	0.384471	4	0.000113749	0.00118343	2780	0.179618	1	0.829797	2.50954	0.796959	2	4	0.000502008	0.5	.,.,.,.	Scd2,Scd3
GO Biological Process	GO:0045338	farnesyl diphosphate metabolic process	228	0.000672386	1	0.0378748	18.0777	0.165951	3	4.90978e-05	0.000887574	909	0.00790436	1	0.111678	5.01908	0.597719	3	3	0.000753012	1	.,.,.	Fdft1,Fdps,Ggps1
GO Biological Process	GO:0022618	ribonucleoprotein complex assembly	229	0.000692294	1	0.0388259	1.51239	45.6232	69	0.013498	0.0204142	257	1.98936e-05	0.255494	0.000994139	1.63835	38.4533	63	193	0.0158133	0.326425	.,.,.,.,.,.,.,.,.,.,.,.,.,.,.,.,.,.,.,.,.,.,.,.,.,.,.,.,.,.,.,.,.,.,.,.,.,.,.,.,.,.,.,.,.,.,.,.,.,.,.,.,.,.,.,.,.,.,.,.,.,.,.,.,.,.,.,.,.	Ago1,Atxn2l,Bop1,Celf2,Cirbp,Clp1,Cnot7,Ddx20,Ddx39b,Ddx3x,Ddx6,Denr,Dhx9,Eif2a,Eif3a,Eif4b,Eif5,Eif6,G3bp2,Gemin2,Grb7,Hsp90aa1,Hsp90ab1,Lsm2,Lsm4,Luc7l2,Mpv17l2,Mterf3,Naf1,Ncbp1,Nip7,Noct,Nop2,Nufip1,Patl1,Pih1d1,Prmt7,Prpf19,Psip1,Ptges3,Rc3h1,Rpf2,Rpl23a,Rps10,Rps19,Rps28,Sart1,Sbds,Scaf11,Setx,Sf3b1,Snrpd1,Snrpd2,Snrpd3,Snu13,Srpk1,Srsf1,Srsf10,Srsf6,Strap,Surf6,Tsr1,Xab2
GO Biological Process	GO:0034120	positive regulation of erythrocyte aggregation	230	0.00072325	1	0.0403857	51.9088	0.0385291	2	1.13991e-05	0.000591716	2972	0.19924	1	0.860981	5.01908	0.19924	1	1	0.000251004	1	.,.	Lgals1
GO Biological Process	GO:1901666	positive regulation of NAD+ ADP-ribosyltransferase activity	231	0.00072914	1	0.0405383	17.5753	0.170694	3	5.05013e-05	0.000887574	2196	0.103257	1	0.603884	3.34605	0.597719	2	3	0.000502008	0.666667	.,.,.	Hmgn1,Tgfb1
GO Biological Process	GO:0000819	sister chromatid segregation	232	0.000735179	1	0.0406979	1.64392	29.8068	49	0.00881857	0.014497	307	5.09883e-05	0.654843	0.00213304	1.78645	23.5103	42	118	0.0105422	0.355932	.,.,.,.,.,.,.,.,.,.,.,.,.,.,.,.,.,.,.,.,.,.,.,.,.,.,.,.,.,.,.,.,.,.,.,.,.,.,.,.,.,.,.,.,.,.,.,.,.	Akap8,Atf6b,Ccnb1,Cep57,Chmp1a,Chmp2a,Chmp4b,Chmp5,Chmp7,Cit,Cul3,Dscc1,Fbxw7,Kif14,Kpnb1,Map10,Mcmbp,Naa50,Ncapd3,Ncapg,Ncaph,Nipbl,Pds5a,Pds5b,Phf13,Phf23,Pibf1,Ppp2r1a,Rab11a,Racgap1,Rb1,Seh1l,Sgo1,Smc3,Smc4,Smc5,Spdl1,Tex14,Vps4a,Wapl,Zw10,Zwint
GO Biological Process	GO:0000212	meiotic spindle organization	233	0.000753249	1	0.0415192	4.83431	1.44798	7	0.000428397	0.00207101	1368	0.0294688	1	0.276658	2.3165	2.59012	6	13	0.00150602	0.461539	.,.,.,.,.,.,.	Fbxo5,Golga2,Myh9,Ppp2r1a,Tubg1,Washc1
GO Biological Process	GO:1901389	negative regulation of transforming growth factor beta activation	234	0.000761479	1	0.0417935	50.5719	0.0395476	2	1.17005e-05	0.000591716	2972	0.19924	1	0.860981	5.01908	0.19924	1	1	0.000251004	1	.,.	Hsp90ab1
GO Biological Process	GO:0043967	histone H4 acetylation	235	0.000761644	1	0.0416246	2.0638	12.1136	25	0.00358389	0.00739645	517	0.000658925	1	0.0163686	1.97178	11.1574	22	56	0.00552209	0.392857	.,.,.,.,.,.,.,.,.,.,.,.,.,.,.,.,.,.,.,.,.,.,.,.,.	Actl6a,Bend3,Brd8,Ep300,Ep400,Epc1,Hat1,Hcfc1,Ing3,Jade2,Jade3,Kmt2a,Lef1,Mcrs1,Msl2,Naa40,Naa50,Per1,Phf20,Tcf3,Usp22,Yeats4
GO Biological Process	GO:0007059	chromosome segregation	236	0.000780343	1	0.0424658	1.42393	63.2053	90	0.0186998	0.0266272	210	3.26736e-06	0.0419627	0.000199822	1.61255	49.6107	80	249	0.0200803	0.321285	.,.,.,.,.,.,.,.,.,.,.,.,.,.,.,.,.,.,.,.,.,.,.,.,.,.,.,.,.,.,.,.,.,.,.,.,.,.,.,.,.,.,.,.,.,.,.,.,.,.,.,.,.,.,.,.,.,.,.,.,.,.,.,.,.,.,.,.,.,.,.,.,.,.,.,.,.,.,.,.,.,.,.,.,.,.,.,.,.,.	Actr2,Actr3,Akap8,Apitd1,Arl8b,Atf6b,Atm,Birc5,Brca1,Ccdc155,Ccnb1,Ccne1,Ccne2,Cdk5rap2,Cenpf,Cep57,Cep63,Cep85,Chmp1a,Chmp2a,Chmp4b,Chmp5,Chmp7,Ciao1,Cit,Ctcf,Cul3,Ddx3x,Dscc1,Eme1,Esco2,Fam96a,Fam96b,Fancm,Fbxw7,Kif14,Kpnb1,Lemd2,Map10,Mcmbp,Mis18a,Mms19,Msh5,Mus81,Naa50,Ncapd3,Ncapg,Ncaph,Nde1,Ndel1,Nipbl,Pds5a,Pds5b,Phf13,Phf23,Pibf1,Ppp2r1a,Rab11a,Racgap1,Rb1,Recql5,Rps3,Seh1l,Sgo1,Smc3,Smc4…
GO Biological Process	GO:0052501	positive regulation by organism of apoptotic process in other organism involved in symbiotic interaction	237	0.000804423	1	0.0435916	5.65296	1.06139	6	0.000314021	0.00177515	2196	0.103257	1	0.603884	3.34605	0.597719	2	3	0.000502008	0.666667	.,.,.,.,.,.	Bad,Bcl2l11
GO Biological Process	GO:0023035	CD40 signaling pathway	238	0.000819708	1	0.0442332	16.8728	0.177801	3	5.26037e-05	0.000887574	1494	0.0396885	1	0.341178	5.01908	0.39848	2	2	0.000502008	1	.,.,.	Rnf31,Tnip2
GO Biological Process	GO:0036503	ERAD pathway	239	0.000824838	1	0.0443238	1.91084	15.6999	30	0.00464495	0.00887574	904	0.00772371	1	0.10973	1.59141	16.3377	26	82	0.0065261	0.317073	.,.,.,.,.,.,.,.,.,.,.,.,.,.,.,.,.,.,.,.,.,.,.,.,.,.,.,.,.,.	Atxn3,Aup1,Ccdc47,Derl1,Dnajb12,Dnajb2,Dzip3,Edem1,Foxred2,Get4,Herpud1,Jkamp,March6,Nrros,Psmc4,Psmc6,Rnf139,Sel1l,Stt3b,Stub1,Tmub1,Trim25,Ube4a,Ubxn6,Ubxn8,Yod1
GO Biological Process	GO:0000303	response to superoxide	240	0.00084636	1	0.0452909	3.45156	2.89724	10	0.000857172	0.00295858	1109	0.0158748	1	0.183841	2.2307	3.58632	8	18	0.00200803	0.444444	.,.,.,.,.,.,.,.,.,.	Atp7a,Fancc,Parp1,Prdx1,Prdx2,Sod1,Sod2,Ucp2
GO Biological Process	GO:1904026	regulation of collagen fibril organization	241	0.000847121	1	0.0451435	16.6804	0.179852	3	5.32107e-05	0.000887574	4460	0.358791	1	1	2.50954	0.39848	1	2	0.000251004	0.5	.,.,.	Colgalt1
GO Biological Process	GO:0016236	macroautophagy	242	0.000852497	1	0.0452422	1.73091	23.1093	40	0.00683707	0.0118343	193	1.89904e-06	0.0243894	0.00012637	2.06046	18.9278	39	95	0.00978916	0.410526	.,.,.,.,.,.,.,.,.,.,.,.,.,.,.,.,.,.,.,.,.,.,.,.,.,.,.,.,.,.,.,.,.,.,.,.,.,.,.,.	Atg12,Atg14,Atg16l1,Atg2a,Atg3,Atg4d,Atg5,Atg7,Ctsd,D17Wsu92e,Ei24,Emc6,Epg5,Gabarap,Gba,Lgals8,Map1lc3b,Mcoln1,Mfn2,Nbr1,Psen1,Rab1a,Smurf1,Snap29,Snapin,Snx14,Sqstm1,Tbc1d5,Trappc8,Trp53inp1,Ubxn6,Ulk1,Wdr45,Wdr45b,Wdr81,Wipi1,Wipi2,Yod1,Zfyve1
GO Biological Process	GO:1902220	positive regulation of intrinsic apoptotic signaling pathway in response to osmotic stress	243	0.000864733	1	0.0457027	47.4152	0.0421805	2	1.24794e-05	0.000591716	2972	0.19924	1	0.860981	5.01908	0.19924	1	1	0.000251004	1	.,.	Bad
GO Biological Process	GO:0006749	glutathione metabolic process	244	0.000868342	1	0.0457054	2.44792	6.94466	17	0.00205463	0.00502959	3654	0.223812	1	0.786648	1.25477	10.3605	13	52	0.00326305	0.25	.,.,.,.,.,.,.,.,.,.,.,.,.,.,.,.,.	Eef1e1,Eef1g,Gclc,Gclm,Ggt7,Gss,Gsto2,Gstt2,Idh1,Mgst2,Park7,Sod1,Sod2
GO Biological Process	GO:0097194	execution phase of apoptosis	245	0.00087312	1	0.0457693	2.44666	6.94824	17	0.00205569	0.00502959	2397	0.119206	1	0.638699	1.45289	7.57111	11	38	0.00276104	0.289474	.,.,.,.,.,.,.,.,.,.,.,.,.,.,.,.,.	Acin1,Bbc3,Casp2,Casp3,Casp8,Casp9,Cd24a,Cdk5rap3,Cecr2,Dedd2,Taok3
GO Biological Process	GO:0007346	regulation of mitotic cell cycle	246	0.000904652	1	0.0472294	1.25365	157.939	198	0.0467275	0.0585799	18	5.61989e-16	7.21762e-12	4.00979e-13	1.77144	98.2253	174	493	0.0436747	0.352941	.,.,.,.,.,.,.,.,.,.,.,.,.,.,.,.,.,.,.,.,.,.,.,.,.,.,.,.,.,.,.,.,.,.,.,.,.,.,.,.,.,.,.,.,.,.,.,.,.,.,.,.,.,.,.,.,.,.,.,.,.,.,.,.,.,.,.,.,.,.,.,.,.,.,.,.,.,.,.,.,.,.,.,.,.,.,.,.,.,.,.,.,.,.,.,.,.,.,.,.,.,.,.,.,.,.,.,.,.,.,.,.,.,.,.,.,.,.,.,.,.,.,.,.,.,.,.,.,.,.,.,.,.,.,.,.,.,.,.,.,.,.,.,.,.,.,.,.,.,.,.,.,.,.,.,.,.,.,.,.,.,.,.,.,.,.,.,.,.,.,.,.,.,.,.,.,.,.,.,.,.,.,.,.,.,.,.,.,.,.,.,.,.,.,.,.,.,.	Aatf,Abl1,Adam17,Afap1l2,Anapc15,Anapc4,Apc,Apex1,Atf2,Atm,Bid,Birc5,Bora,Brca1,Casp2,Ccnb1,Ccsap,Cdc26,Cdc27,Cdk1,Cdk19,Cdk2,Cdk2ap2,Cdk4,Cdk5rap3,Cdk6,Cdkn1b,Cenpf,Cep85,Chek2,Chfr,Chmp1a,Chmp2a,Chmp4b,Chmp5,Cit,Cks1b,Cks2,Cltc,Ctdsp1,Ctdsp2,Ctdspl,Ctnnb1,Cul3,Cul4a,Cul7,Dbf4,Dctn1,Ddx3x,Dlg1,Donson,Dtl,E2f1,E2f7,E4f1,Ecd,Eif4g1,Eme1,Ezh2,Fbxo31,Fbxo5,Fgfr3,Gbf1,Gen1,Gigyf2,Gpsm2,Hes1,Hmgb1,Hnr…
GO Biological Process	GO:0044794	positive regulation by host of viral process	247	0.000910166	1	0.0473249	3.41796	2.92572	10	0.000865598	0.00295858	526	0.000758452	1	0.0185186	3.01145	2.9886	9	15	0.00225904	0.6	.,.,.,.,.,.,.,.,.,.	Cfl1,Hspa8,Nucks1,Pcx,Ppib,Smc3,Tbc1d20,Vapa,Vapb
GO Biological Process	GO:0031056	regulation of histone modification	248	0.000916036	1	0.0474381	1.5106	43.6911	66	0.0129264	0.0195266	86	2.89952e-09	3.72386e-05	4.33006e-07	2.08539	28.2921	59	142	0.0148092	0.415493	.,.,.,.,.,.,.,.,.,.,.,.,.,.,.,.,.,.,.,.,.,.,.,.,.,.,.,.,.,.,.,.,.,.,.,.,.,.,.,.,.,.,.,.,.,.,.,.,.,.,.,.,.,.,.,.,.,.,.,.,.,.,.,.,.,.	Akap8,Asxl2,Atg5,Atg7,Atm,BC004004,Brca1,Ccnb1,Cdk9,Ctbp1,Ctcf,Ctnnb1,Dnmt1,Eed,Gata3,Gfi1,Ing2,Iws1,Jarid2,Jdp2,Kdm1a,Kdm2a,Kdm3a,Kdm4b,Kdm4c,Kdm5a,Kmt2a,Kmt2b,Lif,Mapk3,Mapk8,Men1,Mthfr,Myb,Nelfe,Nipbl,Nsd1,Otub1,Paf1,Paxip1,Phf19,Pih1d1,Pygo2,Rnf40,Rps6ka5,Setd5,Sin3a,Smad4,Srebf1,Tada2b,Taf7,Tgfb1,Ube2n,Ubr5,Ucn,Vegfa,Wbp2,Wdr61,Zfp335
GO Biological Process	GO:0071826	ribonucleoprotein complex subunit organization	249	0.000920427	1	0.0474741	1.49059	46.9611	70	0.0138938	0.0207101	324	6.67901e-05	0.857785	0.00264748	1.57461	40.6449	64	204	0.0160643	0.313725	.,.,.,.,.,.,.,.,.,.,.,.,.,.,.,.,.,.,.,.,.,.,.,.,.,.,.,.,.,.,.,.,.,.,.,.,.,.,.,.,.,.,.,.,.,.,.,.,.,.,.,.,.,.,.,.,.,.,.,.,.,.,.,.,.,.,.,.,.,.	Ago1,Atxn2l,Bop1,Celf2,Cirbp,Clp1,Cnot7,Ddx20,Ddx39b,Ddx3x,Ddx6,Denr,Dhx9,Eif2a,Eif3a,Eif4b,Eif5,Eif6,G3bp2,Gemin2,Grb7,Hsp90aa1,Hsp90ab1,Lsm2,Lsm4,Luc7l2,Mpv17l2,Mterf3,Naf1,Ncbp1,Nip7,Noct,Nop2,Nufip1,Patl1,Pih1d1,Prmt7,Prpf19,Psip1,Ptges3,Rc3h1,Rpf2,Rpl23a,Rps10,Rps19,Rps28,Sart1,Sbds,Scaf11,Setx,Sf3b1,Snrpd1,Snrpd2,Snrpd3,Snu13,Srpk1,Srsf1,Srsf10,Srsf6,Strap,Surf6,Tfip11,Tsr1,Xab2
GO Biological Process	GO:0034499	late endosome to Golgi transport	250	0.000923685	1	0.0474515	9.53444	0.419532	4	0.000124122	0.00118343	2196	0.103257	1	0.603884	3.34605	0.597719	2	3	0.000502008	0.666667	.,.,.,.	Gcc2,Sgsm2
GO Biological Process	GO:0048255	mRNA stabilization	251	0.0009539	1	0.0488085	2.3561	7.63976	18	0.00226028	0.00532544	1078	0.0136722	1	0.162887	1.86423	6.9734	13	35	0.00326305	0.371429	.,.,.,.,.,.,.,.,.,.,.,.,.,.,.,.,.,.	Axin2,Cirbp,Dhx9,E2f1,Hnrnpa0,Hnrnpd,Hnrnpu,Larp1,Noct,Syncrip,Tardbp,Thrap3,Ybx2
GO Biological Process	GO:1903747	regulation of establishment of protein localization to mitochondrion	252	0.000955546	1	0.0486987	1.72002	23.2555	40	0.00688033	0.0118343	386	0.000178432	1	0.0059368	1.81541	18.7285	34	94	0.00853414	0.361702	.,.,.,.,.,.,.,.,.,.,.,.,.,.,.,.,.,.,.,.,.,.,.,.,.,.,.,.,.,.,.,.,.,.,.,.,.,.,.,.	Actl6a,Arih2,Bap1,Bbc3,Bnip3l,Dnaja1,Dtwd2,Fam20b,Fbxw7,Fzd5,Gls2,Gsk3a,Hes1,Htra2,Il9r,Itgax,Mis18a,Nmur1,Pdcd5,Pemt,Plagl2,Psmb7,Rac2,Rnf31,Selenoi,Sh3glb1,Srebf1,Srebf2,U2af2,Ube2d3,Ubl5,Usp36,Wbp11,Zbtb17
GO Biological Process	GO:1902115	regulation of organelle assembly	253	0.000958291	1	0.0486456	1.51303	42.9601	65	0.0127101	0.0192308	177	1.46077e-06	0.0187607	0.000105993	1.82512	30.6829	56	154	0.0140562	0.363636	.,.,.,.,.,.,.,.,.,.,.,.,.,.,.,.,.,.,.,.,.,.,.,.,.,.,.,.,.,.,.,.,.,.,.,.,.,.,.,.,.,.,.,.,.,.,.,.,.,.,.,.,.,.,.,.,.,.,.,.,.,.,.,.,.	Akap13,Arhgap35,Asap1,Atg3,Atg5,Atxn2l,Ccsap,Cdk5rap2,Cenpj,Cep120,Cep295,Chmp1a,Chmp2a,Chmp4b,Chmp5,Cnot6l,Crocc,Dnm2,Dynll1,Evi5l,Ezr,Fez2,Hnrnpu,Htt,Ift140,Ift20,Map4,Mapk8,Mapk9,Mdm1,Mtmr3,Npm1,Nprl3,Odf2,Pan3,Phf23,Pikfyve,Pip4k2b,Plk4,Ralb,Rhoa,Rnf4,Scfd1,Sept7,Sept9,Sh3glb1,Smad4,Smc3,Stag1,Stil,Stx18,Tapt1,Tbc1d14,Tpr,Trim37,Ttbk2
GO Biological Process	GO:0000723	telomere maintenance	254	0.000966116	1	0.0488497	1.89108	15.8639	30	0.00469346	0.00887574	358	0.000119481	1	0.00428631	1.97935	14.146	28	71	0.00702811	0.394366	.,.,.,.,.,.,.,.,.,.,.,.,.,.,.,.,.,.,.,.,.,.,.,.,.,.,.,.,.,.	Apex1,Atm,Ccne1,Ccne2,Dclre1b,Hsp90aa1,Hsp90ab1,Nbn,Parp1,Parp3,Pot1a,Pot1b,Ptges3,Rad51d,Recql4,Rpa1,Slx1b,Smc5,Smc6,Smg5,Smg6,Smg7,Terf2,Tinf2,Tnks2,Upf1,Wrn,Xrcc1
GO Biological Process	GO:0090502	RNA phosphodiester bond hydrolysis, endonucleolytic	255	0.000972865	1	0.0489981	2.09877	10.9588	23	0.00324224	0.00680473	711	0.00307769	1	0.0555932	1.78096	12.3529	22	62	0.00552209	0.354839	.,.,.,.,.,.,.,.,.,.,.,.,.,.,.,.,.,.,.,.,.,.,.	Apex1,Bms1,Bop1,Cpsf4,Dgcr8,Endou,Endov,Ern1,Fen1,Nob1,Npm1,Pop1,Rida,Rnaseh2b,Rpp14,Rpp38,Rpp40,Smg6,Tsen54,Tsr1,Utp23,Zc3h3
GO Biological Process	GO:0006333	chromatin assembly or disassembly	256	0.000979129	1	0.0491209	1.64933	27.89	46	0.00825149	0.0136095	563	0.000959428	1	0.0218862	1.57533	27.2959	43	137	0.0107932	0.313869	.,.,.,.,.,.,.,.,.,.,.,.,.,.,.,.,.,.,.,.,.,.,.,.,.,.,.,.,.,.,.,.,.,.,.,.,.,.,.,.,.,.,.,.,.,.	Anp32e,Arid1a,Arid2,Asf1b,Bahcc1,Baz1b,Baz2a,Brd2,Cabin1,Chaf1a,Chaf1b,Chd1,Chd3,Ctcf,Daxx,Gatad1,H3f3a,H3f3b,Hat1,Hira,Hist1h1a,Hist1h3a,Hist1h4a,Hist1h4k,Hmga1,Hmgb1,Kat6a,Kat6b,Mis18a,Npm1,Paf1,Rbbp4,Rsf1,Set,Shprh,Smarca4,Smarca5,Smarcc1,Smarcd1,Smarcd2,Spty2d1,Suv39h2,Tspyl2
GO Biological Process	GO:1903827	regulation of cellular protein localization	257	0.000987827	1	0.0493644	1.23478	178.98	221	0.0529526	0.0653846	11	1.24016e-17	1.59273e-13	1.44794e-14	1.7589	112.57	198	565	0.0496988	0.350442	.,.,.,.,.,.,.,.,.,.,.,.,.,.,.,.,.,.,.,.,.,.,.,.,.,.,.,.,.,.,.,.,.,.,.,.,.,.,.,.,.,.,.,.,.,.,.,.,.,.,.,.,.,.,.,.,.,.,.,.,.,.,.,.,.,.,.,.,.,.,.,.,.,.,.,.,.,.,.,.,.,.,.,.,.,.,.,.,.,.,.,.,.,.,.,.,.,.,.,.,.,.,.,.,.,.,.,.,.,.,.,.,.,.,.,.,.,.,.,.,.,.,.,.,.,.,.,.,.,.,.,.,.,.,.,.,.,.,.,.,.,.,.,.,.,.,.,.,.,.,.,.,.,.,.,.,.,.,.,.,.,.,.,.,.,.,.,.,.,.,.,.,.,.,.,.,.,.,.,.,.,.,.,.,.,.,.,.,.,.,.,.,.,.,.,.,.,.,.,.…	Abhd17a,Abhd17b,Abhd17c,Acsl3,Actl6a,Akt2,Ank3,Ap2m1,Apc,Arf6,Arih2,Axin1,Axin2,B3gat3,Bap1,Bard1,Bbc3,Bnip3l,C2cd5,Ccne1,Ccne2,Cct2,Cct5,Cct6a,Cct8,Cd2ap,Cdk1,Cdk5,Cdk5rap3,Cep72,Cherp,Chp1,Cib1,Cltc,Cnst,Creb3,Cript,Crocc,Csk,Csnk2a1,Ctdspl2,Ctnnb1,Dab2,Dab2ip,Dact3,Dctn1,Ddrgk1,Ddx5,Dlg1,Dmtn,Dnaja1,Dtwd2,Dvl1,Ect2,Edem1,Ei24,Epb41l2,Ephb2,Ezr,Faf1,Fam20b,Fbxw7,Fyn,Fzd5,Fzd7,Gbf1,Gcc2,Glis2,Gl…
GO Biological Process	GO:0043525	positive regulation of neuron apoptotic process	258	0.00101552	1	0.0505519	1.71421	23.3344	40	0.00690365	0.0118343	114	6.40139e-08	0.00082213	7.21167e-06	2.64642	10.9582	29	55	0.00727912	0.527273	.,.,.,.,.,.,.,.,.,.,.,.,.,.,.,.,.,.,.,.,.,.,.,.,.,.,.,.,.,.,.,.,.,.,.,.,.,.,.,.	Agrn,Aifm1,Atf2,Atm,Bag1,Bbc3,Bcl2l11,Casp2,Casp3,Casp9,Cdk5,Ctnnb1,Ddit3,Fbxw7,Fgfr3,Foxo3,Grik5,Gsk3a,Hdac4,Jun,Map3k11,Mybl2,Nf1,Nr3c1,Pin1,Pitx3,Rhoa,Tfap2a,Ube2m
GO Biological Process	GO:1901673	regulation of mitotic spindle assembly	259	0.00104265	1	0.0517017	3.13086	3.51341	11	0.00103947	0.00325444	854	0.00646106	1	0.0971656	2.37746	3.78556	9	19	0.00225904	0.473684	.,.,.,.,.,.,.,.,.,.,.	Ccsap,Chmp1a,Chmp2a,Chmp4b,Chmp5,Hnrnpu,Smc3,Stag1,Tpr
GO Biological Process	GO:0015986	ATP synthesis coupled proton transport	260	0.00104945	1	0.0518387	3.35276	2.98262	10	0.000882431	0.00295858	2931	0.186161	1	0.815715	1.4639	4.78176	7	24	0.00175703	0.291667	.,.,.,.,.,.,.,.,.,.	Atp5b,Atp5d,Atp5g1,Atp5j,Atp5k,Atp6v0a2,Stoml2
GO Biological Process	GO:0072423	response to DNA damage checkpoint signaling	261	0.00106181	1	0.0522486	9.17853	0.4358	4	0.000128935	0.00118343	1781	0.0573149	1	0.413304	3.01145	0.996199	3	5	0.000753012	0.6	.,.,.,.	Eme1,Fbxo18,Mus81
GO Biological Process	GO:0060154	cellular process regulating host cell cycle in response to virus	262	0.00107346	1	0.0526198	5.34116	1.12335	6	0.000332352	0.00177515	2196	0.103257	1	0.603884	3.34605	0.597719	2	3	0.000502008	0.666667	.,.,.,.,.,.	Bad,Bcl2l11
GO Biological Process	GO:0033572	transferrin transport	263	0.00107754	1	0.0526193	5.33715	1.1242	6	0.000332602	0.00177515	706	0.00299719	1	0.0545225	3.34605	1.79316	6	9	0.00150602	0.666667	.,.,.,.,.,.	Arhgap1,Cltc,Dnm2,Lmtk2,Rab11b,Snx3
GO Biological Process	GO:0006284	base-excision repair	264	0.00107948	1	0.0525141	2.32965	7.72648	18	0.00228594	0.00532544	518	0.000659529	1	0.016352	2.1878	7.77035	17	39	0.00426707	0.435897	.,.,.,.,.,.,.,.,.,.,.,.,.,.,.,.,.,.	Apex1,Ccno,Hmga1,Hmgb1,Lig1,Lig3,Mutyh,Ogg1,Parp1,Parp2,Pold1,Recql4,Rpa1,Rpa3,Tdg,Wrn,Xrcc1
GO Biological Process	GO:0006412	translation	265	0.00109482	1	0.0530594	1.37127	75.8419	104	0.0224384	0.0307692	509	0.000599576	1	0.0151284	1.36111	70.5309	96	354	0.0240964	0.271186	.,.,.,.,.,.,.,.,.,.,.,.,.,.,.,.,.,.,.,.,.,.,.,.,.,.,.,.,.,.,.,.,.,.,.,.,.,.,.,.,.,.,.,.,.,.,.,.,.,.,.,.,.,.,.,.,.,.,.,.,.,.,.,.,.,.,.,.,.,.,.,.,.,.,.,.,.,.,.,.,.,.,.,.,.,.,.,.,.,.,.,.,.,.,.,.,.,.,.,.,.,.,.,.	Aars2,Abce1,Abcf1,Cars,Ccdc12,Cdkal1,Cpeb4,Dalrd3,Dars,Dars2,Ddx3x,Denr,Dhx29,Ears2,Eef1a1,Eef1e1,Eef1g,Eif1,Eif1a,Eif2a,Eif2ak4,Eif2b2,Eif2b4,Eif2b5,Eif2s2,Eif2s3x,Eif3a,Eif3e,Eif3h,Eif3j1,Eif3k,Eif4b,Eif4g1,Eif5,Eif5a,Eif6,Etf1,Gatb,Gspt1,Hars,Hars2,Hbs1l,Iars2,Larp1,Larp4,Lars,Mars2,Mettl17,Mrpl14,Mrpl17,Mrpl18,Mrpl2,Mrpl27,Mrpl32,Mrpl34,Mrpl36,Mrps14,Mrps18b,Mrps6,Mtrf1l,Nhp2,Pars2,Pcbp2,Ptcd…
GO Biological Process	GO:0009817	defense response to fungus, incompatible interaction	266	0.0011006	1	0.0531391	41.952	0.0476736	2	1.41046e-05	0.000591716	2972	0.19924	1	0.860981	5.01908	0.19924	1	1	0.000251004	1	.,.	Tgfb1
GO Biological Process	GO:1905313	transforming growth factor beta receptor signaling pathway involved in heart development	266	0.0011006	1	0.0531391	41.952	0.0476736	2	1.41046e-05	0.000591716	2972	0.19924	1	0.860981	5.01908	0.19924	1	1	0.000251004	1	.,.	Tgfb1
GO Biological Process	GO:1990402	embryonic liver development	266	0.0011006	1	0.0531391	41.952	0.0476736	2	1.41046e-05	0.000591716	2972	0.19924	1	0.860981	5.01908	0.19924	1	1	0.000251004	1	.,.	Tgfb1
GO Biological Process	GO:0060236	regulation of mitotic spindle organization	269	0.00110139	1	0.0525841	2.39353	7.10248	17	0.00210133	0.00502959	575	0.00116514	1	0.0260241	2.2143	6.77416	15	34	0.00376506	0.441177	.,.,.,.,.,.,.,.,.,.,.,.,.,.,.,.,.	Bora,Ccsap,Chmp1a,Chmp2a,Chmp4b,Chmp5,Cltc,Dctn1,Gpsm2,Hnrnpu,Parp3,Pkd1,Smc3,Stag1,Tpr
GO Biological Process	GO:0006336	DNA replication-independent nucleosome assembly	270	0.00110719	1	0.0526652	3.32845	3.0044	10	0.000888877	0.00295858	1655	0.0480247	1	0.372677	1.73072	5.77796	10	29	0.00251004	0.344828	.,.,.,.,.,.,.,.,.,.	Asf1b,Cabin1,H3f3a,H3f3b,Hat1,Hira,Hist1h4a,Hist1h4k,Mis18a,Rbbp4
GO Biological Process	GO:0019320	hexose catabolic process	271	0.00111461	1	0.0528227	4.51429	1.55063	7	0.000458767	0.00207101	1840	0.0600055	1	0.418832	2.00763	2.9886	6	15	0.00150602	0.4	.,.,.,.,.,.,.	Bad,Gale,Galk1,Hk1,Khk,Pfkm
GO Biological Process	GO:1905037	autophagosome organization	272	0.00112773	1	0.0532478	2.00494	12.4692	25	0.00368912	0.00739645	348	0.000107909	1	0.00398241	2.11329	11.3567	24	57	0.0060241	0.421053	.,.,.,.,.,.,.,.,.,.,.,.,.,.,.,.,.,.,.,.,.,.,.,.,.	Atg12,Atg14,Atg16l1,Atg2a,Atg3,Atg4d,Atg5,Atg7,Ctsd,Emc6,Gabarap,Gba,Map1lc3b,Mfn2,Psen1,Rab1a,Smurf1,Trappc8,Trp53inp1,Ulk1,Wdr45,Wdr45b,Wipi1,Wipi2
GO Biological Process	GO:0043153	entrainment of circadian clock by photoperiod	273	0.00116443	1	0.0547793	2.76799	4.69654	13	0.00138951	0.00384615	372	0.000152308	1	0.00525833	3.06721	3.58632	11	18	0.00276104	0.611111	.,.,.,.,.,.,.,.,.,.,.,.,.	Bhlhe40,Crtc1,Cry1,Cry2,Fbxl3,Nr2f6,Per1,Ppp1ca,Ppp1cb,Ppp1cc,Rbm4b
GO Biological Process	GO:0000727	double-strand break repair via break-induced replication	274	0.00118243	1	0.0554234	6.50577	0.768549	5	0.000227381	0.00147929	1781	0.0573149	1	0.413304	3.01145	0.996199	3	5	0.000753012	0.6	.,.,.,.,.	Gins2,Gins4,Mus81
GO Biological Process	GO:0046825	regulation of protein export from nucleus	275	0.00119078	1	0.0556114	2.19617	9.10675	20	0.00269431	0.00591716	533	0.000796615	1	0.019195	2.2814	6.57491	15	33	0.00376506	0.454545	.,.,.,.,.,.,.,.,.,.,.,.,.,.,.,.,.,.,.,.	Bard1,Cdk5,Ctdspl2,Gsk3b,Mdm2,Park7,Ptpn11,Ptpn14,Rangap1,Rapgef3,Sox4,Tpr,Txn1,Xpo1,Xpo5
GO Biological Process	GO:0044270	cellular nitrogen compound catabolic process	276	0.00121892	1	0.0567195	1.42372	58.2979	83	0.0172479	0.0245562	393	0.000199624	1	0.0065236	1.47043	51.0054	75	256	0.0188253	0.292969	.,.,.,.,.,.,.,.,.,.,.,.,.,.,.,.,.,.,.,.,.,.,.,.,.,.,.,.,.,.,.,.,.,.,.,.,.,.,.,.,.,.,.,.,.,.,.,.,.,.,.,.,.,.,.,.,.,.,.,.,.,.,.,.,.,.,.,.,.,.,.,.,.,.,.,.,.,.,.,.,.,.,.	Ago1,Ahcy,Aldh6a1,Art2b,Atm,Blvrb,Cant1,Casc3,Cnot3,Cnot4,Cnot6l,Cnot7,Cnot9,Cnp,Dcp1b,Dctpp1,Ddx5,Dis3,Eif3e,Eif4a3,Entpd1,Entpd7,Etf1,Exosc5,Fbxo18,Fen1,Gspt1,Hint1,Hmox2,Itpa,Khsrp,Lsm2,Lsm4,Magoh,Mgat1,Mus81,Ncbp1,Noct,Nudt9,Pabpc1,Pan2,Pan3,Papd5,Parn,Patl1,Pcid2,Pde10a,Pde4c,Pde4d,Pde7b,Pnrc1,Pnrc2,Polr2g,Pop1,Por,Pycrl,Pym1,Rbm8a,Rc3h1,Rnaseh2b,Sidt2,Skiv2l,Skiv2l2,Smg1,Smg5,Smg6,Smg7,Smg9…
GO Biological Process	GO:1903146	regulation of mitophagy	277	0.00121926	1	0.0565305	2.1011	10.4707	22	0.00309784	0.00650888	304	4.93581e-05	0.633906	0.00208522	2.39004	8.36807	20	42	0.00502008	0.476191	.,.,.,.,.,.,.,.,.,.,.,.,.,.,.,.,.,.,.,.,.,.	Actl6a,Bnip3,Bnip3l,Fbxw7,Fzd5,Gba,Gsk3a,Hif1a,Htra2,Htt,Mul1,Rnf41,Srebf1,Srebf2,U2af2,Usp36,Vdac1,Vps13c,Wbp11,Zbtb17
GO Biological Process	GO:0043162	ubiquitin-dependent protein catabolic process via the multivesicular body sorting pathway	278	0.00122086	1	0.0564011	4.44235	1.57574	7	0.000466196	0.00207101	1295	0.0260871	1	0.258715	2.19585	3.18784	7	16	0.00175703	0.4375	.,.,.,.,.,.,.	Nedd4,Ptpn23,Rnf126,Tonsl,Ubap1,Vps37a,Vps4a
GO Biological Process	GO:0097167	circadian regulation of translation	279	0.00128041	1	0.0589399	8.71944	0.458745	4	0.000135724	0.00118343	909	0.00790436	1	0.111678	5.01908	0.597719	3	3	0.000753012	1	.,.,.,.	Hnrnpd,Per1,Per2
GO Biological Process	GO:0046700	heterocycle catabolic process	280	0.00130442	1	0.0598311	1.42016	58.4442	83	0.0172912	0.0245562	418	0.000259342	1	0.00796824	1.45903	51.4039	75	258	0.0188253	0.290698	.,.,.,.,.,.,.,.,.,.,.,.,.,.,.,.,.,.,.,.,.,.,.,.,.,.,.,.,.,.,.,.,.,.,.,.,.,.,.,.,.,.,.,.,.,.,.,.,.,.,.,.,.,.,.,.,.,.,.,.,.,.,.,.,.,.,.,.,.,.,.,.,.,.,.,.,.,.,.,.,.,.,.	Ago1,Ahcy,Aldh6a1,Art2b,Atm,Blvrb,Cant1,Casc3,Cnot3,Cnot4,Cnot6l,Cnot7,Cnot9,Cnp,Dcp1b,Dctpp1,Ddx5,Dis3,Eif3e,Eif4a3,Entpd1,Entpd7,Etf1,Exosc5,Fbxo18,Fen1,Gspt1,Hint1,Hmox2,Itpa,Khsrp,Lsm2,Lsm4,Magoh,Mgat1,Mus81,Ncbp1,Nfe2l2,Noct,Nudt9,Pabpc1,Pan2,Pan3,Papd5,Parn,Patl1,Pcid2,Pde10a,Pde4c,Pde4d,Pde7b,Pnrc1,Pnrc2,Polr2g,Pop1,Pycrl,Pym1,Rbm8a,Rc3h1,Rnaseh2b,Sidt2,Skiv2l,Skiv2l2,Smg1,Smg5,Smg6,Smg7,S…
GO Biological Process	GO:0071451	cellular response to superoxide	281	0.00130768	1	0.0597672	3.52524	2.55302	9	0.000755331	0.00266272	1166	0.0176557	1	0.19447	2.34224	2.9886	7	15	0.00175703	0.466667	.,.,.,.,.,.,.,.,.	Atp7a,Fancc,Parp1,Prdx1,Prdx2,Sod1,Sod2
GO Biological Process	GO:0009167	purine ribonucleoside monophosphate metabolic process	282	0.00132792	1	0.0604767	1.49234	43.5557	65	0.0128863	0.0192308	756	0.00405595	1	0.0689029	1.39835	40.0472	56	201	0.0140562	0.278607	.,.,.,.,.,.,.,.,.,.,.,.,.,.,.,.,.,.,.,.,.,.,.,.,.,.,.,.,.,.,.,.,.,.,.,.,.,.,.,.,.,.,.,.,.,.,.,.,.,.,.,.,.,.,.,.,.,.,.,.,.,.,.,.,.	Adpgk,Adss,Atic,Atp5b,Atp5d,Atp5g1,Atp5j,Atp5k,Atp6v0a2,Atp6v1a,Atp6v1b2,Atp7a,Bad,Bid,Clpx,Coa6,Cox4i2,Dlg1,Eno1,Fignl1,Gale,Galk1,Gart,Gpi1,Guk1,Hk1,Hspa8,Impdh1,Khk,Mpp5,Msh2,Mtch2,Ndufa10,Ndufa12,Ndufb6,Ndufs6,Ndufv1,Ndufv2,Ndufv3,Nipsnap2,Nudt9,Ogdh,Ola1,Parp1,Pde6a,Pfkfb2,Pfkl,Pfkm,Pkm,Sdhaf2,Slc25a25,Stoml2,Tefm,Tgfb1,Uqcr10,Uqcrq
GO Biological Process	GO:0009206	purine ribonucleoside triphosphate biosynthetic process	283	0.00133513	1	0.0605903	2.50952	5.97724	15	0.00176841	0.00443787	3882	0.259876	1	0.85976	1.22916	9.76275	12	49	0.00301205	0.244898	.,.,.,.,.,.,.,.,.,.,.,.,.,.,.	Atp5b,Atp5d,Atp5g1,Atp5j,Atp5k,Atp6v0a2,Gm20390,Impdh1,Nipsnap2,Nme1,Stoml2,Tgfb1
GO Biological Process	GO:0051409	response to nitrosative stress	284	0.00134856	1	0.0609844	3.50923	2.56466	9	0.000758776	0.00266272	332	8.20016e-05	1	0.00317213	4.39169	1.59392	7	8	0.00175703	0.875	.,.,.,.,.,.,.,.,.	Adh5,Atg5,Atm,Ddit3,Dusp6,Gclc,Gclm
GO Biological Process	GO:0071514	genetic imprinting	285	0.00135991	1	0.0612818	2.5047	5.98873	15	0.00177181	0.00443787	397	0.000206252	1	0.00667229	2.71867	4.78176	13	24	0.00326305	0.541667	.,.,.,.,.,.,.,.,.,.,.,.,.,.,.	Arid4a,Arid4b,Axin1,Brca1,Ctcf,Eed,Gnas,Gsk3a,Gsk3b,Kdm1b,Pcgf3,Pcgf5,Prmt7
GO Biological Process	GO:0043043	peptide biosynthetic process	286	0.0013678	1	0.0614217	1.34484	83.2815	112	0.0246395	0.0331361	415	0.000242187	1	0.00749495	1.37991	73.918	102	371	0.0256024	0.274933	.,.,.,.,.,.,.,.,.,.,.,.,.,.,.,.,.,.,.,.,.,.,.,.,.,.,.,.,.,.,.,.,.,.,.,.,.,.,.,.,.,.,.,.,.,.,.,.,.,.,.,.,.,.,.,.,.,.,.,.,.,.,.,.,.,.,.,.,.,.,.,.,.,.,.,.,.,.,.,.,.,.,.,.,.,.,.,.,.,.,.,.,.,.,.,.,.,.,.,.,.,.,.,.,.,.,.,.,.,.,.,.	Aars2,Aasdh,Abce1,Abcf1,Cars,Ccdc12,Cdkal1,Cpeb4,Dalrd3,Dars,Dars2,Ddx3x,Denr,Dhx29,Ears2,Eef1a1,Eef1e1,Eef1g,Eif1,Eif1a,Eif2a,Eif2ak4,Eif2b2,Eif2b4,Eif2b5,Eif2s2,Eif2s3x,Eif3a,Eif3e,Eif3h,Eif3j1,Eif3k,Eif4b,Eif4g1,Eif5,Eif5a,Eif6,Etf1,Gatb,Gclc,Gclm,Ggt7,Gspt1,Gss,Hars,Hars2,Hbs1l,Iars2,Larp1,Larp4,Lars,Mars2,Mettl17,Mgst2,Mrpl14,Mrpl17,Mrpl18,Mrpl2,Mrpl27,Mrpl32,Mrpl34,Mrpl36,Mrps14,Mrps18b,Mrp…
GO Biological Process	GO:0009126	purine nucleoside monophosphate metabolic process	287	0.00137032	1	0.0613204	1.49034	43.6143	65	0.0129036	0.0192308	782	0.00454412	1	0.0746293	1.39143	40.2465	56	202	0.0140562	0.277228	.,.,.,.,.,.,.,.,.,.,.,.,.,.,.,.,.,.,.,.,.,.,.,.,.,.,.,.,.,.,.,.,.,.,.,.,.,.,.,.,.,.,.,.,.,.,.,.,.,.,.,.,.,.,.,.,.,.,.,.,.,.,.,.,.	Adpgk,Adss,Atic,Atp5b,Atp5d,Atp5g1,Atp5j,Atp5k,Atp6v0a2,Atp6v1a,Atp6v1b2,Atp7a,Bad,Bid,Clpx,Coa6,Cox4i2,Dlg1,Eno1,Fignl1,Gale,Galk1,Gart,Gpi1,Guk1,Hk1,Hspa8,Impdh1,Khk,Mpp5,Msh2,Mtch2,Ndufa10,Ndufa12,Ndufb6,Ndufs6,Ndufv1,Ndufv2,Ndufv3,Nipsnap2,Nudt9,Ogdh,Ola1,Parp1,Pde6a,Pfkfb2,Pfkl,Pfkm,Pkm,Sdhaf2,Slc25a25,Stoml2,Tefm,Tgfb1,Uqcr10,Uqcrq
GO Biological Process	GO:0006914	autophagy	288	0.00140141	1	0.0624943	1.46545	47.7668	70	0.0141322	0.0207101	176	1.30801e-06	0.0167988	9.54477e-05	1.72372	39.4495	68	198	0.0170683	0.343434	.,.,.,.,.,.,.,.,.,.,.,.,.,.,.,.,.,.,.,.,.,.,.,.,.,.,.,.,.,.,.,.,.,.,.,.,.,.,.,.,.,.,.,.,.,.,.,.,.,.,.,.,.,.,.,.,.,.,.,.,.,.,.,.,.,.,.,.,.,.	1700034I23Rik,Abl1,Acbd5,Atg10,Atg12,Atg14,Atg16l1,Atg2a,Atg3,Atg4d,Atg5,Atg7,Chmp4b,Cisd2,Cltc,Ctsd,D17Wsu92e,Dap,Ei24,Emc6,Epg5,Foxo1,Gabarap,Gba,Gopc,Hmgb1,Hspa8,Lgals8,Map1lc3b,Mcoln1,Mfn2,Nbr1,Npc1,Nrbf2,Park7,Phf23,Psen1,Rab1a,Rab39b,Rab8a,Rnf41,Sirt2,Smurf1,Snap29,Snapin,Snx14,Sqstm1,Stk11,Tbc1d5,Tmem208,Tmem59,Tollip,Trappc8,Trp53inp1,Ubxn6,Ulk1,Usp10,Vps13a,Vps18,Vps4a,Wdr41,Wdr45,Wdr45b…
GO Biological Process	GO:0032204	regulation of telomere maintenance	289	0.00140384	1	0.0623858	1.69578	22.9982	39	0.00680422	0.0115385	123	1.49094e-07	0.00191482	1.55676e-05	2.3165	15.5407	36	78	0.00903615	0.461539	.,.,.,.,.,.,.,.,.,.,.,.,.,.,.,.,.,.,.,.,.,.,.,.,.,.,.,.,.,.,.,.,.,.,.,.,.,.,.	Atm,Atr,Cct2,Cct5,Cct6a,Cct8,Ctnnb1,Gnl3l,Hnrnpd,Hnrnpu,Mapk3,Mcrs1,Myc,Nabp2,Naf1,Nat10,Nbn,Papd5,Parn,Parp1,Pnkp,Pot1a,Pot1b,Slx1b,Smg1,Smg5,Smg6,Tcp1,Ten1,Terf2,Tinf2,Tnks,Tnks2,Upf1,Xrcc1,Ylpm1
GO Biological Process	GO:0042278	purine nucleoside metabolic process	290	0.00140724	1	0.0623214	1.40072	62.8247	88	0.0185872	0.0260355	364	0.00012966	1	0.0045748	1.48072	52.0016	77	261	0.0193273	0.295019	.,.,.,.,.,.,.,.,.,.,.,.,.,.,.,.,.,.,.,.,.,.,.,.,.,.,.,.,.,.,.,.,.,.,.,.,.,.,.,.,.,.,.,.,.,.,.,.,.,.,.,.,.,.,.,.,.,.,.,.,.,.,.,.,.,.,.,.,.,.,.,.,.,.,.,.,.,.,.,.,.,.,.,.,.,.,.,.	Acot7,Acpp,Adpgk,Adss,Ahcy,Ahcyl2,Atp5b,Atp5d,Atp5g1,Atp5j,Atp5k,Atp6v0a2,Atp6v1a,Atp6v1b2,Atp7a,Bad,Bid,Clpx,Coa6,Cox4i2,Crot,Dcakd,Dguok,Dlg1,Eno1,Fignl1,Gale,Galk1,Gamt,Gimap7,Gm20390,Gpi1,Gtpbp1,Guk1,Hk1,Hmgcr,Hspa8,Impdh1,Khk,Mpp5,Msh2,Mtch2,Mtrr,Ndufa10,Ndufa12,Ndufb6,Ndufs6,Ndufv1,Ndufv2,Ndufv3,Nipsnap2,Nme1,Nt5c3,Nudt9,Oard1,Ogdh,Ola1,Opa1,Pank2,Pank3,Papss1,Parp1,Pde6a,Pemt,Pfkfb2,Pfkl,P…
GO Biological Process	GO:0009201	ribonucleoside triphosphate biosynthetic process	291	0.00144256	1	0.063666	2.40546	6.65154	16	0.00196791	0.00473373	4047	0.269054	1	0.853834	1.2083	10.759	13	54	0.00326305	0.240741	.,.,.,.,.,.,.,.,.,.,.,.,.,.,.,.	Atp5b,Atp5d,Atp5g1,Atp5j,Atp5k,Atp6v0a2,Gm20390,Impdh1,Nipsnap2,Nme1,Stoml2,Tgfb1,Uck2
GO Biological Process	GO:0045727	positive regulation of translation	292	0.00146277	1	0.064337	1.62491	27.6938	45	0.00819344	0.0133136	417	0.000256422	1	0.00789744	1.75424	20.5217	36	103	0.00903615	0.349515	.,.,.,.,.,.,.,.,.,.,.,.,.,.,.,.,.,.,.,.,.,.,.,.,.,.,.,.,.,.,.,.,.,.,.,.,.,.,.,.,.,.,.,.,.	Abcf1,Cdk4,Cirbp,Ddx39b,Ddx3x,Dhx9,Eif2ak4,Eif2b5,Eif3e,Eif4a3,Eif5a,Eif6,Habp4,Hnrnpd,Hnrnpl,Khdrbs1,Larp1,Larp4,Larp4b,Mapk3,Mpv17l2,Nck1,Nck2,Npm1,Polr2g,Ppp3ca,Pym1,Rhoa,Rxra,Serp1,Sox4,Tgfb1,Ucn,Upf3a,Uqcc2,Ythdf2
GO Biological Process	GO:0052150	modulation by symbiont of host apoptotic process	293	0.00148115	1	0.0649228	5.01	1.1976	6	0.000354321	0.00177515	2780	0.179618	1	0.829797	2.50954	0.796959	2	4	0.000502008	0.5	.,.,.,.,.,.	Bad,Bcl2l11
GO Biological Process	GO:0031329	regulation of cellular catabolic process	294	0.00149887	1	0.065476	1.30334	103.58	135	0.0306451	0.0399408	71	4.33255e-10	5.5643e-06	7.83704e-08	1.71784	66.9446	115	336	0.0288655	0.342262	.,.,.,.,.,.,.,.,.,.,.,.,.,.,.,.,.,.,.,.,.,.,.,.,.,.,.,.,.,.,.,.,.,.,.,.,.,.,.,.,.,.,.,.,.,.,.,.,.,.,.,.,.,.,.,.,.,.,.,.,.,.,.,.,.,.,.,.,.,.,.,.,.,.,.,.,.,.,.,.,.,.,.,.,.,.,.,.,.,.,.,.,.,.,.,.,.,.,.,.,.,.,.,.,.,.,.,.,.,.,.,.,.,.,.,.,.,.,.,.,.,.,.,.,.,.,.,.,.,.,.,.,.,.,.	Acacb,Adam9,Adrb2,Aifm1,Akt2,Anxa2,Apaf1,Arih1,Arih2,Atg7,Atm,Atraid,Axin1,Btg2,Btrc,Cbfa2t3,Cdk5rap3,Chfr,Cnot7,Csnk1a1,Dab2,Dab2ip,Dda1,Ddrgk1,Dnajb2,Dvl1,Ezr,Fbxw7,Fhit,Gba,Gclc,Gipc1,Glmn,Gna12,Gsk3b,Gtpbp1,Herpud1,Hmgb1,Hsf1,Hsp90ab1,Hspbp1,Htt,Idh1,Insr,Irs2,Khsrp,Laptm4b,Ldlr,Lonp2,Lonrf1,Lrig2,Mdm2,Mlycd,Mylip,Nanos1,Nanos3,Nrd1,Nub1,Pabpc1,Park7,Pdcl3,Pias1,Pkd1,Pnpla2,Polr2g,Ppp1ca,Ppp1…
GO Biological Process	GO:0000045	autophagosome assembly	295	0.0015048	1	0.0655124	1.99341	12.0397	24	0.00356203	0.00710059	335	8.53873e-05	1	0.00327352	2.17809	10.5597	23	53	0.00577309	0.433962	.,.,.,.,.,.,.,.,.,.,.,.,.,.,.,.,.,.,.,.,.,.,.,.	Atg12,Atg14,Atg16l1,Atg2a,Atg3,Atg4d,Atg5,Atg7,Ctsd,Emc6,Gabarap,Map1lc3b,Mfn2,Psen1,Rab1a,Smurf1,Trappc8,Trp53inp1,Ulk1,Wdr45,Wdr45b,Wipi1,Wipi2
GO Biological Process	GO:0090313	regulation of protein targeting to membrane	296	0.00150852	1	0.0654525	2.57388	5.43927	14	0.00160925	0.00414201	1056	0.012281	1	0.149361	1.94287	6.17643	12	31	0.00301205	0.387097	.,.,.,.,.,.,.,.,.,.,.,.,.,.	Akt2,Ank3,C2cd5,Cdk5,Chp1,Cib1,Dmtn,Fyn,Inpp5k,Itgam,Mief1,Pdzk1
GO Biological Process	GO:0006754	ATP biosynthetic process	297	0.00151044	1	0.0653152	2.6866	4.83884	13	0.00143161	0.00384615	4057	0.280012	1	0.886418	1.25477	7.17263	9	36	0.00225904	0.25	.,.,.,.,.,.,.,.,.,.,.,.,.	Atp5b,Atp5d,Atp5g1,Atp5j,Atp5k,Atp6v0a2,Nipsnap2,Stoml2,Tgfb1
GO Biological Process	GO:0006851	mitochondrial calcium ion transport	298	0.0015525	1	0.0669085	3.7799	2.11646	8	0.000626171	0.00236686	1166	0.0176557	1	0.19447	2.34224	2.9886	7	15	0.00175703	0.466667	.,.,.,.,.,.,.,.	Afg3l2,Micu1,Slc25a23,Slc8b1,Smdt1,Stoml2,Vdac1
GO Biological Process	GO:0001907	killing by symbiont of host cells	299	0.00157668	1	0.0677235	4.94767	1.21269	6	0.000358784	0.00177515	2780	0.179618	1	0.829797	2.50954	0.796959	2	4	0.000502008	0.5	.,.,.,.,.,.	Bad,Bcl2l11
GO Biological Process	GO:1903312	negative regulation of mRNA metabolic process	300	0.00157919	1	0.067605	2.09791	10.01	21	0.00296153	0.00621302	420	0.000260862	1	0.00797679	2.21773	8.56731	19	43	0.00476908	0.44186	.,.,.,.,.,.,.,.,.,.,.,.,.,.,.,.,.,.,.,.,.	Acin1,Ccnt1,Cdk9,Dyrk1a,Hnrnpk,Hnrnpl,Nelfe,Npm1,Pabpc1,Ptbp3,Rbm42,Rnf40,Srsf10,Srsf4,Srsf6,Srsf7,Srsf9,Tob1,U2af2
GO Biological Process	GO:0034724	DNA replication-independent nucleosome organization	301	0.00163295	1	0.0696744	3.15547	3.1691	10	0.000937604	0.00295858	1834	0.0596084	1	0.417422	1.67302	5.9772	10	30	0.00251004	0.333333	.,.,.,.,.,.,.,.,.,.	Asf1b,Cabin1,H3f3a,H3f3b,Hat1,Hira,Hist1h4a,Hist1h4k,Mis18a,Rbbp4
GO Biological Process	GO:0006413	translational initiation	302	0.00164923	1	0.0701357	1.89319	14.2616	27	0.00421942	0.00798817	733	0.00343036	1	0.0601038	1.72083	13.9468	24	70	0.0060241	0.342857	.,.,.,.,.,.,.,.,.,.,.,.,.,.,.,.,.,.,.,.,.,.,.,.,.,.,.	Abce1,Abcf1,Ddx3x,Denr,Dhx29,Eif1,Eif1a,Eif2a,Eif2b2,Eif2b4,Eif2b5,Eif2s2,Eif2s3x,Eif3a,Eif3e,Eif3h,Eif3j1,Eif3k,Eif4b,Eif4g1,Eif5,Eif6,Larp1,Pcbp2
GO Biological Process	GO:1903749	positive regulation of establishment of protein localization to mitochondrion	303	0.00167982	1	0.0712012	1.71845	20.9491	36	0.00619797	0.0106509	366	0.000134098	1	0.00470552	1.89746	16.3377	31	82	0.00778112	0.378049	.,.,.,.,.,.,.,.,.,.,.,.,.,.,.,.,.,.,.,.,.,.,.,.,.,.,.,.,.,.,.,.,.,.,.,.	Actl6a,Arih2,Bap1,Bbc3,Dtwd2,Fam20b,Fbxw7,Fzd5,Gls2,Gsk3a,Hes1,Htra2,Il9r,Itgax,Mis18a,Nmur1,Pdcd5,Pemt,Plagl2,Psmb7,Rac2,Rnf31,Selenoi,Sh3glb1,Srebf2,U2af2,Ube2d3,Ubl5,Usp36,Wbp11,Zbtb17
GO Biological Process	GO:0044088	regulation of vacuole organization	304	0.0016989	1	0.0717731	2.17855	8.72138	19	0.00258029	0.0056213	1071	0.0132259	1	0.1586	1.74577	9.16503	16	46	0.00401606	0.347826	.,.,.,.,.,.,.,.,.,.,.,.,.,.,.,.,.,.,.	Adrb2,Anxa2,Chmp4b,Fez2,Fyco1,Ift20,Laptm4b,Mtmr3,Nprl3,Phf23,Pikfyve,Pip4k2b,Ralb,Scfd1,Sh3glb1,Tbc1d14
GO Biological Process	GO:0010638	positive regulation of organelle organization	305	0.00171878	1	0.0723746	1.25062	143.13	179	0.042346	0.0529586	68	3.21316e-10	4.12666e-06	6.06861e-08	1.57771	101.413	160	509	0.0401606	0.314342	.,.,.,.,.,.,.,.,.,.,.,.,.,.,.,.,.,.,.,.,.,.,.,.,.,.,.,.,.,.,.,.,.,.,.,.,.,.,.,.,.,.,.,.,.,.,.,.,.,.,.,.,.,.,.,.,.,.,.,.,.,.,.,.,.,.,.,.,.,.,.,.,.,.,.,.,.,.,.,.,.,.,.,.,.,.,.,.,.,.,.,.,.,.,.,.,.,.,.,.,.,.,.,.,.,.,.,.,.,.,.,.,.,.,.,.,.,.,.,.,.,.,.,.,.,.,.,.,.,.,.,.,.,.,.,.,.,.,.,.,.,.,.,.,.,.,.,.,.,.,.,.,.,.,.,.,.,.,.,.,.,.,.,.,.,.,.,.,.,.,.,.,.,.,.,.,.,.,.	Abl1,Actl6a,Actr2,Actr3,Adrb2,Akt2,Anxa2,Apc,Arf6,Arhgap35,Arih2,Arl2,Arpc2,Arpc5,Arpc5l,Asap1,Atl3,Atm,Atr,Bad,Baiap2,Bap1,Bbc3,Bcl2l11,Bid,Birc5,Bmf,Bnip3,C2cd5,Cct2,Cct5,Cct6a,Cct8,Cdkn1b,Cenpj,Cep120,Cep295,Cfl1,Cnot6l,Crocc,Ctnnb1,Cul3,Dcn,Dctn1,Ddhd1,Ddhd2,Dlg1,Dtwd2,Dynll1,Fam20b,Fbxo5,Fbxw7,Fen1,Fhod1,Fyco1,Fzd5,Gba,Gls2,Grb2,Gsk3a,Gsk3b,Hes1,Hif1a,Hnrnpd,Hnrnpu,Htra2,Htt,Id1,Il9r,Insr,Iq…
GO Biological Process	GO:0061013	regulation of mRNA catabolic process	306	0.00171999	1	0.0721889	2.0827	10.0831	21	0.00298315	0.00621302	634	0.00186355	1	0.0377502	2.19585	6.37568	14	32	0.00351406	0.4375	.,.,.,.,.,.,.,.,.,.,.,.,.,.,.,.,.,.,.,.,.	Btg2,Cnot7,Gtpbp1,Khsrp,Nanos1,Nanos3,Pabpc1,Polr2g,Rc3h1,Tnrc6b,Tnrc6c,Tob1,Upf1,Zfp36l2
GO Biological Process	GO:0007032	endosome organization	307	0.00174816	1	0.0731322	2.12392	9.41654	20	0.00278596	0.00591716	352	0.000111992	1	0.00408613	2.2814	8.76655	20	44	0.00502008	0.454545	.,.,.,.,.,.,.,.,.,.,.,.,.,.,.,.,.,.,.,.	Aqp11,Arfgef2,Dnajc13,Exoc8,Fam109b,Fam160a2,Hook3,Laptm4b,Rab11a,Rab22a,Rab5b,Rab5c,Snx3,Sqstm1,Stx6,Tmem127,Vps18,Vps4a,Washc1,Washc4
GO Biological Process	GO:0016132	brassinosteroid biosynthetic process	308	0.00177375	1	0.0739621	32.9027	0.0607852	2	1.79838e-05	0.000591716	2972	0.19924	1	0.860981	5.01908	0.19924	1	1	0.000251004	1	.,.	Dhcr7
GO Biological Process	GO:0034118	regulation of erythrocyte aggregation	309	0.00177437	1	0.0737482	7.96849	0.501977	4	0.000148514	0.00118343	1494	0.0396885	1	0.341178	5.01908	0.39848	2	2	0.000502008	1	.,.,.,.	Cd24a,Lgals1
GO Biological Process	GO:1902969	mitotic DNA replication	310	0.00179548	1	0.0743852	7.94238	0.503627	4	0.000149002	0.00118343	1781	0.0573149	1	0.413304	3.01145	0.996199	3	5	0.000753012	0.6	.,.,.,.	Gins1,Gins2,Lig1
GO Biological Process	GO:0006354	DNA-templated transcription, elongation	311	0.00180039	1	0.0743487	2.91828	3.76934	11	0.00111519	0.00325444	1641	0.0456697	1	0.357426	1.80687	4.981	9	25	0.00225904	0.36	.,.,.,.,.,.,.,.,.,.,.	Adrm1,Cdk13,Cdk9,Ell,Eloa,Paf1,Pcid2,Supt4a,Ubtf
GO Biological Process	GO:0000920	cell separation after cytokinesis	312	0.00180491	1	0.0742963	3.11184	3.21353	10	0.000950749	0.00295858	526	0.000758452	1	0.0185186	3.01145	2.9886	9	15	0.00225904	0.6	.,.,.,.,.,.,.,.,.,.	Cep55,Chmp1a,Chmp2a,Chmp3,Chmp4b,Chmp5,Chmp7,Kif20a,Vps4a
GO Biological Process	GO:0033233	regulation of protein sumoylation	313	0.00180776	1	0.0741758	2.22059	8.10596	18	0.00239821	0.00532544	287	3.88811e-05	0.49935	0.0017399	2.9278	4.78176	14	24	0.00351406	0.583333	.,.,.,.,.,.,.,.,.,.,.,.,.,.,.,.,.,.	Arnt,Ctnnb1,Egr1,Gnl3l,Hdac4,Hmg20a,Hmg20b,Mul1,Park7,Pias1,Pias4,Rela,Tollip,Ube2i
GO Biological Process	GO:0032287	peripheral nervous system myelin maintenance	314	0.0018121	1	0.0741173	4.1404	1.69066	7	0.000500195	0.00207101	995	0.0102184	1	0.131894	3.13692	1.59392	5	8	0.00125502	0.625	.,.,.,.,.,.,.	Akt2,Mpp5,Ndrg1,Prx,Sod1
GO Biological Process	GO:0006399	tRNA metabolic process	315	0.00181461	1	0.0739843	1.57969	30.3857	48	0.00898986	0.0142012	978	0.00948763	1	0.124591	1.39083	33.0738	46	166	0.0115462	0.277108	.,.,.,.,.,.,.,.,.,.,.,.,.,.,.,.,.,.,.,.,.,.,.,.,.,.,.,.,.,.,.,.,.,.,.,.,.,.,.,.,.,.,.,.,.,.,.,.	Aars2,Cars,Ccdc12,Cdkal1,Clp1,Ctu2,Dalrd3,Dars,Dars2,Dtd2,Dus2,Ears2,Elp5,Fbl,Gatb,Grsf1,Gtpbp3,Hars,Hars2,Iars2,Lars,Mars2,Nat10,Nsun3,Osgep,Pars2,Pop1,Ptcd1,Pus7l,Qrsl1,Qtrt1,Qtrt2,Rpp14,Rpp38,Rpp40,Rpusd1,Tars,Tarsl2,Thumpd2,Thumpd3,Trmt1l,Tsen54,Tyw1,Yars,Yrdc,Zbtb8os
GO Biological Process	GO:0006415	translational termination	316	0.00183696	1	0.0746586	5.87789	0.850646	5	0.00025167	0.00147929	1744	0.0555503	1	0.409078	2.50954	1.59392	4	8	0.00100402	0.5	.,.,.,.,.	Abce1,Etf1,Gspt1,Mtrf1l
GO Biological Process	GO:0006607	NLS-bearing protein import into nucleus	317	0.00184443	1	0.0747258	2.75329	4.35842	12	0.00128947	0.0035503	761	0.00412203	1	0.0695654	2.50954	3.58632	9	18	0.00225904	0.5	.,.,.,.,.,.,.,.,.,.,.,.	Dag1,Ipo5,Kpna2,Kpna3,Kpna4,Kpnb1,Nup54,Ranbp2,Tnpo1
GO Biological Process	GO:0052040	modulation by symbiont of host programmed cell death	318	0.00184516	1	0.0745201	4.79362	1.25166	6	0.000370315	0.00177515	3885	0.261154	1	0.863319	2.00763	0.996199	2	5	0.000502008	0.4	.,.,.,.,.,.	Bad,Bcl2l11
GO Biological Process	GO:0052433	modulation by organism of apoptotic process in other organism involved in symbiotic interaction	318	0.00184516	1	0.0745201	4.79362	1.25166	6	0.000370315	0.00177515	3885	0.261154	1	0.863319	2.00763	0.996199	2	5	0.000502008	0.4	.,.,.,.,.,.	Bad,Bcl2l11
GO Biological Process	GO:0071494	cellular response to UV-C	320	0.00187402	1	0.0752128	7.84854	0.509649	4	0.000150784	0.00118343	1126	0.0167123	1	0.190619	3.34605	1.19544	4	6	0.00100402	0.666667	.,.,.,.	Ei24,Mdm2,Polh,Poli
GO Biological Process	GO:0006750	glutathione biosynthetic process	321	0.00188337	1	0.0753526	4.11176	1.70243	7	0.000503679	0.00207101	1206	0.0192448	1	0.204943	2.78838	1.79316	5	9	0.00125502	0.555556	.,.,.,.,.,.,.	Gclc,Gclm,Ggt7,Gss,Mgst2
GO Biological Process	GO:0097284	hepatocyte apoptotic process	322	0.00190698	1	0.0760602	3.08803	3.23831	10	0.00095808	0.00295858	1026	0.0113397	1	0.141946	2.50954	2.78936	7	14	0.00175703	0.5	.,.,.,.,.,.,.,.,.,.	Arf6,Bid,Casp8,Mtch2,Rb1,Stk3,Stk4
GO Biological Process	GO:0098972	anterograde dendritic transport of mitochondrion	323	0.00193674	1	0.0770077	12.4735	0.240511	3	7.1157e-05	0.000887574	2972	0.19924	1	0.860981	5.01908	0.19924	1	1	0.000251004	1	.,.,.	Trak2
GO Biological Process	GO:0016584	nucleosome positioning	324	0.00203829	1	0.0807955	5.73741	0.871474	5	0.000257832	0.00147929	1744	0.0555503	1	0.409078	2.50954	1.59392	4	8	0.00100402	0.5	.,.,.,.,.	Ctcf,Paf1,Rsf1,Smarca5
GO Biological Process	GO:0051298	centrosome duplication	325	0.00205535	1	0.0812212	2.48702	5.62923	14	0.00166545	0.00414201	584	0.0012809	1	0.0281689	2.26668	6.17643	14	31	0.00351406	0.451613	.,.,.,.,.,.,.,.,.,.,.,.,.,.	Brca1,C2cd3,Cdk2,Cdk5rap2,Cenpj,Cep152,Cep63,Cep72,Cntrob,Nde1,Plk4,Rock2,Sac3d1,Stil
GO Biological Process	GO:0009069	serine family amino acid metabolic process	326	0.00205701	1	0.0810374	2.19355	8.20588	18	0.00242778	0.00532544	1247	0.0222801	1	0.229465	1.76346	7.37187	13	37	0.00326305	0.351351	.,.,.,.,.,.,.,.,.,.,.,.,.,.,.,.,.,.	Ahcy,Ahcyl2,Dhfr,Gart,Gcat,Gclc,Gclm,Gcsh,Mthfd1,Mtrr,Slc25a32,Srr,Tha1
GO Biological Process	GO:2000256	positive regulation of male germ cell proliferation	327	0.00208505	1	0.0818907	30.2948	0.066018	2	1.95319e-05	0.000591716	2972	0.19924	1	0.860981	5.01908	0.19924	1	1	0.000251004	1	.,.	Cib1
GO Biological Process	GO:0019430	removal of superoxide radicals	328	0.00208738	1	0.0817325	3.6017	2.22118	8	0.000657152	0.00236686	1188	0.0190219	1	0.205638	2.50954	2.39088	6	12	0.00150602	0.5	.,.,.,.,.,.,.,.	Atp7a,Fancc,Prdx1,Prdx2,Sod1,Sod2
GO Biological Process	GO:0009648	photoperiodism	329	0.00213118	1	0.0831939	2.58081	5.03718	13	0.00149029	0.00384615	557	0.000931504	1	0.0214781	2.62904	4.18404	11	21	0.00276104	0.52381	.,.,.,.,.,.,.,.,.,.,.,.,.	Bhlhe40,Crtc1,Cry1,Cry2,Fbxl3,Nr2f6,Per1,Ppp1ca,Ppp1cb,Ppp1cc,Rbm4b
GO Biological Process	GO:1990542	mitochondrial transmembrane transport	330	0.0021434	1	0.0834173	2.24378	7.5765	17	0.00224157	0.00502959	1156	0.0169664	1	0.188494	1.67302	10.1612	17	51	0.00426707	0.333333	.,.,.,.,.,.,.,.,.,.,.,.,.,.,.,.,.	Afg3l2,Grpel1,Hsp90aa1,Hspa4,Hspd1,Micu1,Mpc2,Ndufa13,Samm50,Slc25a23,Slc25a36,Slc8b1,Smdt1,Stoml2,Timm44,Timm9,Ucp2
GO Biological Process	GO:1904029	regulation of cyclin-dependent protein kinase activity	331	0.00216245	1	0.0839045	1.66551	22.8158	38	0.00675025	0.0112426	219	4.16708e-06	0.0535178	0.000244373	2.17041	14.7438	32	74	0.00803213	0.432432	.,.,.,.,.,.,.,.,.,.,.,.,.,.,.,.,.,.,.,.,.,.,.,.,.,.,.,.,.,.,.,.,.,.,.,.,.,.	Adam17,Apc,Bccip,Casp3,Ccnb1,Ccnd3,Ccnh,Ccnl1,Ccnl2,Ccnt1,Ccnt2,Ccny,Ccnyl1,Cdk5rap3,Cdkn1b,Cdkn2c,Cks1b,Cks2,Cnppd1,Hexim1,Hexim2,Hspa2,Inca1,Lmnb1,Men1,Pim1,Pkd1,Pten,Rgcc,Stil,Tfap4,Tnfaip3
GO Biological Process	GO:0006497	protein lipidation	332	0.00218656	1	0.0845844	1.75236	18.2611	32	0.0054027	0.00946746	473	0.000423351	1	0.0114949	1.81412	16.5369	30	83	0.00753012	0.361446	.,.,.,.,.,.,.,.,.,.,.,.,.,.,.,.,.,.,.,.,.,.,.,.,.,.,.,.,.,.,.,.	Abhd17a,Abhd17b,Abhd17c,Atg10,Atg12,Atg16l1,Atg4d,Atg5,Atg7,Gpaa1,Nmt1,Nmt2,Pgap3,Pigf,Pigm,Pign,Pigp,Pigt,Pigv,Pigx,Pigyl,Selenok,Wdr45,Wdr45b,Wipi1,Wipi2,Zdhhc12,Zdhhc16,Zdhhc17,Zdhhc20
GO Biological Process	GO:0009894	regulation of catabolic process	333	0.00219519	1	0.0846631	1.23361	154.83	191	0.0458076	0.0565089	27	2.35502e-14	3.02455e-10	1.1202e-11	1.74023	94.2404	164	473	0.0411647	0.346723	.,.,.,.,.,.,.,.,.,.,.,.,.,.,.,.,.,.,.,.,.,.,.,.,.,.,.,.,.,.,.,.,.,.,.,.,.,.,.,.,.,.,.,.,.,.,.,.,.,.,.,.,.,.,.,.,.,.,.,.,.,.,.,.,.,.,.,.,.,.,.,.,.,.,.,.,.,.,.,.,.,.,.,.,.,.,.,.,.,.,.,.,.,.,.,.,.,.,.,.,.,.,.,.,.,.,.,.,.,.,.,.,.,.,.,.,.,.,.,.,.,.,.,.,.,.,.,.,.,.,.,.,.,.,.,.,.,.,.,.,.,.,.,.,.,.,.,.,.,.,.,.,.,.,.,.,.,.,.,.,.,.,.,.,.,.,.,.,.,.,.,.,.,.,.,.,.,.,.,.,.,.,.,.,.,.,.,.,.,.,.	Acacb,Adam9,Adrb2,Aifm1,Akt2,Anxa2,Apaf1,Apc,Arih1,Arih2,Atg7,Atm,Atraid,Atxn3,Axin1,Azin1,Azin2,Banp,Btg2,Btrc,Cbfa2t3,Cblb,Cdk4,Cdk5rap3,Cdkn1b,Chek2,Chfr,Cnot7,Crebrf,Csnk1a1,Csnk2a1,Cul4a,Dab2,Dab2ip,Dda1,Ddit4,Ddrgk1,Dedd,Dnajb2,Dtl,Dvl1,Edem1,Egln2,Eif6,Ezr,Faf1,Fbxw7,Fhit,Foxo1,Fyn,Fzr1,Gba,Gclc,Gga1,Gipc1,Glmn,Gna12,Gsk3b,Gtpbp1,Hdac4,Herpud1,Hif1a,Hmgb1,Hsf1,Hsp90ab1,Hspbp1,Htt,Idh1,Insr…
GO Biological Process	GO:0043489	RNA stabilization	334	0.0022543	1	0.0866826	2.07645	9.63185	20	0.00284966	0.00591716	826	0.00578461	1	0.0899416	1.93041	7.77035	15	39	0.00376506	0.384615	.,.,.,.,.,.,.,.,.,.,.,.,.,.,.,.,.,.,.,.	Axin2,Cirbp,Dhx9,E2f1,Hnrnpa0,Hnrnpd,Hnrnpu,Larp1,Naf1,Noct,Parn,Syncrip,Tardbp,Thrap3,Ybx2
GO Biological Process	GO:0046128	purine ribonucleoside metabolic process	335	0.00226065	1	0.0866671	1.38212	62.2234	86	0.0184093	0.0254438	409	0.00022771	1	0.00715031	1.46471	51.2046	75	257	0.0188253	0.291829	.,.,.,.,.,.,.,.,.,.,.,.,.,.,.,.,.,.,.,.,.,.,.,.,.,.,.,.,.,.,.,.,.,.,.,.,.,.,.,.,.,.,.,.,.,.,.,.,.,.,.,.,.,.,.,.,.,.,.,.,.,.,.,.,.,.,.,.,.,.,.,.,.,.,.,.,.,.,.,.,.,.,.,.,.,.	Acot7,Acpp,Adpgk,Adss,Ahcy,Ahcyl2,Atp5b,Atp5d,Atp5g1,Atp5j,Atp5k,Atp6v0a2,Atp6v1a,Atp6v1b2,Atp7a,Bad,Bid,Clpx,Coa6,Cox4i2,Crot,Dcakd,Dlg1,Eno1,Fignl1,Gale,Galk1,Gamt,Gimap7,Gm20390,Gpi1,Gtpbp1,Guk1,Hk1,Hmgcr,Hspa8,Impdh1,Khk,Mpp5,Msh2,Mtch2,Mtrr,Ndufa10,Ndufa12,Ndufb6,Ndufs6,Ndufv1,Ndufv2,Ndufv3,Nipsnap2,Nme1,Nt5c3,Nudt9,Ogdh,Ola1,Opa1,Pank2,Pank3,Papss1,Parp1,Pde6a,Pemt,Pfkfb2,Pfkl,Pfkm,Pkm,Rhoa…
GO Biological Process	GO:0035794	positive regulation of mitochondrial membrane permeability	336	0.00227626	1	0.0870058	2.8297	3.88734	11	0.0011501	0.00325444	1470	0.0368921	1	0.322317	2.06668	3.38708	7	17	0.00175703	0.411765	.,.,.,.,.,.,.,.,.,.,.	Atf2,Bcl2l11,Bid,Bnip3,Bnip3l,Rtl10,Spg7
GO Biological Process	GO:0006301	postreplication repair	337	0.00228305	1	0.0870064	2.55991	5.0783	13	0.00150245	0.00384615	560	0.000936685	1	0.0214819	2.50954	4.78176	12	24	0.00301205	0.5	.,.,.,.,.,.,.,.,.,.,.,.,.	Brca1,Dtl,Msh2,Pclaf,Polh,Poli,Polk,Primpol,Rev3l,Sprtn,Ube2n,Ube2v1
GO Biological Process	GO:0043620	regulation of DNA-templated transcription in response to stress	338	0.00236697	1	0.0899379	1.84336	14.6472	27	0.00433349	0.00798817	335	8.53873e-05	1	0.00327352	2.17809	10.5597	23	53	0.00577309	0.433962	.,.,.,.,.,.,.,.,.,.,.,.,.,.,.,.,.,.,.,.,.,.,.,.,.,.,.	Arnt,Atf6b,Bach1,Chd6,Ddit3,Dnajb1,Egr1,Epas1,Hif1a,Hsf1,Jun,Mapk7,Nck1,Nck2,Nedd4,Nfe2l2,Notch1,Rbpj,Rela,Sesn2,Sin3a,Sirt2,Vegfa
GO Biological Process	GO:0034243	regulation of transcription elongation from RNA polymerase II promoter	339	0.00238142	1	0.0902201	2.22042	7.65621	17	0.00226515	0.00502959	548	0.00085862	1	0.0201227	2.34224	5.9772	14	30	0.00351406	0.466667	.,.,.,.,.,.,.,.,.,.,.,.,.,.,.,.,.	Axin1,Cbx7,Dab2,Eapp,Ell,Ezh2,Hnrnpu,Nelfb,Nelfe,Paf1,Recql5,Rnf8,Supt4a,Wdr61
GO Biological Process	GO:0016129	phytosteroid biosynthetic process	340	0.00242078	1	0.0914416	11.523	0.260348	3	7.7026e-05	0.000887574	2196	0.103257	1	0.603884	3.34605	0.597719	2	3	0.000502008	0.666667	.,.,.	Dhcr7,Fdft1
GO Biological Process	GO:0072738	cellular response to diamide	341	0.00242747	1	0.0914251	28.0273	0.0713591	2	2.11122e-05	0.000591716	1494	0.0396885	1	0.341178	5.01908	0.39848	2	2	0.000502008	1	.,.	Daxx,Hsf1
GO Biological Process	GO:1905710	positive regulation of membrane permeability	342	0.00245356	1	0.0921377	2.80169	3.9262	11	0.0011616	0.00325444	1696	0.0502667	1	0.380646	1.95186	3.58632	7	18	0.00175703	0.388889	.,.,.,.,.,.,.,.,.,.,.	Atf2,Bcl2l11,Bid,Bnip3,Bnip3l,Rtl10,Spg7
GO Biological Process	GO:2001270	regulation of cysteine-type endopeptidase activity involved in execution phase of apoptosis	343	0.00247153	1	0.0925417	7.26537	0.550557	4	0.000162887	0.00118343	614	0.00157391	1	0.0329215	5.01908	0.796959	4	4	0.00100402	1	.,.,.,.	Pak2,Rffl,Rnf34,Rps3
GO Biological Process	GO:0043484	regulation of RNA splicing	344	0.00248496	1	0.0927743	1.49893	37.36	56	0.0110533	0.0165681	103	2.11009e-08	0.000270998	2.63105e-06	2.12673	23.5103	50	118	0.0125502	0.423729	.,.,.,.,.,.,.,.,.,.,.,.,.,.,.,.,.,.,.,.,.,.,.,.,.,.,.,.,.,.,.,.,.,.,.,.,.,.,.,.,.,.,.,.,.,.,.,.,.,.,.,.,.,.,.,.	Acin1,Ahnak,Clk2,Clk3,Clk4,Dazap1,Ddx5,Dyrk1a,Eif4a3,Ern1,Fastk,Habp4,Hnrnpf,Hnrnpk,Hnrnpl,Hnrnpu,Hspa8,Jmjd6,Khdrbs1,Khdrbs3,Lmntd2,Magoh,Ncbp1,Npm1,Nup98,Polr2a,Prpf19,Prx,Ptbp3,Rbm15b,Rbm25,Rbm42,Rbm8a,Rps26,Rrp1b,Setx,Sf3b4,Son,Srek1,Srsf1,Srsf10,Srsf2,Srsf3,Srsf4,Srsf6,Srsf7,Srsf9,Thrap3,U2af2,Wtap
GO Biological Process	GO:1902188	positive regulation of viral release from host cell	345	0.00250299	1	0.0931764	3.1979	2.81434	9	0.000832646	0.00266272	881	0.00681533	1	0.0993522	2.50954	3.18784	8	16	0.00200803	0.5	.,.,.,.,.,.,.,.,.	Chmp2a,Chmp3,Chmp4b,Pcx,Smc3,Vapa,Vapb,Vps4a
GO Biological Process	GO:0010826	negative regulation of centrosome duplication	346	0.00251741	1	0.0934423	3.1951	2.81681	9	0.000833376	0.00266272	539	0.000840807	1	0.0200343	3.51335	1.9924	7	10	0.00175703	0.7	.,.,.,.,.,.,.,.,.	Ccnf,Cdk5rap2,Chmp2a,Mdm1,Npm1,Nubp1,Trim37
GO Biological Process	GO:0019184	nonribosomal peptide biosynthetic process	347	0.00252018	1	0.0932759	3.49139	2.29135	8	0.000677915	0.00236686	1040	0.0114133	1	0.140943	2.73768	2.19164	6	11	0.00150602	0.545454	.,.,.,.,.,.,.,.	Aasdh,Gclc,Gclm,Ggt7,Gss,Mgst2
GO Biological Process	GO:0031145	anaphase-promoting complex-dependent catabolic process	348	0.00252956	1	0.0933539	3.48923	2.29277	8	0.000678333	0.00236686	539	0.000840807	1	0.0200343	3.51335	1.9924	7	10	0.00175703	0.7	.,.,.,.,.,.,.,.	Anapc10,Anapc4,Cdc26,Cul3,Fbxo31,Fzr1,Ube2s
GO Biological Process	GO:0006268	DNA unwinding involved in DNA replication	349	0.00253446	1	0.0932665	7.21433	0.554452	4	0.000164039	0.00118343	5110	0.421203	1	1	1.43402	1.39468	2	7	0.000502008	0.285714	.,.,.,.	Mcm7,Pura
GO Biological Process	GO:0043161	proteasome-mediated ubiquitin-dependent protein catabolic process	350	0.00254701	1	0.0934608	1.38447	59.9509	83	0.017737	0.0245562	226	5.24036e-06	0.067302	0.000297796	1.61029	47.8176	77	240	0.0193273	0.320833	.,.,.,.,.,.,.,.,.,.,.,.,.,.,.,.,.,.,.,.,.,.,.,.,.,.,.,.,.,.,.,.,.,.,.,.,.,.,.,.,.,.,.,.,.,.,.,.,.,.,.,.,.,.,.,.,.,.,.,.,.,.,.,.,.,.,.,.,.,.,.,.,.,.,.,.,.,.,.,.,.,.,.	Abtb2,Agap3,Anapc10,Anapc4,Arrb2,Atxn3,Aup1,Bfar,Birc2,Btbd2,Btrc,Ccdc47,Ccnf,Cd2ap,Cdc26,Cdc34,Crbn,Cul3,Cul4a,Ddit3,Derl1,Dnajb2,Dzip3,Edem1,Fbxl3,Fbxo31,Fbxo45,Fbxw7,Foxred2,Fzr1,Gid4,Gsk3a,Hectd3,Herc2,Jkamp,Kctd5,Kif14,Klhl15,March6,Nfe2l2,Nrros,Otud5,Pcbp2,Pcnp,Psmc4,Psmc6,Rad23b,Rbx1,Rffl,Rfwd2,Rlim,Rmnd5a,Rnf126,Rnf139,Rnf24,Rnf34,Rnf38,Rnf4,Rnf44,Siah1a,Sirt2,Smurf1,Spop,Stt3b,Stub1,Tmub…
GO Biological Process	GO:0006999	nuclear pore organization	351	0.0026138	1	0.0956382	2.77819	3.95941	11	0.00117142	0.00325444	279	3.11366e-05	0.399888	0.00143329	3.45061	3.18784	11	16	0.00276104	0.6875	.,.,.,.,.,.,.,.,.,.,.	Nup107,Nup133,Nup153,Nup54,Nup93,Nup98,Rtn4,Seh1l,Tmem170,Tmem33,Tpr
GO Biological Process	GO:0045814	negative regulation of gene expression, epigenetic	352	0.0026197	1	0.0955817	1.67148	21.5379	36	0.00637215	0.0106509	566	0.00099062	1	0.022478	1.67302	20.3225	34	102	0.00853414	0.333333	.,.,.,.,.,.,.,.,.,.,.,.,.,.,.,.,.,.,.,.,.,.,.,.,.,.,.,.,.,.,.,.,.,.,.,.	Arid1a,Bahcc1,Baz2a,Bend3,Cbx8,Dnmt1,Dot1l,Epc1,Ezh2,H2afj,H2afv,H2afz,H3f3a,H3f3b,Hat1,Hdac1,Hist1h3a,Hist1h4a,Hist1h4k,Kmt2d,Mbd2,Polr1a,Polr1c,Polr1d,Polr1e,Ppm1d,Rbbp4,Rbbp7,Sap30,Sin3a,Smarca4,Smarca5,Trim27,Ubtf
GO Biological Process	GO:0033384	geranyl diphosphate biosynthetic process	353	0.00265385	1	0.0965534	26.7756	0.0746948	2	2.2099e-05	0.000591716	1494	0.0396885	1	0.341178	5.01908	0.39848	2	2	0.000502008	1	.,.	Fdps,Ggps1
GO Biological Process	GO:0045337	farnesyl diphosphate biosynthetic process	353	0.00265385	1	0.0965534	26.7756	0.0746948	2	2.2099e-05	0.000591716	1494	0.0396885	1	0.341178	5.01908	0.39848	2	2	0.000502008	1	.,.	Fdps,Ggps1
GO Biological Process	GO:0016180	snRNA processing	355	0.00268818	1	0.0972516	3.45415	2.31606	8	0.000685224	0.00236686	1731	0.0549571	1	0.407749	1.82512	4.38328	8	22	0.00200803	0.363636	.,.,.,.,.,.,.,.	Exosc5,Ints11,Ints4,Ints6,Ints7,Ints9,Toe1,Usb1
GO Biological Process	GO:0031291	Ran protein signal transduction	356	0.00268883	1	0.0970019	11.0994	0.270284	3	7.99656e-05	0.000887574	1494	0.0396885	1	0.341178	5.01908	0.39848	2	2	0.000502008	1	.,.,.	Gpsm2,Kpnb1
GO Biological Process	GO:0044770	cell cycle phase transition	357	0.00269648	1	0.0970052	1.48156	39.1479	58	0.0115822	0.0171598	125	1.95019e-07	0.00250462	2.0037e-05	1.97721	26.2997	52	132	0.0130522	0.393939	.,.,.,.,.,.,.,.,.,.,.,.,.,.,.,.,.,.,.,.,.,.,.,.,.,.,.,.,.,.,.,.,.,.,.,.,.,.,.,.,.,.,.,.,.,.,.,.,.,.,.,.,.,.,.,.,.,.	Acvr1b,Akap8,Apc,Bach1,Birc5,Cacul1,Camk2a,Camk2d,Ccne1,Ccne2,Ccny,Cdc27,Cdk1,Cdk2,Cdk4,Cdk6,Cdkn1b,Cdkn2c,Chek2,Chmp2a,Chmp4b,Chmp7,Cit,Cks1b,Cks2,E2f1,E2f5,E2f7,Hinfp,Kat14,Klf11,Mastl,Myb,Nek11,Npat,Pias1,Ppm1d,Ppp3ca,Ptprc,Ranbp1,Ranbp2,Ranbp3,Rb1,Rgcc,Skp2,Slbp,Taf10,Tcf19,Tfap4,Tipin,Ube2s,Upf1
GO Biological Process	GO:1903894	regulation of IRE1-mediated unfolded protein response	358	0.00273522	1	0.0981241	7.06153	0.56645	4	0.000167589	0.00118343	1781	0.0573149	1	0.413304	3.01145	0.996199	3	5	0.000753012	0.6	.,.,.,.	Bfar,Cops5,Tmem33
GO Biological Process	GO:0032464	positive regulation of protein homooligomerization	359	0.00274728	1	0.0982823	2.93282	3.40969	10	0.00100878	0.00295858	2660	0.159404	1	0.769635	1.82512	2.19164	4	11	0.00100402	0.363636	.,.,.,.,.,.,.,.,.,.	Bbc3,Bcl2l11,Bid,Bmf
GO Biological Process	GO:2001252	positive regulation of chromosome organization	360	0.00279672	1	0.099773	1.74036	17.8124	31	0.00526994	0.0091716	323	6.5934e-05	0.84679	0.00262164	2.03673	13.7476	28	69	0.00702811	0.405797	.,.,.,.,.,.,.,.,.,.,.,.,.,.,.,.,.,.,.,.,.,.,.,.,.,.,.,.,.,.,.	Atm,Atr,Cct2,Cct5,Cct6a,Cct8,Ctnnb1,Cul3,Fen1,Hnrnpd,Hnrnpu,Lig4,Mapk3,Nabp2,Naf1,Nbn,Parn,Pnkp,Pot1a,Rb1,Slf2,Slx1b,Smc5,Tcp1,Terf2,Tnks,Tnks2,Tpr
GO Biological Process	GO:0000281	mitotic cytokinesis	361	0.0029208	1	0.103911	1.95324	11.2633	22	0.00333235	0.00650888	352	0.000111992	1	0.00408613	2.2814	8.76655	20	44	0.00502008	0.454545	.,.,.,.,.,.,.,.,.,.,.,.,.,.,.,.,.,.,.,.,.,.	Ank3,Anln,Apc,Arf1,Arl3,Cep55,Cfl1,Chmp4b,Cit,Cntrob,Cul7,Daxx,Ect2,Kif20a,Racgap1,Rhoa,Sept7,Snx9,Son,Stmn1
GO Biological Process	GO:0006369	termination of RNA polymerase II transcription	362	0.00292708	1	0.103847	6.92803	0.577364	4	0.000170818	0.00118343	863	0.00661623	1	0.0984615	4.01526	0.996199	4	5	0.00100402	0.8	.,.,.,.	Maz,Pcf11,Setx,Ssu72
GO Biological Process	GO:0006368	transcription elongation from RNA polymerase II promoter	363	0.00296042	1	0.10474	2.90164	3.44632	10	0.00101962	0.00295858	1731	0.0549571	1	0.407749	1.82512	4.38328	8	22	0.00200803	0.363636	.,.,.,.,.,.,.,.,.,.	Adrm1,Cdk13,Cdk9,Ell,Eloa,Paf1,Pcid2,Supt4a
GO Biological Process	GO:0090306	spindle assembly involved in meiosis	364	0.00296632	1	0.104661	6.90207	0.579536	4	0.00017146	0.00118343	2550	0.146692	1	0.738811	2.15103	1.39468	3	7	0.000753012	0.428571	.,.,.,.	Fbxo5,Golga2,Washc1
GO Biological Process	GO:0010498	proteasomal protein catabolic process	365	0.00297176	1	0.104565	1.36501	63.7359	87	0.0188568	0.0257396	195	1.96975e-06	0.0252975	0.000129731	1.62618	49.81	81	250	0.0203313	0.324	.,.,.,.,.,.,.,.,.,.,.,.,.,.,.,.,.,.,.,.,.,.,.,.,.,.,.,.,.,.,.,.,.,.,.,.,.,.,.,.,.,.,.,.,.,.,.,.,.,.,.,.,.,.,.,.,.,.,.,.,.,.,.,.,.,.,.,.,.,.,.,.,.,.,.,.,.,.,.,.,.,.,.,.,.,.,.	Abtb2,Agap3,Anapc10,Anapc4,Arrb2,Atxn3,Aup1,Bfar,Birc2,Btbd2,Btrc,Ccdc47,Ccnf,Cd2ap,Cdc26,Cdc34,Crbn,Cul3,Cul4a,Ddit3,Derl1,Dnajb2,Dzip3,Edem1,Fbxl3,Fbxo31,Fbxo45,Fbxw7,Foxred2,Fzr1,Gid4,Gsk3a,Hectd3,Herc2,Jkamp,Kctd5,Kif14,Klhl15,March6,Nfe2l2,Nr1d1,Nrros,Otud5,Pcbp2,Pcnp,Prpf19,Psmc4,Psmc6,Rad23b,Rbx1,Rffl,Rfwd2,Rlim,Rmnd5a,Rnf126,Rnf139,Rnf24,Rnf34,Rnf38,Rnf4,Rnf41,Rnf44,Siah1a,Sirt2,Smurf1,So…
GO Biological Process	GO:0006591	ornithine metabolic process	366	0.00299729	1	0.105175	3.39195	2.35853	8	0.000697789	0.00236686	1986	0.0845946	1	0.547054	2.2307	1.79316	4	9	0.00100402	0.444444	.,.,.,.,.,.,.,.	Aldh18a1,Azin1,Azin2,Odc1
GO Biological Process	GO:1901674	regulation of histone H3-K27 acetylation	367	0.00309165	1	0.108191	6.82194	0.586344	4	0.000173474	0.00118343	909	0.00790436	1	0.111678	5.01908	0.597719	3	3	0.000753012	1	.,.,.,.	Kmt2a,Lif,Sin3a
GO Biological Process	GO:0090114	COPII-coated vesicle budding	368	0.00309174	1	0.1079	2.37445	5.89611	14	0.00174441	0.00414201	343	9.69449e-05	1	0.00362992	3.01145	3.9848	12	20	0.00301205	0.6	.,.,.,.,.,.,.,.,.,.,.,.,.,.	Cul3,Pdcd6,Pef1,Preb,Rab1a,Sec16a,Sec23a,Sec31a,Tbc1d20,Tfg,Vapa,Vapb
GO Biological Process	GO:0071157	negative regulation of cell cycle arrest	369	0.00309194	1	0.107615	2.71632	4.0496	11	0.00119811	0.00325444	981	0.00969729	1	0.126954	2.25858	3.9848	9	20	0.00225904	0.45	.,.,.,.,.,.,.,.,.,.,.	Calr,Cdk4,Cdk9,Chek2,Hsp90ab1,Mdm2,Rassf1,Rpl23,Tfap4
GO Biological Process	GO:0048024	regulation of mRNA splicing, via spliceosome	370	0.00316862	1	0.109985	1.60476	24.9258	40	0.00737449	0.0118343	158	6.84808e-07	0.00879499	5.56645e-05	2.2035	16.3377	36	82	0.00903615	0.439024	.,.,.,.,.,.,.,.,.,.,.,.,.,.,.,.,.,.,.,.,.,.,.,.,.,.,.,.,.,.,.,.,.,.,.,.,.,.,.,.	Acin1,Dazap1,Ddx5,Dyrk1a,Eif4a3,Hnrnpk,Hnrnpl,Hnrnpu,Hspa8,Jmjd6,Khdrbs1,Khdrbs3,Lmntd2,Magoh,Ncbp1,Npm1,Nup98,Prpf19,Ptbp3,Rbm15b,Rbm25,Rbm42,Rbm8a,Sf3b4,Son,Srek1,Srsf10,Srsf2,Srsf3,Srsf4,Srsf6,Srsf7,Srsf9,Thrap3,U2af2,Wtap
GO Biological Process	GO:0048025	negative regulation of mRNA splicing, via spliceosome	371	0.00316939	1	0.109715	2.36768	5.91296	14	0.0017494	0.00414201	449	0.00035152	1	0.0100547	2.60992	4.981	13	25	0.00326305	0.52	.,.,.,.,.,.,.,.,.,.,.,.,.,.	Acin1,Dyrk1a,Hnrnpk,Hnrnpl,Npm1,Ptbp3,Rbm42,Srsf10,Srsf4,Srsf6,Srsf7,Srsf9,U2af2
GO Biological Process	GO:0043903	regulation of symbiosis, encompassing mutualism through parasitism	372	0.00318105	1	0.109823	1.43155	46.1038	66	0.0136402	0.0195266	1018	0.0109184	1	0.137745	1.35229	38.4533	52	193	0.0130522	0.26943	.,.,.,.,.,.,.,.,.,.,.,.,.,.,.,.,.,.,.,.,.,.,.,.,.,.,.,.,.,.,.,.,.,.,.,.,.,.,.,.,.,.,.,.,.,.,.,.,.,.,.,.,.,.,.,.,.,.,.,.,.,.,.,.,.,.	Anxa2,Bad,Bcl2l11,Cfl1,Chd1,Chmp2a,Chmp3,Chmp4b,Cnot7,Ddx3x,Dhx9,Eif2ak4,Ep300,Hdac1,Hspa8,Inpp5k,Irf8,Isg15,Jun,Larp1,Lef1,Lgals1,Notch1,Nr5a2,Nucks1,P4hb,Pabpc1,Pcx,Pkn2,Ppia,Ppib,Ptx3,Rrp1b,Rsf1,Smarca4,Smc3,Snx3,Sqstm1,Srpk1,Stat1,Stau1,Tardbp,Tbc1d20,Tfap4,Trim25,Trim27,Trim28,Trim59,Trim8,Vapa,Vapb,Vps4a
GO Biological Process	GO:2001251	negative regulation of chromosome organization	373	0.00321561	1	0.110719	1.77969	15.7331	28	0.00465475	0.00828402	414	0.000242007	1	0.00750748	1.9917	12.5521	25	63	0.0062751	0.396825	.,.,.,.,.,.,.,.,.,.,.,.,.,.,.,.,.,.,.,.,.,.,.,.,.,.,.,.	Apc,Atm,Gnl3l,H3f3a,H3f3b,Hnrnpu,Mcrs1,Nat10,Nbn,Papd5,Parp1,Pot1a,Recql4,Smg6,Ten1,Terf2,Tex14,Tinf2,Tnks,Tnks2,Tpr,Trip13,Wapl,Xrcc1,Zw10
GO Biological Process	GO:0009145	purine nucleoside triphosphate biosynthetic process	374	0.00321683	1	0.110464	2.28378	6.56806	15	0.00194321	0.00443787	4091	0.284445	1	0.892966	1.20458	9.96199	12	50	0.00301205	0.24	.,.,.,.,.,.,.,.,.,.,.,.,.,.,.	Atp5b,Atp5d,Atp5g1,Atp5j,Atp5k,Atp6v0a2,Gm20390,Impdh1,Nipsnap2,Nme1,Stoml2,Tgfb1
GO Biological Process	GO:0019046	release from viral latency	375	0.00325875	1	0.111606	10.3613	0.28954	3	8.56626e-05	0.000887574	909	0.00790436	1	0.111678	5.01908	0.597719	3	3	0.000753012	1	.,.,.	Creb3,Hcfc1,Nucks1
GO Biological Process	GO:0002362	CD4-positive, CD25-positive, alpha-beta regulatory T cell lineage commitment	376	0.00332803	1	0.113675	23.8375	0.0839014	2	2.48229e-05	0.000591716	4460	0.358791	1	1	2.50954	0.39848	1	2	0.000251004	0.5	.,.	Tgfb1
GO Biological Process	GO:1903214	regulation of protein targeting to mitochondrion	377	0.00339242	1	0.115567	1.64403	21.8975	36	0.00647854	0.0106509	437	0.000308847	1	0.00907671	1.80461	17.7324	32	89	0.00803213	0.359551	.,.,.,.,.,.,.,.,.,.,.,.,.,.,.,.,.,.,.,.,.,.,.,.,.,.,.,.,.,.,.,.,.,.,.,.	Actl6a,Arih2,Bap1,Bnip3l,Dtwd2,Fam20b,Fbxw7,Fzd5,Gls2,Gsk3a,Hes1,Htra2,Il9r,Itgax,Mis18a,Nmur1,Pdcd5,Pemt,Plagl2,Psmb7,Rac2,Rnf31,Selenoi,Sh3glb1,Srebf1,Srebf2,U2af2,Ube2d3,Ubl5,Usp36,Wbp11,Zbtb17
GO Biological Process	GO:0006901	vesicle coating	378	0.00342571	1	0.116393	3.04701	2.95371	9	0.00087388	0.00266272	539	0.000840807	1	0.0200343	3.51335	1.9924	7	10	0.00175703	0.7	.,.,.,.,.,.,.,.,.	Cul3,Gbf1,Pdcd6,Pef1,Preb,Sec16a,Tfg
GO Biological Process	GO:0031629	synaptic vesicle fusion to presynaptic active zone membrane	379	0.00352701	1	0.119518	4.1982	1.42918	6	0.000422836	0.00177515	1368	0.0294688	1	0.276658	2.3165	2.59012	6	13	0.00150602	0.461539	.,.,.,.,.,.	Snap29,Snap47,Snapin,Stx2,Stx4a,Stxbp1
GO Biological Process	GO:0043902	positive regulation of multi-organism process	380	0.00352881	1	0.119264	1.48469	36.3713	54	0.0107607	0.0159763	434	0.000308016	1	0.00911487	1.68708	23.7095	40	119	0.0100402	0.336135	.,.,.,.,.,.,.,.,.,.,.,.,.,.,.,.,.,.,.,.,.,.,.,.,.,.,.,.,.,.,.,.,.,.,.,.,.,.,.,.,.,.,.,.,.,.,.,.,.,.,.,.,.,.	Acvr1b,Bad,Bcl2l11,Cfl1,Chd1,Chmp2a,Chmp3,Chmp4b,Cib1,Cnot7,Ddx3x,Dhx9,Ep300,Hspa8,Jun,Larp1,Lef1,Lgals1,Notch1,Nr5a2,Nucks1,P4hb,Pabpc1,Pcx,Pkn2,Ppia,Ppib,Rrp1b,Rsf1,Sirt2,Smarca4,Smc3,Smurf2,Srpk1,Stau1,Tbc1d20,Tfap4,Vapa,Vapb,Vps4a
GO Biological Process	GO:1904668	positive regulation of ubiquitin protein ligase activity	381	0.00354723	1	0.119572	3.66226	1.91139	7	0.000565499	0.00207101	1206	0.0192448	1	0.204943	2.78838	1.79316	5	9	0.00125502	0.555556	.,.,.,.,.,.,.	Anapc10,Fzr1,Mastl,Pten,Ube2s
GO Biological Process	GO:0006007	glucose catabolic process	382	0.00355215	1	0.119425	6.55896	0.609852	4	0.00018043	0.00118343	1781	0.0573149	1	0.413304	3.01145	0.996199	3	5	0.000753012	0.6	.,.,.,.	Bad,Hk1,Pfkm
GO Biological Process	GO:0052312	modulation of transcription in other organism involved in symbiotic interaction	383	0.00356079	1	0.119403	2.25826	6.64229	15	0.00196517	0.00443787	900	0.00764281	1	0.109063	2.12345	5.18024	11	26	0.00276104	0.423077	.,.,.,.,.,.,.,.,.,.,.,.,.,.,.	Chd1,Ep300,Hdac1,Inpp5k,Jun,Lef1,Nucks1,Rrp1b,Smarca4,Tardbp,Tfap4
GO Biological Process	GO:0046607	positive regulation of centrosome cycle	384	0.00356264	1	0.119153	3.65931	1.91293	7	0.000565955	0.00207101	539	0.000840807	1	0.0200343	3.51335	1.9924	7	10	0.00175703	0.7	.,.,.,.,.,.,.	Cep120,Npm1,Plk4,Ranbp1,Ranbp2,Ranbp3,Rock2
GO Biological Process	GO:1900364	negative regulation of mRNA polyadenylation	385	0.00359705	1	0.119992	6.53562	0.612031	4	0.000181074	0.00118343	1744	0.0555503	1	0.409078	2.50954	1.59392	4	8	0.00100402	0.5	.,.,.,.	Ccnt1,Cdk9,Nelfe,Rnf40
GO Biological Process	GO:2001233	regulation of apoptotic signaling pathway	386	0.00361812	1	0.120382	1.25409	118.812	149	0.0351514	0.0440828	99	1.08196e-08	0.000138956	1.4036e-06	1.60047	78.102	125	392	0.0313755	0.318878	.,.,.,.,.,.,.,.,.,.,.,.,.,.,.,.,.,.,.,.,.,.,.,.,.,.,.,.,.,.,.,.,.,.,.,.,.,.,.,.,.,.,.,.,.,.,.,.,.,.,.,.,.,.,.,.,.,.,.,.,.,.,.,.,.,.,.,.,.,.,.,.,.,.,.,.,.,.,.,.,.,.,.,.,.,.,.,.,.,.,.,.,.,.,.,.,.,.,.,.,.,.,.,.,.,.,.,.,.,.,.,.,.,.,.,.,.,.,.,.,.,.,.,.,.,.,.,.,.,.,.,.,.,.,.,.,.,.,.,.,.,.,.,.,.,.,.,.,.	Acaa2,Apaf1,Arrb2,Bad,Bbc3,Bcl10,Bcl2l11,Bid,Birc6,Bmf,Bnip3,Brca1,Casp2,Casp8,Cep63,Creb3,Ctnnb1,Dab2,Dab2ip,Daxx,Ddx3x,Dedd2,Deptor,Dnaja1,Eef1e1,Ei24,Erp29,Faf1,Faim,Fbxo18,Fbxw7,Fignl1,Fyn,G2e3,Gclc,Gclm,Gsk3a,Gsk3b,Hdac1,Herpud1,Hif1a,Higd1a,Hnrnpk,Htra2,Htt,Hyou1,Inca1,Ing2,Kdm1a,Lck,Lgals3,Map3k7,Mapk7,Mapk8,Mapk9,Mdm2,Mkl1,Mnt,Msx1,Mtch2,Mul1,Myc,Nacc2,Nanos3,Nck1,Nck2,Ndufa13,Nf1,Nfe2l2,…
GO Biological Process	GO:0033962	cytoplasmic mRNA processing body assembly	387	0.00364728	1	0.121039	3.01742	2.98268	9	0.000882449	0.00266272	1040	0.0114133	1	0.140943	2.73768	2.19164	6	11	0.00150602	0.545454	.,.,.,.,.,.,.,.,.	Cnot7,Ddx6,Lsm4,Noct,Patl1,Rc3h1
GO Biological Process	GO:0071247	cellular response to chromate	388	0.00379032	1	0.125461	22.2937	0.0897114	2	2.65419e-05	0.000591716	4460	0.358791	1	1	2.50954	0.39848	1	2	0.000251004	0.5	.,.	Bad
GO Biological Process	GO:1903351	cellular response to dopamine	389	0.00381858	1	0.126072	3.61234	1.9378	7	0.000573314	0.00207101	839	0.00623176	1	0.0953927	3.01145	1.9924	6	10	0.00150602	0.6	.,.,.,.,.,.,.	Dnm2,Gabpa,Hcn3,Id1,Mapk3,Sin3a
GO Biological Process	GO:0009119	ribonucleoside metabolic process	390	0.00382915	1	0.126097	1.34659	66.0929	89	0.0195541	0.0263314	514	0.000645363	1	0.0161253	1.40823	55.3887	78	278	0.0195783	0.280575	.,.,.,.,.,.,.,.,.,.,.,.,.,.,.,.,.,.,.,.,.,.,.,.,.,.,.,.,.,.,.,.,.,.,.,.,.,.,.,.,.,.,.,.,.,.,.,.,.,.,.,.,.,.,.,.,.,.,.,.,.,.,.,.,.,.,.,.,.,.,.,.,.,.,.,.,.,.,.,.,.,.,.,.,.,.,.,.,.	Acot7,Acpp,Adpgk,Adss,Ahcy,Ahcyl2,Atp5b,Atp5d,Atp5g1,Atp5j,Atp5k,Atp6v0a2,Atp6v1a,Atp6v1b2,Atp7a,Bad,Bid,Clpx,Coa6,Cox4i2,Crot,Dcakd,Dlg1,Eno1,Fignl1,Gale,Galk1,Gamt,Gimap7,Gm20390,Gpi1,Gtpbp1,Guk1,Hk1,Hmgcr,Hspa8,Impdh1,Khk,Mpp5,Msh2,Mtch2,Mtrr,Ndufa10,Ndufa12,Ndufb6,Ndufs6,Ndufv1,Ndufv2,Ndufv3,Nipsnap2,Nme1,Nt5c3,Nudt9,Ogdh,Ola1,Opa1,Pank2,Pank3,Papss1,Parp1,Pdcl3,Pde6a,Pemt,Pfkfb2,Pfkl,Pfkm,Pk…
GO Biological Process	GO:0097191	extrinsic apoptotic signaling pathway	391	0.00386206	1	0.126855	1.58551	25.2285	40	0.00746405	0.0118343	692	0.00272492	1	0.0505724	1.65401	17.5331	29	88	0.00727912	0.329545	.,.,.,.,.,.,.,.,.,.,.,.,.,.,.,.,.,.,.,.,.,.,.,.,.,.,.,.,.,.,.,.,.,.,.,.,.,.,.,.	Acvr1b,Bad,Bcl2a1c,Bcl2l11,Bid,Casp2,Casp8,Casp8ap2,Dab2ip,Ddx3x,Dedd,Dedd2,Fgfr3,Foxo3,Gabarap,Gsk3a,Gsk3b,Mknk1,Ndufa13,Nf1,Parp2,Pdpk1,Raf1,Rnf41,Rock2,Siva1,Smad3,Tgfb1,Wwox
GO Biological Process	GO:0006506	GPI anchor biosynthetic process	392	0.00386359	1	0.126582	2.63541	4.17392	11	0.00123489	0.00325444	1933	0.0728629	1	0.484107	1.61906	6.17643	10	31	0.00251004	0.322581	.,.,.,.,.,.,.,.,.,.,.	Gpaa1,Pgap3,Pigf,Pigm,Pign,Pigp,Pigt,Pigv,Pigx,Pigyl
GO Biological Process	GO:0098792	xenophagy	393	0.00387713	1	0.126702	6.39773	0.625222	4	0.000184977	0.00118343	1321	0.0268957	1	0.261485	3.76431	0.796959	3	4	0.000753012	0.75	.,.,.,.	Atg16l1,Lgals8,Wipi2
GO Biological Process	GO:0032298	positive regulation of DNA-dependent DNA replication initiation	394	0.00391386	1	0.127578	21.9282	0.0912069	2	2.69843e-05	0.000591716	1494	0.0396885	1	0.341178	5.01908	0.39848	2	2	0.000502008	1	.,.	Cdk2,Ciz1
GO Biological Process	GO:0050434	positive regulation of viral transcription	395	0.00396901	1	0.129048	2.30667	6.06936	14	0.00179567	0.00414201	678	0.00250566	1	0.0474635	2.50954	3.9848	10	20	0.00251004	0.5	.,.,.,.,.,.,.,.,.,.,.,.,.,.	Chd1,Dhx9,Ep300,Jun,Lef1,Nucks1,Rrp1b,Rsf1,Smarca4,Tfap4
GO Biological Process	GO:0031123	RNA 3'-end processing	396	0.00397606	1	0.128951	1.87111	12.2921	23	0.00363673	0.00680473	723	0.00326577	1	0.0580114	1.74907	13.1498	23	66	0.00577309	0.348485	.,.,.,.,.,.,.,.,.,.,.,.,.,.,.,.,.,.,.,.,.,.,.	Clp1,Cpsf1,Cpsf4,Cstf2,Cstf3,Eri1,Exosc5,Fbl,Ints7,Ncbp1,Pabpc2,Paf1,Papolg,Pcf11,Ptcd1,Slbp,Ssu72,Sympk,Toe1,Usb1,Zc3h3,Zcchc6,Zfp473
GO Biological Process	GO:0045351	type I interferon biosynthetic process	397	0.00398962	1	0.129065	9.63348	0.311414	3	9.21343e-05	0.000887574	3885	0.261154	1	0.863319	2.00763	0.996199	2	5	0.000502008	0.4	.,.,.	Ifnar1,Irf9
GO Biological Process	GO:0019042	viral latency	398	0.00401372	1	0.129518	9.61256	0.312092	3	9.23348e-05	0.000887574	1321	0.0268957	1	0.261485	3.76431	0.796959	3	4	0.000753012	0.75	.,.,.	Creb3,Hcfc1,Nucks1
GO Biological Process	GO:0000305	response to oxygen radical	399	0.00401831	1	0.129341	2.77616	3.6021	10	0.00106571	0.00295858	1611	0.0421029	1	0.335647	1.91203	4.18404	8	21	0.00200803	0.380952	.,.,.,.,.,.,.,.,.,.	Atp7a,Fancc,Parp1,Prdx1,Prdx2,Sod1,Sod2,Ucp2
GO Biological Process	GO:0046826	negative regulation of protein export from nucleus	400	0.00402979	1	0.129386	2.775	3.6036	10	0.00106615	0.00295858	451	0.000362097	1	0.0103113	4.30206	1.39468	6	7	0.00150602	0.857143	.,.,.,.,.,.,.,.,.,.	Bard1,Cdk5,Park7,Rangap1,Sox4,Txn1
GO Biological Process	GO:0000413	protein peptidyl-prolyl isomerization	401	0.00407059	1	0.130371	2.49138	4.8166	12	0.00142503	0.0035503	2444	0.12285	1	0.645567	1.4762	6.77416	10	34	0.00251004	0.294118	.,.,.,.,.,.,.,.,.,.,.,.	Fkbp3,Fkbp5,Fkbp8,Nktr,Pin1,Ppia,Ppib,Ppil1,Ppwd1,Ranbp2
GO Biological Process	GO:0000349	generation of catalytic spliceosome for first transesterification step	402	0.00407572	1	0.13021	21.4747	0.093133	2	2.75542e-05	0.000591716	1494	0.0396885	1	0.341178	5.01908	0.39848	2	2	0.000502008	1	.,.	Prpf19,Xab2
GO Biological Process	GO:0044033	multi-organism metabolic process	403	0.0040791	1	0.129995	2.10228	8.08647	17	0.00239245	0.00502959	634	0.00186355	1	0.0377502	2.19585	6.37568	14	32	0.00351406	0.4375	.,.,.,.,.,.,.,.,.,.,.,.,.,.,.,.,.	Anxa2,Atg16l1,Atg5,Atg7,Ccnt2,Denr,Dhx9,Eif2ak4,Eif3a,Mon1b,Pcbp2,Pi4ka,Rab5a,Rock2
GO Biological Process	GO:0072594	establishment of protein localization to organelle	404	0.00409336	1	0.130126	1.31506	77.5632	102	0.0229477	0.0301775	190	1.81194e-06	0.0232707	0.000122477	1.59949	54.3925	87	273	0.0218373	0.318681	.,.,.,.,.,.,.,.,.,.,.,.,.,.,.,.,.,.,.,.,.,.,.,.,.,.,.,.,.,.,.,.,.,.,.,.,.,.,.,.,.,.,.,.,.,.,.,.,.,.,.,.,.,.,.,.,.,.,.,.,.,.,.,.,.,.,.,.,.,.,.,.,.,.,.,.,.,.,.,.,.,.,.,.,.,.,.,.,.,.,.,.,.,.,.,.,.,.,.,.,.,.	Abra,Agap3,Aip,Ap3d1,Ap4m1,Bid,Cep57,Chmp4b,Cox18,Cry2,Dag1,Ddit3,Fam53a,Gcc2,Gpn3,Grpel1,Hes1,Hgs,Hk1,Hsp90aa1,Hspa4,Hspa8,Hspd1,Ing1,Ipo5,Jun,Kpna2,Kpna3,Kpna4,Kpnb1,Lars,Lonp2,Mfn2,Mtch2,Mtx2,Nabp2,Ndufa13,Nedd4,Nup107,Nup133,Nup153,Nup50,Nup54,Nup98,Nutf2,Olfr412,Pacs1,Paf1,Pex1,Pex10,Pex12,Pex16,Phip,Pih1d1,Pmm1,Pot1a,Ppp3ca,Ppp3r1,Prickle1,Rab10,Rab11a,Rab8b,Ran,Ranbp1,Ranbp2,Ranbp3,Samm50,…
GO Biological Process	GO:0000973	posttranscriptional tethering of RNA polymerase II gene DNA at nuclear periphery	405	0.00411458	1	0.130478	9.52679	0.314902	3	9.31662e-05	0.000887574	909	0.00790436	1	0.111678	5.01908	0.597719	3	3	0.000753012	1	.,.,.	Nup107,Nup98,Pcid2
GO Biological Process	GO:0007052	mitotic spindle organization	406	0.00412428	1	0.130463	1.81218	13.7956	25	0.00408153	0.00739645	1177	0.0178434	1	0.194701	1.57314	13.3491	21	67	0.00527108	0.313433	.,.,.,.,.,.,.,.,.,.,.,.,.,.,.,.,.,.,.,.,.,.,.,.,.	Bccip,Birc5,Ccnb1,Chek2,Cltc,Dctn6,Golga2,Gpsm2,Kpnb1,Map10,Map4,Mybl2,Mzt1,Pibf1,Rab11a,Racgap1,Rhoa,Sbds,Stil,Stmn1,Tubg1
GO Biological Process	GO:0097039	protein linear polyubiquitination	407	0.00420658	1	0.13274	21.1273	0.0946641	2	2.80071e-05	0.000591716	5397	0.486558	1	1	1.67302	0.597719	1	3	0.000251004	0.333333	.,.	Rnf31
GO Biological Process	GO:0050792	regulation of viral process	408	0.00421219	1	0.132591	1.45998	38.3567	56	0.0113481	0.0165681	625	0.00174891	1	0.035938	1.50253	31.2807	47	157	0.0117972	0.299363	.,.,.,.,.,.,.,.,.,.,.,.,.,.,.,.,.,.,.,.,.,.,.,.,.,.,.,.,.,.,.,.,.,.,.,.,.,.,.,.,.,.,.,.,.,.,.,.,.,.,.,.,.,.,.,.	Cfl1,Chd1,Chmp2a,Chmp3,Chmp4b,Cnot7,Ddx3x,Dhx9,Eif2ak4,Ep300,Hdac1,Hspa8,Inpp5k,Isg15,Jun,Larp1,Lef1,Lgals1,Notch1,Nr5a2,Nucks1,P4hb,Pabpc1,Pcx,Pkn2,Ppia,Ppib,Ptx3,Rrp1b,Rsf1,Smarca4,Smc3,Snx3,Srpk1,Stat1,Stau1,Tardbp,Tbc1d20,Tfap4,Trim25,Trim27,Trim28,Trim59,Trim8,Vapa,Vapb,Vps4a
GO Biological Process	GO:0036344	platelet morphogenesis	409	0.00421993	1	0.13251	2.47977	4.83915	12	0.0014317	0.0035503	981	0.00969729	1	0.126954	2.25858	3.9848	9	20	0.00225904	0.45	.,.,.,.,.,.,.,.,.,.,.,.	Actn1,C1galt1c1,Cib1,Ep300,Myh9,Nbeal2,Ptpn11,Zfp385a,Zfpm1
GO Biological Process	GO:0000291	nuclear-transcribed mRNA catabolic process, exonucleolytic	410	0.00422714	1	0.132413	4.04245	1.48425	6	0.000439127	0.00177515	2458	0.128136	1	0.669506	1.79253	2.78936	5	14	0.00125502	0.357143	.,.,.,.,.,.	Cnot7,Exosc5,Pan2,Polr2g,Skiv2l
GO Biological Process	GO:0033184	positive regulation of histone ubiquitination	411	0.0042315	1	0.132227	6.24008	0.641018	4	0.00018965	0.00118343	1126	0.0167123	1	0.190619	3.34605	1.19544	4	6	0.00100402	0.666667	.,.,.,.	Cdk9,Kdm1a,Kdm2a,Rnf40
GO Biological Process	GO:0007220	Notch receptor processing	412	0.00425845	1	0.132746	3.53939	1.97774	7	0.000585131	0.00207101	744	0.00380468	1	0.0656767	2.9278	2.39088	7	12	0.00175703	0.583333	.,.,.,.,.,.,.	Adam10,Adam17,Aph1a,Aph1b,Aph1c,Psen1,Psen2
GO Biological Process	GO:0001836	release of cytochrome c from mitochondria	413	0.00428385	1	0.133214	2.37255	5.47935	13	0.00162111	0.00384615	2049	0.0874423	1	0.548083	1.67302	4.78176	8	24	0.00200803	0.333333	.,.,.,.,.,.,.,.,.,.,.,.,.	Atp7a,Bad,Bbc3,Bcl2a1c,Bid,Cck,Jun,Sod2
GO Biological Process	GO:1900363	regulation of mRNA polyadenylation	414	0.00429743	1	0.133314	4.80912	1.03969	5	0.000307601	0.00147929	1404	0.0322579	1	0.295077	2.50954	1.9924	5	10	0.00125502	0.5	.,.,.,.,.	Ccnt1,Cdk9,Hsf1,Nelfe,Rnf40
GO Biological Process	GO:0051457	maintenance of protein location in nucleus	415	0.00431543	1	0.133549	3.53056	1.98269	7	0.000586594	0.00207101	1840	0.0600055	1	0.418832	2.00763	2.9886	6	15	0.00150602	0.4	.,.,.,.,.,.,.	Arl2,Ciz1,Hnrnpu,Morc3,Nr5a1,Taf3
GO Biological Process	GO:0060010	Sertoli cell fate commitment	416	0.00434513	1	0.134146	20.7768	0.0962613	2	2.84797e-05	0.000591716	2972	0.19924	1	0.860981	5.01908	0.19924	1	1	0.000251004	1	.,.	Rara
GO Biological Process	GO:0071276	cellular response to cadmium ion	417	0.00435116	1	0.13401	2.46992	4.85845	12	0.00143741	0.0035503	1641	0.0456697	1	0.357426	1.80687	4.981	9	25	0.00225904	0.36	.,.,.,.,.,.,.,.,.,.,.,.	Daxx,Fos,Hsf1,Jun,Mapk3,Mapk8,Mapk9,Ogg1,Sod1
GO Biological Process	GO:0008298	intracellular mRNA localization	418	0.00435812	1	0.133903	4.01663	1.49379	6	0.000441949	0.00177515	1404	0.0322579	1	0.295077	2.50954	1.9924	5	10	0.00125502	0.5	.,.,.,.,.,.	Casc3,Mthfsd,Pcid2,Stau1,Zfp385a
GO Biological Process	GO:1902527	positive regulation of protein monoubiquitination	419	0.00441297	1	0.135265	9.28858	0.322977	3	9.55554e-05	0.000887574	909	0.00790436	1	0.111678	5.01908	0.597719	3	3	0.000753012	1	.,.,.	Birc2,Pdcd6,Pef1
GO Biological Process	GO:0006298	mismatch repair	420	0.00444346	1	0.135875	3.17319	2.52112	8	0.000745894	0.00236686	1260	0.0227212	1	0.231594	2.11329	3.78556	8	19	0.00200803	0.421053	.,.,.,.,.,.,.,.	Msh2,Msh3,Msh5,Msh6,Rpa1,Rpa3,Tdg,Xpc
GO Biological Process	GO:0044003	modification by symbiont of host morphology or physiology	421	0.00446667	1	0.13626	1.95	10.2564	20	0.00303445	0.00591716	497	0.000559937	1	0.0144694	2.423	5.77796	14	29	0.00351406	0.482759	.,.,.,.,.,.,.,.,.,.,.,.,.,.,.,.,.,.,.,.	Atg7,Bad,Bcl2l11,Dag1,Eif2ak4,Insr,Ptx3,Rxra,Smad3,Sugt1,Tgfb1,Tnip1,Vapa,Vapb
GO Biological Process	GO:0009161	ribonucleoside monophosphate metabolic process	422	0.00447367	1	0.13615	1.40531	47.6762	67	0.0141054	0.0198225	862	0.00660777	1	0.0984497	1.36031	42.6373	58	214	0.0145582	0.271028	.,.,.,.,.,.,.,.,.,.,.,.,.,.,.,.,.,.,.,.,.,.,.,.,.,.,.,.,.,.,.,.,.,.,.,.,.,.,.,.,.,.,.,.,.,.,.,.,.,.,.,.,.,.,.,.,.,.,.,.,.,.,.,.,.,.,.	Adpgk,Adss,Atic,Atp5b,Atp5d,Atp5g1,Atp5j,Atp5k,Atp6v0a2,Atp6v1a,Atp6v1b2,Atp7a,Bad,Bid,Clpx,Coa6,Cox4i2,Dlg1,Eno1,Fignl1,Gale,Galk1,Gart,Gpi1,Guk1,Hk1,Hspa8,Impdh1,Khk,Mpp5,Msh2,Mtch2,Ndufa10,Ndufa12,Ndufb6,Ndufs6,Ndufv1,Ndufv2,Ndufv3,Nipsnap2,Nudt9,Ogdh,Ola1,Parp1,Pde6a,Pfkfb2,Pfkl,Pfkm,Pkm,Prps1l3,Sdhaf2,Slc25a25,Stoml2,Tefm,Tgfb1,Uck2,Uqcr10,Uqcrq
GO Biological Process	GO:0018208	peptidyl-proline modification	423	0.004523	1	0.137326	2.03075	8.86373	18	0.00262241	0.00532544	1279	0.0245854	1	0.246872	1.63888	9.76275	16	49	0.00401606	0.326531	.,.,.,.,.,.,.,.,.,.,.,.,.,.,.,.,.,.	Crtap,Egln2,Egln3,Fkbp3,Fkbp5,Fkbp8,Nktr,P3h1,P4ha1,P4hb,Pin1,Ppia,Ppib,Ppil1,Ppwd1,Ranbp2
GO Biological Process	GO:0042769	DNA damage response, detection of DNA damage	424	0.00454778	1	0.137753	2.72621	3.66809	10	0.00108523	0.00295858	451	0.000362097	1	0.0103113	4.30206	1.39468	6	7	0.00150602	0.857143	.,.,.,.,.,.,.,.,.,.	1810043G02Rik,Dnaja1,Nek1,Pnkp,Rps3,Sox4
GO Biological Process	GO:0019074	viral RNA genome packaging	425	0.00458518	1	0.138559	9.16066	0.327487	3	9.68898e-05	0.000887574	1494	0.0396885	1	0.341178	5.01908	0.39848	2	2	0.000502008	1	.,.,.	Ddx6,Pcx
GO Biological Process	GO:0019068	virion assembly	426	0.00458972	1	0.138371	2.4528	4.89238	12	0.00144745	0.0035503	678	0.00250566	1	0.0474635	2.50954	3.9848	10	20	0.00251004	0.5	.,.,.,.,.,.,.,.,.,.,.,.	Chmp2a,Chmp3,Chmp4b,Chmp5,Ddx6,Pcx,Rab1a,Tbc1d20,Usp6nl,Vps4a
GO Biological Process	GO:0006505	GPI anchor metabolic process	427	0.00464666	1	0.139759	2.56935	4.28123	11	0.00126664	0.00325444	2062	0.0878222	1	0.546993	1.56846	6.37568	10	32	0.00251004	0.3125	.,.,.,.,.,.,.,.,.,.,.	Gpaa1,Pgap3,Pigf,Pigm,Pign,Pigp,Pigt,Pigv,Pigx,Pigyl
GO Biological Process	GO:0097069	cellular response to thyroxine stimulus	428	0.00465315	1	0.139627	6.07265	0.658691	4	0.000194879	0.00118343	1494	0.0396885	1	0.341178	5.01908	0.39848	2	2	0.000502008	1	.,.,.,.	Gclc,Gclm
GO Biological Process	GO:1905050	positive regulation of metallopeptidase activity	429	0.00481051	1	0.144012	4.68008	1.06836	5	0.000316082	0.00147929	783	0.00458337	1	0.0751778	3.58506	1.39468	5	7	0.00125502	0.714286	.,.,.,.,.	Antxr1,Ddrgk1,Mapk14,Mapk3,Stat3
GO Biological Process	GO:0009116	nucleoside metabolic process	430	0.00483299	1	0.144349	1.32309	71.0458	94	0.0210195	0.0278106	450	0.000358142	1	0.0102214	1.41695	58.5765	83	294	0.0208333	0.282313	.,.,.,.,.,.,.,.,.,.,.,.,.,.,.,.,.,.,.,.,.,.,.,.,.,.,.,.,.,.,.,.,.,.,.,.,.,.,.,.,.,.,.,.,.,.,.,.,.,.,.,.,.,.,.,.,.,.,.,.,.,.,.,.,.,.,.,.,.,.,.,.,.,.,.,.,.,.,.,.,.,.,.,.,.,.,.,.,.,.,.,.,.,.	Acot7,Acpp,Adpgk,Adss,Ahcy,Ahcyl2,Atic,Atp5b,Atp5d,Atp5g1,Atp5j,Atp5k,Atp6v0a2,Atp6v1a,Atp6v1b2,Atp7a,Bad,Bid,Clpx,Coa6,Cox4i2,Crot,Dcakd,Dguok,Dlg1,Eno1,Fignl1,Gale,Galk1,Gamt,Gimap7,Gm20390,Gpi1,Gtpbp1,Guk1,Hk1,Hmgcr,Hspa8,Impdh1,Khk,Mpp5,Msh2,Mtch2,Mtrr,Ndufa10,Ndufa12,Ndufb6,Ndufs6,Ndufv1,Ndufv2,Ndufv3,Nipsnap2,Nme1,Nt5c3,Nudt9,Oard1,Ogdh,Ola1,Opa1,Pank2,Pank3,Papss1,Parp1,Pdcl3,Pde6a,Pemt,Pf…
GO Biological Process	GO:0043487	regulation of RNA stability	431	0.00484463	1	0.144361	1.60599	22.4161	36	0.00663199	0.0106509	419	0.000260283	1	0.00797808	1.85892	16.1384	30	81	0.00753012	0.37037	.,.,.,.,.,.,.,.,.,.,.,.,.,.,.,.,.,.,.,.,.,.,.,.,.,.,.,.,.,.,.,.,.,.,.,.	Apex1,Axin2,Cirbp,Cnot6l,Dhx9,E2f1,Gigyf2,Hnrnpa0,Hnrnpd,Hnrnpr,Hnrnpu,Khsrp,Larp1,Naf1,Noct,Parn,Pcid2,Pum1,Rc3h1,Scgb1a1,Smg5,Smg6,Smg7,Syncrip,Tardbp,Thrap3,Upf1,Ybx2,Ythdf2,Zfp36l2
GO Biological Process	GO:0042398	cellular modified amino acid biosynthetic process	432	0.00485339	1	0.144287	2.06453	8.23433	17	0.00243619	0.00502959	584	0.0012809	1	0.0281689	2.26668	6.17643	14	31	0.00351406	0.451613	.,.,.,.,.,.,.,.,.,.,.,.,.,.,.,.,.	Atic,Dhfr,Gamt,Gart,Gch1,Gclc,Gclm,Ggt7,Gss,Mgst2,Mthfd1,Mthfd1l,Ptdss1,Ptdss2
GO Biological Process	GO:0045004	DNA replication proofreading	433	0.00489626	1	0.145226	19.5329	0.102391	2	3.02932e-05	0.000591716	4460	0.358791	1	1	2.50954	0.39848	1	2	0.000251004	0.5	.,.	Pold1
GO Biological Process	GO:0031536	positive regulation of exit from mitosis	434	0.00490414	1	0.145124	8.93981	0.335578	3	9.92833e-05	0.000887574	4307	0.342772	1	1	1.67302	1.19544	2	6	0.000502008	0.333333	.,.,.	Birc5,Tgfb1
GO Biological Process	GO:0070345	negative regulation of fat cell proliferation	435	0.00490875	1	0.144927	4.65725	1.0736	5	0.000317632	0.00147929	1421	0.0328843	1	0.297208	2.86804	1.39468	4	7	0.00100402	0.571429	.,.,.,.,.	E2f1,E2f3,Per2,Tfdp1
GO Biological Process	GO:1903046	meiotic cell cycle process	436	0.00493353	1	0.145324	1.48954	32.8962	49	0.0097326	0.014497	987	0.00976177	1	0.127022	1.39419	32.2769	45	162	0.0112952	0.277778	.,.,.,.,.,.,.,.,.,.,.,.,.,.,.,.,.,.,.,.,.,.,.,.,.,.,.,.,.,.,.,.,.,.,.,.,.,.,.,.,.,.,.,.,.,.,.,.,.	Actr2,Actr3,Apitd1,Atm,Ccdc155,Ccne1,Ccne2,Cep63,Chtf18,Cks2,Eme1,Fancm,Fbxo5,Fignl1,Golga2,Hsf1,Hspa2,Ing2,Lemd2,Marf1,Mastl,Mnd1,Msh2,Msh5,Mus81,Mybl1,Myh9,Ncapd3,Ncaph,Oraov1,Ppp2r1a,Prdm9,Rad51d,Sgo1,Siah1a,Smc4,Spo11,Suv39h2,Tex14,Topbp1,Trip13,Tubg1,Wapl,Washc1,Xrcc2
GO Biological Process	GO:0031058	positive regulation of histone modification	437	0.00494153	1	0.145227	1.55198	26.4178	41	0.00781591	0.0121302	187	1.7418e-06	0.0223699	0.000119625	2.11029	17.5331	37	88	0.00928715	0.420455	.,.,.,.,.,.,.,.,.,.,.,.,.,.,.,.,.,.,.,.,.,.,.,.,.,.,.,.,.,.,.,.,.,.,.,.,.,.,.,.,.	Akap8,Asxl2,Atm,BC004004,Brca1,Ccnb1,Cdk9,Ctbp1,Dnmt1,Eed,Gata3,Ing2,Jarid2,Jdp2,Kdm1a,Kdm2a,Kmt2a,Lif,Mapk3,Men1,Myb,Nelfe,Nipbl,Paf1,Paxip1,Phf19,Pih1d1,Rnf40,Rps6ka5,Smad4,Srebf1,Tada2b,Tgfb1,Ube2n,Vegfa,Wbp2,Wdr61
GO Biological Process	GO:0048199	vesicle targeting, to, from or within Golgi	438	0.00494715	1	0.14506	2.42883	4.94065	12	0.00146173	0.0035503	351	0.000108694	1	0.00397708	3.34605	2.9886	10	15	0.00251004	0.666667	.,.,.,.,.,.,.,.,.,.,.,.	1190002N15Rik,Cep19,Cul3,Gbf1,Pdcd6,Pef1,Preb,Sec16a,Tfg,Wipi1
GO Biological Process	GO:0031060	regulation of histone methylation	439	0.00498106	1	0.145722	1.65519	19.3331	32	0.00571987	0.00946746	228	5.49391e-06	0.0705583	0.000309466	2.23928	12.9506	29	65	0.00727912	0.446154	.,.,.,.,.,.,.,.,.,.,.,.,.,.,.,.,.,.,.,.,.,.,.,.,.,.,.,.,.,.,.,.	Asxl2,Brca1,Ctcf,Ctnnb1,Dnmt1,Eed,Gata3,Gfi1,Iws1,Jarid2,Kdm1a,Kdm3a,Kdm4b,Kdm4c,Kmt2a,Kmt2b,Men1,Mthfr,Myb,Nelfe,Nsd1,Paf1,Paxip1,Phf19,Pih1d1,Pygo2,Smad4,Wdr61,Zfp335
GO Biological Process	GO:0051292	nuclear pore complex assembly	440	0.0050692	1	0.147963	3.42491	2.04385	7	0.00060469	0.00207101	539	0.000840807	1	0.0200343	3.51335	1.9924	7	10	0.00175703	0.7	.,.,.,.,.,.,.	Nup107,Nup153,Nup93,Nup98,Rtn4,Tmem170,Tmem33
GO Biological Process	GO:0090230	regulation of centromere complex assembly	441	0.00514876	1	0.149945	5.8985	0.678139	4	0.000200633	0.00118343	1781	0.0573149	1	0.413304	3.01145	0.996199	3	5	0.000753012	0.6	.,.,.,.	H3f3a,H3f3b,Rnf4
GO Biological Process	GO:1901030	positive regulation of mitochondrial outer membrane permeabilization involved in apoptotic signaling pathway	442	0.00519457	1	0.150936	3.40907	2.05335	7	0.000607499	0.00207101	1404	0.0322579	1	0.295077	2.50954	1.9924	5	10	0.00125502	0.5	.,.,.,.,.,.,.	Bbc3,Gsk3a,Gsk3b,Sh3glb1,Siva1
GO Biological Process	GO:0009168	purine ribonucleoside monophosphate biosynthetic process	443	0.00520266	1	0.15083	2.00216	8.99029	18	0.00265985	0.00532544	4183	0.317026	1	0.973359	1.16514	11.1574	13	56	0.00326305	0.232143	.,.,.,.,.,.,.,.,.,.,.,.,.,.,.,.,.,.	Adss,Atic,Atp5b,Atp5d,Atp5g1,Atp5j,Atp5k,Atp6v0a2,Gart,Impdh1,Nipsnap2,Stoml2,Tgfb1
GO Biological Process	GO:1902850	microtubule cytoskeleton organization involved in mitosis	444	0.00521885	1	0.150959	1.77731	14.0662	25	0.00416159	0.00739645	1283	0.0247826	1	0.248078	1.52754	13.7476	21	69	0.00527108	0.304348	.,.,.,.,.,.,.,.,.,.,.,.,.,.,.,.,.,.,.,.,.,.,.,.,.	Bccip,Birc5,Ccnb1,Chek2,Cltc,Dctn6,Golga2,Gpsm2,Kpnb1,Map10,Map4,Mybl2,Mzt1,Pibf1,Rab11a,Racgap1,Rhoa,Sbds,Stil,Stmn1,Tubg1
GO Biological Process	GO:1903955	positive regulation of protein targeting to mitochondrion	445	0.00523886	1	0.151197	1.6352	20.181	33	0.0059707	0.00976331	394	0.00020197	1	0.00658351	1.88215	15.9392	30	80	0.00753012	0.375	.,.,.,.,.,.,.,.,.,.,.,.,.,.,.,.,.,.,.,.,.,.,.,.,.,.,.,.,.,.,.,.,.	Actl6a,Arih2,Bap1,Dtwd2,Fam20b,Fbxw7,Fzd5,Gls2,Gsk3a,Hes1,Htra2,Il9r,Itgax,Mis18a,Nmur1,Pdcd5,Pemt,Plagl2,Psmb7,Rac2,Rnf31,Selenoi,Sh3glb1,Srebf2,U2af2,Ube2d3,Ubl5,Usp36,Wbp11,Zbtb17
GO Biological Process	GO:0034242	negative regulation of syncytium formation by plasma membrane fusion	446	0.00524535	1	0.151045	5.86699	0.681781	4	0.00020171	0.00118343	4307	0.342772	1	1	1.67302	1.19544	2	6	0.000502008	0.333333	.,.,.,.	Rapgef3,Stat1
GO Biological Process	GO:0022007	convergent extension involved in neural plate elongation	447	0.00527441	1	0.151542	8.70626	0.344579	3	0.000101947	0.000887574	2780	0.179618	1	0.829797	2.50954	0.796959	2	4	0.000502008	0.5	.,.,.	Dvl1,Dvl2
GO Biological Process	GO:1990280	RNA localization to chromatin	448	0.00529981	1	0.151932	18.748	0.106678	2	3.15615e-05	0.000591716	2972	0.19924	1	0.860981	5.01908	0.19924	1	1	0.000251004	1	.,.	Hnrnpu
GO Biological Process	GO:1902889	protein localization to spindle microtubule	448	0.00529981	1	0.151932	18.748	0.106678	2	3.15615e-05	0.000591716	2972	0.19924	1	0.860981	5.01908	0.19924	1	1	0.000251004	1	.,.	Hnrnpu
GO Biological Process	GO:0065002	intracellular protein transmembrane transport	450	0.00530914	1	0.151523	1.85312	11.8718	22	0.00351238	0.00650888	849	0.00635333	1	0.0961081	1.76597	10.759	19	54	0.00476908	0.351852	.,.,.,.,.,.,.,.,.,.,.,.,.,.,.,.,.,.,.,.,.,.	Akt2,Bcr,C2cd5,Grpel1,Hsp90aa1,Hspa4,Hspd1,Ndufa13,Paf1,Pex1,Pex10,Pex12,Pex16,Rab8b,Samm50,Sec63,Timm44,Timm9,Zfand2b
GO Biological Process	GO:0042157	lipoprotein metabolic process	451	0.00531309	1	0.151299	1.56399	24.9362	39	0.00737757	0.0115385	818	0.00543961	1	0.0854045	1.50572	23.9088	36	120	0.00903615	0.3	.,.,.,.,.,.,.,.,.,.,.,.,.,.,.,.,.,.,.,.,.,.,.,.,.,.,.,.,.,.,.,.,.,.,.,.,.,.,.	Abhd12,Abhd13,Abhd17a,Abhd17b,Abhd17c,Apold1,Atg10,Atg12,Atg16l1,Atg4d,Atg5,Atg7,Atm,Gpaa1,Ldlr,Nmt1,Nmt2,Pgap3,Pigf,Pigm,Pign,Pigp,Pigt,Pigv,Pigx,Pigyl,Ppara,Selenok,Wdr45,Wdr45b,Wipi1,Wipi2,Zdhhc12,Zdhhc16,Zdhhc17,Zdhhc20
GO Biological Process	GO:0061640	cytoskeleton-dependent cytokinesis	452	0.00537879	1	0.152831	1.77284	14.1017	25	0.00417209	0.00739645	335	8.53873e-05	1	0.00327352	2.17809	10.5597	23	53	0.00577309	0.433962	.,.,.,.,.,.,.,.,.,.,.,.,.,.,.,.,.,.,.,.,.,.,.,.,.	Actr2,Actr3,Ank3,Anln,Apc,Arf1,Arl3,Cep55,Cfl1,Chmp4b,Cit,Cntrob,Cul7,Daxx,Ect2,Kif20a,Racgap1,Rhoa,Sept7,Snx9,Son,Stmn1,Washc1
GO Biological Process	GO:0006273	lagging strand elongation	453	0.00540206	1	0.153154	4.55029	1.09883	5	0.000325098	0.00147929	1404	0.0322579	1	0.295077	2.50954	1.9924	5	10	0.00125502	0.5	.,.,.,.,.	Fen1,Lig1,Parp1,Parp2,Parp3
GO Biological Process	GO:0090314	positive regulation of protein targeting to membrane	454	0.0054426	1	0.153963	2.39848	5.00317	12	0.00148023	0.0035503	1253	0.0225685	1	0.231322	1.93041	5.18024	10	26	0.00251004	0.384615	.,.,.,.,.,.,.,.,.,.,.,.	Akt2,Ank3,C2cd5,Cdk5,Chp1,Cib1,Fyn,Itgam,Mief1,Pdzk1
GO Biological Process	GO:0001833	inner cell mass cell proliferation	455	0.00545833	1	0.154069	3.3771	2.07278	7	0.000613249	0.00207101	1295	0.0260871	1	0.258715	2.19585	3.18784	7	16	0.00175703	0.4375	.,.,.,.,.,.,.	Gins1,Gins4,Ncapg2,Ndel1,Palb2,Prpf19,Sbds
GO Biological Process	GO:0034622	cellular macromolecular complex assembly	456	0.00547904	1	0.154314	1.19359	176.777	211	0.0523009	0.062426	109	3.14676e-08	0.000404138	3.70769e-06	1.42279	139.866	199	702	0.0499498	0.283476	.,.,.,.,.,.,.,.,.,.,.,.,.,.,.,.,.,.,.,.,.,.,.,.,.,.,.,.,.,.,.,.,.,.,.,.,.,.,.,.,.,.,.,.,.,.,.,.,.,.,.,.,.,.,.,.,.,.,.,.,.,.,.,.,.,.,.,.,.,.,.,.,.,.,.,.,.,.,.,.,.,.,.,.,.,.,.,.,.,.,.,.,.,.,.,.,.,.,.,.,.,.,.,.,.,.,.,.,.,.,.,.,.,.,.,.,.,.,.,.,.,.,.,.,.,.,.,.,.,.,.,.,.,.,.,.,.,.,.,.,.,.,.,.,.,.,.,.,.,.,.,.,.,.,.,.,.,.,.,.,.,.,.,.,.,.,.,.,.,.,.,.,.,.,.,.,.,.,.,.,.,.,.,.,.,.,.,.,.,.,.,.,.,.,.,.,.,.,.,.…	Aars2,Adrm1,Ago1,Aifm1,Anp32e,Apitd1,Arpc2,Asf1b,Atp6v0a2,Atpaf2,Atxn2l,Axin1,Bcs1l,Bop1,Brd2,Cabin1,Calr,Cand1,Cct2,Celf2,Cenpj,Chaf1a,Chaf1b,Chmp2a,Chmp3,Cirbp,Clp1,Cltc,Cnot7,Coa4,Coa6,Cox15,Cox18,Cox20,Dab2,Daxx,Ddx20,Ddx39b,Ddx3x,Ddx6,Denr,Dhx9,Diaph1,Dmxl1,Dnaaf1,Dnaaf5,Dnaic1,Dnajb12,Dnajb14,Dnm2,Eif2a,Eif3a,Eif4b,Eif5,Eif6,Eps15,Exoc8,Fbxo5,Foxred1,G3bp2,Gemin2,Golga2,Gpx4,Grb7,H3f3a,H3f3…
GO Biological Process	GO:0006266	DNA ligation	457	0.00551877	1	0.155093	3.37003	2.07714	7	0.000614537	0.00207101	539	0.000840807	1	0.0200343	3.51335	1.9924	7	10	0.00175703	0.7	.,.,.,.,.,.,.	Lig1,Lig3,Lig4,Parp1,Parp2,Parp3,Paxx
GO Biological Process	GO:0051701	interaction with host	458	0.00553125	1	0.155104	1.64275	19.4795	32	0.00576317	0.00946746	582	0.00127684	1	0.028176	1.78762	14.5445	26	73	0.0065261	0.356164	.,.,.,.,.,.,.,.,.,.,.,.,.,.,.,.,.,.,.,.,.,.,.,.,.,.,.,.,.,.,.,.	Atg7,Bad,Bcl2l11,Dag1,Eif2ak4,Eps15,Insr,Ist1,Nectin1,Nedd4,Npc1,Ptx3,Rxra,Siva1,Slc22a5,Smad3,Sugt1,Tcp1,Tgfb1,Tnip1,Tusc2,Vapa,Vapb,Vps18,Vps4a,Xpr1
GO Biological Process	GO:0045454	cell redox homeostasis	459	0.00554972	1	0.155283	1.74625	14.889	26	0.00440503	0.00769231	803	0.00478677	1	0.0765586	1.72531	12.7514	22	64	0.00552209	0.34375	.,.,.,.,.,.,.,.,.,.,.,.,.,.,.,.,.,.,.,.,.,.,.,.,.,.	Apex1,Ddit3,Dnajc16,Egln2,Erp44,Gclc,Glrx3,Glrx5,Nfe2l2,P4hb,Pdia4,Pdia6,Prdx1,Prdx2,Qsox2,Tmx1,Tmx3,Tmx4,Txn1,Txn2,Txndc16,Txnl1
GO Biological Process	GO:0035900	response to isolation stress	460	0.0055638	1	0.155339	4.51773	1.10675	5	0.000327441	0.00147929	1744	0.0555503	1	0.409078	2.50954	1.59392	4	8	0.00100402	0.5	.,.,.,.,.	Kras,Lgals1,Napepld,Sod2
GO Biological Process	GO:0007029	endoplasmic reticulum organization	461	0.00559683	1	0.155922	1.90861	10.4788	20	0.00310025	0.00591716	420	0.000260862	1	0.00797679	2.21773	8.56731	19	43	0.00476908	0.44186	.,.,.,.,.,.,.,.,.,.,.,.,.,.,.,.,.,.,.,.	Arl6ip1,Atl2,Atl3,Ccdc47,Col4a3bp,Get4,Htt,Rab10,Rab18,Rtn3,Rtn4,Sec16a,Stx18,Tmcc1,Tmem170,Tmem33,Tor1aip2,Use1,Vapb
GO Biological Process	GO:0000398	mRNA splicing, via spliceosome	462	0.00560137	1	0.155711	1.4287	40.5962	58	0.0120107	0.0171598	316	5.77798e-05	0.742066	0.00234831	1.65262	32.6753	54	164	0.0135542	0.329268	.,.,.,.,.,.,.,.,.,.,.,.,.,.,.,.,.,.,.,.,.,.,.,.,.,.,.,.,.,.,.,.,.,.,.,.,.,.,.,.,.,.,.,.,.,.,.,.,.,.,.,.,.,.,.,.,.,.	Bud31,Cdc40,Cdk13,Celf2,Ddx20,Ddx39,Ddx39b,Ddx5,Dhx15,Dhx8,Dhx9,Dqx1,Gemin2,Lsm2,Lsm4,Luc7l2,Ncbp1,Nono,Plrg1,Prmt7,Prpf19,Prpf4,Prpf40a,Prpf40b,Psip1,Raver1,Rbm15b,Rbmx2,Sart1,Scaf11,Setx,Sf1,Sf3b1,Snrnp35,Snrpa,Snrpd1,Snrpd2,Snrpd3,Snu13,Spen,Srpk1,Srsf1,Srsf10,Srsf6,Strap,Tfip11,U2af1,U2af1l4,U2af2,Ubl5,Usp49,Wbp11,Wbp4,Xab2
GO Biological Process	GO:0045862	positive regulation of proteolysis	463	0.00563659	1	0.156351	1.2607	101.531	128	0.0300387	0.0378698	88	3.27713e-09	4.20881e-05	4.78274e-07	1.7052	62.1628	106	312	0.0266064	0.339744	.,.,.,.,.,.,.,.,.,.,.,.,.,.,.,.,.,.,.,.,.,.,.,.,.,.,.,.,.,.,.,.,.,.,.,.,.,.,.,.,.,.,.,.,.,.,.,.,.,.,.,.,.,.,.,.,.,.,.,.,.,.,.,.,.,.,.,.,.,.,.,.,.,.,.,.,.,.,.,.,.,.,.,.,.,.,.,.,.,.,.,.,.,.,.,.,.,.,.,.,.,.,.,.,.,.,.,.,.,.,.,.,.,.,.,.,.,.,.,.,.,.,.,.,.,.,.,.	Adam9,Adrm1,Aifm1,Antxr1,Apaf1,Arih1,Arih2,Arl6ip5,Atg7,Axin1,Bad,Bbc3,Bcl10,Bcl2l11,Bid,Btrc,Casp8,Casp8ap2,Casp9,Cbfa2t3,Cck,Chfr,Clpx,Csnk1a1,Dab2,Dab2ip,Dap,Ddrgk1,Ddx3x,Diablo,Dnajb2,Dvl1,Egln3,Fbxw7,Fgfr4,Gba,Gclc,Gramd4,Gsk3b,Herpud1,Hmgb1,Hsf1,Hspbp1,Hspd1,Htra2,Ift57,Ist1,Lck,Lonrf1,Mapk14,Mapk3,Mdm2,Men1,Mtch1,Mtch2,Mul1,Myc,Myh9,Ndufa13,Nod1,Nrd1,Nub1,Pdcd5,Pdcd6,Phb,Pias1,Picalm,Prick…
GO Biological Process	GO:0009896	positive regulation of catabolic process	464	0.00565134	1	0.156423	1.27675	90.8559	116	0.0268804	0.0343195	49	7.74218e-12	9.94328e-08	2.02924e-09	1.8986	53.197	101	267	0.0253514	0.378277	.,.,.,.,.,.,.,.,.,.,.,.,.,.,.,.,.,.,.,.,.,.,.,.,.,.,.,.,.,.,.,.,.,.,.,.,.,.,.,.,.,.,.,.,.,.,.,.,.,.,.,.,.,.,.,.,.,.,.,.,.,.,.,.,.,.,.,.,.,.,.,.,.,.,.,.,.,.,.,.,.,.,.,.,.,.,.,.,.,.,.,.,.,.,.,.,.,.,.,.,.,.,.,.,.,.,.,.,.,.,.,.,.,.,.,.	Adam9,Adrb2,Akt2,Apc,Arih1,Arih2,Atg7,Atm,Atxn3,Axin1,Btg2,Cbfa2t3,Cblb,Cdkn1b,Chfr,Cnot7,Crebrf,Csnk1a1,Csnk2a1,Cul4a,Dab2,Dab2ip,Ddrgk1,Dnajb2,Dtl,Dvl1,Edem1,Egln2,Ezr,Fbxw7,Foxo1,Fzr1,Gba,Gclc,Gga1,Gsk3b,Gtpbp1,Herpud1,Hmgb1,Hsf1,Hspbp1,Htt,Insr,Irs2,Khsrp,Ldlr,Lonrf1,Mdm2,Mylip,Nanos1,Nanos3,Ndufa13,Nedd4,Nrd1,Nub1,Oaz1,Pabpc1,Pias1,Pnpla2,Polr2g,Prickle1,Prkcd,Psen1,Psen2,Psmc4,Psmc6,Pten,Pt…
GO Biological Process	GO:0000209	protein polyubiquitination	465	0.00571156	1	0.15775	1.37858	50.777	70	0.0150228	0.0207101	110	3.16732e-08	0.000406779	3.69799e-06	1.90784	34.07	65	171	0.0163153	0.380117	.,.,.,.,.,.,.,.,.,.,.,.,.,.,.,.,.,.,.,.,.,.,.,.,.,.,.,.,.,.,.,.,.,.,.,.,.,.,.,.,.,.,.,.,.,.,.,.,.,.,.,.,.,.,.,.,.,.,.,.,.,.,.,.,.,.,.,.,.,.	Anapc10,Anapc13,Anapc4,Anapc5,Arih1,Arih2,Axin1,Bard1,Bfar,Birc2,Brca1,Btrc,Cbfb,Cdc26,Cdc27,Cdc34,Chfr,Cul3,Ddb2,Dtl,Dzip3,G2e3,Jade2,Lonrf1,March6,Nedd4,Peli1,Prpf19,Rffl,Rnf126,Rnf138,Rnf139,Rnf166,Rnf167,Rnf19a,Rnf24,Rnf31,Rnf34,Rnf4,Rnf41,Rnf8,Shprh,Skp2,Smurf1,Stub1,Tnfaip3,Tnks,Tnks2,Trim27,Ttc3,Ube2d2a,Ube2d3,Ube2e1,Ube2e2,Ube2g1,Ube2k,Ube2n,Ube2s,Ube2v1,Ube2w,Ube3c,Ube4a,Ubr5,Zfp91,Znrf2
GO Biological Process	GO:0034968	histone lysine methylation	466	0.00571668	1	0.157552	1.70294	16.4422	28	0.00486454	0.00828402	346	0.000101869	1	0.00378121	2.02261	13.3491	27	67	0.00677711	0.402985	.,.,.,.,.,.,.,.,.,.,.,.,.,.,.,.,.,.,.,.,.,.,.,.,.,.,.,.	Arid4a,Arid4b,Baz2a,Bend3,Dot1l,Eed,Ezh2,Kdm3a,Kmt2a,Kmt2b,Kmt2c,Kmt2d,Kmt2e,Kmt5b,Kmt5c,Men1,Ncoa6,Nsd1,Paxip1,Prdm9,Rlf,Setd1a,Suv39h2,Suz12,Wdr61,Wdr82,Zfp335
GO Biological Process	GO:0051052	regulation of DNA metabolic process	467	0.00572009	1	0.157308	1.24213	115.93	144	0.0342989	0.0426035	30	9.22806e-14	1.18516e-09	3.95053e-11	1.81428	75.5119	137	379	0.0343876	0.361478	.,.,.,.,.,.,.,.,.,.,.,.,.,.,.,.,.,.,.,.,.,.,.,.,.,.,.,.,.,.,.,.,.,.,.,.,.,.,.,.,.,.,.,.,.,.,.,.,.,.,.,.,.,.,.,.,.,.,.,.,.,.,.,.,.,.,.,.,.,.,.,.,.,.,.,.,.,.,.,.,.,.,.,.,.,.,.,.,.,.,.,.,.,.,.,.,.,.,.,.,.,.,.,.,.,.,.,.,.,.,.,.,.,.,.,.,.,.,.,.,.,.,.,.,.,.,.,.,.,.,.,.,.,.,.,.,.,.,.,.,.,.,.,.	Aifm1,Apaf1,Arrb2,Atm,Atr,Axin2,Babam1,Brca1,Cacybp,Calr,Cbx8,Cct2,Cct5,Cct6a,Cct8,Cdk1,Cdk2,Cdk9,Chek2,Chtf18,Ciz1,Ctnnb1,Cul4a,Ddx39b,Dhx9,Dnmt1,Donson,Dscc1,E2f7,E2f8,Esco2,Fam168a,Fbxo18,Fbxw7,Fgfr4,Fignl1,Gata3,Gnl3l,Gsk3a,Gsk3b,Helb,Hmgb1,Hnrnpd,Hnrnpu,Hsf1,Hsp90aa1,Hsp90ab1,Id3,Inpp5k,Insr,Jun,Kdm1a,Kdm1b,Klhl15,Lig3,Mapk3,Mbd2,Mcrs1,Men1,Mgmt,Mis18a,Mphosph8,Mrnip,Msh2,Msh3,Msh6,Myc,Nabp2…
GO Biological Process	GO:0000375	RNA splicing, via transesterification reactions	468	0.00574743	1	0.157723	1.42682	40.65	58	0.0120266	0.0171598	325	6.94413e-05	0.891835	0.00274411	1.64261	32.8746	54	165	0.0135542	0.327273	.,.,.,.,.,.,.,.,.,.,.,.,.,.,.,.,.,.,.,.,.,.,.,.,.,.,.,.,.,.,.,.,.,.,.,.,.,.,.,.,.,.,.,.,.,.,.,.,.,.,.,.,.,.,.,.,.,.	Bud31,Cdc40,Cdk13,Celf2,Ddx20,Ddx39,Ddx39b,Ddx5,Dhx15,Dhx8,Dhx9,Dqx1,Gemin2,Lsm2,Lsm4,Luc7l2,Ncbp1,Nono,Plrg1,Prmt7,Prpf19,Prpf4,Prpf40a,Prpf40b,Psip1,Raver1,Rbm15b,Rbmx2,Sart1,Scaf11,Setx,Sf1,Sf3b1,Snrnp35,Snrpa,Snrpd1,Snrpd2,Snrpd3,Snu13,Spen,Srpk1,Srsf1,Srsf10,Srsf6,Strap,Tfip11,U2af1,U2af1l4,U2af2,Ubl5,Usp49,Wbp11,Wbp4,Xab2
GO Biological Process	GO:0016578	histone deubiquitination	469	0.0057607	1	0.15775	2.63218	3.79913	10	0.001124	0.00295858	1082	0.0140177	1	0.166386	2.15103	4.18404	9	21	0.00225904	0.428571	.,.,.,.,.,.,.,.,.,.	Asxl1,Atxn7l3,Bap1,Eny2,Taf10,Usp15,Usp22,Usp3,Usp49
GO Biological Process	GO:1903900	regulation of viral life cycle	470	0.00583713	1	0.159503	1.45719	35.6852	52	0.0105578	0.0153846	605	0.0015356	1	0.0325979	1.52607	29.4875	45	148	0.0112952	0.304054	.,.,.,.,.,.,.,.,.,.,.,.,.,.,.,.,.,.,.,.,.,.,.,.,.,.,.,.,.,.,.,.,.,.,.,.,.,.,.,.,.,.,.,.,.,.,.,.,.,.,.,.	Chd1,Chmp2a,Chmp3,Chmp4b,Cnot7,Ddx3x,Dhx9,Eif2ak4,Ep300,Hdac1,Hspa8,Inpp5k,Isg15,Jun,Larp1,Lef1,Lgals1,Notch1,Nr5a2,Nucks1,P4hb,Pabpc1,Pcx,Pkn2,Ppia,Ppib,Ptx3,Rrp1b,Rsf1,Smarca4,Smc3,Snx3,Srpk1,Stau1,Tardbp,Tbc1d20,Tfap4,Trim25,Trim27,Trim28,Trim59,Trim8,Vapa,Vapb,Vps4a
GO Biological Process	GO:1904356	regulation of telomere maintenance via telomere lengthening	471	0.00587726	1	0.160258	1.69924	16.478	28	0.00487514	0.00828402	267	2.36911e-05	0.304265	0.00113957	2.24066	11.1574	25	56	0.0062751	0.446429	.,.,.,.,.,.,.,.,.,.,.,.,.,.,.,.,.,.,.,.,.,.,.,.,.,.,.,.	Atm,Atr,Cct2,Cct5,Cct6a,Cct8,Ctnnb1,Gnl3l,Hnrnpu,Mapk3,Mcrs1,Naf1,Nat10,Papd5,Parn,Parp1,Pnkp,Pot1a,Pot1b,Tcp1,Ten1,Terf2,Tinf2,Tnks,Tnks2
GO Biological Process	GO:2000824	negative regulation of androgen receptor activity	472	0.00588953	1	0.160253	17.7494	0.11268	2	3.33372e-05	0.000591716	1494	0.0396885	1	0.341178	5.01908	0.39848	2	2	0.000502008	1	.,.	Foxh1,Heyl
GO Biological Process	GO:0000076	DNA replication checkpoint	473	0.00590606	1	0.160362	4.45242	1.12299	5	0.000332244	0.00147929	2458	0.128136	1	0.669506	1.79253	2.78936	5	14	0.00125502	0.357143	.,.,.,.,.	Oraov1,Rad9a,Rad9b,Tipin,Topbp1
GO Biological Process	GO:0031497	chromatin assembly	474	0.00591823	1	0.160354	1.57353	23.5141	37	0.00695682	0.0109467	1092	0.0147343	1	0.17329	1.43402	23.7095	34	119	0.00853414	0.285714	.,.,.,.,.,.,.,.,.,.,.,.,.,.,.,.,.,.,.,.,.,.,.,.,.,.,.,.,.,.,.,.,.,.,.,.,.	Anp32e,Asf1b,Bahcc1,Baz2a,Brd2,Cabin1,Chaf1a,Chaf1b,Ctcf,Daxx,Gatad1,H3f3a,H3f3b,Hat1,Hira,Hist1h1a,Hist1h3a,Hist1h4a,Hist1h4k,Hmga1,Hmgb1,Kat6a,Kat6b,Mis18a,Npm1,Paf1,Rbbp4,Rsf1,Set,Shprh,Smarca4,Smarca5,Spty2d1,Tspyl2
GO Biological Process	GO:0002036	regulation of L-glutamate transport	475	0.00592281	1	0.16014	8.34567	0.359468	3	0.000106352	0.000887574	1321	0.0268957	1	0.261485	3.76431	0.796959	3	4	0.000753012	0.75	.,.,.	Arl6ip1,Arl6ip5,Per2
GO Biological Process	GO:0043280	positive regulation of cysteine-type endopeptidase activity involved in apoptotic process	476	0.00598726	1	0.161543	1.44402	37.3956	54	0.0110638	0.0159763	369	0.000135422	1	0.00471335	1.74577	22.9126	40	115	0.0100402	0.347826	.,.,.,.,.,.,.,.,.,.,.,.,.,.,.,.,.,.,.,.,.,.,.,.,.,.,.,.,.,.,.,.,.,.,.,.,.,.,.,.,.,.,.,.,.,.,.,.,.,.,.,.,.,.	Aifm1,Apaf1,Arl6ip5,Bad,Bbc3,Bcl10,Bcl2l11,Bid,Casp8,Casp8ap2,Casp9,Cck,Dap,Ddx3x,Diablo,Egln3,Gramd4,Hmgb1,Hsf1,Hspd1,Htra2,Ift57,Lck,Men1,Mtch1,Mtch2,Mul1,Myc,Ndufa13,Nod1,Pdcd5,Pdcd6,Rhoa,Rps3,Senp1,Slc11a2,Smad3,Stat1,Tfap4,Uaca
GO Biological Process	GO:1905216	positive regulation of RNA binding	477	0.00604717	1	0.162817	3.31164	2.11375	7	0.000625371	0.00207101	706	0.00299719	1	0.0545225	3.34605	1.79316	6	9	0.00150602	0.666667	.,.,.,.,.,.,.	Cdk9,Eif3e,Eif4g1,Hnrnpl,Larp6,Ncbp1
GO Biological Process	GO:2001294	malonyl-CoA catabolic process	478	0.00606167	1	0.162866	17.4858	0.114378	2	3.38398e-05	0.000591716	2972	0.19924	1	0.860981	5.01908	0.19924	1	1	0.000251004	1	.,.	Mlycd
GO Biological Process	GO:1902410	mitotic cytokinetic process	479	0.00607401	1	0.162857	8.26909	0.362797	3	0.000107336	0.000887574	1321	0.0268957	1	0.261485	3.76431	0.796959	3	4	0.000753012	0.75	.,.,.	Arf1,Cntrob,Rhoa
GO Biological Process	GO:1902164	positive regulation of DNA damage response, signal transduction by p53 class mediator resulting in transcription of p21 class mediator	480	0.00609431	1	0.163061	17.4371	0.114698	2	3.39344e-05	0.000591716	4460	0.358791	1	1	2.50954	0.39848	1	2	0.000251004	0.5	.,.	Zfp385a
GO Biological Process	GO:0032784	regulation of DNA-templated transcription, elongation	481	0.00609845	1	0.162832	1.89289	10.5658	20	0.00312599	0.00591716	587	0.00130521	1	0.0285567	2.08108	8.16883	17	41	0.00426707	0.414634	.,.,.,.,.,.,.,.,.,.,.,.,.,.,.,.,.,.,.,.	Axin1,Cbx7,Dab2,Ddx39b,Eapp,Ell,Ezh2,Hnrnpu,Iws1,Ldb1,Nelfb,Nelfe,Paf1,Recql5,Rnf8,Supt4a,Wdr61
GO Biological Process	GO:0016579	protein deubiquitination	482	0.00611068	1	0.162821	1.5229	27.579	42	0.00815945	0.012426	298	4.66704e-05	0.599388	0.00201137	1.8517	20.5217	38	103	0.00953815	0.368932	.,.,.,.,.,.,.,.,.,.,.,.,.,.,.,.,.,.,.,.,.,.,.,.,.,.,.,.,.,.,.,.,.,.,.,.,.,.,.,.,.,.	Asxl1,Atxn3,Atxn7l3,Babam1,Bap1,Cops5,Dmwd,Eny2,Josd1,Mindy2,Otub1,Otud1,Otud4,Otud5,Otud6b,Otud7a,Otud7b,Otulin,Taf10,Tnfaip3,Uchl5,Usp10,Usp12,Usp15,Usp22,Usp25,Usp28,Usp3,Usp31,Usp32,Usp34,Usp36,Usp49,Usp54,Usp9x,Vcpip1,Yod1,Zranb1
GO Biological Process	GO:0019048	modulation by virus of host morphology or physiology	483	0.00614955	1	0.163517	2.0134	8.44342	17	0.00249805	0.00502959	557	0.000931504	1	0.0214781	2.62904	4.18404	11	21	0.00276104	0.52381	.,.,.,.,.,.,.,.,.,.,.,.,.,.,.,.,.	Atg7,Bad,Bcl2l11,Dag1,Eif2ak4,Insr,Rxra,Smad3,Tgfb1,Vapa,Vapb
GO Biological Process	GO:0046605	regulation of centrosome cycle	484	0.00619646	1	0.164424	1.7305	15.0246	26	0.00444514	0.00769231	174	1.12055e-06	0.0143912	8.2708e-05	2.61865	9.16503	24	46	0.0060241	0.521739	.,.,.,.,.,.,.,.,.,.,.,.,.,.,.,.,.,.,.,.,.,.,.,.,.,.	Atf5,Ccnf,Cdk5rap2,Cenpj,Cep120,Cep85,Chmp1a,Chmp2a,Chmp3,Chmp4b,Chmp5,Gen1,Mcph1,Mdm1,Npm1,Nubp1,Plk4,Ranbp1,Ranbp2,Ranbp3,Rock2,Stil,Trim37,Xpo1
GO Biological Process	GO:0007064	mitotic sister chromatid cohesion	485	0.00620215	1	0.164235	2.77366	3.24481	9	0.000960004	0.00266272	881	0.00681533	1	0.0993522	2.50954	3.18784	8	16	0.00200803	0.5	.,.,.,.,.,.,.,.,.	Dscc1,Naa50,Nipbl,Pds5a,Pds5b,Rb1,Sgo1,Wapl
GO Biological Process	GO:0009123	nucleoside monophosphate metabolic process	486	0.0062153	1	0.164245	1.37661	50.1232	69	0.0148293	0.0204142	1024	0.0112044	1	0.140525	1.32081	45.4267	60	228	0.0150602	0.263158	.,.,.,.,.,.,.,.,.,.,.,.,.,.,.,.,.,.,.,.,.,.,.,.,.,.,.,.,.,.,.,.,.,.,.,.,.,.,.,.,.,.,.,.,.,.,.,.,.,.,.,.,.,.,.,.,.,.,.,.,.,.,.,.,.,.,.,.,.	Adpgk,Adss,Atic,Atp5b,Atp5d,Atp5g1,Atp5j,Atp5k,Atp6v0a2,Atp6v1a,Atp6v1b2,Atp7a,Bad,Bid,Clpx,Coa6,Cox4i2,Dck,Dguok,Dlg1,Eno1,Fignl1,Gale,Galk1,Gart,Gpi1,Guk1,Hk1,Hspa8,Impdh1,Khk,Mpp5,Msh2,Mtch2,Ndufa10,Ndufa12,Ndufb6,Ndufs6,Ndufv1,Ndufv2,Ndufv3,Nipsnap2,Nudt9,Ogdh,Ola1,Parp1,Pde6a,Pfkfb2,Pfkl,Pfkm,Pkm,Prps1l3,Sdhaf2,Slc25a25,Stoml2,Tefm,Tgfb1,Uck2,Uqcr10,Uqcrq
GO Biological Process	GO:1902415	regulation of mRNA binding	487	0.00624237	1	0.164622	3.29152	2.12668	7	0.000629195	0.00207101	706	0.00299719	1	0.0545225	3.34605	1.79316	6	9	0.00150602	0.666667	.,.,.,.,.,.,.	Carm1,Cdk9,Eif3e,Eif4a3,Hnrnpl,Larp6
GO Biological Process	GO:0048241	epinephrine transport	488	0.00635461	1	0.167238	8.13347	0.368846	3	0.000109126	0.000887574	4460	0.358791	1	1	2.50954	0.39848	1	2	0.000251004	0.5	.,.,.	Ly6e
GO Biological Process	GO:0006342	chromatin silencing	489	0.00641588	1	0.168506	1.61173	20.4748	33	0.00605765	0.00976331	698	0.00283629	1	0.052187	1.62074	19.127	31	96	0.00778112	0.322917	.,.,.,.,.,.,.,.,.,.,.,.,.,.,.,.,.,.,.,.,.,.,.,.,.,.,.,.,.,.,.,.,.	Arid1a,Bahcc1,Baz2a,Bend3,Cbx8,Dnmt1,Dot1l,H2afj,H2afv,H2afz,H3f3a,H3f3b,Hat1,Hdac1,Hist1h3a,Hist1h4a,Hist1h4k,Kmt2d,Mbd2,Polr1a,Polr1c,Polr1d,Polr1e,Ppm1d,Rbbp4,Rbbp7,Sap30,Sin3a,Smarca4,Smarca5,Ubtf
GO Biological Process	GO:0050725	positive regulation of interleukin-1 beta biosynthetic process	490	0.00643962	1	0.168784	16.9445	0.118033	2	3.49209e-05	0.000591716	2972	0.19924	1	0.860981	5.01908	0.19924	1	1	0.000251004	1	.,.	Egr1
GO Biological Process	GO:0072303	positive regulation of glomerular metanephric mesangial cell proliferation	490	0.00643962	1	0.168784	16.9445	0.118033	2	3.49209e-05	0.000591716	2972	0.19924	1	0.860981	5.01908	0.19924	1	1	0.000251004	1	.,.	Egr1
GO Biological Process	GO:0051103	DNA ligation involved in DNA repair	492	0.00645922	1	0.168609	3.69462	1.62398	6	0.000480468	0.00177515	451	0.000362097	1	0.0103113	4.30206	1.39468	6	7	0.00150602	0.857143	.,.,.,.,.,.	Lig3,Lig4,Parp1,Parp2,Parp3,Paxx
GO Biological Process	GO:0050821	protein stabilization	493	0.0064731	1	0.168629	1.409	42.5835	60	0.0125987	0.0177515	248	1.39375e-05	0.178999	0.00072177	1.73863	30.4837	53	153	0.0133032	0.346405	.,.,.,.,.,.,.,.,.,.,.,.,.,.,.,.,.,.,.,.,.,.,.,.,.,.,.,.,.,.,.,.,.,.,.,.,.,.,.,.,.,.,.,.,.,.,.,.,.,.,.,.,.,.,.,.,.,.,.,.	Atp1b2,Atp1b3,Calr,Ccnh,Cct2,Cct5,Cct6a,Cct8,Chek2,Chp1,Creb1,Crebl2,Crtap,Dsc3,Dvl1,Ep300,Fbxw7,Flot1,Hcfc1,Hsp90aa1,Hspd1,Morc3,Msx1,Mtrr,Mul1,Naa15,Npm1,P3h1,Park7,Per3,Phb,Pim1,Pin1,Ppib,Prkra,Pten,Ptges3,Rassf1,Rpl23,Rtn4,Smad3,Sox4,Stk3,Stk4,Stxbp1,Tcf3,Tcp1,Tmem88,Tnip2,Trim44,Tsc1,Wdr81,Zswim7
GO Biological Process	GO:0098937	anterograde dendritic transport	494	0.00651927	1	0.169488	8.05754	0.372322	3	0.000110154	0.000887574	5397	0.486558	1	1	1.67302	0.597719	1	3	0.000251004	0.333333	.,.,.	Trak2
GO Biological Process	GO:0021682	nerve maturation	495	0.0065393	1	0.169665	16.8096	0.11898	2	3.52011e-05	0.000591716	2972	0.19924	1	0.860981	5.01908	0.19924	1	1	0.000251004	1	.,.	Dag1
GO Biological Process	GO:0071806	protein transmembrane transport	496	0.00654793	1	0.169546	1.7912	12.8406	23	0.00379899	0.00680473	878	0.00669601	1	0.0979463	1.73072	11.5559	20	58	0.00502008	0.344828	.,.,.,.,.,.,.,.,.,.,.,.,.,.,.,.,.,.,.,.,.,.,.	Akt2,Bcr,C2cd5,Grpel1,Hsp90aa1,Hspa4,Hspa8,Hspd1,Ndufa13,Paf1,Pex1,Pex10,Pex12,Pex16,Rab8b,Samm50,Sec63,Timm44,Timm9,Zfand2b
GO Biological Process	GO:0044752	response to human chorionic gonadotropin	497	0.00655276	1	0.16933	5.50061	0.727193	4	0.000215146	0.00118343	2196	0.103257	1	0.603884	3.34605	0.597719	2	3	0.000502008	0.666667	.,.,.,.	Gclc,Gclm
GO Biological Process	GO:0032462	regulation of protein homooligomerization	498	0.00656354	1	0.169268	2.24903	5.78027	13	0.00171014	0.00384615	2489	0.130795	1	0.67489	1.59698	4.38328	7	22	0.00175703	0.318182	.,.,.,.,.,.,.,.,.,.,.,.,.	Bbc3,Bcl2l11,Bid,Bmf,Crbn,Gba,Riok3
GO Biological Process	GO:0015866	ADP transport	499	0.00659082	1	0.169631	4.33432	1.15358	5	0.000341297	0.00147929	1986	0.0845946	1	0.547054	2.2307	1.79316	4	9	0.00100402	0.444444	.,.,.,.,.	Slc25a17,Slc25a23,Slc25a25,Slc25a42
GO Biological Process	GO:0031647	regulation of protein stability	500	0.00662621	1	0.170201	1.30684	71.9293	94	0.0212809	0.0278106	111	3.37025e-08	0.000432842	3.89947e-06	1.74049	49.4115	86	248	0.0215864	0.346774	.,.,.,.,.,.,.,.,.,.,.,.,.,.,.,.,.,.,.,.,.,.,.,.,.,.,.,.,.,.,.,.,.,.,.,.,.,.,.,.,.,.,.,.,.,.,.,.,.,.,.,.,.,.,.,.,.,.,.,.,.,.,.,.,.,.,.,.,.,.,.,.,.,.,.,.,.,.,.,.,.,.,.,.,.,.,.,.,.,.,.,.,.,.	Atp1b2,Atp1b3,Btrc,Calr,Ccdc88c,Ccnh,Cct2,Cct5,Cct6a,Cct8,Cdkn2aip,Chek2,Chfr,Chp1,Creb1,Crebl2,Crtap,Derl1,Dsc3,Dvl1,Ep300,Fbxl3,Fbxw7,Flot1,Get4,Gipc1,Gnl3l,Hcfc1,Hsp90aa1,Hspa8,Hspd1,Htt,Id1,Kras,Lss,Mdm2,Morc3,Msx1,Mtrr,Mul1,Mylip,Naa15,Ncln,Npm1,Otud5,P3h1,Paf1,Park7,Per3,Phb,Pim1,Pin1,Ppib,Prkra,Pten,Ptges3,Qrsl1,Rassf1,Rnf139,Rnf149,Rpl23,Rtn4,Senp2,Sh3glb1,Siah1a,Smad3,Sox4,Srebf1,Stk3,St…
#
# Ontology	TermsTested	MinAnnotCount	MaxAnnotCount
#
# GO Biological Process	12843	1	1000

## Sheet: MPSK Static
# GREAT version 4.0.4	Species assembly: mm9	Association rule: Basal+extension: 5000 bp upstream, 1000 bp downstream, 1000000 bp max extension, curated regulatory domains included
# Ontology summary statistics are provided in the footer.
#
# Ontology	ID	Desc	BinomRank	BinomP	BinomBonfP	BinomFdrQ	RegionFoldEnrich	ExpRegions	ObsRegions	GenomeFrac	SetCov	HyperRank	HyperP	HyperBonfP	HyperFdrQ	GeneFoldEnrich	ExpGenes	ObsGenes	TotalGenes	GeneSetCov	TermCov	Regions	Genes
Mouse Phenotype Single KO	MP:0013292	embryonic lethality prior to organogenesis	1	2.08503e-16	1.89258e-12	1.89258e-12	1.66498	169.972	283	0.0502876	0.0837278	4	2.47168e-26	2.24354e-22	5.60886e-23	1.8655	135.085	252	678	0.063253	0.371681	.,.,.,.,.,.,.,.,.,.,.,.,.,.,.,.,.,.,.,.,.,.,.,.,.,.,.,.,.,.,.,.,.,.,.,.,.,.,.,.,.,.,.,.,.,.,.,.,.,.,.,.,.,.,.,.,.,.,.,.,.,.,.,.,.,.,.,.,.,.,.,.,.,.,.,.,.,.,.,.,.,.,.,.,.,.,.,.,.,.,.,.,.,.,.,.,.,.,.,.,.,.,.,.,.,.,.,.,.,.,.,.,.,.,.,.,.,.,.,.,.,.,.,.,.,.,.,.,.,.,.,.,.,.,.,.,.,.,.,.,.,.,.,.,.,.,.,.,.,.,.,.,.,.,.,.,.,.,.,.,.,.,.,.,.,.,.,.,.,.,.,.,.,.,.,.,.,.,.,.,.,.,.,.,.,.,.,.,.,.,.,.,.,.,.,.,.,.,.,.…	Aatf,Abce1,Acly,Actb,Actr3,Acvr1b,Adnp,Ahcy,Anapc4,Ap2m1,Apc,Apex1,Arc,Arf1,Arfgef2,Arid1a,Atp5b,Atp6v1b2,Atp6v1c1,Atr,B3gat3,Bap1,Bard1,Birc5,Bptf,Brca1,Bsg,Bysl,Casp8ap2,Ccnb1,Ccnt2,Cdk1,Cenpj,Cenpu,Chaf1a,Chd1,Chd4,Chka,Chmp3,Chmp4b,Cnot3,Cops5,Cript,Csnk2b,Ctcf,Ctdnep1,Ctnnb1,Cul3,Dab2,Dad1,Ddost,Ddx20,Ddx3x,Dgcr8,Dhfr,Dhx29,Dhx33,Dhx9,Drap1,Dsc3,Dtl,E4f1,Eaf1,Ect2,Eef1e1,Eif2s2,Eif6,Ell,Emc6…
Mouse Phenotype Single KO	MP:0013293	embryonic lethality prior to tooth bud stage	2	9.54364e-15	8.66276e-11	4.33138e-11	1.57372	196.35	309	0.0580917	0.0914201	2	3.35578e-27	3.04604e-23	1.52302e-23	1.83364	149.43	274	750	0.0687751	0.365333	.,.,.,.,.,.,.,.,.,.,.,.,.,.,.,.,.,.,.,.,.,.,.,.,.,.,.,.,.,.,.,.,.,.,.,.,.,.,.,.,.,.,.,.,.,.,.,.,.,.,.,.,.,.,.,.,.,.,.,.,.,.,.,.,.,.,.,.,.,.,.,.,.,.,.,.,.,.,.,.,.,.,.,.,.,.,.,.,.,.,.,.,.,.,.,.,.,.,.,.,.,.,.,.,.,.,.,.,.,.,.,.,.,.,.,.,.,.,.,.,.,.,.,.,.,.,.,.,.,.,.,.,.,.,.,.,.,.,.,.,.,.,.,.,.,.,.,.,.,.,.,.,.,.,.,.,.,.,.,.,.,.,.,.,.,.,.,.,.,.,.,.,.,.,.,.,.,.,.,.,.,.,.,.,.,.,.,.,.,.,.,.,.,.,.,.,.,.,.,.…	Aatf,Abce1,Acly,Actb,Actr3,Acvr1b,Adnp,Ahcy,Anapc4,Ap2m1,Apc,Apex1,Arc,Arf1,Arfgef2,Arid1a,Arid3a,Arih2,Atp5b,Atp6v1b2,Atp6v1c1,Atr,B3gat3,Bap1,Bard1,Birc5,Bptf,Brca1,Bsg,Bysl,Casp8ap2,Ccnb1,Ccnt2,Cdk1,Cenpj,Cenpu,Cep164,Chaf1a,Chd1,Chd4,Chka,Chmp3,Chmp4b,Cnot3,Cops5,Cript,Csnk2b,Ctcf,Ctdnep1,Ctnnb1,Cul3,Dab2,Dad1,Ddost,Ddx20,Ddx3x,Dgcr8,Dhfr,Dhx29,Dhx33,Dhx9,Diaph3,Dnm2,Drap1,Dsc3,Dtl,E4f1,Eaf1,…
Mouse Phenotype Single KO	MP:0009850	embryonic lethality between implantation and placentation	3	6.37609e-10	5.78758e-06	1.92919e-06	1.61804	111.246	180	0.0329129	0.0532544	13	1.58836e-20	1.44176e-16	1.10904e-17	2.00511	79.2975	159	398	0.0399096	0.399498	.,.,.,.,.,.,.,.,.,.,.,.,.,.,.,.,.,.,.,.,.,.,.,.,.,.,.,.,.,.,.,.,.,.,.,.,.,.,.,.,.,.,.,.,.,.,.,.,.,.,.,.,.,.,.,.,.,.,.,.,.,.,.,.,.,.,.,.,.,.,.,.,.,.,.,.,.,.,.,.,.,.,.,.,.,.,.,.,.,.,.,.,.,.,.,.,.,.,.,.,.,.,.,.,.,.,.,.,.,.,.,.,.,.,.,.,.,.,.,.,.,.,.,.,.,.,.,.,.,.,.,.,.,.,.,.,.,.,.,.,.,.,.,.,.,.,.,.,.,.,.,.,.,.,.,.,.,.,.,.,.,.,.,.,.,.,.,.,.,.,.,.,.,.,.,.,.,.,.,.	Abce1,Acly,Adnp,Apc,Apex1,Arc,Arf1,Arid1a,Atr,Bap1,Bard1,Birc5,Bptf,Brca1,Bysl,Cenpj,Cenpu,Chka,Chmp4b,Cops5,Cript,Csnk2b,Ctdnep1,Ctnnb1,Cul3,Dab2,Dad1,Ddx3x,Dgcr8,Dhx29,Dhx9,Drap1,E4f1,Eef1e1,Eif2s2,Ell,Eno1,Epb41l5,Ezh2,Frs2,Gclc,Gemin2,Gins1,Gins4,Gpi1,Gpx4,Grb2,H2afz,Hand1,Hdhd2,Hgs,Hif1a,Hinfp,Hsd17b12,Hspd1,Htt,Hyou1,Ints6,Ippk,Kdm1a,Kmt2b,Kpnb1,Lig3,Lims1,Lonp1,Lsm4,Matr3,Max,Mcm10,Mdm2,Me…
Mouse Phenotype Single KO	MP:0013501	increased fibroblast apoptosis	4	2.62715e-09	2.38466e-05	5.96166e-06	3.80518	7.6212	29	0.00225479	0.00857988	58	4.88631e-09	4.4353e-05	7.64707e-07	3.29825	6.9734	23	35	0.00577309	0.657143	.,.,.,.,.,.,.,.,.,.,.,.,.,.,.,.,.,.,.,.,.,.,.,.,.,.,.,.,.	Arhgap1,Atr,Bcl2l11,Birc6,Btrc,Ccdc47,Cul3,Eloa,Ing1,Mapk7,Mapkap1,Ncoa6,Nfe2l2,Nfya,Npm1,Raf1,Sesn2,Skp2,Sod1,Tnip1,Use1,Usp22,Vprbp
Mouse Phenotype Single KO	MP:0006205	embryonic lethality between implantation and somite formation	5	8.96348e-09	8.13615e-05	1.62723e-05	1.69671	77.7975	132	0.023017	0.0390532	20	2.73882e-15	2.48602e-11	1.24301e-12	2.02937	55.1894	112	277	0.0281125	0.404332	.,.,.,.,.,.,.,.,.,.,.,.,.,.,.,.,.,.,.,.,.,.,.,.,.,.,.,.,.,.,.,.,.,.,.,.,.,.,.,.,.,.,.,.,.,.,.,.,.,.,.,.,.,.,.,.,.,.,.,.,.,.,.,.,.,.,.,.,.,.,.,.,.,.,.,.,.,.,.,.,.,.,.,.,.,.,.,.,.,.,.,.,.,.,.,.,.,.,.,.,.,.,.,.,.,.,.,.,.,.,.,.,.,.,.,.,.,.,.,.,.,.,.,.,.,.,.,.,.,.,.,.	Abce1,Acly,Apc,Apex1,Arc,Arf1,Arid1a,Atr,Bard1,Birc5,Bptf,Brca1,Bysl,Chka,Chmp4b,Cops5,Csnk2b,Ctnnb1,Cul3,Dad1,Dgcr8,Dhx29,Dhx9,Drap1,E4f1,Ell,Eno1,Ezh2,Frs2,Gclc,Gemin2,Gins1,Gins4,Gpx4,Grb2,H2afz,Hand1,Hgs,Hif1a,Hinfp,Ints6,Kdm1a,Kpnb1,Lig3,Lims1,Lsm4,Max,Mdm2,Mga,Mybl2,Myh9,Nbn,Ncapg2,Ndel1,Ndufv2,Nelfb,Nfe2l1,Nmt1,Nr5a2,Nrbp1,Odc1,Paxip1,Pgm3,Phb,Pitpnb,Pknox1,Plk4,Pold1,Pot1a,Ppp1r8,Ppp2ca,P…
Mouse Phenotype Single KO	MP:0003077	abnormal cell cycle	6	2.3249e-08	0.000211031	3.51719e-05	1.734	66.8974	116	0.0197921	0.0343195	16	3.71396e-17	3.37116e-13	2.10698e-14	2.20925	46.6221	103	234	0.0258534	0.440171	.,.,.,.,.,.,.,.,.,.,.,.,.,.,.,.,.,.,.,.,.,.,.,.,.,.,.,.,.,.,.,.,.,.,.,.,.,.,.,.,.,.,.,.,.,.,.,.,.,.,.,.,.,.,.,.,.,.,.,.,.,.,.,.,.,.,.,.,.,.,.,.,.,.,.,.,.,.,.,.,.,.,.,.,.,.,.,.,.,.,.,.,.,.,.,.,.,.,.,.,.,.,.,.,.,.,.,.,.,.,.,.,.,.,.,.	Aifm1,Atm,Atr,B3gat3,B4galt1,Birc5,Birc6,Brca1,Brd2,Btrc,Cacybp,Cbx7,Ccnf,Cdk2,Cdk4,Cdk5rap2,Cenpj,Cep63,Chd1,Chd2,Chek2,Chfr,Cirbp,Cul3,Cul4a,Cux2,Diaph3,E2f1,E2f3,E4f1,Eef1e1,Egr1,Eif6,Esco2,Fancc,Fancm,Fbxo5,Foxk1,Fzr1,Gabpa,Gfi1,Gigyf2,Glrx3,H2-Oa,H3f3b,Hat1,Hdac1,Hmgn1,Ing1,Jdp2,Jund,Kat14,Katnb1,Kdm5a,Kif20b,Lig3,Magoh,Mastl,Mcm9,Mcph1,Mdm2,Mgea5,Mis18a,Nbn,Nfya,Nono,Npm1,Parp1,Parp2,Patz1,…
Mouse Phenotype Single KO	MP:0011096	embryonic lethality between implantation and somite formation, complete penetrance	7	2.71454e-08	0.000246399	3.51998e-05	1.70241	71.6631	122	0.0212021	0.0360947	24	2.85241e-14	2.58914e-10	1.07881e-11	2.0353	50.6069	103	254	0.0258534	0.405512	.,.,.,.,.,.,.,.,.,.,.,.,.,.,.,.,.,.,.,.,.,.,.,.,.,.,.,.,.,.,.,.,.,.,.,.,.,.,.,.,.,.,.,.,.,.,.,.,.,.,.,.,.,.,.,.,.,.,.,.,.,.,.,.,.,.,.,.,.,.,.,.,.,.,.,.,.,.,.,.,.,.,.,.,.,.,.,.,.,.,.,.,.,.,.,.,.,.,.,.,.,.,.,.,.,.,.,.,.,.,.,.,.,.,.,.,.,.,.,.,.,.	Abce1,Acly,Apex1,Arc,Arf1,Arid1a,Atr,Bard1,Birc5,Bptf,Brca1,Bysl,Chka,Chmp4b,Cops5,Csnk2b,Ctnnb1,Cul3,Dad1,Dgcr8,Dhx29,Dhx9,Drap1,E4f1,Ell,Eno1,Ezh2,Frs2,Gclc,Gemin2,Gins1,Gins4,Gpx4,Grb2,H2afz,Hand1,Hinfp,Ints6,Kdm1a,Kpnb1,Lims1,Lsm4,Max,Mdm2,Mga,Mybl2,Myh9,Nbn,Ncapg2,Ndel1,Nmt1,Nr5a2,Nrbp1,Odc1,Paxip1,Pgm3,Phb,Pitpnb,Pknox1,Plk4,Pold1,Pot1a,Ppp1r8,Ppp2ca,Ppp4c,Pprc1,Psmg1,Pten,Ptpn11,Rac1,Rbbp6…
Mouse Phenotype Single KO	MP:0001883	increased mammary adenocarcinoma incidence	8	1.3017e-07	0.00118155	0.000147694	4.69794	3.83146	18	0.00113357	0.00532544	194	6.14743e-05	0.558002	0.0028763	2.96582	4.38328	13	22	0.00326305	0.590909	.,.,.,.,.,.,.,.,.,.,.,.,.,.,.,.,.,.	Actb,Apc,Bap1,Fzr1,Mdm2,Nbn,Prdx1,Pten,Rint1,Rnf8,Smarca4,Stat1,Tcf7
Mouse Phenotype Single KO	MP:0010293	increased integument system tumor incidence	9	2.59241e-07	0.00235313	0.000261459	2.5502	15.2929	39	0.00452454	0.0115385	210	9.02502e-05	0.819201	0.00390096	1.95548	15.3415	30	77	0.00753012	0.38961	.,.,.,.,.,.,.,.,.,.,.,.,.,.,.,.,.,.,.,.,.,.,.,.,.,.,.,.,.,.,.,.,.,.,.,.,.,.,.	Actb,Apc,Bap1,Brca1,Cdkn2c,Egr1,Errfi1,Fzr1,Kras,Mdm2,Men1,Msh2,Msh6,Nbn,Pold1,Polh,Ppard,Prdx1,Prkca,Prkch,Ptch1,Pten,Rint1,Rnf8,Sirt2,Smarca4,Stat1,Stk3,Tcf7,Tom1l2
Mouse Phenotype Single KO	MP:0010299	increased mammary gland tumor incidence	10	3.37245e-07	0.00306117	0.000306117	3.34492	7.47403	25	0.00221125	0.00739645	151	7.37633e-06	0.066955	0.00044341	2.64162	7.57111	20	38	0.00502008	0.526316	.,.,.,.,.,.,.,.,.,.,.,.,.,.,.,.,.,.,.,.,.,.,.,.,.	Actb,Apc,Bap1,Brca1,Cdkn2c,Fzr1,Mdm2,Men1,Msh2,Nbn,Prdx1,Pten,Rint1,Rnf8,Sirt2,Smarca4,Stat1,Stk3,Tcf7,Tom1l2
Mouse Phenotype Single KO	MP:0008943	increased sensitivity to induced cell death	11	3.50211e-07	0.00317886	0.000288987	2.00094	31.985	64	0.00946303	0.0189349	94	3.81257e-07	0.00346067	3.68156e-05	1.90379	28.8898	55	145	0.0138052	0.37931	.,.,.,.,.,.,.,.,.,.,.,.,.,.,.,.,.,.,.,.,.,.,.,.,.,.,.,.,.,.,.,.,.,.,.,.,.,.,.,.,.,.,.,.,.,.,.,.,.,.,.,.,.,.,.,.,.,.,.,.,.,.,.,.	Aifm1,Apex1,Atf6b,Atm,Atr,Bad,Brca1,Casp3,Cc2d1a,Chd2,Clp1,Cul4a,Fancc,Fen1,Fth1,Gclm,Hif1a,Hmgn1,Ing1,Jund,Lig4,Mapkap1,Mcm9,Mcph1,Mdc1,Mdm2,Mus81,Mxd3,Nbn,Nfe2l2,Nhej1,Ninj1,Pafah2,Parp14,Parp2,Paxip1,Polk,Prdx1,Prdx2,Rad9b,Raf1,Rasa1,Rit1,Rnf8,Sesn2,Sgo1,Slc1a3,Slx1b,Sod2,Tpt1,Trove2,Wee1,Wrn,Xpc,Xrcc2
Mouse Phenotype Single KO	MP:0008058	abnormal DNA repair	12	5.25357e-07	0.00476867	0.000397389	2.51157	15.13	38	0.00447633	0.0112426	206	8.55391e-05	0.776439	0.00376912	1.87526	18.1308	34	91	0.00853414	0.373626	.,.,.,.,.,.,.,.,.,.,.,.,.,.,.,.,.,.,.,.,.,.,.,.,.,.,.,.,.,.,.,.,.,.,.,.,.,.	Arhgap1,Baz1b,Brca1,Ccdc155,Cenpj,Cep63,Chd2,Cops5,Cul4a,E2f1,Fen1,Helb,Irf1,Lig4,Mdc1,Msh2,Msh3,Mus81,Mybl1,Nhej1,Ogg1,Parp1,Parp2,Paxip1,Pnkp,Polk,Prdm9,Setx,Slx1b,Sod2,Spo11,Tdg,Tdp1,Trip13
Mouse Phenotype Single KO	MP:0013500	abnormal fibroblast apoptosis	13	1.00318e-06	0.00910589	0.000700453	2.47763	14.9336	37	0.00441823	0.0109467	48	7.50445e-10	6.81179e-06	1.41912e-07	2.93569	10.5597	31	53	0.00778112	0.584906	.,.,.,.,.,.,.,.,.,.,.,.,.,.,.,.,.,.,.,.,.,.,.,.,.,.,.,.,.,.,.,.,.,.,.,.,.	Apaf1,Arhgap1,Atr,Bcl2l11,Birc6,Btrc,Casp3,Ccdc47,Cul3,Dap3,Ddit3,Eloa,Ing1,Mapk7,Mapkap1,Mgst2,Ncoa6,Nfe2l2,Nfya,Npm1,Pik3ca,Raf1,Sesn2,Sh3glb1,Skp2,Sod1,Taf4,Tnip1,Use1,Usp22,Vprbp
Mouse Phenotype Single KO	MP:0008942	abnormal induced cell death	14	2.3901e-06	0.0216949	0.00154964	1.69335	52.5584	89	0.0155498	0.0263314	84	1.14858e-07	0.00104257	1.24115e-05	1.77709	41.6411	74	209	0.0185743	0.354067	.,.,.,.,.,.,.,.,.,.,.,.,.,.,.,.,.,.,.,.,.,.,.,.,.,.,.,.,.,.,.,.,.,.,.,.,.,.,.,.,.,.,.,.,.,.,.,.,.,.,.,.,.,.,.,.,.,.,.,.,.,.,.,.,.,.,.,.,.,.,.,.,.,.,.,.,.,.,.,.,.,.,.,.,.,.,.,.,.	Aifm1,Antxr1,Apaf1,Apex1,Atf6b,Atm,Atr,Bad,Bbc3,Brca1,Casp3,Casp9,Cc2d1a,Chd2,Chek2,Clp1,Cul4a,Dab2ip,Ddb2,Dusp6,Faf1,Fancc,Fen1,Fth1,Gclm,Hif1a,Hint1,Hmgn1,Hsf1,Ing1,Jun,Jund,Lig4,Mapkap1,Mcm9,Mcph1,Mdc1,Mdm2,Mus81,Mxd3,Nbn,Ndrg1,Nfe2l2,Nhej1,Ninj1,Pafah2,Parp14,Parp2,Paxip1,Per2,Polk,Prdx1,Prdx2,Rad51d,Rad9b,Raf1,Rasa1,Rit1,Rnf8,Sesn2,Sgo1,Shc1,Slc1a3,Slx1b,Sod2,Stat1,Tpt1,Trim27,Trove2,Ucp2,We…
Mouse Phenotype Single KO	MP:0003992	increased mortality induced by ionizing radiation	15	2.40591e-06	0.0218385	0.0014559	2.72482	10.6429	29	0.00314879	0.00857988	114	1.05451e-06	0.00957178	8.3963e-05	2.68462	8.56731	23	43	0.00577309	0.534884	.,.,.,.,.,.,.,.,.,.,.,.,.,.,.,.,.,.,.,.,.,.,.,.,.,.,.,.,.	Atm,Bid,Brca1,Erc1,Ewsr1,Gpx4,Hmgn1,Ing1,Kmt2e,Mcph1,Mdc1,Mdm2,Mus81,Nabp2,Nbn,Parp1,Parp2,Paxx,Per2,Ptch1,Rassf1,Rnf8,Rpl27a
Mouse Phenotype Single KO	MP:0010292	increased alimentary system tumor incidence	16	2.54451e-06	0.0230965	0.00144353	2.37716	15.5648	37	0.00460496	0.0109467	137	4.27819e-06	0.0388331	0.000283454	2.33647	11.5559	27	58	0.00677711	0.465517	.,.,.,.,.,.,.,.,.,.,.,.,.,.,.,.,.,.,.,.,.,.,.,.,.,.,.,.,.,.,.,.,.,.,.,.,.	Apc,Bap1,Ctnnb1,Gnai2,Lig4,Ltbp4,Mdm2,Men1,Msh2,Msh3,Msh6,Nfe2l2,Per2,Pold1,Ppard,Ptch1,Pten,Rassf1,Sgo1,Sirt2,Smad3,Smad4,Smurf2,Ssbp2,Stk11,Tcf7,Tgfb1
Mouse Phenotype Single KO	MP:0001837	defective assembly of class I molecules	17	2.80971e-06	0.0255038	0.00150022	43.3161	0.0923443	4	2.73208e-05	0.00118343	768	0.0268957	1	0.317881	3.76431	0.796959	3	4	0.000753012	0.75	.,.,.,.	Psme2,Tap1,Tapbp
Mouse Phenotype Single KO	MP:0010279	increased gastrointestinal tumor incidence	18	3.32588e-06	0.030189	0.00167717	2.41558	14.4893	35	0.00428677	0.010355	141	4.67895e-06	0.0424708	0.000301211	2.41302	10.3605	25	52	0.0062751	0.480769	.,.,.,.,.,.,.,.,.,.,.,.,.,.,.,.,.,.,.,.,.,.,.,.,.,.,.,.,.,.,.,.,.,.,.	Apc,Bap1,Ctnnb1,Gnai2,Lig4,Ltbp4,Men1,Msh2,Msh3,Msh6,Nfe2l2,Pold1,Ppard,Ptch1,Pten,Rassf1,Sgo1,Sirt2,Smad3,Smad4,Smurf2,Ssbp2,Stk11,Tcf7,Tgfb1
Mouse Phenotype Single KO	MP:0002018	increased malignant tumor incidence	19	3.51539e-06	0.0319092	0.00167943	1.61821	62.4145	101	0.0184658	0.0298817	40	1.83323e-11	1.66402e-07	4.16006e-09	1.99356	42.6373	85	214	0.0213353	0.397196	.,.,.,.,.,.,.,.,.,.,.,.,.,.,.,.,.,.,.,.,.,.,.,.,.,.,.,.,.,.,.,.,.,.,.,.,.,.,.,.,.,.,.,.,.,.,.,.,.,.,.,.,.,.,.,.,.,.,.,.,.,.,.,.,.,.,.,.,.,.,.,.,.,.,.,.,.,.,.,.,.,.,.,.,.,.,.,.,.,.,.,.,.,.,.,.,.,.,.,.,.	Acox1,Acpp,Actb,Apc,Apex1,Arid4a,Asxl1,Atm,Bap1,Brca1,Cbx7,Ccndbp1,Cdkn1b,Cdkn2c,Ctnnb1,Ddb2,E2f1,Eef1e1,Errfi1,Fen1,Fhit,Foxo3,Fzr1,Gnai2,Gtf2ird1,Hmgn1,Ing2,Iqgap2,Kmt2a,Kras,Lgals3,Lig1,Lig4,Ltbp4,Mcm9,Mdm2,Men1,Msh2,Msh3,Msh6,Mus81,Nbn,Nf1,Ogg1,Pold1,Polh,Ppard,Ppp2r1a,Prdm2,Prdx1,Ptch1,Pten,Ranbp2,Rassf1,Rb1,Recql4,Rfwd2,Rint1,Rnf8,Sirt2,Slc29a3,Smad3,Smarca4,Smg1,Smurf2,Sod1,Ssbp2,Stag1,Sta…
Mouse Phenotype Single KO	MP:0012431	increased lymphoma incidence	20	6.12761e-06	0.0556204	0.00278102	1.70328	46.9683	80	0.0138959	0.0236686	39	1.67912e-11	1.52413e-07	3.90804e-09	2.20839	29.886	66	150	0.0165663	0.44	.,.,.,.,.,.,.,.,.,.,.,.,.,.,.,.,.,.,.,.,.,.,.,.,.,.,.,.,.,.,.,.,.,.,.,.,.,.,.,.,.,.,.,.,.,.,.,.,.,.,.,.,.,.,.,.,.,.,.,.,.,.,.,.,.,.,.,.,.,.,.,.,.,.,.,.,.,.,.,.	Apex1,Atm,Bad,Bap1,Bmf,Brca1,Cdkn2c,Chd2,Chfr,E2f1,Egr1,Fen1,Fhit,Hmga1,Ikzf3,Ing1,Ing2,Inpp5d,Irf1,Irf8,Kmt2a,Kras,Lig1,Lig4,Mdm2,Mgmt,Msh2,Msh6,Mus81,Myc,Nbn,Ndrg1,Nf1,Nme1,Pdcd4,Per2,Pold1,Prdm2,Prdx1,Ptch1,Pten,Rassf1,Rc3h1,Recql4,Rfwd2,Rint1,Rnf8,Rpa1,Runx1,S1pr2,Sirt2,Slc29a3,Smg1,Smurf2,Sod2,Ssbp2,Stag1,Stk4,Suv39h2,Suz12,Tcf3,Trim37,Trp53bp2,Tusc2,Wwox,Zeb1
Mouse Phenotype Single KO	MP:0010273	increased classified tumor incidence	21	1.03554e-05	0.0939961	0.004476	1.44402	102.492	148	0.030323	0.043787	29	3.47966e-13	3.15849e-09	1.08913e-10	1.85554	65.7492	122	330	0.0306225	0.369697	.,.,.,.,.,.,.,.,.,.,.,.,.,.,.,.,.,.,.,.,.,.,.,.,.,.,.,.,.,.,.,.,.,.,.,.,.,.,.,.,.,.,.,.,.,.,.,.,.,.,.,.,.,.,.,.,.,.,.,.,.,.,.,.,.,.,.,.,.,.,.,.,.,.,.,.,.,.,.,.,.,.,.,.,.,.,.,.,.,.,.,.,.,.,.,.,.,.,.,.,.,.,.,.,.,.,.,.,.,.,.,.,.,.,.,.,.,.,.,.,.,.,.,.,.,.,.,.,.,.,.,.,.,.,.,.,.,.,.,.,.,.,.,.,.,.,.,.	Acox1,Acpp,Actb,Aip,Apc,Apex1,Arid4a,Asxl1,Atm,Bad,Bap1,Blnk,Bmf,Brca1,Cbx7,Ccndbp1,Cdk5rap2,Cdkn1b,Cdkn2c,Chd2,Chfr,Ctnnb1,Ddb2,E2f1,Eef1e1,Egr1,Errfi1,Fen1,Fhit,Foxo3,Fzr1,Gnai2,Gtf2ird1,Hivep3,Hmga1,Hmgn1,Ikzf3,Ing1,Ing2,Inpp5d,Iqgap2,Irf1,Irf8,Klf10,Kmt2a,Kras,Lgals3,Lig1,Lig4,Ltbp4,Mcm9,Mdm2,Men1,Mgmt,Msh2,Msh3,Msh6,Mus81,Myc,Nbn,Ndrg1,Nf1,Nme1,Notch1,Ogg1,Pdcd4,Per2,Pkd1,Pold1,Polh,Ppard,Pp…
Mouse Phenotype Single KO	MP:0020188	abnormal classified tumor incidence	22	1.299e-05	0.117911	0.00535958	1.43732	102.97	148	0.0304644	0.043787	30	5.66428e-13	5.14146e-09	1.71382e-10	1.84436	66.1476	122	332	0.0306225	0.36747	.,.,.,.,.,.,.,.,.,.,.,.,.,.,.,.,.,.,.,.,.,.,.,.,.,.,.,.,.,.,.,.,.,.,.,.,.,.,.,.,.,.,.,.,.,.,.,.,.,.,.,.,.,.,.,.,.,.,.,.,.,.,.,.,.,.,.,.,.,.,.,.,.,.,.,.,.,.,.,.,.,.,.,.,.,.,.,.,.,.,.,.,.,.,.,.,.,.,.,.,.,.,.,.,.,.,.,.,.,.,.,.,.,.,.,.,.,.,.,.,.,.,.,.,.,.,.,.,.,.,.,.,.,.,.,.,.,.,.,.,.,.,.,.,.,.,.,.	Acox1,Acpp,Actb,Aip,Apc,Apex1,Arid4a,Asxl1,Atm,Bad,Bap1,Blnk,Bmf,Brca1,Cbx7,Ccndbp1,Cdk5rap2,Cdkn1b,Cdkn2c,Chd2,Chfr,Ctnnb1,Ddb2,E2f1,Eef1e1,Egr1,Errfi1,Fen1,Fhit,Foxo3,Fzr1,Gnai2,Gtf2ird1,Hivep3,Hmga1,Hmgn1,Ikzf3,Ing1,Ing2,Inpp5d,Iqgap2,Irf1,Irf8,Klf10,Kmt2a,Kras,Lgals3,Lig1,Lig4,Ltbp4,Mcm9,Mdm2,Men1,Mgmt,Msh2,Msh3,Msh6,Mus81,Myc,Nbn,Ndrg1,Nf1,Nme1,Notch1,Ogg1,Pdcd4,Per2,Pkd1,Pold1,Polh,Ppard,Pp…
Mouse Phenotype Single KO	MP:0006204	embryonic lethality before implantation	23	1.3337e-05	0.12106	0.00526347	1.75605	38.1538	67	0.0112881	0.0198225	76	5.60521e-08	0.000508785	6.69454e-06	1.92556	31.6791	61	159	0.0153112	0.383648	.,.,.,.,.,.,.,.,.,.,.,.,.,.,.,.,.,.,.,.,.,.,.,.,.,.,.,.,.,.,.,.,.,.,.,.,.,.,.,.,.,.,.,.,.,.,.,.,.,.,.,.,.,.,.,.,.,.,.,.,.,.,.,.,.,.,.	Aatf,Actr3,Ap2m1,Arfgef2,B3gat3,Birc5,Casp8ap2,Ccnt2,Cdk1,Chaf1a,Chd4,Ddx20,Dsc3,Dtl,Ect2,Eif6,Esco2,Faf1,Fasn,Fbl,Fbxo5,Fen1,G2e3,Hnrnpl,Kmt2a,Lims1,Matr3,Mcm10,Med21,Nepro,Odf2,Pikfyve,Plcb3,Plrg1,Prkra,Prpf19,Psmc4,Pum1,Racgap1,Rbm19,Rfx1,Rpa1,Rps19,Sf3b1,Smarca4,Srsf3,Tead4,Top1,Topbp1,Tpm3,Tpt1,Ttyh1,Tubg1,Uba3,Ubr3,Ubtf,Uros,Vprbp,Wee1,Xab2,Zfp335
Mouse Phenotype Single KO	MP:0020149	abnormal mortality induced by ionizing radiation	24	1.35199e-05	0.12272	0.00511333	2.43754	12.3075	30	0.00364127	0.00887574	124	1.85786e-06	0.0168638	0.000135998	2.56293	9.36427	24	47	0.0060241	0.510638	.,.,.,.,.,.,.,.,.,.,.,.,.,.,.,.,.,.,.,.,.,.,.,.,.,.,.,.,.,.	Atm,Bid,Brca1,Chek2,Erc1,Ewsr1,Gpx4,Hmgn1,Ing1,Kmt2e,Mcph1,Mdc1,Mdm2,Mus81,Nabp2,Nbn,Parp1,Parp2,Paxx,Per2,Ptch1,Rassf1,Rnf8,Rpl27a
Mouse Phenotype Single KO	MP:0012099	decreased spongiotrophoblast size	25	1.60912e-05	0.14606	0.0058424	3.81568	3.93115	15	0.00116306	0.00443787	234	0.000152308	1	0.00590814	3.06721	3.58632	11	18	0.00276104	0.611111	.,.,.,.,.,.,.,.,.,.,.,.,.,.,.	Adam17,Ddx3x,Hsf1,Mapk14,Ncoa6,Ptp4a2,Raf1,Rbpj,Senp2,Socs3,Sp3
Mouse Phenotype Single KO	MP:0001658	increased mortality induced by gamma-irradiation	26	2.39454e-05	0.217353	0.00835973	2.80802	7.83471	22	0.00231796	0.00650888	147	6.13848e-06	0.055719	0.000379041	2.82323	6.37568	18	32	0.00451807	0.5625	.,.,.,.,.,.,.,.,.,.,.,.,.,.,.,.,.,.,.,.,.,.	Atm,Brca1,Ewsr1,Gpx4,Hmgn1,Ing1,Kmt2e,Mcph1,Mdm2,Mus81,Nabp2,Nbn,Parp1,Parp2,Paxx,Per2,Rnf8,Rpl27a
Mouse Phenotype Single KO	MP:0002718	abnormal inner cell mass morphology	27	2.61209e-05	0.237099	0.00878145	2.00267	21.4713	43	0.00635245	0.0127219	105	6.84808e-07	0.006216	5.92e-05	2.2035	16.3377	36	82	0.00903615	0.439024	.,.,.,.,.,.,.,.,.,.,.,.,.,.,.,.,.,.,.,.,.,.,.,.,.,.,.,.,.,.,.,.,.,.,.,.,.,.,.,.,.,.,.	Bard1,Birc5,Chd8,Cnot3,Cops5,Csnk2b,Ctcf,Ctnnb1,Dad1,Ect2,Fbxo5,Fen1,H2afz,Lonp1,Mbtps1,Mcm10,Mga,Mis18a,Mybl2,N6amt1,Nbn,Ndel1,Ndufa13,Nelfb,Pikfyve,Pold1,Pot1a,Ppp4c,Pprc1,Ptpn11,Racgap1,Smarca5,Smarcc1,Taf10,Uba3,Ube2i
Mouse Phenotype Single KO	MP:0006412	abnormal T cell apoptosis	28	2.83464e-05	0.257301	0.00918931	1.91354	25.0844	48	0.0074214	0.0142012	110	8.86053e-07	0.00804271	7.31155e-05	2.15937	17.1346	37	86	0.00928715	0.430233	.,.,.,.,.,.,.,.,.,.,.,.,.,.,.,.,.,.,.,.,.,.,.,.,.,.,.,.,.,.,.,.,.,.,.,.,.,.,.,.,.,.,.,.,.,.,.,.	Bcl2l11,Birc6,Bmf,Casp9,Cd38,Cd3e,Cdk6,Cyp11a1,Dck,Def6,Dtx1,Dusp5,Ets1,Faim,Il15ra,Ing1,Klf13,Lig4,Map2k3,Mapk8,Mapk9,Mdm2,Ndrg1,Nhej1,Notch1,Nr3c1,Pknox1,Ptprc,Rhoh,Rnf8,Rpl22,Runx1,Stat3,Stk4,Stub1,Tpp2,Twsg1
Mouse Phenotype Single KO	MP:0001857	pericarditis	29	3.56374e-05	0.323481	0.0111545	49.4003	0.0607284	3	1.7967e-05	0.000887574	892	0.0396885	1	0.403871	5.01908	0.39848	2	2	0.000502008	1	.,.,.	Apex1,Tgfb1
Mouse Phenotype Single KO	MP:0011704	decreased fibroblast proliferation	30	3.77742e-05	0.342877	0.0114292	1.83818	28.2889	52	0.00836948	0.0153846	64	1.54408e-08	0.000140156	2.18993e-06	2.21998	20.7209	46	104	0.0115462	0.442308	.,.,.,.,.,.,.,.,.,.,.,.,.,.,.,.,.,.,.,.,.,.,.,.,.,.,.,.,.,.,.,.,.,.,.,.,.,.,.,.,.,.,.,.,.,.,.,.,.,.,.,.	Arhgap1,Atm,Brca1,Btrc,Cirbp,Ep300,Fen1,Gabpa,Glrx3,Hat1,Hdgfl2,Inca1,Jun,Jund,Katnb1,Kmt2a,Lig1,Lig4,Map3k7,Mapk3,Mastl,Mcm9,Mgea5,Mis18a,Myc,Nbn,Ncoa6,Nfya,Npm1,Patz1,Phc2,Psme3,Ptges3,Ptk2,Raf1,Rheb,Rnf8,Sept7,Sertad2,Sesn2,Sirt2,Sod1,Sprtn,Stag1,Vprbp,Wasl
Mouse Phenotype Single KO	MP:0005092	decreased double-positive T cell number	31	5.13241e-05	0.465868	0.015028	1.75227	33.0999	58	0.00979288	0.0171598	88	1.70567e-07	0.00154824	1.75936e-05	2.13683	20.1232	43	101	0.0107932	0.425743	.,.,.,.,.,.,.,.,.,.,.,.,.,.,.,.,.,.,.,.,.,.,.,.,.,.,.,.,.,.,.,.,.,.,.,.,.,.,.,.,.,.,.,.,.,.,.,.,.,.,.,.,.,.,.,.,.,.	Aff1,Atm,Bcl10,Bcl2l11,Bhlhe40,Cbfb,Ccnd3,Cd3e,Cdk6,Ctsd,Cxcr4,Dck,E2f1,Ewsr1,Fos,Hivep3,Htra2,Kmt2e,Lat,Lck,Lig4,Mdm2,Phf20,Pla2g6,Prkch,Psme3,Ptpn2,Ptprc,Rag1,Rag2,Rela,Rhoh,Rnf8,Sash3,Sgpl1,Tcf12,Tcf3,Tcf7,Tpp2,Twsg1,Vav1,Was,Zeb1
Mouse Phenotype Single KO	MP:0011094	embryonic lethality before implantation, complete penetrance	32	5.43493e-05	0.493329	0.0154165	1.74846	33.1722	58	0.00981425	0.0171598	81	9.58678e-08	0.000870192	1.07431e-05	2.00008	26.4989	53	133	0.0133032	0.398496	.,.,.,.,.,.,.,.,.,.,.,.,.,.,.,.,.,.,.,.,.,.,.,.,.,.,.,.,.,.,.,.,.,.,.,.,.,.,.,.,.,.,.,.,.,.,.,.,.,.,.,.,.,.,.,.,.,.	Aatf,Actr3,Ap2m1,Arfgef2,Birc5,Casp8ap2,Ccnt2,Cdk1,Chd4,Ddx20,Dsc3,Dtl,Ect2,Eif6,Esco2,Faf1,Fasn,Fbl,Fbxo5,Fen1,G2e3,Hnrnpl,Kmt2a,Lims1,Med21,Nepro,Odf2,Pikfyve,Plcb3,Plrg1,Prkra,Prpf19,Psmc4,Pum1,Racgap1,Rbm19,Rfx1,Rpa1,Rps19,Sf3b1,Smarca4,Srsf3,Tead4,Top1,Topbp1,Tpm3,Ttyh1,Tubg1,Ubr3,Ubtf,Uros,Xab2,Zfp335
Mouse Phenotype Single KO	MP:0009332	abnormal splenocyte morphology	33	7.05741e-05	0.640601	0.0194121	2.18872	14.1635	31	0.00419039	0.0091716	133	3.01514e-06	0.0273684	0.000205778	2.50954	9.56351	24	48	0.0060241	0.5	.,.,.,.,.,.,.,.,.,.,.,.,.,.,.,.,.,.,.,.,.,.,.,.,.,.,.,.,.,.,.	Akap13,Apc,Atm,Bcl2l11,Blnk,Bmf,Esrra,Fnip1,Fos,Grk6,Irf1,Klf13,Lig4,Patz1,Paxx,Ptpn2,Rnf8,Sesn1,Themis,Twsg1,Usp28,Was,Zeb1,Zfp36l2
Mouse Phenotype Single KO	MP:0000603	pale liver	34	7.67381e-05	0.696552	0.0204868	2.1191	15.5726	33	0.00460729	0.00976331	229	0.000137471	1	0.00544901	1.94071	14.943	29	75	0.00727912	0.386667	.,.,.,.,.,.,.,.,.,.,.,.,.,.,.,.,.,.,.,.,.,.,.,.,.,.,.,.,.,.,.,.,.	Acox1,Arf6,Asah1,Bpnt1,Cbfb,Dhfr,Fen1,Fubp1,Katnb1,Kbtbd2,Kras,Lig1,Mapk14,Med16,Nf1,Nfe2l1,Notch1,Npc1,Raf1,Relb,Runx1,Senp1,Sin3b,Slc20a1,Slc22a5,Sufu,Supt4a,Zfp36l2,Zfpm1
Mouse Phenotype Single KO	MP:0002038	increased carcinoma incidence	35	8.05408e-05	0.731069	0.0208877	1.56568	52.3734	82	0.0154951	0.0242604	49	8.79292e-10	7.98133e-06	1.62884e-07	1.99081	35.6639	71	179	0.0178213	0.396648	.,.,.,.,.,.,.,.,.,.,.,.,.,.,.,.,.,.,.,.,.,.,.,.,.,.,.,.,.,.,.,.,.,.,.,.,.,.,.,.,.,.,.,.,.,.,.,.,.,.,.,.,.,.,.,.,.,.,.,.,.,.,.,.,.,.,.,.,.,.,.,.,.,.,.,.,.,.,.,.,.,.	Acox1,Acpp,Actb,Apc,Apex1,Atm,Bap1,Brca1,Cbx7,Ccndbp1,Cdkn1b,Cdkn2c,Ctnnb1,Ddb2,E2f1,Errfi1,Fen1,Fhit,Fzr1,Gnai2,Gtf2ird1,Iqgap2,Kras,Lgals3,Lig1,Lig4,Ltbp4,Mcm9,Mdm2,Men1,Msh2,Msh3,Msh6,Mus81,Nbn,Nf1,Ogg1,Pold1,Polh,Ppard,Ppp2r1a,Prdm2,Prdx1,Pten,Ranbp2,Rassf1,Rb1,Rint1,Rnf8,Sirt2,Smad3,Smarca4,Smg1,Smurf2,Sod1,Ssbp2,Stag1,Stat1,Stk11,Tcf7,Tgfb1,Tiam1,Tom1l2,Trim24,Trim37,Trp53bp2,Tsc1,Tusc2,Txn…
Mouse Phenotype Single KO	MP:0012734	abnormal response to radiation	36	8.85306e-05	0.803592	0.022322	2.19273	13.6816	30	0.00404781	0.00887574	143	4.79602e-06	0.0435334	0.00030443	2.45832	9.76275	24	49	0.0060241	0.489796	.,.,.,.,.,.,.,.,.,.,.,.,.,.,.,.,.,.,.,.,.,.,.,.,.,.,.,.,.,.	Atm,Bid,Brca1,Chek2,Erc1,Ewsr1,Gpx4,Hmgn1,Ing1,Kmt2e,Mcph1,Mdc1,Mdm2,Mus81,Nabp2,Nbn,Parp1,Parp2,Paxx,Per2,Ptch1,Rassf1,Rnf8,Rpl27a
Mouse Phenotype Single KO	MP:0009308	increased adenocarcinoma incidence	37	9.58815e-05	0.870317	0.0235221	1.80413	27.1599	49	0.00803548	0.014497	142	4.70597e-06	0.042716	0.000300817	1.99739	19.5255	39	98	0.00978916	0.397959	.,.,.,.,.,.,.,.,.,.,.,.,.,.,.,.,.,.,.,.,.,.,.,.,.,.,.,.,.,.,.,.,.,.,.,.,.,.,.,.,.,.,.,.,.,.,.,.,.	Acpp,Actb,Apc,Bap1,Cdkn1b,Cdkn2c,Ctnnb1,E2f1,Fen1,Fzr1,Gnai2,Kras,Lig1,Lig4,Ltbp4,Mdm2,Men1,Msh2,Msh3,Nbn,Nf1,Pold1,Ppard,Ppp2r1a,Prdm2,Prdx1,Pten,Rassf1,Rint1,Rnf8,Smad3,Smarca4,Smg1,Smurf2,Ssbp2,Stat1,Tcf7,Tgfb1,Xpc
Mouse Phenotype Single KO	MP:0008007	abnormal cellular replicative senescence	38	0.000102489	0.930291	0.0244813	2.24393	12.4781	28	0.00369175	0.00828402	227	0.000131987	1	0.00527773	2.057	12.1536	25	61	0.0062751	0.409836	.,.,.,.,.,.,.,.,.,.,.,.,.,.,.,.,.,.,.,.,.,.,.,.,.,.,.,.	Atr,Brca1,Cdk5rap2,Cks1b,Cul7,Eloa,Ep300,Ewsr1,Hif1a,Ing1,Kdm5a,Kmt2a,Mcm9,Mgea5,Ninj1,Nono,Patz1,Phc2,Rad9b,Sirt2,Smurf2,Sprtn,Tpp2,Trim27,Ubc
Mouse Phenotype Single KO	MP:0011702	abnormal fibroblast proliferation	39	0.000137309	1	0.0319578	1.61982	41.3626	67	0.0122375	0.0198225	53	1.35505e-09	1.22998e-05	2.32072e-07	2.10591	28.4913	60	143	0.0150602	0.41958	.,.,.,.,.,.,.,.,.,.,.,.,.,.,.,.,.,.,.,.,.,.,.,.,.,.,.,.,.,.,.,.,.,.,.,.,.,.,.,.,.,.,.,.,.,.,.,.,.,.,.,.,.,.,.,.,.,.,.,.,.,.,.,.,.,.,.	Arhgap1,Atm,Brca1,Btrc,Cacybp,Cbx7,Cirbp,Ep300,Fen1,Fgfr3,Gabpa,Glrx3,Hat1,Hdgfl2,Hint1,Hmgn1,Inca1,Ing1,Jun,Jund,Katnb1,Kmt2a,Lig1,Lig4,Map3k7,Mapk3,Mastl,Mcm9,Mdm2,Mgea5,Mis18a,Myc,Nbn,Ncoa6,Nfya,Nono,Npm1,Pak2,Patz1,Phc2,Pik3ca,Psme3,Ptges3,Ptk2,Raf1,Rb1,Rbl1,Rheb,Rnf8,Sept7,Sertad2,Sesn2,Sirt2,Sod1,Sprtn,Stag1,Taf4,Vcl,Vprbp,Wasl
Mouse Phenotype Single KO	MP:0000597	delayed hepatic development	40	0.000152661	1	0.0346426	3.95683	2.78	11	0.000822485	0.00325444	193	5.98861e-05	0.543586	0.00281651	3.76431	2.39088	9	12	0.00225904	0.75	.,.,.,.,.,.,.,.,.,.,.	Eloa,Fam20b,Icmt,Men1,Nf1,Ola1,Ptk2,Rxra,Tgfb1
Mouse Phenotype Single KO	MP:0008410	increased cellular sensitivity to ultraviolet irradiation	41	0.000155597	1	0.0344477	3.10464	4.83147	15	0.00142943	0.00443787	423	0.003652	1	0.0783668	2.30041	4.78176	11	24	0.00276104	0.458333	.,.,.,.,.,.,.,.,.,.,.,.,.,.,.	Atr,Casp3,Chd2,Cul4a,Hmgn1,Ing1,Jund,Polk,Rasa1,Trove2,Xpc
Mouse Phenotype Single KO	MP:0010296	increased hemolymphoid system tumor incidence	42	0.000172885	1	0.0373638	1.51908	55.2966	84	0.0163599	0.0248521	46	5.56844e-10	5.05448e-06	1.0988e-07	2.01917	34.6677	70	174	0.0175703	0.402299	.,.,.,.,.,.,.,.,.,.,.,.,.,.,.,.,.,.,.,.,.,.,.,.,.,.,.,.,.,.,.,.,.,.,.,.,.,.,.,.,.,.,.,.,.,.,.,.,.,.,.,.,.,.,.,.,.,.,.,.,.,.,.,.,.,.,.,.,.,.,.,.,.,.,.,.,.,.,.,.,.,.,.,.	Apex1,Arid4a,Asxl1,Atm,Bad,Bap1,Blnk,Bmf,Brca1,Cdkn2c,Chd2,Chfr,E2f1,Egr1,Fen1,Fhit,Hmga1,Ikzf3,Ing1,Ing2,Inpp5d,Irf1,Irf8,Kmt2a,Kras,Lig1,Lig4,Mdm2,Mgmt,Msh2,Msh6,Mus81,Myc,Nbn,Ndrg1,Nf1,Nme1,Pdcd4,Per2,Pold1,Prdm2,Prdx1,Ptch1,Pten,Rassf1,Rc3h1,Recql4,Rfwd2,Rint1,Rnf8,Rpa1,Runx1,S1pr2,Sirt2,Slc29a3,Smg1,Smurf2,Soat1,Sod2,Ssbp2,Stag1,Stk4,Suv39h2,Suz12,Tcf3,Trim37,Trp53bp2,Tusc2,Wwox,Zeb1
Mouse Phenotype Single KO	MP:0009337	abnormal splenocyte number	43	0.000185499	1	0.0391574	2.12938	13.619	29	0.00402929	0.00857988	153	7.75619e-06	0.0704029	0.00046015	2.50954	8.76655	22	44	0.00552209	0.5	.,.,.,.,.,.,.,.,.,.,.,.,.,.,.,.,.,.,.,.,.,.,.,.,.,.,.,.,.	Akap13,Apc,Atm,Bcl2l11,Blnk,Bmf,Esrra,Fos,Grk6,Klf13,Lig4,Patz1,Paxx,Ptpn2,Rnf8,Sesn1,Themis,Twsg1,Usp28,Was,Zeb1,Zfp36l2
Mouse Phenotype Single KO	MP:0000679	increased percent water in carcass	44	0.000190491	1	0.0392975	27.9273	0.107422	3	3.17816e-05	0.000887574	1320	0.103257	1	0.710048	3.34605	0.597719	2	3	0.000502008	0.666667	.,.,.	Esrra,Gamt
Mouse Phenotype Single KO	MP:0002957	increased intestinal adenocarcinoma incidence	45	0.000207735	1	0.0419025	2.60907	7.2823	19	0.00215453	0.0056213	154	9.51461e-06	0.0863641	0.000560806	3.19396	4.38328	14	22	0.00351406	0.636364	.,.,.,.,.,.,.,.,.,.,.,.,.,.,.,.,.,.,.	Apc,Ctnnb1,Gnai2,Lig4,Ltbp4,Msh2,Msh3,Pold1,Ppard,Rassf1,Smad3,Smurf2,Ssbp2,Tgfb1
Mouse Phenotype Single KO	MP:0006414	decreased T cell apoptosis	46	0.000238981	1	0.0471572	2.28381	10.5087	24	0.0031091	0.00710059	188	4.91572e-05	0.4462	0.0023734	2.67684	5.9772	16	30	0.00401606	0.533333	.,.,.,.,.,.,.,.,.,.,.,.,.,.,.,.,.,.,.,.,.,.,.,.	Bcl2l11,Bmf,Casp9,Cdk6,Cyp11a1,Def6,Dtx1,Ets1,Klf13,Map2k3,Mapk8,Mapk9,Mdm2,Ndrg1,Nr3c1,Rhoh
Mouse Phenotype Single KO	MP:0010192	abnormal retinal melanin granule morphology	47	0.000239105	1	0.0461777	25.8336	0.116128	3	3.43573e-05	0.000887574	1320	0.103257	1	0.710048	3.34605	0.597719	2	3	0.000502008	0.666667	.,.,.	Kxd1,Pmel
Mouse Phenotype Single KO	MP:0002032	increased sarcoma incidence	48	0.000246851	1	0.0466805	1.83299	22.3678	41	0.0066177	0.0121302	177	2.20533e-05	0.200178	0.00113095	1.98429	17.1346	34	86	0.00853414	0.395349	.,.,.,.,.,.,.,.,.,.,.,.,.,.,.,.,.,.,.,.,.,.,.,.,.,.,.,.,.,.,.,.,.,.,.,.,.,.,.,.,.	Actb,Apc,Apex1,Arid4a,Asxl1,Atm,Cdkn2c,E2f1,Fen1,Foxo3,Ing2,Kras,Mdm2,Msh2,Nf1,Pold1,Prdm2,Prdx1,Ptch1,Ranbp2,Recql4,Rfwd2,Rnf8,Slc29a3,Smarca4,Smurf2,Ssbp2,Stag1,Stk4,Suz12,Trp53bp2,Tsc1,Tusc2,Wwox
Mouse Phenotype Single KO	MP:0013152	abnormal organ/body region tumor incidence	49	0.000261962	1	0.048527	1.34476	110.056	148	0.0325611	0.043787	33	2.01023e-12	1.82469e-08	5.52935e-10	1.8104	67.9408	123	341	0.0308735	0.360704	.,.,.,.,.,.,.,.,.,.,.,.,.,.,.,.,.,.,.,.,.,.,.,.,.,.,.,.,.,.,.,.,.,.,.,.,.,.,.,.,.,.,.,.,.,.,.,.,.,.,.,.,.,.,.,.,.,.,.,.,.,.,.,.,.,.,.,.,.,.,.,.,.,.,.,.,.,.,.,.,.,.,.,.,.,.,.,.,.,.,.,.,.,.,.,.,.,.,.,.,.,.,.,.,.,.,.,.,.,.,.,.,.,.,.,.,.,.,.,.,.,.,.,.,.,.,.,.,.,.,.,.,.,.,.,.,.,.,.,.,.,.,.,.,.,.,.,.	Acox1,Acpp,Actb,Aip,Apc,Apex1,Arid4a,Asxl1,Atm,Bad,Bap1,Blnk,Bmf,Brca1,Cbx7,Ccndbp1,Cdk5rap2,Cdkn1b,Cdkn2c,Chd2,Chfr,Ctnnb1,E2f1,Egr1,Errfi1,Fancm,Fen1,Fhit,Foxo3,Fzr1,Ggta1,Gnai2,Gtf2ird1,Hmga1,Hmgn1,Ikzf3,Ing1,Ing2,Inpp5d,Iqgap2,Irf1,Irf8,Kmt2a,Kras,Lgals3,Lig1,Lig4,Ltbp4,Mcm9,Mdm2,Men1,Mgmt,Msh2,Msh3,Msh6,Mus81,Myc,Nbn,Ndrg1,Nf1,Nfe2l2,Nme1,Ogg1,Pdcd4,Per2,Pkd1,Pold1,Polh,Ppard,Ppp2r1a,Prdm2,P…
Mouse Phenotype Single KO	MP:0010365	increased thymus tumor incidence	50	0.000282876	1	0.0513533	1.99273	16.0583	32	0.00475099	0.00946746	125	1.88189e-06	0.0170819	0.000136655	2.50954	9.96199	25	50	0.0062751	0.5	.,.,.,.,.,.,.,.,.,.,.,.,.,.,.,.,.,.,.,.,.,.,.,.,.,.,.,.,.,.,.,.	Atm,Bmf,Brca1,Cdkn2c,Chd2,E2f1,Egr1,Fen1,Kras,Lig4,Mdm2,Mgmt,Msh2,Nbn,Ndrg1,Pold1,Prdx1,Pten,Rc3h1,Rfwd2,Rnf8,Runx1,Tcf3,Trp53bp2,Zeb1
Mouse Phenotype Single KO	MP:0002947	increased hemangioma incidence	51	0.000290732	1	0.0517446	3.66529	3.00112	11	0.000887907	0.00325444	393	0.0024998	1	0.0577372	2.65716	3.38708	9	17	0.00225904	0.529412	.,.,.,.,.,.,.,.,.,.,.	Actb,Hmgn1,Iqgap2,Notch1,Pten,Rint1,Stk11,Tsc1,Tusc2
Mouse Phenotype Single KO	MP:0010350	increased pituitary adenohypophysis tumor incidence	52	0.000294635	1	0.0514308	6.86009	0.874624	6	0.000258765	0.00177515	361	0.00157391	1	0.0395746	5.01908	0.796959	4	4	0.00100402	1	.,.,.,.,.,.	Aip,Foxo3,Men1,Rb1
Mouse Phenotype Single KO	MP:0001740	failure of adrenal epinephrine secretion	53	0.000306415	1	0.0524778	23.7227	0.126461	3	3.74145e-05	0.000887574	1888	0.19924	1	0.957892	5.01908	0.19924	1	1	0.000251004	1	.,.,.	Ly6e
Mouse Phenotype Single KO	MP:0004957	abnormal blastocyst morphology	54	0.000310514	1	0.0521951	1.50213	53.9235	81	0.0159537	0.0239645	79	6.74659e-08	0.000612388	7.75175e-06	1.82987	38.254	70	192	0.0175703	0.364583	.,.,.,.,.,.,.,.,.,.,.,.,.,.,.,.,.,.,.,.,.,.,.,.,.,.,.,.,.,.,.,.,.,.,.,.,.,.,.,.,.,.,.,.,.,.,.,.,.,.,.,.,.,.,.,.,.,.,.,.,.,.,.,.,.,.,.,.,.,.,.,.,.,.,.,.,.,.,.,.,.	Aatf,Actr3,Arnt,Bard1,Birc5,Bptf,Brca1,Cdk1,Chd4,Chd8,Cnot3,Cops5,Csnk2b,Cstf2,Ctcf,Ctnnb1,Cul3,Cul7,Dad1,Ddx3x,Dhx9,Ect2,Fbxo5,Fen1,Frs2,Fzr1,H2afz,Hand1,Itgb7,Lonp1,Map2k1,Mapk14,Mbtps1,Mcm10,Mfn2,Mga,Mis18a,Mybl2,N6amt1,Nbn,Ncoa6,Ndel1,Ndufa13,Nelfb,Pikfyve,Plcb3,Pold1,Pot1a,Pou2f1,Ppp1r8,Ppp4c,Pprc1,Ptpn11,Racgap1,Rangap1,Recql4,Senp2,Smad4,Smarca5,Smarcc1,Smchd1,Socs3,Sprtn,Taf10,Tead4,Tfdp1…
Mouse Phenotype Single KO	MP:0001836	abnormal antigen presentation via MHC class I	55	0.000312117	1	0.0515107	4.86062	1.64588	8	0.000486946	0.00236686	807	0.0294688	1	0.33146	2.3165	2.59012	6	13	0.00150602	0.461539	.,.,.,.,.,.,.,.	Nup98,Psme2,Stat1,Tap1,Tapbp,Tpp2
Mouse Phenotype Single KO	MP:0010274	increased organ/body region tumor incidence	56	0.000320641	1	0.0519725	1.34116	108.861	146	0.0322075	0.0431953	32	1.46999e-12	1.33431e-08	4.16972e-10	1.8224	66.9446	122	336	0.0306225	0.363095	.,.,.,.,.,.,.,.,.,.,.,.,.,.,.,.,.,.,.,.,.,.,.,.,.,.,.,.,.,.,.,.,.,.,.,.,.,.,.,.,.,.,.,.,.,.,.,.,.,.,.,.,.,.,.,.,.,.,.,.,.,.,.,.,.,.,.,.,.,.,.,.,.,.,.,.,.,.,.,.,.,.,.,.,.,.,.,.,.,.,.,.,.,.,.,.,.,.,.,.,.,.,.,.,.,.,.,.,.,.,.,.,.,.,.,.,.,.,.,.,.,.,.,.,.,.,.,.,.,.,.,.,.,.,.,.,.,.,.,.,.,.,.,.,.,.	Acox1,Acpp,Actb,Aip,Apc,Apex1,Arid4a,Asxl1,Atm,Bad,Bap1,Blnk,Bmf,Brca1,Cbx7,Ccndbp1,Cdk5rap2,Cdkn1b,Cdkn2c,Chd2,Chfr,Ctnnb1,E2f1,Egr1,Errfi1,Fancm,Fen1,Fhit,Foxo3,Fzr1,Gnai2,Gtf2ird1,Hmga1,Hmgn1,Ikzf3,Ing1,Ing2,Inpp5d,Iqgap2,Irf1,Irf8,Kmt2a,Kras,Lgals3,Lig1,Lig4,Ltbp4,Mcm9,Mdm2,Men1,Mgmt,Msh2,Msh3,Msh6,Mus81,Myc,Nbn,Ndrg1,Nf1,Nfe2l2,Nme1,Ogg1,Pdcd4,Per2,Pkd1,Pold1,Polh,Ppard,Ppp2r1a,Prdm2,Prdx1,P…
Mouse Phenotype Single KO	MP:0004227	increased cellular sensitivity to ionizing radiation	57	0.000339727	1	0.0541	2.02206	14.8364	30	0.00438946	0.00887574	294	0.000479367	1	0.0148	1.89125	13.7476	26	69	0.0065261	0.376812	.,.,.,.,.,.,.,.,.,.,.,.,.,.,.,.,.,.,.,.,.,.,.,.,.,.,.,.,.,.	Apex1,Atm,Bad,Brca1,Chd2,Fen1,Hif1a,Hmgn1,Ing1,Lig4,Mcm9,Mcph1,Mdc1,Mdm2,Mxd3,Nbn,Nhej1,Ninj1,Parp14,Parp2,Paxip1,Rad9b,Rnf8,Sod2,Wee1,Xrcc2
Mouse Phenotype Single KO	MP:0002023	increased B cell derived lymphoma incidence	58	0.000366975	1	0.0574315	1.98637	15.6063	31	0.00461726	0.0091716	116	1.16006e-06	0.0105298	9.07745e-05	2.56075	9.76275	25	49	0.0062751	0.510204	.,.,.,.,.,.,.,.,.,.,.,.,.,.,.,.,.,.,.,.,.,.,.,.,.,.,.,.,.,.,.	Bad,Cdkn2c,Fen1,Fhit,Hmga1,Ikzf3,Ing1,Inpp5d,Kmt2a,Mdm2,Mus81,Myc,Nbn,Pdcd4,Prdm2,Prdx1,Rassf1,Rfwd2,S1pr2,Sirt2,Smg1,Smurf2,Ssbp2,Suv39h2,Wwox
Mouse Phenotype Single KO	MP:0003207	decreased cellular sensitivity to gamma-irradiation	59	0.000407107	1	0.0626325	3.29382	3.64318	12	0.00107786	0.0035503	727	0.0227212	1	0.283687	2.11329	3.78556	8	19	0.00200803	0.421053	.,.,.,.,.,.,.,.,.,.,.,.	Atm,Bbc3,Casp9,Chek2,Hint1,Ndrg1,Per2,Rad51d
Mouse Phenotype Single KO	MP:0010866	abnormal prenatal body size	60	0.000468804	1	0.0709222	1.20518	258.053	311	0.0763471	0.0920118	3	7.48203e-27	6.79144e-23	2.26381e-23	1.83001	148.633	272	746	0.0682731	0.364611	.,.,.,.,.,.,.,.,.,.,.,.,.,.,.,.,.,.,.,.,.,.,.,.,.,.,.,.,.,.,.,.,.,.,.,.,.,.,.,.,.,.,.,.,.,.,.,.,.,.,.,.,.,.,.,.,.,.,.,.,.,.,.,.,.,.,.,.,.,.,.,.,.,.,.,.,.,.,.,.,.,.,.,.,.,.,.,.,.,.,.,.,.,.,.,.,.,.,.,.,.,.,.,.,.,.,.,.,.,.,.,.,.,.,.,.,.,.,.,.,.,.,.,.,.,.,.,.,.,.,.,.,.,.,.,.,.,.,.,.,.,.,.,.,.,.,.,.,.,.,.,.,.,.,.,.,.,.,.,.,.,.,.,.,.,.,.,.,.,.,.,.,.,.,.,.,.,.,.,.,.,.,.,.,.,.,.,.,.,.,.,.,.,.,.,.,.,.,.,.…	Aatf,Acvr1b,Adam10,Adam17,Aifm1,Anapc15,Anapc4,Ankrd11,Ano6,Apc,Aph1a,Arhgap1,Arhgap33,Arhgap35,Arid1a,Arid3a,Arih2,Arnt,Axin1,B4galt5,Baz1b,Birc6,Bptf,Brca1,Brd2,Carm1,Casc3,Casp8,Cbfa2t2,Ccnf,Cdk4,Cecr2,Cenpj,Cenpu,Cfl1,Chd1,Chd2,Chmp5,Col4a3bp,Cops5,Crb2,Creb1,Csk,Csnk2b,Ctnnb1,Cul3,Cul7,Cxcr4,Dab2,Dad1,Dag1,Dap3,Daxx,Dclre1b,Ddrgk1,Dhfr,Diaph3,Dlg1,Dot1l,Dph3,Dyrk1a,E2f3,E4f1,Egr1,Eloa,Eno1,E…
Mouse Phenotype Single KO	MP:0011200	abnormal extraembryonic coelom morphology	61	0.000474497	1	0.0706067	4.0813	2.20518	9	0.000652419	0.00266272	508	0.0068338	1	0.122107	2.70258	2.59012	7	13	0.00175703	0.538462	.,.,.,.,.,.,.,.,.	Ctdnep1,Dad1,Rangap1,Suz12,Tln1,Trim28,Washc1
Mouse Phenotype Single KO	MP:0004373	bowed humerus	62	0.000508287	1	0.0744149	5.17333	1.35309	7	0.000400324	0.00207101	358	0.00156817	1	0.0397607	4.18256	1.19544	5	6	0.00125502	0.833333	.,.,.,.,.,.,.	Cenpj,Fgfr3,Hspg2,Phospho1,Smpd3
Mouse Phenotype Single KO	MP:0020414	abnormal fibroblast physiology	63	0.000518942	1	0.0747689	1.42529	67.3545	96	0.0199274	0.0284024	37	5.61642e-12	5.09802e-08	1.37784e-09	2.03153	41.8404	85	210	0.0213353	0.404762	.,.,.,.,.,.,.,.,.,.,.,.,.,.,.,.,.,.,.,.,.,.,.,.,.,.,.,.,.,.,.,.,.,.,.,.,.,.,.,.,.,.,.,.,.,.,.,.,.,.,.,.,.,.,.,.,.,.,.,.,.,.,.,.,.,.,.,.,.,.,.,.,.,.,.,.,.,.,.,.,.,.,.,.,.,.,.,.,.,.,.,.,.,.,.,.	Apaf1,Arhgap1,Atm,Atr,Bcl2l11,Birc6,Brca1,Btrc,Cacybp,Casp3,Cbx7,Ccdc47,Cirbp,Cul3,Dap3,Ddit3,Ehd1,Eloa,Ep300,Fen1,Fgfr3,Fzr1,Gabpa,Glrx3,Hat1,Hdgfl2,Hint1,Hmgn1,Inca1,Ing1,Jun,Jund,Katnb1,Kmt2a,Lig1,Lig4,Map3k1,Map3k7,Mapk3,Mapk7,Mapkap1,Mastl,Mcm9,Mdm2,Mgea5,Mgst2,Mis18a,Myc,Nbn,Ncoa6,Nfe2l2,Nfya,Nono,Npm1,Pak2,Patz1,Phc2,Pik3ca,Plec,Psme3,Ptges3,Ptk2,Raf1,Rb1,Rbl1,Rheb,Rnf8,Sept7,Sertad2,Sesn2…
Mouse Phenotype Single KO	MP:0006206	embryonic lethality between somite formation and embryo turning	64	0.000527904	1	0.0748717	1.74913	24.0119	42	0.00710412	0.012426	115	1.11908e-06	0.0101579	8.83294e-05	2.11917	17.9316	38	90	0.00953815	0.422222	.,.,.,.,.,.,.,.,.,.,.,.,.,.,.,.,.,.,.,.,.,.,.,.,.,.,.,.,.,.,.,.,.,.,.,.,.,.,.,.,.,.	Acly,Adnp,Cenpj,Cenpu,Cript,Ctdnep1,Eef1e1,Eif2s2,Epb41l5,Ezh2,Gpx4,Hsd17b12,Htt,Hyou1,Ippk,Kmt2b,Lig3,Metap2,Mybl2,Nr6a1,Nup133,Pikfyve,Pold1,Prickle1,Ptk2,Rac1,Rbpj,Sf1,Smad4,Stim1,Suz12,Tln1,Tpt1,Trim33,Ugdh,Vegfa,Xrcc1,Zbtb17
Mouse Phenotype Single KO	MP:0002024	increased T cell derived lymphoma incidence	65	0.000564873	1	0.0788823	1.93399	16.029	31	0.00474231	0.0091716	143	4.79602e-06	0.0435334	0.00030443	2.45832	9.76275	24	49	0.0060241	0.489796	.,.,.,.,.,.,.,.,.,.,.,.,.,.,.,.,.,.,.,.,.,.,.,.,.,.,.,.,.,.,.	Atm,Bmf,Brca1,Cdkn2c,Chd2,E2f1,Egr1,Kras,Lig4,Mdm2,Mgmt,Msh2,Nbn,Ndrg1,Pold1,Prdx1,Pten,Rc3h1,Rfwd2,Rnf8,Runx1,Tcf3,Trp53bp2,Zeb1
Mouse Phenotype Single KO	MP:0004500	increased incidence of tumors by ionizing radiation induction	66	0.000620767	1	0.0853742	3.34126	3.29217	11	0.000974016	0.00325444	507	0.00681533	1	0.122017	2.50954	3.18784	8	16	0.00200803	0.5	.,.,.,.,.,.,.,.,.,.,.	Brca1,Hmgn1,Nbn,Per2,Ptch1,Pten,Rassf1,Trp53bp2
Mouse Phenotype Single KO	MP:0000688	lymphoid hyperplasia	67	0.00063973	1	0.0866691	2.26068	9.28925	21	0.0027483	0.00621302	228	0.000133871	1	0.0053296	2.59607	5.77796	15	29	0.00376506	0.517241	.,.,.,.,.,.,.,.,.,.,.,.,.,.,.,.,.,.,.,.,.	Cdkn2c,Chd2,Fen1,Foxo3,Hmga1,Il2ra,Kmt2a,Otud7b,Peli1,Ppm1d,Pten,Rc3h1,Stard13,Tinf2,Tom1l2
Mouse Phenotype Single KO	MP:0010948	abnormal double-strand DNA break repair	68	0.000671279	1	0.0896058	2.5074	6.77993	17	0.0020059	0.00502959	447	0.00422789	1	0.0858536	1.8961	8.96579	17	45	0.00426707	0.377778	.,.,.,.,.,.,.,.,.,.,.,.,.,.,.,.,.	Baz1b,Brca1,Ccdc155,Cenpj,Cep63,Cul4a,E2f1,Fen1,Helb,Mdc1,Mybl1,Pnkp,Prdm9,Setx,Sod2,Spo11,Trip13
Mouse Phenotype Single KO	MP:0003505	increased prolactinoma incidence	69	0.00070089	1	0.0922026	7.3253	0.682566	5	0.000201942	0.00147929	528	0.00790436	1	0.135886	5.01908	0.597719	3	3	0.000753012	1	.,.,.,.,.	Aip,Foxo3,Men1
Mouse Phenotype Single KO	MP:0004028	chromosome breakage	70	0.000752753	1	0.0976105	1.97337	14.1889	28	0.00419791	0.00828402	166	1.61571e-05	0.146658	0.000883484	2.2814	10.9582	25	55	0.0062751	0.454545	.,.,.,.,.,.,.,.,.,.,.,.,.,.,.,.,.,.,.,.,.,.,.,.,.,.,.,.	Atm,Atr,Chfr,Cops5,Fancc,Fen1,Hmgb1,Lig4,Mcm9,Mcph1,Mdc1,Mus81,Myc,Nbn,Nhej1,Npm1,Parp1,Parp2,Rag1,Recql4,Rev3l,Rnf8,Rpa1,Slx1b,Usp28
Mouse Phenotype Single KO	MP:0008044	increased NK cell number	71	0.000772653	1	0.0987799	1.91901	15.6331	30	0.00462517	0.00887574	288	0.000428081	1	0.013492	1.99032	11.5559	23	58	0.00577309	0.396552	.,.,.,.,.,.,.,.,.,.,.,.,.,.,.,.,.,.,.,.,.,.,.,.,.,.,.,.,.,.	2810408A11Rik,Bcl2l11,Comt,Cxcr4,Foxo3,Hbs1l,Ifnar1,Ifngr1,Inpp5d,Itgb7,Lif,Nadk2,Nat10,Pclaf,Pibf1,Ptprc,Rag1,Rhbdd3,Rhoh,Setd5,Ube2g1,Uhrf1,Zscan10
Mouse Phenotype Single KO	MP:0006422	increased mammary adenoacanthoma incidence	72	0.000839621	1	0.105851	5.60575	1.07033	6	0.000316665	0.00177515	892	0.0396885	1	0.403871	5.01908	0.39848	2	2	0.000502008	1	.,.,.,.,.,.	Pten,Tcf7
Mouse Phenotype Single KO	MP:0008011	intestine polyps	73	0.000900636	1	0.111987	3.72312	2.41733	9	0.000715186	0.00266272	587	0.0114133	1	0.176488	2.73768	2.19164	6	11	0.00150602	0.545454	.,.,.,.,.,.,.,.,.	Apc,Msh2,Ppard,Pten,Smad4,Stk11
Mouse Phenotype Single KO	MP:0010300	increased skin tumor incidence	74	0.00094091	1	0.115414	2.24085	8.92518	20	0.00264059	0.00591716	574	0.0105323	1	0.166554	1.78456	8.96579	16	45	0.00401606	0.355556	.,.,.,.,.,.,.,.,.,.,.,.,.,.,.,.,.,.,.,.	Apc,Bap1,Egr1,Errfi1,Kras,Msh2,Msh6,Pold1,Polh,Ppard,Prkca,Prkch,Ptch1,Rint1,Rnf8,Tom1l2
Mouse Phenotype Single KO	MP:0011149	abnormal hippocampus stratum lacunosum morphology	75	0.000944116	1	0.114263	16.0608	0.18679	3	5.52635e-05	0.000887574	1888	0.19924	1	0.957892	5.01908	0.19924	1	1	0.000251004	1	.,.,.	Pura
Mouse Phenotype Single KO	MP:0008009	delayed cellular replicative senescence	76	0.000950417	1	0.113512	5.47095	1.0967	6	0.000324468	0.00177515	1209	0.0845946	1	0.635124	2.2307	1.79316	4	9	0.00100402	0.444444	.,.,.,.,.,.	Ing1,Nono,Sirt2,Smurf2
Mouse Phenotype Single KO	MP:0003701	elevated level of mitotic sister chromatid exchange	77	0.000955985	1	0.112695	5.46466	1.09796	6	0.000324841	0.00177515	337	0.00120238	1	0.0323858	3.76431	1.59392	6	8	0.00150602	0.75	.,.,.,.,.,.	Fancm,Lig3,Parp1,Parp2,Ranbp2,Recql5
Mouse Phenotype Single KO	MP:0013840	absent segment of posterior cerebral artery	78	0.000983044	1	0.114399	2.82167	4.6072	13	0.00136308	0.00384615	390	0.00240748	1	0.0560325	2.40043	4.58252	11	23	0.00276104	0.478261	.,.,.,.,.,.,.,.,.,.,.,.,.	1700067K01Rik,4933434E20Rik,Adcy9,Atg16l1,Cmip,Cyp11a1,Pdzk1,Rpgrip1l,Setd5,Smg9,Trappc9
Mouse Phenotype Single KO	MP:0003554	phimosis	79	0.00109569	1	0.125893	15.2454	0.19678	3	5.82191e-05	0.000887574	1888	0.19924	1	0.957892	5.01908	0.19924	1	1	0.000251004	1	.,.,.	Notch3
Mouse Phenotype Single KO	MP:0001854	atrial endocarditis	80	0.0011006	1	0.124877	41.952	0.0476736	2	1.41046e-05	0.000591716	1888	0.19924	1	0.957892	5.01908	0.19924	1	1	0.000251004	1	.,.	Tgfb1
Mouse Phenotype Single KO	MP:0009316	increased anal adenocarcinoma incidence	80	0.0011006	1	0.124877	41.952	0.0476736	2	1.41046e-05	0.000591716	1888	0.19924	1	0.957892	5.01908	0.19924	1	1	0.000251004	1	.,.	Tgfb1
Mouse Phenotype Single KO	MP:0010140	phlebitis	80	0.0011006	1	0.124877	41.952	0.0476736	2	1.41046e-05	0.000591716	1888	0.19924	1	0.957892	5.01908	0.19924	1	1	0.000251004	1	.,.	Tgfb1
Mouse Phenotype Single KO	MP:0002221	abnormal lymph organ size	83	0.00110357	1	0.120688	1.19753	239.661	287	0.0709056	0.0849112	34	2.20906e-12	2.00517e-08	5.89754e-10	1.5174	154.212	234	774	0.0587349	0.302326	.,.,.,.,.,.,.,.,.,.,.,.,.,.,.,.,.,.,.,.,.,.,.,.,.,.,.,.,.,.,.,.,.,.,.,.,.,.,.,.,.,.,.,.,.,.,.,.,.,.,.,.,.,.,.,.,.,.,.,.,.,.,.,.,.,.,.,.,.,.,.,.,.,.,.,.,.,.,.,.,.,.,.,.,.,.,.,.,.,.,.,.,.,.,.,.,.,.,.,.,.,.,.,.,.,.,.,.,.,.,.,.,.,.,.,.,.,.,.,.,.,.,.,.,.,.,.,.,.,.,.,.,.,.,.,.,.,.,.,.,.,.,.,.,.,.,.,.,.,.,.,.,.,.,.,.,.,.,.,.,.,.,.,.,.,.,.,.,.,.,.,.,.,.,.,.,.,.,.,.,.,.,.,.,.,.,.,.,.,.,.,.,.,.,.,.,.,.,.,.…	Abcc10,Abl1,Adh5,Adrm1,Aff1,Akap13,Ap1b1,Arhgap1,Arhgap5,Arid4a,Asah1,Asb1,Asxl1,Atl2,Atm,Atp6v1b2,Atr,B4galt1,Bad,Bcl2l11,Bhlhe40,Bicdl1,Blnk,Bmf,Bnip3l,Cacybp,Carm1,Cbfa2t3,Cbfb,Cbx4,Ccdc124,Ccnd3,Ccne1,Cd2ap,Cd3e,Cdk6,Cdkn1b,Cdkn2c,Cecr2,Chd2,Chd7,Ctnnb1,Ctsd,Cxcr4,Dad1,Dbnl,Dck,Ddost,Dedd,Def6,Dhfr,Diaph1,Dnaic1,Dtx1,Dusp6,E2f1,E2f2,Egr1,Epas1,Errfi1,Ets1,Ewsr1,Fen1,Fnip1,Fos,Foxh1,Foxo3,Fubp…
Mouse Phenotype Single KO	MP:0008081	abnormal single-positive T cell number	84	0.00110415	1	0.119314	1.733	21.9273	38	0.00648736	0.0112426	112	1.00354e-06	0.0091091	8.13312e-05	2.32226	13.3491	31	67	0.00778112	0.462687	.,.,.,.,.,.,.,.,.,.,.,.,.,.,.,.,.,.,.,.,.,.,.,.,.,.,.,.,.,.,.,.,.,.,.,.,.,.	Abl1,Adrm1,Aff1,Asxl1,Atm,Cdk6,Crlf2,Diaph1,Dock10,Elk4,Gnai2,Htra2,Il15ra,Lck,Myb,Pknox1,Ptpn2,Ptprc,Rhoh,Runx1,Sesn1,Sgpl1,Stk4,Tcf3,Tcf7,Themis,Tpp2,Twsg1,Vav1,Zeb1,Zfp335
Mouse Phenotype Single KO	MP:0013646	decreased energy dissipated prior to femur fracture	85	0.00110432	1	0.117928	15.2036	0.197322	3	5.83793e-05	0.000887574	892	0.0396885	1	0.403871	5.01908	0.39848	2	2	0.000502008	1	.,.,.	Clec11a,Ppard
Mouse Phenotype Single KO	MP:0011092	embryonic lethality, complete penetrance	86	0.00124522	1	0.131429	1.28351	121.542	156	0.0359591	0.0461539	11	3.64677e-21	3.31017e-17	3.00925e-18	2.13578	65.5499	140	329	0.0351406	0.425532	.,.,.,.,.,.,.,.,.,.,.,.,.,.,.,.,.,.,.,.,.,.,.,.,.,.,.,.,.,.,.,.,.,.,.,.,.,.,.,.,.,.,.,.,.,.,.,.,.,.,.,.,.,.,.,.,.,.,.,.,.,.,.,.,.,.,.,.,.,.,.,.,.,.,.,.,.,.,.,.,.,.,.,.,.,.,.,.,.,.,.,.,.,.,.,.,.,.,.,.,.,.,.,.,.,.,.,.,.,.,.,.,.,.,.,.,.,.,.,.,.,.,.,.,.,.,.,.,.,.,.,.,.,.,.,.,.,.,.,.,.,.,.,.,.,.,.,.,.,.,.,.,.,.,.,.	Abi1,Actl6a,Acvr1b,Aebp2,Apc,Aplp2,Arid3b,Arid4b,Arnt,Arrdc3,Asah1,Atm,Axin1,Bloc1s1,Brca1,Brpf1,C1galt1,Casp8,Ccnb1,Cdk1,Chd1,Chd4,Chd7,Chd8,Clp1,Cnot3,Cox15,Crkl,Csnk1a1,Ctnnb1,Dab2,Dctn1,Derl1,Dnm2,Dnmt1,Dyrk1a,E2f3,Erc1,Ezh2,Faf1,Fam20b,Fbxw7,Foxo1,Fth1,Gabpa,Gclc,Gpi1,Gpx4,Gss,Gtf2i,Hand1,Hdac1,Hgs,Hic2,Hmgcr,Htt,Ift140,Kat14,Kif16b,Kmt2a,Kmt2b,Kras,Ldb1,Mastl,Mcm9,Mcrs1,Mdm2,Men1,Mthfd1,Myb…
Mouse Phenotype Single KO	MP:0010288	increased gland tumor incidence	87	0.00128729	1	0.134307	1.48931	44.3158	66	0.0131112	0.0195266	74	5.29081e-08	0.000480247	6.48982e-06	2.03062	26.1004	53	131	0.0133032	0.40458	.,.,.,.,.,.,.,.,.,.,.,.,.,.,.,.,.,.,.,.,.,.,.,.,.,.,.,.,.,.,.,.,.,.,.,.,.,.,.,.,.,.,.,.,.,.,.,.,.,.,.,.,.,.,.,.,.,.,.,.,.,.,.,.,.,.	Acpp,Actb,Aip,Apc,Atm,Bap1,Bmf,Brca1,Cdk5rap2,Cdkn1b,Cdkn2c,Chd2,E2f1,Egr1,Fen1,Foxo3,Fzr1,Hmgn1,Ing2,Kras,Lig4,Mcm9,Mdm2,Men1,Mgmt,Msh2,Nbn,Ndrg1,Nf1,Per2,Pold1,Ppard,Prdm2,Prdx1,Pten,Rb1,Rc3h1,Rfwd2,Rint1,Rnf8,Runx1,Sf1,Sirt2,Smad4,Smarca4,Stat1,Stk3,Tcf3,Tcf7,Tom1l2,Trim37,Trp53bp2,Zeb1
Mouse Phenotype Single KO	MP:0008843	absent subcutaneous adipose tissue	88	0.00134481	1	0.138714	3.03071	3.62952	11	0.00107382	0.00325444	992	0.0502667	1	0.459951	1.95186	3.58632	7	18	0.00175703	0.388889	.,.,.,.,.,.,.,.,.,.,.	Arhgap1,Chd2,Ewsr1,Lef1,Lipa,Mcoln1,Twist2
Mouse Phenotype Single KO	MP:0000352	decreased cell proliferation	89	0.00137159	1	0.139887	1.27809	123.622	158	0.0365744	0.0467456	22	2.08708e-14	1.89444e-10	8.6111e-12	1.83593	75.7111	139	380	0.0348896	0.365789	.,.,.,.,.,.,.,.,.,.,.,.,.,.,.,.,.,.,.,.,.,.,.,.,.,.,.,.,.,.,.,.,.,.,.,.,.,.,.,.,.,.,.,.,.,.,.,.,.,.,.,.,.,.,.,.,.,.,.,.,.,.,.,.,.,.,.,.,.,.,.,.,.,.,.,.,.,.,.,.,.,.,.,.,.,.,.,.,.,.,.,.,.,.,.,.,.,.,.,.,.,.,.,.,.,.,.,.,.,.,.,.,.,.,.,.,.,.,.,.,.,.,.,.,.,.,.,.,.,.,.,.,.,.,.,.,.,.,.,.,.,.,.,.,.,.,.,.,.,.,.,.,.,.,.,.,.,.	Aatf,Arhgap1,Arid2,Atm,Birc6,Bptf,Brca1,Brd2,Btrc,Cacfd1,Ccndbp1,Ccnf,Cdk2,Cdkn1b,Chd7,Cib1,Cirbp,Col4a3bp,Cops5,Crlf2,Cul4a,Cux2,Dnmt1,Dot1l,E2f3,Eloa,Ep300,Eri1,Fblim1,Fen1,Fzr1,Gabpa,Gclc,Gins4,Gipc1,Glrx3,Gng5,Gtf2i,Hand1,Hat1,Hdac1,Hdgfl2,Hif1a,Hsd17b12,Htt,Id1,Inca1,Jun,Jund,Katnb1,Kdm4b,Kdm6b,Kif14,Klf6,Kmt2a,Kmt2c,Lig1,Lig4,Lims1,Lmnb1,Map3k7,Mapk3,Mastl,Mcm10,Mcm9,Mdc1,Mdm2,Metap2,Mgea5,…
Mouse Phenotype Single KO	MP:0004228	decreased cellular sensitivity to ionizing radiation	90	0.00148342	1	0.149611	2.482	6.04351	15	0.00178802	0.00443787	576	0.010613	1	0.167247	2.04481	5.37948	11	27	0.00276104	0.407407	.,.,.,.,.,.,.,.,.,.,.,.,.,.,.	Atm,Bbc3,Casp9,Chek2,Ddb2,Hint1,Mdm2,Nbn,Ndrg1,Per2,Rad51d
Mouse Phenotype Single KO	MP:0012097	abnormal spongiotrophoblast size	91	0.00153333	1	0.152946	2.39072	6.69254	16	0.00198004	0.00473373	380	0.00224956	1	0.0537348	2.3165	5.18024	12	26	0.00301205	0.461539	.,.,.,.,.,.,.,.,.,.,.,.,.,.,.,.	Adam17,Arid1a,Ddx3x,Hsf1,Mapk14,Ncoa6,Ptp4a2,Raf1,Rbpj,Senp2,Socs3,Sp3
Mouse Phenotype Single KO	MP:0012094	abnormal Reichert's membrane thickness	92	0.00155817	1	0.153734	4.25392	1.64554	7	0.000486846	0.00207101	358	0.00156817	1	0.0397607	4.18256	1.19544	5	6	0.00125502	0.833333	.,.,.,.,.,.,.	Abi1,Dad1,Htt,Slc31a1,Smad4
Mouse Phenotype Single KO	MP:0002296	aspiration	93	0.00177375	1	0.173122	32.9027	0.0607852	2	1.79838e-05	0.000591716	1888	0.19924	1	0.957892	5.01908	0.19924	1	1	0.000251004	1	.,.	Dhcr7
Mouse Phenotype Single KO	MP:0011097	embryonic lethality between somite formation and embryo turning, complete penetrance	94	0.00180609	1	0.174403	1.7108	21.0428	36	0.00622567	0.0106509	136	4.16708e-06	0.0378246	0.000278122	2.17041	14.7438	32	74	0.00803213	0.432432	.,.,.,.,.,.,.,.,.,.,.,.,.,.,.,.,.,.,.,.,.,.,.,.,.,.,.,.,.,.,.,.,.,.,.,.	Acly,Adnp,Cenpj,Cenpu,Cript,Eif2s2,Epb41l5,Ezh2,Gpx4,Hsd17b12,Htt,Hyou1,Ippk,Metap2,Mybl2,Nr6a1,Nup133,Pikfyve,Pold1,Prickle1,Ptk2,Rac1,Rbpj,Sf1,Suz12,Tln1,Tpt1,Trim33,Ugdh,Vegfa,Xrcc1,Zbtb17
Mouse Phenotype Single KO	MP:0011213	abnormal brain copper level	95	0.00186688	1	0.178376	7.85687	0.509109	4	0.000150624	0.00118343	494	0.00661623	1	0.12157	4.01526	0.996199	4	5	0.00100402	0.8	.,.,.,.	Atox1,Atp7a,Atp7b,Slc31a1
Mouse Phenotype Single KO	MP:0008412	increased cellular sensitivity to oxidative stress	96	0.00193891	1	0.183328	2.3344	6.85401	16	0.00202782	0.00473373	424	0.00368892	1	0.0789725	2.06668	6.77416	14	34	0.00351406	0.411765	.,.,.,.,.,.,.,.,.,.,.,.,.,.,.,.	Aifm1,Apex1,Cc2d1a,Clp1,Gclm,Mapkap1,Nfe2l2,Pafah2,Prdx1,Prdx2,Rit1,Sesn2,Slc1a3,Wrn
Mouse Phenotype Single KO	MP:0009687	empty decidua capsularis	97	0.00198343	1	0.185604	4.72412	1.27008	6	0.000375763	0.00177515	672	0.0190219	1	0.256937	2.50954	2.39088	6	12	0.00150602	0.5	.,.,.,.,.,.	Brca1,Gpx4,Mdm2,Mga,Rint1,Upf1
Mouse Phenotype Single KO	MP:0002875	decreased erythrocyte cell number	98	0.00199103	1	0.184414	1.41398	55.1636	78	0.0163206	0.0230769	168	1.72994e-05	0.157027	0.000934681	1.6827	34.4685	58	173	0.0145582	0.33526	.,.,.,.,.,.,.,.,.,.,.,.,.,.,.,.,.,.,.,.,.,.,.,.,.,.,.,.,.,.,.,.,.,.,.,.,.,.,.,.,.,.,.,.,.,.,.,.,.,.,.,.,.,.,.,.,.,.,.,.,.,.,.,.,.,.,.,.,.,.,.,.,.,.,.,.,.,.	Arid4a,Atp6v1c1,Atp8a1,B4galt1,Bnip3l,Btg2,Cdk6,Chd2,Cpeb4,Ddrgk1,Dhfr,Elk4,Ep400,Foxo3,Gna11,Gpi1,Gse1,Hint1,Hk1,Hook3,Id1,Irf2bp2,Irf8,Jarid2,Klf13,Klf3,Kmt2a,Kmt2e,Lgmn,Lig1,Mdm2,Mta3,Myb,Nfe2l2,Osm,Pgm3,Picalm,Prkab1,Prkag1,Prmt7,Ptpn2,Ranbp10,Rapgef2,Rb1,Rpl27a,Runx1,Senp1,Sgpl1,Sin3b,Slc11a2,Slc19a2,Slc20a1,Slc38a10,Sod1,Tiparp,Tusc2,Twsg1,Zfp36l2
Mouse Phenotype Single KO	MP:0000693	spleen hyperplasia	99	0.00200406	1	0.183746	1.69982	21.1787	36	0.00626589	0.0106509	241	0.000180384	1	0.00679398	1.91517	15.1422	29	76	0.00727912	0.381579	.,.,.,.,.,.,.,.,.,.,.,.,.,.,.,.,.,.,.,.,.,.,.,.,.,.,.,.,.,.,.,.,.,.,.,.	Asxl1,Bcl2l11,Bhlhe40,Bmf,Bnip3l,Ccne1,Cdkn1b,Cdkn2c,Dtx1,Foxo3,Il10rb,Ing2,Inpp5d,Irf8,Itfg2,Klf13,Lat,Mark2,Mfge8,Neu1,Ppia,Ppm1d,Ptpn2,Ptprc,Relb,Sac3d1,Sh2b3,Tnip1,Was
Mouse Phenotype Single KO	MP:0005251	blepharitis	100	0.00206878	1	0.187783	2.39598	6.26048	15	0.00185221	0.00443787	293	0.000474647	1	0.0147043	2.9524	3.38708	10	17	0.00251004	0.588235	.,.,.,.,.,.,.,.,.,.,.,.,.,.,.	Kmt2e,Nfkbiz,Orai1,Ppia,Psip1,Rad23b,Rock1,Scd2,Sod1,Tmem79
Mouse Phenotype Single KO	MP:0002007	increased cellular sensitivity to gamma-irradiation	101	0.00208924	1	0.187763	2.0097	10.9469	22	0.00323873	0.00650888	233	0.00014922	1	0.00581319	2.19585	9.56351	21	48	0.00527108	0.4375	.,.,.,.,.,.,.,.,.,.,.,.,.,.,.,.,.,.,.,.,.,.	Apex1,Atm,Bad,Brca1,Fen1,Hif1a,Hmgn1,Lig4,Mcm9,Mcph1,Mxd3,Nbn,Nhej1,Ninj1,Parp14,Parp2,Rad9b,Rnf8,Sod2,Wee1,Xrcc2
Mouse Phenotype Single KO	MP:0000727	absent CD8-positive, alpha-beta T cells	102	0.00209618	1	0.186539	4.67148	1.28439	6	0.000379997	0.00177515	829	0.0322579	1	0.353202	2.50954	1.9924	5	10	0.00125502	0.5	.,.,.,.,.,.	Cd3e,Itpkb,Lat,Lig4,Tap1
Mouse Phenotype Single KO	MP:0011202	abnormal ectoplacental cavity morphology	103	0.00217617	1	0.191778	4.63609	1.29419	6	0.000382898	0.00177515	407	0.00299719	1	0.0668439	3.34605	1.79316	6	9	0.00150602	0.666667	.,.,.,.,.,.	Rangap1,Suz12,Tln1,Trim28,Washc1,Wasl
Mouse Phenotype Single KO	MP:0012505	increased neural tube apoptosis	104	0.0022201	1	0.193768	2.23597	7.60296	17	0.0022494	0.00502959	224	0.000127707	1	0.00517498	2.70258	5.18024	14	26	0.00351406	0.538462	.,.,.,.,.,.,.,.,.,.,.,.,.,.,.,.,.	Aph1a,Brd2,Daxx,Dph3,Fkbp8,H2-Oa,Icmt,Kat14,Kras,Lemd2,Lmo4,Tcof1,Vcl,Vegfa
Mouse Phenotype Single KO	MP:0003695	delayed blastocyst hatching from the zona pellucida	105	0.00224713	1	0.194259	7.46145	0.536089	4	0.000158606	0.00118343	768	0.0268957	1	0.317881	3.76431	0.796959	3	4	0.000753012	0.75	.,.,.,.	Hinfp,Pprc1,Vezt
Mouse Phenotype Single KO	MP:0008406	increased cellular sensitivity to hydrogen peroxide	106	0.0022818	1	0.195395	2.82879	3.88859	11	0.00115047	0.00325444	353	0.00152312	1	0.0391652	2.64162	3.78556	10	19	0.00251004	0.526316	.,.,.,.,.,.,.,.,.,.,.	Aifm1,Cc2d1a,Gclm,Mapkap1,Nfe2l2,Prdx1,Prdx2,Rit1,Sesn2,Slc1a3
Mouse Phenotype Single KO	MP:0001697	abnormal embryo size	107	0.00243131	1	0.206252	1.19339	213.677	255	0.0632179	0.0754438	8	8.73018e-23	7.92439e-19	9.90548e-20	1.84224	122.134	225	613	0.0564759	0.367047	.,.,.,.,.,.,.,.,.,.,.,.,.,.,.,.,.,.,.,.,.,.,.,.,.,.,.,.,.,.,.,.,.,.,.,.,.,.,.,.,.,.,.,.,.,.,.,.,.,.,.,.,.,.,.,.,.,.,.,.,.,.,.,.,.,.,.,.,.,.,.,.,.,.,.,.,.,.,.,.,.,.,.,.,.,.,.,.,.,.,.,.,.,.,.,.,.,.,.,.,.,.,.,.,.,.,.,.,.,.,.,.,.,.,.,.,.,.,.,.,.,.,.,.,.,.,.,.,.,.,.,.,.,.,.,.,.,.,.,.,.,.,.,.,.,.,.,.,.,.,.,.,.,.,.,.,.,.,.,.,.,.,.,.,.,.,.,.,.,.,.,.,.,.,.,.,.,.,.,.,.,.,.,.,.,.,.,.,.,.,.,.,.,.,.,.,.,.,.,.…	Aatf,Acvr1b,Adam10,Aifm1,Anapc15,Anapc4,Ankrd11,Apc,Aph1a,Arhgap1,Arhgap33,Arhgap35,Arid1a,Arid3a,Arih2,Arnt,Axin1,B4galt5,Bptf,Brca1,Brd2,Casc3,Casp8,Ccnf,Cdk4,Cecr2,Cenpu,Cfl1,Chd1,Chmp5,Col4a3bp,Cops5,Crb2,Csk,Csnk2b,Ctnnb1,Cul3,Cul7,Dab2,Dad1,Dag1,Dap3,Daxx,Dclre1b,Ddrgk1,Dhfr,Diaph3,Dlg1,Dot1l,Dph3,Dyrk1a,E4f1,Egr1,Eloa,Eno1,Ep300,Epb41l5,Ern1,Exoc8,Fam20b,Fbxw7,Fen1,Foxb1,Foxh1,Frs2,Fzr1,Ga…
Mouse Phenotype Single KO	MP:0004441	small occipital bone	108	0.00244899	1	0.205829	7.28403	0.549146	4	0.000162469	0.00118343	1320	0.103257	1	0.710048	3.34605	0.597719	2	3	0.000502008	0.666667	.,.,.,.	Fgfr3,Mnt
Mouse Phenotype Single KO	MP:0000969	abnormal nociceptor morphology	109	0.0025043	1	0.208546	27.5835	0.0725071	2	2.14518e-05	0.000591716	2870	0.358791	1	1	2.50954	0.39848	1	2	0.000251004	0.5	.,.	Lgals1
Mouse Phenotype Single KO	MP:0008404	increased cellular sensitivity to methylmethanesulfonate	110	0.0025931	1	0.213978	3.87997	1.80414	7	0.000533769	0.00207101	646	0.0167123	1	0.234826	3.34605	1.19544	4	6	0.00100402	0.666667	.,.,.,.,.,.,.	Atr,Chd2,Fancc,Fen1
Mouse Phenotype Single KO	MP:0000691	enlarged spleen	111	0.00260381	1	0.212926	1.28002	107.03	137	0.0316656	0.0405325	109	8.68006e-07	0.00787889	7.22834e-05	1.52754	73.3203	112	368	0.0281125	0.304348	.,.,.,.,.,.,.,.,.,.,.,.,.,.,.,.,.,.,.,.,.,.,.,.,.,.,.,.,.,.,.,.,.,.,.,.,.,.,.,.,.,.,.,.,.,.,.,.,.,.,.,.,.,.,.,.,.,.,.,.,.,.,.,.,.,.,.,.,.,.,.,.,.,.,.,.,.,.,.,.,.,.,.,.,.,.,.,.,.,.,.,.,.,.,.,.,.,.,.,.,.,.,.,.,.,.,.,.,.,.,.,.,.,.,.,.,.,.,.,.,.,.,.,.,.,.,.,.,.,.,.,.,.,.,.,.,.	Arid4a,Asah1,Asxl1,Atm,B4galt1,Bcl2l11,Bhlhe40,Bicdl1,Blnk,Bmf,Bnip3l,Cbfa2t3,Ccne1,Cdkn1b,Cdkn2c,Chd2,Dbnl,Dck,Def6,Dhfr,Diaph1,Dtx1,Dusp6,E2f2,Egr1,Epas1,Fen1,Foxo3,Gba,Git2,Gpi1,Grk6,Hk1,Hmga1,Ikzf3,Il10rb,Il2ra,Ing1,Ing2,Inpp5d,Irf8,Itfg2,Itgb2,Kcnn4,Klf13,Klf3,Kmt2a,Kras,Lat,Lbr,Lgmn,Lig1,Lipa,Ltbp4,Mark2,Mdm2,Mfge8,Mfsd7b,Mxi1,Myb,Myc,Nbeal2,Neu1,Nfe2l2,Nfkbiz,Notch1,Npc1,Npm1,Peli1,Pfkm,Pg…
Mouse Phenotype Single KO	MP:0004196	abnormal prenatal growth/weight/body size	112	0.0026095	1	0.211486	1.14663	344.489	395	0.10192	0.116864	1	3.8705e-31	3.51326e-27	3.51326e-27	1.77114	197.048	349	989	0.0876004	0.352882	.,.,.,.,.,.,.,.,.,.,.,.,.,.,.,.,.,.,.,.,.,.,.,.,.,.,.,.,.,.,.,.,.,.,.,.,.,.,.,.,.,.,.,.,.,.,.,.,.,.,.,.,.,.,.,.,.,.,.,.,.,.,.,.,.,.,.,.,.,.,.,.,.,.,.,.,.,.,.,.,.,.,.,.,.,.,.,.,.,.,.,.,.,.,.,.,.,.,.,.,.,.,.,.,.,.,.,.,.,.,.,.,.,.,.,.,.,.,.,.,.,.,.,.,.,.,.,.,.,.,.,.,.,.,.,.,.,.,.,.,.,.,.,.,.,.,.,.,.,.,.,.,.,.,.,.,.,.,.,.,.,.,.,.,.,.,.,.,.,.,.,.,.,.,.,.,.,.,.,.,.,.,.,.,.,.,.,.,.,.,.,.,.,.,.,.,.,.,.,.…	2410089E03Rik,Aatf,Abi1,Actb,Acvr1b,Adam10,Adam17,Aff4,Aifm1,Akap13,Anapc15,Anapc4,Ankrd11,Ano6,Apc,Apex1,Aph1a,Aplp2,Arc,Arhgap1,Arhgap33,Arhgap35,Arid1a,Arid3a,Arid3b,Arih2,Arnt,Axin1,B4galt5,Bap1,Baz1b,Birc6,Bptf,Brca1,Brd1,Brd2,C1galt1c1,Carm1,Casc3,Casp8,Cbfa2t2,Ccm2,Ccnf,Cdk4,Cecr2,Cenpj,Cenpu,Cfl1,Chd1,Chd2,Chmp5,Col4a3bp,Cops5,Crb2,Creb1,Crtap,Csk,Csnk2b,Ctnnb1,Cul3,Cul7,Cxcr4,Dab2,Dad1,D…
Mouse Phenotype Single KO	MP:0002643	poikilocytosis	113	0.00267694	1	0.215032	2.62839	4.56553	12	0.00135075	0.0035503	644	0.0161601	1	0.227772	1.88215	6.37568	12	32	0.00301205	0.375	.,.,.,.,.,.,.,.,.,.,.,.	Arid4a,Bnip3l,Lig1,Nek1,Nfe2l2,Nprl3,Prdx1,Prdx2,Prkab1,Slc11a2,Slc20a1,Uros
Mouse Phenotype Single KO	MP:0002050	increased pheochromocytoma incidence	114	0.00283574	1	0.22579	3.42351	2.33678	8	0.000691356	0.00236686	407	0.00299719	1	0.0668439	3.34605	1.79316	6	9	0.00150602	0.666667	.,.,.,.,.,.,.,.	Cdkn2c,Hmgn1,Men1,Nf1,Pten,Rb1
Mouse Phenotype Single KO	MP:0010470	ascending aorta dilation	115	0.00294336	1	0.232321	10.7463	0.279166	3	8.25937e-05	0.000887574	1320	0.103257	1	0.710048	3.34605	0.597719	2	3	0.000502008	0.666667	.,.,.	Atp7a,Mus81
Mouse Phenotype Single KO	MP:0010301	increased stomach tumor incidence	116	0.00307492	1	0.240613	2.88588	3.46514	10	0.00102519	0.00295858	659	0.0176557	1	0.243188	2.34224	2.9886	7	15	0.00175703	0.466667	.,.,.,.,.,.,.,.,.,.	Apc,Men1,Nfe2l2,Pten,Sirt2,Smad4,Tgfb1
Mouse Phenotype Single KO	MP:0008209	decreased pre-B cell number	117	0.00309765	1	0.240319	1.64112	22.5455	37	0.00667028	0.0109467	175	2.16879e-05	0.196861	0.00112492	2.2118	11.7552	26	59	0.0065261	0.440678	.,.,.,.,.,.,.,.,.,.,.,.,.,.,.,.,.,.,.,.,.,.,.,.,.,.,.,.,.,.,.,.,.,.,.,.,.	Abl1,Aff1,Arid3a,Asxl1,Atm,Blnk,Ccnd3,Cd24a,Dck,Ewsr1,Fnip1,Htra2,Inpp5d,Kat6a,Kmt2e,Myb,Nbn,Rag2,Relb,Rnf8,Sgpl1,Socs1,Sox4,Tcf12,Tcf3,Twsg1
Mouse Phenotype Single KO	MP:0010380	abnormal inner cell mass apoptosis	118	0.0031106	1	0.239279	2.16153	7.86479	17	0.00232686	0.00502959	274	0.00035425	1	0.0117355	2.50954	5.57872	14	28	0.00351406	0.5	.,.,.,.,.,.,.,.,.,.,.,.,.,.,.,.,.	Cops5,Dab2,Dad1,Gins1,Gins4,Mga,Nbn,Ncapg2,Odc1,Prpf19,Smarca5,Taf10,Uba3,Ube2i
Mouse Phenotype Single KO	MP:0012095	increased Reichert's membrane thickness	119	0.00313012	1	0.238757	4.30335	1.39426	6	0.000412504	0.00177515	361	0.00157391	1	0.0395746	5.01908	0.796959	4	4	0.00100402	1	.,.,.,.,.,.	Abi1,Dad1,Htt,Smad4
Mouse Phenotype Single KO	MP:0011913	abnormal reticulocyte cell number	120	0.00328263	1	0.248304	1.68903	19.5378	33	0.00578041	0.00976331	264	0.000272891	1	0.00938271	1.89911	14.7438	28	74	0.00702811	0.378378	.,.,.,.,.,.,.,.,.,.,.,.,.,.,.,.,.,.,.,.,.,.,.,.,.,.,.,.,.,.,.,.,.	Bnip3l,Cbfa2t3,Cdk5rap2,Dck,Dmtn,Foxo3,Gpi1,Hk1,Klf3,Lgmn,Lig1,Mfsd7b,Myb,Nfe2l2,Npm1,Pfkm,Prdx1,Prdx2,Prkab1,Prkag1,Pura,Sgpl1,Slc11a2,Slc20a1,Tiparp,Ulk1,Uros,Zfpm1
Mouse Phenotype Single KO	MP:0008057	abnormal DNA replication	121	0.0033598	1	0.252041	2.68599	4.09532	11	0.00121163	0.00325444	692	0.019608	1	0.2572	2.05326	4.38328	9	22	0.00225904	0.409091	.,.,.,.,.,.,.,.,.,.,.	Atr,Cul4a,Fen1,Gabpa,Lig1,Mcm9,Paxip1,Pikfyve,Pura
Mouse Phenotype Single KO	MP:0011636	disorganized mitochondrial cristae	122	0.00338585	1	0.251913	5.09133	0.982062	5	0.000290551	0.00147929	1447	0.119486	1	0.749531	2.00763	1.9924	4	10	0.00100402	0.4	.,.,.,.,.	Hspd1,Sod1,Tfam,Wdr81
Mouse Phenotype Single KO	MP:0011075	abnormal macrophage activation involved in immune response	123	0.00342597	1	0.252825	6.6266	0.603627	4	0.000178588	0.00118343	1028	0.0555503	1	0.490496	2.50954	1.59392	4	8	0.00100402	0.5	.,.,.,.	Ddit3,Dusp2,Jmjd6,Pgam5
Mouse Phenotype Single KO	MP:0008141	decreased small intestinal microvillus size	124	0.00347973	1	0.254722	10.1199	0.296445	3	8.77056e-05	0.000887574	1748	0.179618	1	0.932719	2.50954	0.796959	2	4	0.000502008	0.5	.,.,.	Crb3,Rab8a
Mouse Phenotype Single KO	MP:0008019	increased liver tumor incidence	125	0.00356518	1	0.258889	1.62652	22.7479	37	0.00673016	0.0109467	316	0.000748845	1	0.0215103	1.72699	18.5293	32	93	0.00803213	0.344086	.,.,.,.,.,.,.,.,.,.,.,.,.,.,.,.,.,.,.,.,.,.,.,.,.,.,.,.,.,.,.,.,.,.,.,.,.	Acox1,Apc,Atm,Brca1,Cbx7,Ccndbp1,Fancm,Fen1,Fhit,Fzr1,Gtf2ird1,Iqgap2,Lgals3,Mcm9,Msh2,Nbn,Nf1,Prdx1,Pten,Ranbp2,Rassf1,Rint1,Sirt2,Smurf2,Socs1,Sod1,Stag1,Stk11,Trim24,Tsc1,Txnip,Uaca
Mouse Phenotype Single KO	MP:0010383	increased adenoma incidence	126	0.00359599	1	0.259054	1.50876	33.1399	50	0.00980471	0.0147929	155	9.53113e-06	0.0865141	0.000558155	1.93041	20.7209	40	104	0.0100402	0.384615	.,.,.,.,.,.,.,.,.,.,.,.,.,.,.,.,.,.,.,.,.,.,.,.,.,.,.,.,.,.,.,.,.,.,.,.,.,.,.,.,.,.,.,.,.,.,.,.,.,.	Aip,Apc,Atm,Cbx7,Ccndbp1,Cdk5rap2,Cdkn1b,Cdkn2c,Ctnnb1,Errfi1,Fen1,Foxo3,Gtf2ird1,Ing2,Kras,Mcm9,Men1,Msh2,Msh6,Mus81,Nbn,Ogg1,Pold1,Ppard,Ppp2r1a,Prdm2,Prdx1,Pten,Rassf1,Rb1,Rint1,Smad4,Ssbp2,Stk11,Tcf7,Tom1l2,Trim24,Trp53inp1,Tsc1,Xpc
Mouse Phenotype Single KO	MP:0010094	abnormal chromosome stability	127	0.00359753	1	0.257124	1.61399	23.5442	38	0.00696574	0.0112426	199	7.35596e-05	0.6677	0.00335528	1.86881	18.7285	35	94	0.00878514	0.37234	.,.,.,.,.,.,.,.,.,.,.,.,.,.,.,.,.,.,.,.,.,.,.,.,.,.,.,.,.,.,.,.,.,.,.,.,.,.	Atm,Atr,Cenpj,Chfr,Cops5,Cul4a,Fancc,Fen1,Hmgb1,Lig1,Lig4,Mcm7,Mcm9,Mcph1,Mdc1,Mgea5,Mus81,Myc,Nabp2,Nbn,Nhej1,Npm1,Parp1,Parp2,Rag1,Recql4,Rev3l,Rnf8,Rpa1,Sgo1,Slx1b,Sprtn,Tbc1d10a,Usp28,Xrcc2
Mouse Phenotype Single KO	MP:0010490	abnormal inferior vena cava valve morphology	128	0.003687	1	0.26146	3.01233	2.98773	9	0.000883943	0.00266272	370	0.00191382	1	0.0469506	3.19396	2.19164	7	11	0.00175703	0.636364	.,.,.,.,.,.,.,.,.	4933434E20Rik,Atg16l1,Cog6,Coro1c,Rpgrip1l,Smg9,Trappc9
Mouse Phenotype Single KO	MP:0008527	embryonic lethality at implantation	129	0.00368751	1	0.259469	2.2495	6.66816	15	0.00197283	0.00443787	371	0.00206178	1	0.050444	2.24993	5.77796	13	29	0.00326305	0.448276	.,.,.,.,.,.,.,.,.,.,.,.,.,.,.	Actb,Bsg,Cnot3,Ctcf,Mbtps1,Pkm,Ptpn11,Rock1,Sap130,Smg6,Topbp1,Ube2q1,Vezt
Mouse Phenotype Single KO	MP:0003269	colon polyps	130	0.00373344	1	0.26068	3.62756	1.92967	7	0.000570909	0.00207101	562	0.0102184	1	0.165039	3.13692	1.59392	5	8	0.00125502	0.625	.,.,.,.,.,.,.	Apc,Msh2,Pten,Smad4,Stk11
Mouse Phenotype Single KO	MP:0004612	fusion of vertebral bodies	131	0.00382466	1	0.265011	3.61127	1.93838	7	0.000573484	0.00207101	978	0.0496284	1	0.46061	2.2814	2.19164	5	11	0.00125502	0.454545	.,.,.,.,.,.,.	Col4a3bp,Hes7,Nrarp,Smg9,Tbx6
Mouse Phenotype Single KO	MP:0011187	abnormal parietal endoderm morphology	132	0.00386331	1	0.265661	2.40287	5.4102	13	0.00160065	0.00384615	543	0.00866232	1	0.144803	2.18221	4.58252	10	23	0.00251004	0.434783	.,.,.,.,.,.,.,.,.,.,.,.,.	Abi1,Brca1,Ctdnep1,Dad1,Dag1,Dhx9,Htt,Mesd,Slc31a1,Smad4
Mouse Phenotype Single KO	MP:0030006	decreased retinal apoptosis	133	0.00386446	1	0.263742	4.93321	1.01354	5	0.000299863	0.00147929	1273	0.0979174	1	0.698191	2.50954	1.19544	3	6	0.000753012	0.5	.,.,.,.,.	Ddit4,Fos,Rb1
Mouse Phenotype Single KO	MP:0001864	vasculitis	134	0.00390399	1	0.264452	2.39979	5.41715	13	0.00160271	0.00384615	1415	0.106665	1	0.684237	1.67302	4.18404	7	21	0.00175703	0.333333	.,.,.,.,.,.,.,.,.,.,.,.,.	Bcl2l11,Chd2,Ifngr1,Ssbp2,Tgfb1,Tnip1,Tusc2
Mouse Phenotype Single KO	MP:0002020	increased tumor incidence	135	0.00392066	1	0.263614	1.23181	138.008	170	0.0408308	0.0502959	41	4.94935e-11	4.49252e-07	1.09574e-08	1.66908	84.4777	141	424	0.0353916	0.332547	.,.,.,.,.,.,.,.,.,.,.,.,.,.,.,.,.,.,.,.,.,.,.,.,.,.,.,.,.,.,.,.,.,.,.,.,.,.,.,.,.,.,.,.,.,.,.,.,.,.,.,.,.,.,.,.,.,.,.,.,.,.,.,.,.,.,.,.,.,.,.,.,.,.,.,.,.,.,.,.,.,.,.,.,.,.,.,.,.,.,.,.,.,.,.,.,.,.,.,.,.,.,.,.,.,.,.,.,.,.,.,.,.,.,.,.,.,.,.,.,.,.,.,.,.,.,.,.,.,.,.,.,.,.,.,.,.,.,.,.,.,.,.,.,.,.,.,.,.,.,.,.,.,.,.,.,.,.,.,.,.,.,.,.,.,.,.,.,.,.	Acox1,Acpp,Actb,Aip,Apc,Apex1,Arid4a,Asxl1,Atm,Atr,Bad,Bap1,Blnk,Bmf,Brca1,Cbx7,Ccndbp1,Cdk5rap2,Cdkn1b,Cdkn2c,Chd2,Chek2,Chfr,Ctnnb1,Ddb2,Dmtf1,Dnmt1,Dusp5,E2f1,Eef1e1,Egr1,Errfi1,Fancm,Fen1,Fhit,Foxo3,Fzr1,Gnai2,Gtf2ird1,Hint1,Hivep3,Hmga1,Hmgn1,Ifnar1,Ikzf3,Ing1,Ing2,Inpp5d,Iqgap2,Irf1,Irf8,Klf10,Kmt2a,Kras,Lgals3,Lig1,Lig4,Ltbp4,Lyst,Mapk8,Mcm9,Mdm2,Men1,Mgmt,Msh2,Msh3,Msh6,Mus81,Mxi1,Myc,Nbn…
Mouse Phenotype Single KO	MP:0009258	abnormal thymocyte apoptosis	136	0.00396541	1	0.264662	1.77225	15.2349	27	0.00450737	0.00798817	240	0.000178769	1	0.0067612	2.27054	8.36807	19	42	0.00476908	0.452381	.,.,.,.,.,.,.,.,.,.,.,.,.,.,.,.,.,.,.,.,.,.,.,.,.,.,.	Bcl2l11,Birc6,Casp9,Cdk6,Dtx1,Ets1,Faim,Il15ra,Ing1,Klf13,Mdm2,Ndrg1,Nhej1,Nr3c1,Rnf8,Runx1,Stat3,Stub1,Twsg1
Mouse Phenotype Single KO	MP:0002944	increased lactate dehydrogenase level	137	0.0040299	1	0.267003	2.62025	4.19808	11	0.00124203	0.00325444	623	0.0140177	1	0.204236	2.15103	4.18404	9	21	0.00225904	0.428571	.,.,.,.,.,.,.,.,.,.,.	Bcr,Elk4,Epc1,Nfe2l2,Pfkm,Prdx1,Slc1a3,Uaca,Zscan10
Mouse Phenotype Single KO	MP:0012361	decreased large unstained cell number	138	0.00411563	1	0.270707	9.52591	0.314931	3	9.31747e-05	0.000887574	1320	0.103257	1	0.710048	3.34605	0.597719	2	3	0.000502008	0.666667	.,.,.	Dyrk1b,Ikzf3
Mouse Phenotype Single KO	MP:0001224	abnormal keratinocyte apoptosis	139	0.00414133	1	0.270437	3.21161	2.49096	8	0.00073697	0.00236686	2592	0.299163	1	1	1.43402	2.78936	4	14	0.00100402	0.285714	.,.,.,.,.,.,.,.	Casp3,Klf10,Ppard,Relb
Mouse Phenotype Single KO	MP:0012128	abnormal blastocyst formation	140	0.0041573	1	0.269541	4.84759	1.03144	5	0.00030516	0.00147929	454	0.00458337	1	0.0916372	3.58506	1.39468	5	7	0.00125502	0.714286	.,.,.,.,.	Aatf,Mybbp1a,Nepro,Srsf3,Uba3
Mouse Phenotype Single KO	MP:0004029	spontaneous chromosome breakage	141	0.00447411	1	0.288025	2.20127	6.81425	15	0.00201605	0.00443787	273	0.00035152	1	0.0116877	2.60992	4.981	13	25	0.00326305	0.52	.,.,.,.,.,.,.,.,.,.,.,.,.,.,.	Atm,Atr,Cops5,Fancc,Fen1,Lig4,Mcm9,Mdc1,Myc,Nhej1,Rag1,Rev3l,Rnf8
Mouse Phenotype Single KO	MP:0001862	interstitial pneumonia	142	0.00463662	1	0.296385	2.90572	3.09734	9	0.000916372	0.00266272	807	0.0294688	1	0.33146	2.3165	2.59012	6	13	0.00150602	0.461539	.,.,.,.,.,.,.,.,.	Bsg,Chd2,Fen1,Nfkbiz,Rela,Tgfb1
Mouse Phenotype Single KO	MP:0013821	abnormal cerebral artery morphology	143	0.00479842	1	0.304582	2.33944	5.55687	13	0.00164405	0.00384615	475	0.00536105	1	0.102447	2.20839	4.981	11	25	0.00276104	0.44	.,.,.,.,.,.,.,.,.,.,.,.,.	1700067K01Rik,4933434E20Rik,Adcy9,Atg16l1,Cmip,Cyp11a1,Pdzk1,Rpgrip1l,Setd5,Smg9,Trappc9
Mouse Phenotype Single KO	MP:0002220	large lymphoid organs	144	0.00483055	1	0.304493	1.90067	11.0487	21	0.00326885	0.00621302	303	0.000531782	1	0.0159306	2.35269	6.37568	15	32	0.00376506	0.46875	.,.,.,.,.,.,.,.,.,.,.,.,.,.,.,.,.,.,.,.,.	Cdkn2c,Chd2,Fen1,Foxo3,Hmga1,Il2ra,Kmt2a,Otud7b,Peli1,Ppm1d,Pten,Rc3h1,Stard13,Tinf2,Tom1l2
Mouse Phenotype Single KO	MP:0001851	eye inflammation	145	0.00495984	1	0.310486	1.62814	20.8827	34	0.00617831	0.0100592	321	0.000843553	1	0.0238534	1.88215	12.7514	24	64	0.0060241	0.375	.,.,.,.,.,.,.,.,.,.,.,.,.,.,.,.,.,.,.,.,.,.,.,.,.,.,.,.,.,.,.,.,.,.	Adam17,Atf2,Chd7,Ctnnb1,Itgb2,Kmt2e,Limk2,Myh9,Nfkbiz,Nipbl,Nrtn,Orai1,Ostm1,Ppia,Psip1,Rad23b,Rock1,Scd2,Socs1,Sod1,Sptbn4,Tgfb1,Tmem79,Tom1l2
Mouse Phenotype Single KO	MP:0003067	decreased liver copper level	146	0.0050204	1	0.312125	8.86402	0.338447	3	0.000100132	0.000887574	528	0.00790436	1	0.135886	5.01908	0.597719	3	3	0.000753012	1	.,.,.	Atox1,Atp7a,Atp7b
Mouse Phenotype Single KO	MP:0001730	embryonic growth arrest	147	0.0050435	1	0.311428	1.29445	83.4328	108	0.0246843	0.0319527	38	1.0597e-11	9.61889e-08	2.53129e-09	1.91673	50.6069	97	254	0.0243474	0.38189	.,.,.,.,.,.,.,.,.,.,.,.,.,.,.,.,.,.,.,.,.,.,.,.,.,.,.,.,.,.,.,.,.,.,.,.,.,.,.,.,.,.,.,.,.,.,.,.,.,.,.,.,.,.,.,.,.,.,.,.,.,.,.,.,.,.,.,.,.,.,.,.,.,.,.,.,.,.,.,.,.,.,.,.,.,.,.,.,.,.,.,.,.,.,.,.,.,.,.,.,.,.,.,.,.,.,.,.	2700049A03Rik,Aatf,Actr3,Acvr1b,Aph1a,Arc,Arid1a,Axin2,Bptf,Brpf1,Cdk1,Cenpj,Cep120,Chaf1a,Chd7,Chd8,Cops5,Csk,Csnk2b,Ctcf,Dag1,Dctn1,Ddx20,Dnmt1,Eno1,Ep300,Ep400,Epb41l5,Ezh2,Fbl,Gatad2a,Gclc,Gins1,Hand1,Hdac1,Hif1a,Hira,Hsf1,Htt,Kdm1a,Kif16b,Kmt2b,Ldb1,Lims1,Mapk7,Max,Mcm10,Mcm9,Metap2,Mgat1,Nelfb,Notch1,Npm1,Nup133,Paxip1,Pik3ca,Pikfyve,Plcg1,Plk4,Pou2f1,Prickle1,Psmc4,Ptch1,Pten,Ptpn11,Rac1,R…
Mouse Phenotype Single KO	MP:0002021	increased incidence of induced tumors	148	0.0050498	1	0.30971	1.42677	42.0531	60	0.0124417	0.0177515	165	1.59875e-05	0.145119	0.000879509	1.82144	24.7057	45	124	0.0112952	0.362903	.,.,.,.,.,.,.,.,.,.,.,.,.,.,.,.,.,.,.,.,.,.,.,.,.,.,.,.,.,.,.,.,.,.,.,.,.,.,.,.,.,.,.,.,.,.,.,.,.,.,.,.,.,.,.,.,.,.,.,.	Apc,Bap1,Brca1,Cdkn1b,Chek2,Chfr,Ddb2,Dmtf1,Dusp5,E2f1,Egr1,Errfi1,Fhit,Hint1,Hmgn1,Ifnar1,Irf1,Klf10,Lyst,Mapk8,Msh2,Mxi1,Nbn,Ndrg1,Nfe2l2,Per2,Plcl1,Polh,Ppard,Ppp2r1a,Prkch,Ptch1,Pten,Ralgapa2,Ranbp2,Rassf1,Rfwd2,Sf1,Stk11,Trp53bp2,Trp53inp1,Tsc1,Uaca,Wwox,Xpc
Mouse Phenotype Single KO	MP:0010331	abnormal apolipoprotein level	149	0.00520141	1	0.316867	5.88123	0.680129	4	0.000201222	0.00118343	1054	0.0573149	1	0.493593	3.01145	0.996199	3	5	0.000753012	0.6	.,.,.,.	Bpnt1,Osbpl8,Pla2g6
Mouse Phenotype Single KO	MP:0012701	increased embryonic neuroepithelium apoptosis	150	0.00533528	1	0.322855	2.30867	5.63094	13	0.00166596	0.00384615	198	7.22728e-05	0.65602	0.00331323	3.24764	3.38708	11	17	0.00276104	0.647059	.,.,.,.,.,.,.,.,.,.,.,.,.	Aph1a,Brd2,Daxx,H2-Oa,Kat14,Kras,Lemd2,Lmo4,Tcof1,Vcl,Vegfa
Mouse Phenotype Single KO	MP:0004371	bowed femur	151	0.0054481	1	0.327499	5.80313	0.689283	4	0.00020393	0.00118343	1320	0.103257	1	0.710048	3.34605	0.597719	2	3	0.000502008	0.666667	.,.,.,.	Fgfr3,Phospho1
Mouse Phenotype Single KO	MP:0002408	abnormal double-positive T cell morphology	152	0.00546973	1	0.326637	1.39216	48.1266	67	0.0142386	0.0198225	96	3.92292e-07	0.00356083	3.7092e-05	1.95399	26.1004	51	131	0.0128012	0.389313	.,.,.,.,.,.,.,.,.,.,.,.,.,.,.,.,.,.,.,.,.,.,.,.,.,.,.,.,.,.,.,.,.,.,.,.,.,.,.,.,.,.,.,.,.,.,.,.,.,.,.,.,.,.,.,.,.,.,.,.,.,.,.,.,.,.,.	Aff1,Atm,Bcl10,Bcl2l11,Bhlhe40,Cbfb,Ccnd3,Cd3e,Cdk6,Ctsd,Cxcr4,Dck,E2f1,Ets1,Ewsr1,Fos,Gata3,Hivep3,Htra2,Id3,Irf1,Itpkb,Klf13,Kmt2e,Lat,Lck,Lig4,Mdm2,Phf20,Pla2g6,Prkch,Psme3,Ptpn2,Ptprc,Rag1,Rag2,Rela,Rhoh,Rnf8,Runx1,Sash3,Sgpl1,Tcf12,Tcf3,Tcf7,Themis,Tpp2,Twsg1,Vav1,Was,Zeb1
Mouse Phenotype Single KO	MP:0009580	increased keratinocyte apoptosis	153	0.00554096	1	0.328728	3.81777	1.5716	6	0.00046497	0.00177515	3326	0.421203	1	1	1.43402	1.39468	2	7	0.000502008	0.285714	.,.,.,.,.,.	Klf10,Ppard
Mouse Phenotype Single KO	MP:0009781	abnormal preimplantation embryo development	154	0.00556612	1	0.328076	1.70651	16.4078	28	0.00485437	0.00828402	363	0.00160063	1	0.0400247	1.76346	14.7438	26	74	0.0065261	0.351351	.,.,.,.,.,.,.,.,.,.,.,.,.,.,.,.,.,.,.,.,.,.,.,.,.,.,.,.	Aatf,Actr3,Birc5,Cdk1,Cox7b,Ddx20,Ect2,Esco2,Hinfp,Hsf1,Mybbp1a,Nepro,Ppp1cc,Pprc1,Racgap1,Rbm19,Rbx1,Srsf3,Syf2,Tead4,Tshz2,Txn1,Uba3,Vav1,Vezt,Xab2
Mouse Phenotype Single KO	MP:0008866	chromosomal instability	155	0.00575691	1	0.337132	1.57643	23.4707	37	0.006944	0.0109467	217	0.000109967	0.998174	0.00459988	1.85488	18.3301	34	92	0.00853414	0.369565	.,.,.,.,.,.,.,.,.,.,.,.,.,.,.,.,.,.,.,.,.,.,.,.,.,.,.,.,.,.,.,.,.,.,.,.,.	Atm,Atr,Cenpj,Chfr,Cops5,Cul4a,Fancc,Fen1,Hmgb1,Lig1,Lig4,Mcm7,Mcm9,Mcph1,Mdc1,Mgea5,Mus81,Myc,Nabp2,Nbn,Nhej1,Npm1,Parp1,Parp2,Rag1,Recql4,Rev3l,Rnf8,Rpa1,Sgo1,Slx1b,Sprtn,Usp28,Xrcc2
Mouse Phenotype Single KO	MP:0001839	abnormal level of surface class I molecules	156	0.00598	1	0.347952	3.75616	1.59737	6	0.000472596	0.00177515	978	0.0496284	1	0.46061	2.2814	2.19164	5	11	0.00125502	0.454545	.,.,.,.,.,.	Nup98,Stat1,Tap1,Tapbp,Tpp2
Mouse Phenotype Single KO	MP:0003331	increased hepatocellular carcinoma incidence	157	0.00623902	1	0.360711	1.75086	14.2787	25	0.00422447	0.00739645	350	0.00148748	1	0.0385767	1.87152	11.7552	22	59	0.00552209	0.372881	.,.,.,.,.,.,.,.,.,.,.,.,.,.,.,.,.,.,.,.,.,.,.,.,.	Acox1,Apc,Atm,Cbx7,Ccndbp1,Fhit,Gtf2ird1,Iqgap2,Lgals3,Mcm9,Prdx1,Ranbp2,Rassf1,Rint1,Sirt2,Smurf2,Sod1,Stag1,Stk11,Trim24,Txnip,Uaca
Mouse Phenotype Single KO	MP:0008008	early cellular replicative senescence	158	0.00637835	1	0.366432	1.85211	11.3384	21	0.00335456	0.00621302	356	0.00155076	1	0.03954	1.93041	10.3605	20	52	0.00502008	0.384615	.,.,.,.,.,.,.,.,.,.,.,.,.,.,.,.,.,.,.,.,.	Atr,Brca1,Cdk5rap2,Cks1b,Cul7,Eloa,Ep300,Ewsr1,Hif1a,Kdm5a,Kmt2a,Mcm9,Mgea5,Patz1,Phc2,Rad9b,Sprtn,Tpp2,Trim27,Ubc
Mouse Phenotype Single KO	MP:0003111	abnormal cell nucleus morphology	159	0.00640019	1	0.365374	1.44981	35.8668	52	0.0106115	0.0153846	245	0.000212631	1	0.00787775	1.63817	28.6905	47	144	0.0117972	0.326389	.,.,.,.,.,.,.,.,.,.,.,.,.,.,.,.,.,.,.,.,.,.,.,.,.,.,.,.,.,.,.,.,.,.,.,.,.,.,.,.,.,.,.,.,.,.,.,.,.,.,.,.	Apc,Arhgap1,Atm,Birc5,Brca1,Btrc,Cdk1,Cdk5rap2,Cep63,Chaf1a,Chek2,Daxx,Dot1l,Epb41l5,Ewsr1,Fancc,Fen1,Fzr1,Glrx3,Gmcl1,H3f3b,Htt,Kat6a,Katnb1,Lbr,Lmnb1,Mcm9,Mcph1,Mgea5,Nabp2,Nepro,Pds5b,Pot1a,Ptpn11,Ranbp2,Rb1,Rbm19,Sept7,Sgo1,Sirt2,Sprtn,Stag1,Suds3,Tinf2,Tor1aip1,Trim24,Ttyh1
Mouse Phenotype Single KO	MP:0009339	decreased splenocyte number	160	0.00643501	1	0.365066	2.00364	8.48457	17	0.00251023	0.00502959	197	7.21593e-05	0.65499	0.00332482	2.81068	4.981	14	25	0.00351406	0.56	.,.,.,.,.,.,.,.,.,.,.,.,.,.,.,.,.	Akap13,Apc,Atm,Blnk,Fos,Lig4,Patz1,Paxx,Rnf8,Themis,Twsg1,Usp28,Zeb1,Zfp36l2
Mouse Phenotype Single KO	MP:0002088	abnormal embryonic growth/weight/body size	161	0.00643565	1	0.362835	1.14558	283.699	325	0.0839347	0.0961538	6	2.06436e-25	1.87382e-21	3.12304e-22	1.76529	162.58	287	816	0.0720381	0.351716	.,.,.,.,.,.,.,.,.,.,.,.,.,.,.,.,.,.,.,.,.,.,.,.,.,.,.,.,.,.,.,.,.,.,.,.,.,.,.,.,.,.,.,.,.,.,.,.,.,.,.,.,.,.,.,.,.,.,.,.,.,.,.,.,.,.,.,.,.,.,.,.,.,.,.,.,.,.,.,.,.,.,.,.,.,.,.,.,.,.,.,.,.,.,.,.,.,.,.,.,.,.,.,.,.,.,.,.,.,.,.,.,.,.,.,.,.,.,.,.,.,.,.,.,.,.,.,.,.,.,.,.,.,.,.,.,.,.,.,.,.,.,.,.,.,.,.,.,.,.,.,.,.,.,.,.,.,.,.,.,.,.,.,.,.,.,.,.,.,.,.,.,.,.,.,.,.,.,.,.,.,.,.,.,.,.,.,.,.,.,.,.,.,.,.,.,.,.,.,.…	2410089E03Rik,Aatf,Abi1,Actb,Acvr1b,Adam10,Aff4,Aifm1,Akap13,Anapc15,Anapc4,Ankrd11,Apc,Apex1,Aph1a,Aplp2,Arc,Arhgap1,Arhgap33,Arhgap35,Arid1a,Arid3a,Arid3b,Arih2,Arnt,Axin1,B4galt5,Bap1,Bptf,Brca1,Brd1,Brd2,C1galt1c1,Casc3,Casp8,Ccm2,Ccnf,Cdk4,Cecr2,Cenpu,Cfl1,Chd1,Chmp5,Col4a3bp,Cops5,Crb2,Csk,Csnk2b,Ctnnb1,Cul3,Cul7,Dab2,Dad1,Dag1,Dap3,Dars,Daxx,Dclre1b,Ddrgk1,Ddx3x,Derl1,Dhfr,Diaph3,Dlg1,Dot1…
Mouse Phenotype Single KO	MP:0013599	Leydig cell atrophy	162	0.00643962	1	0.360817	16.9445	0.118033	2	3.49209e-05	0.000591716	1888	0.19924	1	0.957892	5.01908	0.19924	1	1	0.000251004	1	.,.	Egr1
Mouse Phenotype Single KO	MP:0010306	increased hamartoma incidence	163	0.00653375	1	0.363846	4.34359	1.15112	5	0.000340568	0.00147929	1054	0.0573149	1	0.493593	3.01145	0.996199	3	5	0.000753012	0.6	.,.,.,.,.	Pkd1,Pten,Stk11
Mouse Phenotype Single KO	MP:0010161	decreased brain cholesterol level	164	0.00655799	1	0.362969	4.33964	1.15217	5	0.000340878	0.00147929	843	0.0328843	1	0.354082	2.86804	1.39468	4	7	0.00100402	0.571429	.,.,.,.,.	Dhcr7,Npc1,Sc5d,Srebf2
Mouse Phenotype Single KO	MP:0000240	extramedullary hematopoiesis	165	0.00655801	1	0.36077	1.52466	26.8911	41	0.00795596	0.0121302	297	0.000500189	1	0.0152869	1.68823	21.9164	37	110	0.00928715	0.336364	.,.,.,.,.,.,.,.,.,.,.,.,.,.,.,.,.,.,.,.,.,.,.,.,.,.,.,.,.,.,.,.,.,.,.,.,.,.,.,.,.	Arid4a,Asxl1,B4galt1,Cbfa2t3,Cbfb,Ccne1,Chd2,Dck,Dhfr,Diaph1,Diaph3,Esrra,Fen1,Git2,Il10rb,Inca1,Itpa,Kras,Lgmn,Neu1,Notch1,Npm1,Pgm3,Prdx1,Prkab1,Prkag1,Ptprc,Rbl1,Rela,Relb,Sh2b3,Slc29a3,Smad3,Socs1,Tpp2,Zfp36l2,Zfpm1
Mouse Phenotype Single KO	MP:0009338	increased splenocyte number	166	0.00661096	1	0.361492	2.33716	5.13444	12	0.00151906	0.0035503	727	0.0227212	1	0.283687	2.11329	3.78556	8	19	0.00200803	0.421053	.,.,.,.,.,.,.,.,.,.,.,.	Bcl2l11,Bmf,Esrra,Grk6,Klf13,Ptpn2,Sesn1,Was
Mouse Phenotype Single KO	MP:0010308	decreased tumor latency	167	0.00664679	1	0.361275	2.57613	3.88179	10	0.00114846	0.00295858	2273	0.239127	1	0.95493	1.4762	3.38708	5	17	0.00125502	0.294118	.,.,.,.,.,.,.,.,.,.	Egr1,Foxo3,Klf10,Nbn,Ranbp2
Mouse Phenotype Single KO	MP:0001863	vascular inflammation	168	0.00666089	1	0.359886	2.24481	5.79113	13	0.00171335	0.00384615	2218	0.216907	1	0.887674	1.40534	4.981	7	25	0.00175703	0.28	.,.,.,.,.,.,.,.,.,.,.,.,.	Bcl2l11,Chd2,Ifngr1,Ssbp2,Tgfb1,Tnip1,Tusc2
Mouse Phenotype Single KO	MP:0009310	increased large intestine adenocarcinoma incidence	169	0.00674086	1	0.362052	4.31039	1.15999	5	0.000343191	0.00147929	843	0.0328843	1	0.354082	2.86804	1.39468	4	7	0.00100402	0.571429	.,.,.,.,.	Apc,Lig4,Ltbp4,Tgfb1
Mouse Phenotype Single KO	MP:0001698	decreased embryo size	170	0.00690674	1	0.36878	1.18304	184.27	218	0.0545178	0.064497	10	5.37166e-22	4.87585e-18	4.87585e-19	1.91818	100.616	193	505	0.0484438	0.382178	.,.,.,.,.,.,.,.,.,.,.,.,.,.,.,.,.,.,.,.,.,.,.,.,.,.,.,.,.,.,.,.,.,.,.,.,.,.,.,.,.,.,.,.,.,.,.,.,.,.,.,.,.,.,.,.,.,.,.,.,.,.,.,.,.,.,.,.,.,.,.,.,.,.,.,.,.,.,.,.,.,.,.,.,.,.,.,.,.,.,.,.,.,.,.,.,.,.,.,.,.,.,.,.,.,.,.,.,.,.,.,.,.,.,.,.,.,.,.,.,.,.,.,.,.,.,.,.,.,.,.,.,.,.,.,.,.,.,.,.,.,.,.,.,.,.,.,.,.,.,.,.,.,.,.,.,.,.,.,.,.,.,.,.,.,.,.,.,.,.,.,.,.,.,.,.,.,.,.,.,.,.,.,.,.,.,.,.,.,.,.,.,.,.,.,.,.,.,.,.…	Aatf,Adam10,Aifm1,Ankrd11,Apc,Aph1a,Arhgap1,Arhgap35,Arid1a,Arnt,Axin1,B4galt5,Bptf,Brca1,Brd2,Casc3,Casp8,Ccnf,Cenpu,Cfl1,Chd1,Chmp5,Col4a3bp,Cops5,Csk,Csnk2b,Ctnnb1,Cul3,Cul7,Dab2,Dad1,Dag1,Dap3,Daxx,Dclre1b,Ddrgk1,Dhfr,Diaph3,Dlg1,Dot1l,Dph3,Dyrk1a,E4f1,Eloa,Eno1,Ep300,Epb41l5,Ern1,Fam20b,Fbxw7,Fen1,Foxb1,Foxh1,Frs2,Fzr1,Gatad2a,Glrx3,Gpx4,Gtf2i,Gtf2ird1,Hand1,Hes1,Hgs,Hif1a,Hira,Hsd17b12,Hspd…
Mouse Phenotype Single KO	MP:0013662	decreased myeloid cell number	171	0.00702592	1	0.372949	1.26154	95.1219	120	0.0281426	0.035503	145	4.84271e-06	0.0439573	0.000303154	1.54433	59.5727	92	299	0.0230924	0.307692	.,.,.,.,.,.,.,.,.,.,.,.,.,.,.,.,.,.,.,.,.,.,.,.,.,.,.,.,.,.,.,.,.,.,.,.,.,.,.,.,.,.,.,.,.,.,.,.,.,.,.,.,.,.,.,.,.,.,.,.,.,.,.,.,.,.,.,.,.,.,.,.,.,.,.,.,.,.,.,.,.,.,.,.,.,.,.,.,.,.,.,.,.,.,.,.,.,.,.,.,.,.,.,.,.,.,.,.,.,.,.,.,.,.,.,.,.,.,.,.	Arid4a,Arrb2,Asxl1,Atp6v1c1,Atp8a1,B4galt1,Bcl2l11,Bnip3l,Brd1,Btg2,C1galt1,Cbfb,Cdk5rap2,Cdk6,Chd2,Cpeb4,Ddrgk1,Dhfr,Diaph3,Egr1,Elk4,Emc10,Entpd1,Ep400,Fancc,Foxo3,Gna11,Gpi1,Gse1,Hint1,Hk1,Hook3,Id1,Inpp5d,Irf2bp2,Irf8,Jarid2,Klf13,Klf3,Kmt2a,Kmt2e,Kras,Lgmn,Lif,Lig1,Mdm2,Mfsd7b,Mta3,Myb,Myh9,Nbeal2,Nfe2l2,Npm1,Osm,Pgm3,Phtf2,Picalm,Pitx3,Pld3,Prkab1,Prkag1,Prmt7,Ptpn2,Pura,Ranbp10,Rapgef2,Rb1…
Mouse Phenotype Single KO	MP:0011215	decreased brain copper level	172	0.00715701	1	0.377699	7.78592	0.385311	3	0.000113997	0.000887574	768	0.0268957	1	0.317881	3.76431	0.796959	3	4	0.000753012	0.75	.,.,.	Atox1,Atp7a,Slc31a1
Mouse Phenotype Single KO	MP:0013848	subcutaneous edema	173	0.00718241	1	0.376848	2.08469	7.19531	15	0.00212879	0.00443787	443	0.00421029	1	0.0862682	2.10477	6.17643	13	31	0.00326305	0.419355	.,.,.,.,.,.,.,.,.,.,.,.,.,.,.	4933434E20Rik,Actn4,Arid2,Atg16l1,Coro1c,Kif1bp,Myo9a,Npat,Pcbp2,Pdzk1,Rpgrip1l,Setd5,Smg9
Mouse Phenotype Single KO	MP:0008973	decreased erythroid progenitor cell number	174	0.00727352	1	0.379435	1.58489	21.4526	34	0.00634693	0.0100592	125	1.88189e-06	0.0170819	0.000136655	2.50954	9.96199	25	50	0.0062751	0.5	.,.,.,.,.,.,.,.,.,.,.,.,.,.,.,.,.,.,.,.,.,.,.,.,.,.,.,.,.,.,.,.,.,.	Arid3a,Asxl1,Brd1,Cbfa2t3,Chd2,Ddrgk1,Dhfr,Fzr1,Irf2bp2,Kat6a,Kmt2a,Lif,Lig1,Myb,Myc,Ncoa6,Nr3c1,Picalm,Pknox1,Ptpn2,Rapgef2,Runx1,Senp1,Slc20a1,Zfpm1
Mouse Phenotype Single KO	MP:0010865	prenatal growth retardation	175	0.00733482	1	0.380447	1.18176	183.624	217	0.0543267	0.0642012	14	8.72023e-19	7.91536e-15	5.65383e-16	1.80576	107.988	195	542	0.0489458	0.359779	.,.,.,.,.,.,.,.,.,.,.,.,.,.,.,.,.,.,.,.,.,.,.,.,.,.,.,.,.,.,.,.,.,.,.,.,.,.,.,.,.,.,.,.,.,.,.,.,.,.,.,.,.,.,.,.,.,.,.,.,.,.,.,.,.,.,.,.,.,.,.,.,.,.,.,.,.,.,.,.,.,.,.,.,.,.,.,.,.,.,.,.,.,.,.,.,.,.,.,.,.,.,.,.,.,.,.,.,.,.,.,.,.,.,.,.,.,.,.,.,.,.,.,.,.,.,.,.,.,.,.,.,.,.,.,.,.,.,.,.,.,.,.,.,.,.,.,.,.,.,.,.,.,.,.,.,.,.,.,.,.,.,.,.,.,.,.,.,.,.,.,.,.,.,.,.,.,.,.,.,.,.,.,.,.,.,.,.,.,.,.,.,.,.,.,.,.,.,.,.…	2410089E03Rik,Abi1,Actb,Aff4,Akap13,Anapc15,Anapc4,Apex1,Aplp2,Arc,Arid3b,Arnt,Axin1,Bap1,Birc6,Bptf,Brca1,Brd1,Brd2,C1galt1c1,Casc3,Ccm2,Cenpj,Chd2,Col4a3bp,Cops5,Crtap,Csk,Csnk2b,Ctnnb1,Cul7,Dad1,Dars,Daxx,Ddx3x,Derl1,Dhcr7,Diaph3,Dlg1,Dot1l,Dph3,Dyrk1a,Eloa,Ep300,Ern1,Ezh2,Fbxw7,Fdft1,Fen1,Foxh1,Foxo1,Frs2,Fubp1,Fzr1,Gclc,Glmn,Gtf2i,Gtf2ird1,H2-Oa,H3f3b,Hand1,Hdac1,Hic2,Hif1a,Hira,Hnrnpd,Hnrnp…
Mouse Phenotype Single KO	MP:0012670	prolonged somite segmentation clock period	176	0.00735278	1	0.379211	15.8133	0.126476	2	3.74188e-05	0.000591716	1888	0.19924	1	0.957892	5.01908	0.19924	1	1	0.000251004	1	.,.	Nrarp
Mouse Phenotype Single KO	MP:0010957	abnormal aerobic respiration	177	0.00756175	1	0.387785	2.89244	2.76583	8	0.000818292	0.00236686	1420	0.1071	1	0.68461	1.6061	4.981	8	25	0.00200803	0.32	.,.,.,.,.,.,.,.	Acacb,Ctf1,Mterf2,Park7,Plec,Pnpla8,Sod2,Sqstm1
Mouse Phenotype Single KO	MP:0010191	abnormal choroid melanocyte morphology	178	0.00796137	1	0.405985	5.19599	0.769824	4	0.000227759	0.00118343	768	0.0268957	1	0.317881	3.76431	0.796959	3	4	0.000753012	0.75	.,.,.,.	Ece1,Kxd1,Pmel
Mouse Phenotype Single KO	MP:0008959	abnormal spongiotrophoblast cell morphology	179	0.00831583	1	0.421692	3.11349	2.24828	7	0.000665172	0.00207101	684	0.0192448	1	0.255388	2.78838	1.79316	5	9	0.00125502	0.555556	.,.,.,.,.,.,.	Ddx3x,Hand1,Ncoa6,Socs3,Sp3
Mouse Phenotype Single KO	MP:0010333	abnormal circulating apolipoprotein E level	180	0.00840948	1	0.424071	7.33588	0.408949	3	0.000120991	0.000887574	892	0.0396885	1	0.403871	5.01908	0.39848	2	2	0.000502008	1	.,.,.	Bpnt1,Osbpl8
Mouse Phenotype Single KO	MP:0003823	increased left ventricle developed pressure	181	0.008421	1	0.422306	7.33216	0.409156	3	0.000121052	0.000887574	3554	0.486558	1	1	1.67302	0.597719	1	3	0.000251004	0.333333	.,.,.	Bbc3
Mouse Phenotype Single KO	MP:0013319	seminal vesicle atrophy	182	0.00858251	1	0.428041	14.5854	0.137123	2	4.05691e-05	0.000591716	892	0.0396885	1	0.403871	5.01908	0.39848	2	2	0.000502008	1	.,.	Plag1,Rarg
Mouse Phenotype Single KO	MP:0001203	increased sensitivity to skin irradiation	183	0.00871181	1	0.432115	4.04489	1.23613	5	0.000365718	0.00147929	562	0.0102184	1	0.165039	3.13692	1.59392	5	8	0.00125502	0.625	.,.,.,.,.	Ddb2,E2f1,Hmgn1,Polh,Xpc
Mouse Phenotype Single KO	MP:0003305	proctitis	184	0.0087644	1	0.432361	7.22433	0.415264	3	0.000122859	0.000887574	1320	0.103257	1	0.710048	3.34605	0.597719	2	3	0.000502008	0.666667	.,.,.	Ltbp4,Tgfb1
Mouse Phenotype Single KO	MP:0008083	decreased single-positive T cell number	185	0.00877346	1	0.430468	1.74436	13.1854	23	0.003901	0.00680473	326	0.000936009	1	0.0260618	2.13311	7.96959	17	40	0.00426707	0.425	.,.,.,.,.,.,.,.,.,.,.,.,.,.,.,.,.,.,.,.,.,.,.	Abl1,Aff1,Crlf2,Elk4,Htra2,Il15ra,Lck,Myb,Pknox1,Ptpn2,Ptprc,Rhoh,Runx1,Tcf7,Themis,Vav1,Zfp335
Mouse Phenotype Single KO	MP:0002364	abnormal thymus size	186	0.00910606	1	0.444386	1.24157	102.29	127	0.0302632	0.037574	61	7.21354e-09	6.54773e-05	1.0734e-06	1.70682	59.1742	101	297	0.0253514	0.340067	.,.,.,.,.,.,.,.,.,.,.,.,.,.,.,.,.,.,.,.,.,.,.,.,.,.,.,.,.,.,.,.,.,.,.,.,.,.,.,.,.,.,.,.,.,.,.,.,.,.,.,.,.,.,.,.,.,.,.,.,.,.,.,.,.,.,.,.,.,.,.,.,.,.,.,.,.,.,.,.,.,.,.,.,.,.,.,.,.,.,.,.,.,.,.,.,.,.,.,.,.,.,.,.,.,.,.,.,.,.,.,.,.,.,.,.,.,.,.,.,.,.,.,.,.,.,.	Abl1,Adrm1,Aff1,Arhgap1,Arhgap5,Asah1,Atm,Atr,Bad,Bhlhe40,Cacybp,Carm1,Cbfb,Cbx4,Ccnd3,Cd2ap,Cd3e,Cdk6,Cdkn1b,Cdkn2c,Chd7,Ctsd,Dad1,Dck,E2f1,Errfi1,Ets1,Ewsr1,Fen1,Fos,Foxh1,Fubp1,Gabpa,Gfi1,Gnas,Hectd3,Htra2,Inpp5d,Jarid2,Jmjd6,Kat6a,Klf13,Kmt2e,Lat,Lbr,Lck,Lig4,Map3k14,Mdc1,Mdm2,Nbn,Nhej1,Notch3,Pclaf,Phf20,Pigv,Pikfyve,Pknox1,Pold1,Ppm1d,Prkch,Pten,Ptpn2,Ptprc,Qrich1,Rag1,Rag2,Recql4,Relb,Rhoh…
Mouse Phenotype Single KO	MP:0002424	abnormal reticulocyte morphology	187	0.0092158	1	0.447336	1.56954	21.0253	33	0.00622049	0.00976331	324	0.000925082	1	0.0259166	1.77891	15.74	28	79	0.00702811	0.35443	.,.,.,.,.,.,.,.,.,.,.,.,.,.,.,.,.,.,.,.,.,.,.,.,.,.,.,.,.,.,.,.,.	Bnip3l,Cbfa2t3,Cdk5rap2,Dck,Dmtn,Foxo3,Gpi1,Hk1,Klf3,Lgmn,Lig1,Mfsd7b,Myb,Nfe2l2,Npm1,Pfkm,Prdx1,Prdx2,Prkab1,Prkag1,Pura,Sgpl1,Slc11a2,Slc20a1,Tiparp,Ulk1,Uros,Zfpm1
Mouse Phenotype Single KO	MP:0008476	increased spleen red pulp amount	188	0.00932681	1	0.450316	1.71201	14.0186	24	0.00414751	0.00710059	196	7.01837e-05	0.637058	0.00325029	2.29132	9.16503	21	46	0.00527108	0.456522	.,.,.,.,.,.,.,.,.,.,.,.,.,.,.,.,.,.,.,.,.,.,.,.	Akap12,Bnip3l,Chd2,Hk1,Irf8,Myb,Mybl1,Nabp2,Pgm3,Prdx2,Prkab1,Prkag1,Ptpn2,Ptprc,Relb,Socs1,Stim1,Tnip1,Tpp2,Uros,Zfpm1
Mouse Phenotype Single KO	MP:0012669	abnormal somite segmentation clock	189	0.00969075	1	0.465412	13.6854	0.146141	2	4.3237e-05	0.000591716	2870	0.358791	1	1	2.50954	0.39848	1	2	0.000251004	0.5	.,.	Nrarp
Mouse Phenotype Single KO	MP:0012114	absent inner cell mass proliferation	190	0.0100023	1	0.477847	1.90922	8.90417	17	0.00263437	0.00502959	554	0.00979212	1	0.160439	1.83625	8.16883	15	41	0.00376506	0.365854	.,.,.,.,.,.,.,.,.,.,.,.,.,.,.,.,.	Cops5,Dab2,Ezh2,Gins1,Grb2,Max,Nbn,Ncapg2,Pold1,Prpf19,Sbds,Smarca5,Taf10,Tardbp,Txn1
Mouse Phenotype Single KO	MP:0000630	mammary gland hyperplasia	191	0.0101232	1	0.48109	3.89537	1.28357	5	0.000379756	0.00147929	562	0.0102184	1	0.165039	3.13692	1.59392	5	8	0.00125502	0.625	.,.,.,.,.	Apc,Brca1,Cdkn2c,Rb1,Sirt2
Mouse Phenotype Single KO	MP:0004829	increased anti-chromatin antibody level	192	0.0101472	1	0.479718	3.34838	1.79191	6	0.000530151	0.00177515	672	0.0190219	1	0.256937	2.50954	2.39088	6	12	0.00150602	0.5	.,.,.,.,.,.	Lat,Lbr,Lig4,Prkcd,Trove2,Was
Mouse Phenotype Single KO	MP:0004965	inner cell mass degeneration	193	0.0103188	1	0.485304	1.86344	9.65953	18	0.00285785	0.00532544	246	0.000213982	1	0.0078956	2.43349	6.57491	16	33	0.00401606	0.484849	.,.,.,.,.,.,.,.,.,.,.,.,.,.,.,.,.,.	Bard1,Birc5,Chd8,Cops5,Fen1,Mbtps1,Mga,Mis18a,N6amt1,Nbn,Ndel1,Pold1,Ppp4c,Pprc1,Ptpn11,Smarca5
Mouse Phenotype Single KO	MP:0013671	abnormal mature NK cell number	194	0.0103468	1	0.484115	3.33398	1.79965	6	0.000532442	0.00177515	454	0.00458337	1	0.0916372	3.58506	1.39468	5	7	0.00125502	0.714286	.,.,.,.,.,.	Cog6,Ikzf3,Pclaf,Ube2g1,Zscan10
Mouse Phenotype Single KO	MP:0001680	abnormal mesoderm development	195	0.0103929	1	0.483774	1.53355	22.8229	35	0.00675233	0.010355	90	2.81639e-07	0.00255643	2.84048e-05	2.43112	12.7514	31	64	0.00778112	0.484375	.,.,.,.,.,.,.,.,.,.,.,.,.,.,.,.,.,.,.,.,.,.,.,.,.,.,.,.,.,.,.,.,.,.,.	Apc,Aph1a,Chd1,Crb2,Cstf2,Ctnnb1,Dad1,Drap1,Epb41l5,Foxh1,Hand1,Hira,Mtch2,Nr5a2,Nsd1,Palb2,Prkci,Ptk2,Rangap1,Rnf2,Slc31a1,Smad4,Supt20,Tbx6,Tln1,Tpt1,Trim33,Ugdh,Uhrf1,Vcl,Wasl
Mouse Phenotype Single KO	MP:0004476	absent palatine bone	196	0.0104452	1	0.483728	4.79463	0.834267	4	0.000246824	0.00118343	1748	0.179618	1	0.932719	2.50954	0.796959	2	4	0.000502008	0.5	.,.,.,.	Ift140,Mnt
Mouse Phenotype Single KO	MP:0004229	abnormal embryonic erythropoiesis	197	0.0104761	1	0.482699	1.82553	10.4079	19	0.00307927	0.0056213	681	0.0191004	1	0.254588	1.90379	5.77796	11	29	0.00276104	0.37931	.,.,.,.,.,.,.,.,.,.,.,.,.,.,.,.,.,.,.	Arid3a,Brd1,Ddrgk1,Fen1,Irf2bp2,Ldb1,Myb,Myc,Socs3,Tgfb1,Zfpm1
Mouse Phenotype Single KO	MP:0010845	decreased effector memory CD4-positive, alpha-beta T cell number	198	0.0104789	1	0.480387	6.75932	0.443832	3	0.000131311	0.000887574	2353	0.259769	1	1	1.67302	1.79316	3	9	0.000753012	0.333333	.,.,.	Dctn1,Vamp3,Zfp408
Mouse Phenotype Single KO	MP:0002031	increased adrenal gland tumor incidence	199	0.0105617	1	0.481752	2.72401	2.93685	8	0.00086889	0.00236686	587	0.0114133	1	0.176488	2.73768	2.19164	6	11	0.00150602	0.545454	.,.,.,.,.,.,.,.	Cdkn2c,Hmgn1,Men1,Nf1,Pten,Rb1
Mouse Phenotype Single KO	MP:0010332	abnormal circulating apolipoprotein level	200	0.0108488	1	0.492373	6.67215	0.44963	3	0.000133027	0.000887574	1320	0.103257	1	0.710048	3.34605	0.597719	2	3	0.000502008	0.666667	.,.,.	Bpnt1,Osbpl8
Mouse Phenotype Single KO	MP:0003314	dysmetria	201	0.0111995	1	0.505759	12.682	0.157704	2	4.66581e-05	0.000591716	2870	0.358791	1	1	2.50954	0.39848	1	2	0.000251004	0.5	.,.	Sptbn4
Mouse Phenotype Single KO	MP:0013503	abnormal embryonic tissue cell apoptosis	202	0.0115597	1	0.519443	1.36281	44.7606	61	0.0132428	0.0180473	104	6.61142e-07	0.00600118	5.77037e-05	1.90008	27.8936	53	140	0.0133032	0.378571	.,.,.,.,.,.,.,.,.,.,.,.,.,.,.,.,.,.,.,.,.,.,.,.,.,.,.,.,.,.,.,.,.,.,.,.,.,.,.,.,.,.,.,.,.,.,.,.,.,.,.,.,.,.,.,.,.,.,.,.,.	Aifm1,Apex1,Brd2,Cenpj,Chd1,Chd8,Cops5,Ctcf,Dab2,Dad1,Daxx,Dhx9,Dnmt1,Dot1l,Eloa,Gclc,Gins1,Gins4,Gng5,Hif1a,Htt,Kdm2a,Mapk14,Mcm10,Mga,Mis18a,Nabp2,Nbn,Ncapg2,Notch2,Npm1,Odc1,Paxip1,Prickle1,Prpf19,Raf1,Rbx1,Rev3l,Rheb,Smarca5,Smg1,Suz12,Taf10,Topbp1,Tpt1,Tsc1,Txn2,Uba3,Ube2i,Ubr5,Vegfa,Wee1,Xrcc2
Mouse Phenotype Single KO	MP:0002019	abnormal tumor incidence	203	0.0116027	1	0.518808	1.18275	158.952	188	0.0470271	0.0556213	50	9.72565e-10	8.82797e-06	1.7656e-07	1.56348	100.417	157	504	0.0394076	0.311508	.,.,.,.,.,.,.,.,.,.,.,.,.,.,.,.,.,.,.,.,.,.,.,.,.,.,.,.,.,.,.,.,.,.,.,.,.,.,.,.,.,.,.,.,.,.,.,.,.,.,.,.,.,.,.,.,.,.,.,.,.,.,.,.,.,.,.,.,.,.,.,.,.,.,.,.,.,.,.,.,.,.,.,.,.,.,.,.,.,.,.,.,.,.,.,.,.,.,.,.,.,.,.,.,.,.,.,.,.,.,.,.,.,.,.,.,.,.,.,.,.,.,.,.,.,.,.,.,.,.,.,.,.,.,.,.,.,.,.,.,.,.,.,.,.,.,.,.,.,.,.,.,.,.,.,.,.,.,.,.,.,.,.,.,.,.,.,.,.,.,.,.,.,.,.,.,.,.,.,.,.,.,.,.,.,.,.,.	Acox1,Acpp,Actb,Actn4,Aip,Apc,Apex1,Arid4a,Arl6ip5,Asxl1,Atm,Atr,Bad,Bap1,Blnk,Bmf,Brca1,Cacfd1,Cbx7,Ccndbp1,Cdk5rap2,Cdkn1b,Cdkn2c,Chd2,Chek2,Chfr,Cmip,Coro1c,Ctnnb1,Ddb2,Dmtf1,Dnmt1,Dusp5,E2f1,Eef1e1,Egr1,Eif2s2,Errfi1,Fancm,Fen1,Fhit,Foxo3,Fzr1,Ggta1,Gnai2,Gtf2ird1,Hint1,Hivep3,Hmga1,Hmgn1,Ifnar1,Ikzf3,Ing1,Ing2,Inpp5d,Iqgap2,Irf1,Irf8,Kdm4c,Kif1bp,Klf10,Kmt2a,Kras,Lgals3,Lig1,Lig4,Lonp1,Lrig2…
Mouse Phenotype Single KO	MP:0012104	small amniotic cavity	204	0.011661	1	0.518859	3.24651	1.84814	6	0.000546787	0.00177515	195	6.23659e-05	0.566095	0.00290305	5.01908	1.19544	6	6	0.00150602	1	.,.,.,.,.,.	Axin1,Crb2,Htt,Prkci,Ptk2,Tln1
Mouse Phenotype Single KO	MP:0010352	gastrointestinal tract polyps	205	0.0119446	1	0.528884	2.48858	3.61651	9	0.00106997	0.00266272	672	0.0190219	1	0.256937	2.50954	2.39088	6	12	0.00150602	0.5	.,.,.,.,.,.,.,.,.	Apc,Msh2,Ppard,Pten,Smad4,Stk11
Mouse Phenotype Single KO	MP:0000736	delayed muscle development	206	0.011965	1	0.527215	6.43141	0.46646	3	0.000138006	0.000887574	1320	0.103257	1	0.710048	3.34605	0.597719	2	3	0.000502008	0.666667	.,.,.	Lgals1,Nf1
Mouse Phenotype Single KO	MP:0013684	increased early germinal center B cell number	207	0.0120781	1	0.529628	12.1862	0.16412	2	4.85561e-05	0.000591716	892	0.0396885	1	0.403871	5.01908	0.39848	2	2	0.000502008	1	.,.	Timmdc1,Vamp3
Mouse Phenotype Single KO	MP:0013685	decreased late germinal center B cell number	207	0.0120781	1	0.529628	12.1862	0.16412	2	4.85561e-05	0.000591716	892	0.0396885	1	0.403871	5.01908	0.39848	2	2	0.000502008	1	.,.	Timmdc1,Vamp3
Mouse Phenotype Single KO	MP:0002403	abnormal pre-B cell morphology	209	0.0122185	1	0.530657	1.45634	28.8394	42	0.00853236	0.012426	216	0.000102838	0.933462	0.00432159	1.92088	16.1384	31	81	0.00778112	0.382716	.,.,.,.,.,.,.,.,.,.,.,.,.,.,.,.,.,.,.,.,.,.,.,.,.,.,.,.,.,.,.,.,.,.,.,.,.,.,.,.,.,.	Abl1,Aff1,Arid3a,Asxl1,Atm,Blnk,Bmf,Ccnd3,Cd24a,Dck,Ewsr1,Fnip1,Htra2,Ikzf3,Inpp5d,Kat6a,Kmt2e,Myb,Nbn,Ptpn2,Rag2,Relb,Rnf8,Sgpl1,Socs1,Sox4,Ssbp2,Tcf12,Tcf3,Twsg1,Vamp3
Mouse Phenotype Single KO	MP:0013830	abnormal intrathoracic topology of vagus nerve	210	0.0122437	1	0.529221	6.37592	0.47052	3	0.000139207	0.000887574	892	0.0396885	1	0.403871	5.01908	0.39848	2	2	0.000502008	1	.,.,.	Atg16l1,Rpgrip1l
Mouse Phenotype Single KO	MP:0006413	increased T cell apoptosis	211	0.0122595	1	0.527391	1.6505	15.1469	25	0.00448133	0.00739645	277	0.000362518	1	0.0118794	2.04481	10.759	22	54	0.00552209	0.407407	.,.,.,.,.,.,.,.,.,.,.,.,.,.,.,.,.,.,.,.,.,.,.,.,.	Birc6,Cd38,Cd3e,Cdk6,Dck,Dusp5,Faim,Il15ra,Ing1,Lig4,Nhej1,Notch1,Pknox1,Ptprc,Rnf8,Rpl22,Runx1,Stat3,Stk4,Stub1,Tpp2,Twsg1
Mouse Phenotype Single KO	MP:0004046	abnormal mitosis	212	0.0124831	1	0.534476	1.44059	30.5432	44	0.00903643	0.0130177	88	1.70567e-07	0.00154824	1.75936e-05	2.13683	20.1232	43	101	0.0107932	0.425743	.,.,.,.,.,.,.,.,.,.,.,.,.,.,.,.,.,.,.,.,.,.,.,.,.,.,.,.,.,.,.,.,.,.,.,.,.,.,.,.,.,.,.,.	Atr,B3gat3,B4galt1,Birc5,Brca1,Btrc,Cdk5rap2,Cenpj,Cep63,Chfr,E4f1,Egr1,Eif6,Esco2,Fancm,Fbxo5,Fzr1,Gfi1,Hat1,Katnb1,Kif20b,Lig3,Magoh,Mastl,Mcph1,Mgea5,Mis18a,Parp1,Parp2,Paxip1,Pds5a,Pds5b,Plk4,Prickle1,Primpol,Ranbp2,Rb1,Recql5,Sept7,Sirt2,Stag1,Ttyh1,Tubg1
Mouse Phenotype Single KO	MP:0002166	altered tumor susceptibility	213	0.0124955	1	0.532494	1.17853	162.066	191	0.0479487	0.0565089	52	1.3294e-09	1.2067e-05	2.32057e-07	1.55259	102.409	159	514	0.0399096	0.309339	.,.,.,.,.,.,.,.,.,.,.,.,.,.,.,.,.,.,.,.,.,.,.,.,.,.,.,.,.,.,.,.,.,.,.,.,.,.,.,.,.,.,.,.,.,.,.,.,.,.,.,.,.,.,.,.,.,.,.,.,.,.,.,.,.,.,.,.,.,.,.,.,.,.,.,.,.,.,.,.,.,.,.,.,.,.,.,.,.,.,.,.,.,.,.,.,.,.,.,.,.,.,.,.,.,.,.,.,.,.,.,.,.,.,.,.,.,.,.,.,.,.,.,.,.,.,.,.,.,.,.,.,.,.,.,.,.,.,.,.,.,.,.,.,.,.,.,.,.,.,.,.,.,.,.,.,.,.,.,.,.,.,.,.,.,.,.,.,.,.,.,.,.,.,.,.,.,.,.,.,.,.,.,.,.,.,.,.,.,.,.	Acox1,Acpp,Actb,Actn4,Aip,Apc,Apex1,Arid4a,Arl6ip5,Asxl1,Atm,Atr,Bad,Bap1,Blnk,Bmf,Brca1,Cacfd1,Cbx7,Ccndbp1,Cdk5rap2,Cdkn1b,Cdkn2c,Chd2,Chek2,Chfr,Cmip,Coro1c,Ctnnb1,Ddb2,Dmtf1,Dnmt1,Dusp5,E2f1,Eef1e1,Egr1,Eif2s2,Errfi1,Fancm,Fen1,Fhit,Foxo3,Fzr1,Ggta1,Gnai2,Gtf2ird1,Hint1,Hivep3,Hmga1,Hmgn1,Ifnar1,Ifngr1,Ikzf3,Ing1,Ing2,Inpp5d,Iqgap2,Irf1,Irf8,Kdm4c,Kif1bp,Klf10,Kmt2a,Kras,Lgals3,Lig1,Lig4,Lonp…
Mouse Phenotype Single KO	MP:0001167	prostate gland epithelial hyperplasia	214	0.0130445	1	0.553295	2.8467	2.45899	7	0.000727512	0.00207101	1569	0.146692	1	0.848646	2.15103	1.39468	3	7	0.000753012	0.428571	.,.,.,.,.,.,.	Acpp,Mxi1,Pten
Mouse Phenotype Single KO	MP:0009314	increased colon adenocarcinoma incidence	215	0.0130862	1	0.552482	6.21791	0.482477	3	0.000142745	0.000887574	1748	0.179618	1	0.932719	2.50954	0.796959	2	4	0.000502008	0.5	.,.,.	Lig4,Tgfb1
Mouse Phenotype Single KO	MP:0009277	increased brain tumor incidence	216	0.0132258	1	0.555791	3.15609	1.90109	6	0.000562452	0.00177515	978	0.0496284	1	0.46061	2.2814	2.19164	5	11	0.00125502	0.454545	.,.,.,.,.,.	Lig4,Msh2,Ptch1,Rb1,Trim37
Mouse Phenotype Single KO	MP:0012354	abnormal prothrombin time	217	0.0137153	1	0.573704	11.393	0.175547	2	5.19369e-05	0.000591716	1320	0.103257	1	0.710048	3.34605	0.597719	2	3	0.000502008	0.666667	.,.	Mfng,Txnip
Mouse Phenotype Single KO	MP:0011198	absent proamniotic cavity	218	0.0137974	1	0.57449	3.60007	1.38886	5	0.000410905	0.00147929	829	0.0322579	1	0.353202	2.50954	1.9924	5	10	0.00125502	0.5	.,.,.,.,.	Lims1,Nbn,Ppp1r8,Sbds,Zbtb17
Mouse Phenotype Single KO	MP:0008563	decreased interferon-alpha secretion	219	0.0138353	1	0.573438	2.5921	3.0863	8	0.000913106	0.00236686	2730	0.340524	1	1	1.25477	4.78176	6	24	0.00150602	0.25	.,.,.,.,.,.,.,.	Ifnar1,Irak4,Irf1,Irf9,Mapk14,Peli1
Mouse Phenotype Single KO	MP:0012129	failure of blastocyst formation	220	0.0138804	1	0.572694	4.40173	0.908735	4	0.000268856	0.00118343	494	0.00661623	1	0.12157	4.01526	0.996199	4	5	0.00100402	0.8	.,.,.,.	Aatf,Mybbp1a,Nepro,Srsf3
Mouse Phenotype Single KO	MP:0009608	abnormal epidermal lamellar body morphology	221	0.0138841	1	0.570254	3.12166	1.92205	6	0.000568655	0.00177515	2353	0.259769	1	1	1.67302	1.79316	3	9	0.000753012	0.333333	.,.,.,.,.,.	Rarg,Scd2,Snap29
Mouse Phenotype Single KO	MP:0001823	thymus hypoplasia	222	0.014246	1	0.582483	1.32455	51.3381	68	0.0151888	0.0201183	73	4.82805e-08	0.000438242	6.00332e-06	1.99339	28.0928	56	141	0.0140562	0.397163	.,.,.,.,.,.,.,.,.,.,.,.,.,.,.,.,.,.,.,.,.,.,.,.,.,.,.,.,.,.,.,.,.,.,.,.,.,.,.,.,.,.,.,.,.,.,.,.,.,.,.,.,.,.,.,.,.,.,.,.,.,.,.,.,.,.,.,.	Abl1,Aff1,Arhgap1,Bad,Cacybp,Carm1,Cbfb,Cbx4,Ccnd3,Cd3e,Cdk6,Chd7,Ctsd,Dck,Ets1,Ewsr1,Foxh1,Fubp1,Gfi1,Jarid2,Jmjd6,Kat6a,Kmt2e,Lat,Lbr,Lck,Mdm2,Nbn,Nhej1,Pclaf,Phf20,Pigv,Pikfyve,Pknox1,Prkch,Ptprc,Qrich1,Rag1,Rag2,Relb,Rhoh,Rpl22,Runx1,Sgpl1,Smad3,Sp4,Stub1,Tcf12,Tcf3,Tcf7,Trappc10,Vav1,Vegfa,Was,Wrn,Zeb1
Mouse Phenotype Single KO	MP:0013966	abnormal infrahyoid muscle morphology	223	0.0142878	1	0.581572	3.10146	1.93457	6	0.000572358	0.00177515	829	0.0322579	1	0.353202	2.50954	1.9924	5	10	0.00125502	0.5	.,.,.,.,.,.	4933434E20Rik,Actn4,Npat,Pdzk1,Trappc9
Mouse Phenotype Single KO	MP:0004045	abnormal cell cycle checkpoint function	224	0.0145454	1	0.589415	1.76282	10.7782	19	0.00318881	0.0056213	517	0.00751414	1	0.131926	1.77144	10.1612	18	51	0.00451807	0.352941	.,.,.,.,.,.,.,.,.,.,.,.,.,.,.,.,.,.,.	Atm,Cacybp,Chek2,Cul4a,Fancc,Gabpa,Hmgn1,Mdm2,Nbn,Parp1,Parp2,Psme3,Rb1,Sin3b,Syf2,Trp53bp2,Tspyl2,Wee1
Mouse Phenotype Single KO	MP:0008402	increased cellular sensitivity to alkylating agents	225	0.0147354	1	0.594458	2.77698	2.52072	7	0.000745776	0.00207101	1655	0.159404	1	0.874267	1.82512	2.19164	4	11	0.00100402	0.363636	.,.,.,.,.,.,.	Atr,Chd2,Fancc,Fen1
Mouse Phenotype Single KO	MP:0008986	abnormal liver parenchyma morphology	226	0.0148562	1	0.596681	1.33406	47.974	64	0.0141935	0.0189349	269	0.000320554	1	0.0108166	1.54433	36.2617	56	182	0.0140562	0.307692	.,.,.,.,.,.,.,.,.,.,.,.,.,.,.,.,.,.,.,.,.,.,.,.,.,.,.,.,.,.,.,.,.,.,.,.,.,.,.,.,.,.,.,.,.,.,.,.,.,.,.,.,.,.,.,.,.,.,.,.,.,.,.,.	4933434E20Rik,Abl1,Acox1,Actn4,Adcy9,Agl,Alms1,Atg5,Atp7b,Azin1,Bcr,Birc6,Bpnt1,Cdkn1b,Coro1c,Cyp11a1,Foxo6,Gsk3b,Gtf2ird1,Hspg2,Iqgap2,Jarid2,Jun,Kif1bp,Kmt2b,Lgals3,Lif,Lipa,Myb,Ncoa6,Neu1,Notch1,Npc1,Pemt,Phip,Pkd1,Ppara,Prkag1,Raf1,Rb1,Rela,Rpgrip1l,Scp2,Setd5,Skp2,Slc20a1,Slc22a5,Smg9,Sod2,Trim37,Tsc1,Twist2,Uaca,Vps54,Wasf1,Zdhhc13
Mouse Phenotype Single KO	MP:0009315	increased rectum adenocarcinoma incidence	227	0.0150699	1	0.602596	10.8368	0.184557	2	5.46025e-05	0.000591716	2870	0.358791	1	1	2.50954	0.39848	1	2	0.000251004	0.5	.,.	Tgfb1
Mouse Phenotype Single KO	MP:0008676	decreased interleukin-15 secretion	228	0.0153378	1	0.610617	64.6975	0.0154566	1	4.57295e-06	0.000295858	1888	0.19924	1	0.957892	5.01908	0.19924	1	1	0.000251004	1	.	Tusc2
Mouse Phenotype Single KO	MP:0001585	hemolytic anemia	229	0.0155871	1	0.617834	2.07427	5.78516	12	0.00171159	0.0035503	1099	0.0604323	1	0.49913	1.62382	6.77416	11	34	0.00276104	0.323529	.,.,.,.,.,.,.,.,.,.,.,.	Foxo3,Hk1,Il2ra,Lat,Nfe2l2,Prdx1,Prdx2,Prkab1,Prkag1,Slc20a1,Uros
Mouse Phenotype Single KO	MP:0004669	enlarged vertebral body	230	0.0156703	1	0.618432	5.80696	0.516621	3	0.000152847	0.000887574	768	0.0268957	1	0.317881	3.76431	0.796959	3	4	0.000753012	0.75	.,.,.	Fgfr3,Hspg2,Tbx6
Mouse Phenotype Single KO	MP:0013693	abnormal hemopoiesis	231	0.0157876	1	0.620362	1.13919	236.133	269	0.069862	0.0795858	31	8.35904e-13	7.5875e-09	2.44758e-10	1.54807	144.05	223	723	0.0559739	0.308437	.,.,.,.,.,.,.,.,.,.,.,.,.,.,.,.,.,.,.,.,.,.,.,.,.,.,.,.,.,.,.,.,.,.,.,.,.,.,.,.,.,.,.,.,.,.,.,.,.,.,.,.,.,.,.,.,.,.,.,.,.,.,.,.,.,.,.,.,.,.,.,.,.,.,.,.,.,.,.,.,.,.,.,.,.,.,.,.,.,.,.,.,.,.,.,.,.,.,.,.,.,.,.,.,.,.,.,.,.,.,.,.,.,.,.,.,.,.,.,.,.,.,.,.,.,.,.,.,.,.,.,.,.,.,.,.,.,.,.,.,.,.,.,.,.,.,.,.,.,.,.,.,.,.,.,.,.,.,.,.,.,.,.,.,.,.,.,.,.,.,.,.,.,.,.,.,.,.,.,.,.,.,.,.,.,.,.,.,.,.,.,.,.,.,.,.,.,.,.,.…	Abl1,Adam17,Aff1,Akap13,Arid3a,Arid4a,Asxl1,Atm,Avpr1a,B4galt1,Bad,Bcl10,Bcl2l11,Bcr,Bhlhe40,Bhlhe41,Birc6,Blnk,Bmf,Bnip3l,Brd1,C1galt1,Carm1,Casp8,Cbfa2t3,Cbfb,Ccnd3,Ccne1,Cd24a,Cd3d,Cd3e,Cd9,Cdk5rap2,Cdk6,Cdkn1b,Chd2,Cpeb4,Crlf2,Ctsd,Cxcr4,Dck,Ddrgk1,Def6,Dhfr,Diaph1,Diaph3,Dock10,E2f1,E2f2,Egr1,Elf1,Elk4,Ep400,Eps15,Ern1,Esrra,Ets1,Ewsr1,Fancc,Fen1,Fnip1,Fos,Fubp1,Fyn,Gata3,Gfi1,Git2,Hivep3,Hk…
Mouse Phenotype Single KO	MP:0012779	abnormal brain cholesterol level	232	0.0158385	1	0.61968	3.47392	1.4393	5	0.000425828	0.00147929	1209	0.0845946	1	0.635124	2.2307	1.79316	4	9	0.00100402	0.444444	.,.,.,.,.	Dhcr7,Npc1,Sc5d,Srebf2
Mouse Phenotype Single KO	MP:0002269	muscular atrophy	233	0.0159006	1	0.619441	1.52702	20.301	31	0.00600621	0.0091716	452	0.00448011	1	0.089969	1.65185	15.74	26	79	0.0065261	0.329114	.,.,.,.,.,.,.,.,.,.,.,.,.,.,.,.,.,.,.,.,.,.,.,.,.,.,.,.,.,.,.	Afg3l2,Agrn,Arhgap1,Clcc1,Clp1,Cyp11a1,Dnm2,Epg5,Ewsr1,H6pd,Hgs,Htra2,Mtmr14,Ndrg1,Notch3,Pla2g6,Rb1,Rrm2b,Scn8a,Scyl1,Slc6a6,Vapb,Vegfa,Vps54,Wasf1,Zdhhc13
Mouse Phenotype Single KO	MP:0004966	abnormal inner cell mass proliferation	234	0.0160574	1	0.622876	1.57818	17.1083	27	0.00506164	0.00798817	306	0.000557654	1	0.0165419	1.90116	13.1498	25	66	0.0062751	0.378788	.,.,.,.,.,.,.,.,.,.,.,.,.,.,.,.,.,.,.,.,.,.,.,.,.,.,.	Cops5,Dab2,Ezh2,Gins1,Gins4,Grb2,Hsd17b12,Max,Mis18a,Nbn,Ncapg2,Palb2,Paxip1,Pold1,Prpf19,Recql4,Sbds,Smad4,Smarca5,Smg6,Sprtn,Stat3,Taf10,Tardbp,Txn1
Mouse Phenotype Single KO	MP:0010307	abnormal tumor latency	235	0.0160607	1	0.620353	2.0653	5.8103	12	0.00171902	0.0035503	1415	0.106665	1	0.684237	1.67302	4.18404	7	21	0.00175703	0.333333	.,.,.,.,.,.,.,.,.,.,.,.	Cacfd1,Egr1,Foxo3,Klf10,Msh2,Nbn,Ranbp2
Mouse Phenotype Single KO	MP:0010193	abnormal choroid melanin granule morphology	236	0.0162038	1	0.623227	5.73326	0.523263	3	0.000154811	0.000887574	1320	0.103257	1	0.710048	3.34605	0.597719	2	3	0.000502008	0.666667	.,.,.	Kxd1,Pmel
Mouse Phenotype Single KO	MP:0013835	absent hypoglossal nerve	237	0.0164258	1	0.629102	2.71572	2.57758	7	0.000762599	0.00207101	1093	0.0600055	1	0.498326	2.00763	2.9886	6	15	0.00150602	0.4	.,.,.,.,.,.,.	4933434E20Rik,Actn4,Atg16l1,Cmip,Kif1bp,Rpgrip1l
Mouse Phenotype Single KO	MP:0003186	abnormal redox activity	238	0.016473	1	0.628258	1.46411	25.2713	37	0.00747671	0.0109467	419	0.00345199	1	0.0747822	1.56558	21.7171	34	109	0.00853414	0.311927	.,.,.,.,.,.,.,.,.,.,.,.,.,.,.,.,.,.,.,.,.,.,.,.,.,.,.,.,.,.,.,.,.,.,.,.,.	Afg3l2,Aifm1,Arl6ip5,Ass1,Atm,Atp7a,Camk2d,Clp1,Fth1,Gclm,Gpx4,Jun,Ldlr,Lgals3,Msra,Msrb1,Nfe2l1,Nfe2l2,Pclaf,Pgam5,Pon2,Prdx1,Qdpr,Ralbp1,Selenof,Shc1,Sod1,Sod2,Sqstm1,Stat1,Trp53inp1,Usp10,Wrn,Xpc
Mouse Phenotype Single KO	MP:0013236	ovary degeneration	239	0.0174409	1	0.66239	5.5741	0.538204	3	0.000159232	0.000887574	1273	0.0979174	1	0.698191	2.50954	1.19544	3	6	0.000753012	0.5	.,.,.	Atm,Msh5,Nbn
Mouse Phenotype Single KO	MP:0013289	abnormal mitotic cytokinesis	240	0.0175893	1	0.665243	5.55601	0.539956	3	0.00015975	0.000887574	528	0.00790436	1	0.135886	5.01908	0.597719	3	3	0.000753012	1	.,.,.	B3gat3,Mgea5,Sept7
Mouse Phenotype Single KO	MP:0008571	abnormal synaptic bouton morphology	241	0.0176187	1	0.663588	2.95638	2.02951	6	0.000600446	0.00177515	587	0.0114133	1	0.176488	2.73768	2.19164	6	11	0.00150602	0.545454	.,.,.,.,.,.	Chp1,Ldlr,Pla2g6,Tmem184b,Vapb,Vps54
Mouse Phenotype Single KO	MP:0009542	decreased thymocyte apoptosis	242	0.017632	1	0.661345	2.03739	5.8899	12	0.00174257	0.0035503	585	0.0113397	1	0.17595	2.50954	2.78936	7	14	0.00175703	0.5	.,.,.,.,.,.,.,.,.,.,.,.	Bcl2l11,Cdk6,Dtx1,Ets1,Klf13,Mdm2,Ndrg1
Mouse Phenotype Single KO	MP:0002399	abnormal pluripotent precursor cell morphology	243	0.018332	1	0.684772	2.9294	2.0482	6	0.000605976	0.00177515	276	0.000362097	1	0.0119085	4.30206	1.39468	6	7	0.00150602	0.857143	.,.,.,.,.,.	Arid1a,Cstf2,Hsd17b12,Mga,Pknox1,Pot1b
Mouse Phenotype Single KO	MP:0030020	decreased cardiac cell glucose uptake	244	0.0184299	1	0.685607	9.73226	0.205502	2	6.07995e-05	0.000591716	892	0.0396885	1	0.403871	5.01908	0.39848	2	2	0.000502008	1	.,.	Prkci,Thra
Mouse Phenotype Single KO	MP:0001672	abnormal embryo development	245	0.0184815	1	0.684722	1.11866	297.678	333	0.0880704	0.0985207	5	3.71197e-26	3.36935e-22	6.73871e-23	1.74977	173.737	304	872	0.0763052	0.348624	.,.,.,.,.,.,.,.,.,.,.,.,.,.,.,.,.,.,.,.,.,.,.,.,.,.,.,.,.,.,.,.,.,.,.,.,.,.,.,.,.,.,.,.,.,.,.,.,.,.,.,.,.,.,.,.,.,.,.,.,.,.,.,.,.,.,.,.,.,.,.,.,.,.,.,.,.,.,.,.,.,.,.,.,.,.,.,.,.,.,.,.,.,.,.,.,.,.,.,.,.,.,.,.,.,.,.,.,.,.,.,.,.,.,.,.,.,.,.,.,.,.,.,.,.,.,.,.,.,.,.,.,.,.,.,.,.,.,.,.,.,.,.,.,.,.,.,.,.,.,.,.,.,.,.,.,.,.,.,.,.,.,.,.,.,.,.,.,.,.,.,.,.,.,.,.,.,.,.,.,.,.,.,.,.,.,.,.,.,.,.,.,.,.,.,.,.,.,.,.…	2410089E03Rik,2700049A03Rik,Aatf,Abi1,Actb,Actr3,Acvr1b,Aff4,Akap13,Anapc15,Anapc4,Ankrd11,Apc,Apex1,Aph1a,Aplp2,Arc,Arhgap35,Arid1a,Arid3b,Arnt,Axin1,Axin2,Bap1,Bard1,Birc5,Bptf,Brca1,Brd1,Brd2,Brpf1,C1galt1c1,C2cd3,Casc3,Ccm2,Ccnf,Cdk1,Cenpj,Cep120,Chaf1a,Chd1,Chd7,Chd8,Chmp5,Cnot9,Cops5,Cox7b,Crb2,Csk,Csnk2b,Cstf2,Ctcf,Ctnnb1,Cul3,Dab2,Dad1,Dag1,Dap3,Dars,Daxx,Dctn1,Ddx20,Ddx3x,Derl1,Dhx9,Diap…
Mouse Phenotype Single KO	MP:0004762	increased anti-double stranded DNA antibody level	246	0.0185055	1	0.682822	1.64456	13.3775	22	0.00395783	0.00650888	597	0.0116319	1	0.176855	1.70459	10.5597	18	53	0.00451807	0.339623	.,.,.,.,.,.,.,.,.,.,.,.,.,.,.,.,.,.,.,.,.,.	Bcl2l11,Blnk,Dtx1,E2f2,Fen1,Grk6,Ikzf3,Lat,Lig4,Mfge8,Nfe2l2,Pgap3,Ptprc,Rc3h1,Tbc1d10c,Tnip1,Trove2,Was
Mouse Phenotype Single KO	MP:0001696	failure to gastrulate	247	0.0186987	1	0.687158	1.54299	18.1466	28	0.00536881	0.00828402	161	1.19838e-05	0.108777	0.000675634	2.40497	9.56351	23	48	0.00577309	0.479167	.,.,.,.,.,.,.,.,.,.,.,.,.,.,.,.,.,.,.,.,.,.,.,.,.,.,.,.	Arc,Arid1a,Chd1,Cops5,Ctnnb1,Dag1,Ezh2,Gclc,Gpx4,Hira,Kdm1a,Mesd,Metap2,Myh9,Ndufa13,Rnf2,Sbds,Setd1a,Smad4,Stat3,Syf2,Xrcc1,Zbtb17
Mouse Phenotype Single KO	MP:0002407	abnormal double-negative T cell morphology	248	0.0187003	1	0.684447	1.36146	38.1944	52	0.0113001	0.0153846	146	5.47947e-06	0.0497371	0.000340665	1.96826	20.3225	40	102	0.0100402	0.392157	.,.,.,.,.,.,.,.,.,.,.,.,.,.,.,.,.,.,.,.,.,.,.,.,.,.,.,.,.,.,.,.,.,.,.,.,.,.,.,.,.,.,.,.,.,.,.,.,.,.,.,.	Aff1,Asxl1,Atm,Bcl10,Bcl2l11,Bhlhe40,Ccnd3,Cd3e,Cdk6,Dck,Ets1,Gata3,Gfi1,Kat6a,Kmt2e,Lat,Lck,Lig4,Malt1,Maml1,Mapk14,Mdm2,Myb,Notch1,Phf20,Pknox1,Prkch,Ptprc,Rag1,Rag2,Rhoh,Rnf8,Rpl22,Tap1,Tcf12,Tcf3,Tcf4,Tpp2,Vav1,Was
Mouse Phenotype Single KO	MP:0002640	reticulocytosis	249	0.0191166	1	0.696873	1.55363	17.3787	27	0.00514162	0.00798817	379	0.00221814	1	0.0531242	1.77144	13.5483	24	68	0.0060241	0.352941	.,.,.,.,.,.,.,.,.,.,.,.,.,.,.,.,.,.,.,.,.,.,.,.,.,.,.	Bnip3l,Cbfa2t3,Dck,Dmtn,Foxo3,Gpi1,Hk1,Klf3,Lgmn,Lig1,Myb,Nfe2l2,Pfkm,Prdx1,Prdx2,Prkab1,Prkag1,Sgpl1,Slc11a2,Slc20a1,Tiparp,Ulk1,Uros,Zfpm1
Mouse Phenotype Single KO	MP:0011100	preweaning lethality, complete penetrance	250	0.0192277	1	0.698119	1.13823	223.153	254	0.0660215	0.0751479	26	5.69825e-14	5.1723e-10	1.98934e-11	1.55322	155.806	242	782	0.060743	0.309463	.,.,.,.,.,.,.,.,.,.,.,.,.,.,.,.,.,.,.,.,.,.,.,.,.,.,.,.,.,.,.,.,.,.,.,.,.,.,.,.,.,.,.,.,.,.,.,.,.,.,.,.,.,.,.,.,.,.,.,.,.,.,.,.,.,.,.,.,.,.,.,.,.,.,.,.,.,.,.,.,.,.,.,.,.,.,.,.,.,.,.,.,.,.,.,.,.,.,.,.,.,.,.,.,.,.,.,.,.,.,.,.,.,.,.,.,.,.,.,.,.,.,.,.,.,.,.,.,.,.,.,.,.,.,.,.,.,.,.,.,.,.,.,.,.,.,.,.,.,.,.,.,.,.,.,.,.,.,.,.,.,.,.,.,.,.,.,.,.,.,.,.,.,.,.,.,.,.,.,.,.,.,.,.,.,.,.,.,.,.,.,.,.,.,.,.,.,.,.,.…	1700067K01Rik,9130011E15Rik,Aars2,Acbd3,Actb,Acvr1b,Ahcy,Anapc13,Anapc15,Anapc4,Ankrd11,Arid3a,Arih2,Atg3,Atl2,Atp5b,Atp6v1b2,Atp7a,Atp8a2,Atr,Atxn7l3,Axin2,B4galt5,B9d2,Bap1,Bms1,Carm1,Cbx4,Ccnb1,Ccno,Cdc26,Cdk5rap3,Cdk9,Cds2,Cenpl,Cep164,Cfl1,Chd1,Chd4,Chmp3,Cmip,Cnot4,Commd10,Cox15,Crb2,Crb3,Cript,Cs,Ctnnb1,Dars2,Dbf4,Dctn1,Ddost,Ddrgk1,Ddx3x,Ddx42,Ddx55,Ddx59,Dennd4c,Denr,Depdc5,Dhdds,Dhfr,Dh…
Mouse Phenotype Single KO	MP:0004602	abnormal vertebral articular process morphology	251	0.0196069	1	0.70905	50.5011	0.0198016	1	5.85845e-06	0.000295858	1888	0.19924	1	0.957892	5.01908	0.19924	1	1	0.000251004	1	.	Tbx6
Mouse Phenotype Single KO	MP:0006375	increased circulating angiotensinogen level	252	0.0196781	1	0.708801	3.28185	1.52353	5	0.000450749	0.00147929	1054	0.0573149	1	0.493593	3.01145	0.996199	3	5	0.000753012	0.6	.,.,.,.,.	Nr3c1,Tgfb1,Vdr
Mouse Phenotype Single KO	MP:0010026	decreased liver cholesterol level	253	0.0197421	1	0.708297	2.16855	4.61138	10	0.00136431	0.00295858	578	0.0106514	1	0.167271	2.36192	3.38708	8	17	0.00200803	0.470588	.,.,.,.,.,.,.,.,.,.	C1qtnf1,Dhcr7,Foxo1,Npc1,Nr1d1,Ppard,Scp2,Srebf2
Mouse Phenotype Single KO	MP:0002253	abnormal pharyngeal muscle morphology	254	0.0201511	1	0.720123	2.86572	2.09371	6	0.000619442	0.00177515	978	0.0496284	1	0.46061	2.2814	2.19164	5	11	0.00125502	0.454545	.,.,.,.,.,.	4933434E20Rik,Actn4,Npat,Pdzk1,Trappc9
Mouse Phenotype Single KO	MP:0013181	absent placenta	255	0.0202801	1	0.721893	48.8078	0.0204885	1	6.06169e-06	0.000295858	1888	0.19924	1	0.957892	5.01908	0.19924	1	1	0.000251004	1	.	Daxx
Mouse Phenotype Single KO	MP:0003324	increased liver adenoma incidence	256	0.0203114	1	0.720183	2.069	5.31657	11	0.00157295	0.00325444	490	0.00646106	1	0.119688	2.37746	3.78556	9	19	0.00225904	0.473684	.,.,.,.,.,.,.,.,.,.,.	Cbx7,Ccndbp1,Gtf2ird1,Msh2,Nbn,Pten,Rassf1,Stk11,Trim24
Mouse Phenotype Single KO	MP:0011203	abnormal parietal yolk sac morphology	257	0.0203456	1	0.718586	1.35865	37.5373	51	0.0111057	0.0150888	242	0.000196488	1	0.00736993	1.67302	26.2997	44	132	0.0110442	0.333333	.,.,.,.,.,.,.,.,.,.,.,.,.,.,.,.,.,.,.,.,.,.,.,.,.,.,.,.,.,.,.,.,.,.,.,.,.,.,.,.,.,.,.,.,.,.,.,.,.,.,.	Abi1,Arnt,Birc5,Bptf,Brca1,Csnk2b,Ctcf,Ctdnep1,Cul3,Cul7,Dad1,Dag1,Ddx3x,Dhx9,Fen1,Frs2,Fzr1,Hand1,Htt,Itgb7,Lonp1,Map2k1,Mapk14,Mesd,Mfn2,Mga,N6amt1,Nbn,Ncoa6,Ndufa13,Pikfyve,Pou2f1,Ppp1r8,Ptpn11,Rangap1,Recql4,Senp2,Slc31a1,Smad4,Smchd1,Socs3,Tead4,Tfdp1,Trim28
Mouse Phenotype Single KO	MP:0030009	increased bone marrow adipose tissue amount	258	0.0204821	1	0.720605	9.19567	0.217494	2	6.43472e-05	0.000591716	2870	0.358791	1	1	2.50954	0.39848	1	2	0.000251004	0.5	.,.	Ppard
Mouse Phenotype Single KO	MP:0011103	embryonic lethality at implantation, incomplete penetrance	259	0.0210036	1	0.7361	3.22564	1.55008	5	0.000458603	0.00147929	358	0.00156817	1	0.0397607	4.18256	1.19544	5	6	0.00125502	0.833333	.,.,.,.,.	Bsg,Ptpn11,Rock1,Smg6,Ube2q1
Mouse Phenotype Single KO	MP:0008941	reticulocytopenia	260	0.0211187	1	0.737286	2.83447	2.1168	6	0.000626271	0.00177515	646	0.0167123	1	0.234826	3.34605	1.19544	4	6	0.00100402	0.666667	.,.,.,.,.,.	Cdk5rap2,Mfsd7b,Npm1,Pura
Mouse Phenotype Single KO	MP:0008173	increased follicular B cell number	261	0.0211263	1	0.734727	2.05624	5.34958	11	0.00158272	0.00325444	440	0.0041215	1	0.0850246	2.67684	2.9886	8	15	0.00200803	0.533333	.,.,.,.,.,.,.,.,.,.,.	Bcl2l11,Bmf,Cog6,Ikzf3,Irf8,Parp14,Prkcd,Was
Mouse Phenotype Single KO	MP:0014124	increased amylin secretion	262	0.0212952	1	0.737772	9.00484	0.222103	2	6.57109e-05	0.000591716	1888	0.19924	1	0.957892	5.01908	0.19924	1	1	0.000251004	1	.,.	Rai1
Mouse Phenotype Single KO	MP:0003763	abnormal thymus physiology	263	0.0217714	1	0.751404	1.41888	27.4866	39	0.00813212	0.0115385	210	9.02502e-05	0.819201	0.00390096	1.95548	15.3415	30	77	0.00753012	0.38961	.,.,.,.,.,.,.,.,.,.,.,.,.,.,.,.,.,.,.,.,.,.,.,.,.,.,.,.,.,.,.,.,.,.,.,.,.,.,.	Bcl2l11,Birc6,Casp9,Cbx4,Cdk6,Dtx1,Ets1,Faim,Fyn,Il15ra,Ing1,Itpkb,Klf13,Lat,Lck,Lig1,Mdm2,Ndrg1,Nhej1,Nr3c1,Orai1,Ptpn2,Ptprc,Rnf8,Runx1,Smad3,Stat3,Stub1,Twsg1,Was
Mouse Phenotype Single KO	MP:0010897	abnormal bronchiole epithelium morphology	264	0.0220243	1	0.757253	2.12924	4.6965	10	0.0013895	0.00295858	992	0.0502667	1	0.459951	1.95186	3.58632	7	18	0.00175703	0.388889	.,.,.,.,.,.,.,.,.,.	Adam17,Crb3,Errfi1,Hes1,Kras,Lipa,Pura
Mouse Phenotype Single KO	MP:0010186	increased T follicular helper cell number	265	0.0221315	1	0.758065	5.08435	0.590045	3	0.00017457	0.000887574	1054	0.0573149	1	0.493593	3.01145	0.996199	3	5	0.000753012	0.6	.,.,.	Id3,Rc3h1,Tnip1
Mouse Phenotype Single KO	MP:0004796	increased anti-histone antibody level	266	0.0223677	1	0.763275	2.54581	2.74961	7	0.000813495	0.00207101	1447	0.119486	1	0.749531	2.00763	1.9924	4	10	0.00100402	0.4	.,.,.,.,.,.,.	Bcl2l11,Dtx1,Ikzf3,Trove2
Mouse Phenotype Single KO	MP:0009278	abnormal bone marrow cell physiology	267	0.0225111	1	0.765291	1.65466	12.0871	20	0.00357605	0.00591716	527	0.007874	1	0.135621	1.97721	6.57491	13	33	0.00326305	0.393939	.,.,.,.,.,.,.,.,.,.,.,.,.,.,.,.,.,.,.,.	Abl1,Bcr,Bid,Ccnd3,Dot1l,Inpp5d,Kras,Lig1,Nbeal2,Rpl27a,Socs3,Tsc22d1,Zfp36l2
Mouse Phenotype Single KO	MP:0002444	abnormal T cell physiology	268	0.022848	1	0.773848	1.16569	150.125	175	0.0444158	0.0517751	149	6.80011e-06	0.0617246	0.000414259	1.39686	103.804	145	521	0.0363956	0.278311	.,.,.,.,.,.,.,.,.,.,.,.,.,.,.,.,.,.,.,.,.,.,.,.,.,.,.,.,.,.,.,.,.,.,.,.,.,.,.,.,.,.,.,.,.,.,.,.,.,.,.,.,.,.,.,.,.,.,.,.,.,.,.,.,.,.,.,.,.,.,.,.,.,.,.,.,.,.,.,.,.,.,.,.,.,.,.,.,.,.,.,.,.,.,.,.,.,.,.,.,.,.,.,.,.,.,.,.,.,.,.,.,.,.,.,.,.,.,.,.,.,.,.,.,.,.,.,.,.,.,.,.,.,.,.,.,.,.,.,.,.,.,.,.,.,.,.,.,.,.,.,.,.,.,.,.,.,.,.,.,.,.,.,.,.,.,.,.,.,.,.,.,.,.,.	Ahnak,Atm,B3gnt2,Bad,Bbc3,Bcl10,Bcl2l11,Bhlhe40,Bhlhe41,Birc2,Birc6,Bmf,Casp9,Cblb,Ccnd3,Cd2ap,Cd38,Cd3e,Cdk6,Cdkn1b,Cdkn2c,Crlf2,Cyp11a1,Dbnl,Dck,Def6,Diaph1,Dmtf1,Dtx1,Dusp5,E2f1,E2f2,Ebag9,Ephb6,Ets1,Faim,Foxo3,Fyn,Gfi1,Gnai2,Gpr84,Grk6,Id3,Ifnar1,Ifngr1,Ikzf3,Il15ra,Il2ra,Il9r,Impdh1,Ing1,Inpp5d,Irf1,Irf8,Itgam,Itgax,Itgb2,Itpkb,Jund,Kcnn4,Klf13,Laptm5,Lat,Lbr,Lck,Lif,Lig4,Lyst,Malt1,Map2k3,M…
Mouse Phenotype Single KO	MP:0000708	thymus hyperplasia	269	0.0231126	1	0.779901	1.95707	6.13163	12	0.00181409	0.0035503	1079	0.0578998	1	0.487077	1.73737	5.18024	9	26	0.00225904	0.346154	.,.,.,.,.,.,.,.,.,.,.,.	Adrm1,Bhlhe40,Cdkn1b,Cdkn2c,Klf13,Sac3d1,Soat1,Stk4,Vdr
Mouse Phenotype Single KO	MP:0002429	abnormal blood cell morphology/development	270	0.0231209	1	0.77729	1.11932	271.593	304	0.080353	0.0899408	28	2.02689e-13	1.83981e-09	6.57075e-11	1.51823	167.959	255	843	0.064006	0.302491	.,.,.,.,.,.,.,.,.,.,.,.,.,.,.,.,.,.,.,.,.,.,.,.,.,.,.,.,.,.,.,.,.,.,.,.,.,.,.,.,.,.,.,.,.,.,.,.,.,.,.,.,.,.,.,.,.,.,.,.,.,.,.,.,.,.,.,.,.,.,.,.,.,.,.,.,.,.,.,.,.,.,.,.,.,.,.,.,.,.,.,.,.,.,.,.,.,.,.,.,.,.,.,.,.,.,.,.,.,.,.,.,.,.,.,.,.,.,.,.,.,.,.,.,.,.,.,.,.,.,.,.,.,.,.,.,.,.,.,.,.,.,.,.,.,.,.,.,.,.,.,.,.,.,.,.,.,.,.,.,.,.,.,.,.,.,.,.,.,.,.,.,.,.,.,.,.,.,.,.,.,.,.,.,.,.,.,.,.,.,.,.,.,.,.,.,.,.,.,.…	Abl1,Adam17,Aff1,Akap13,Apc,Arf6,Arhgap1,Arid3a,Arid4a,Arnt,Asxl1,Atm,Avpr1a,B4galt1,Bad,Bcl10,Bcl2l11,Bcr,Bhlhe40,Bhlhe41,Birc6,Blnk,Bmf,Bnip3l,Brd1,C1galt1,Carm1,Casp8,Cbfa2t3,Cbfb,Ccnd3,Ccne1,Cd24a,Cd3d,Cd3e,Cd9,Cdk5rap2,Cdk6,Cdkn1b,Chd2,Cpeb4,Crlf2,Ctsd,Cxcr4,Dap3,Dck,Ddrgk1,Def6,Dhfr,Diaph1,Diaph3,Dmtn,Dock10,E2f1,E2f2,Egr1,Elf1,Elk4,Ep300,Ep400,Eps15,Ern1,Esrra,Ets1,Ewsr1,Fancc,Fen1,Fnip1,F…
Mouse Phenotype Single KO	MP:0009078	adrenal gland hyperplasia	271	0.0232267	1	0.777966	4.9896	0.601251	3	0.000177885	0.000887574	1748	0.179618	1	0.932719	2.50954	0.796959	2	4	0.000502008	0.5	.,.,.	Aip,Apc
Mouse Phenotype Single KO	MP:0012504	increased forebrain apoptosis	272	0.0233376	1	0.778806	3.74961	1.06678	4	0.000315615	0.00118343	494	0.00661623	1	0.12157	4.01526	0.996199	4	5	0.00100402	0.8	.,.,.,.	Cep63,Icmt,Lig4,Vac14
Mouse Phenotype Single KO	MP:0002445	abnormal mononuclear cell differentiation	273	0.023889	1	0.794288	2.33579	3.42496	8	0.0010133	0.00236686	508	0.0068338	1	0.122107	2.70258	2.59012	7	13	0.00175703	0.538462	.,.,.,.,.,.,.,.	Arid4a,Cbfb,Gfi1,Inpp5d,Rb1,Senp1,Sh2b3
Mouse Phenotype Single KO	MP:0011156	abnormal hypodermis fat layer morphology	274	0.0245795	1	0.814263	1.4356	24.3801	35	0.00721305	0.010355	806	0.0293174	1	0.330166	1.42647	18.9278	27	95	0.00677711	0.28421	.,.,.,.,.,.,.,.,.,.,.,.,.,.,.,.,.,.,.,.,.,.,.,.,.,.,.,.,.,.,.,.,.,.,.	Acacb,Angptl2,Arhgap1,Arhgap5,Atm,B4galt1,Brca1,C1qtnf1,Cdkal1,Chd2,Cisd2,Cnot3,Ewsr1,Fabp5,Lbr,Lef1,Lipa,Lztfl1,Mapk8,Mcoln1,Ppard,Ptpn11,Sertad2,Sqstm1,Ssfa2,Tgfb1,Twist2
Mouse Phenotype Single KO	MP:0003656	abnormal erythrocyte physiology	275	0.024611	1	0.812343	1.78893	8.38489	15	0.00248074	0.00443787	949	0.0422418	1	0.404034	1.59698	8.76655	14	44	0.00351406	0.318182	.,.,.,.,.,.,.,.,.,.,.,.,.,.,.	Bnip3l,Cd24a,Dmtn,Gpi1,Kcnn4,Nek1,Nfe2l2,Pfkm,Picalm,Prkab1,Prkag1,Slc11a2,Slc12a4,Uros
Mouse Phenotype Single KO	MP:0012180	abnormal somatic mesoderm morphology	276	0.0247301	1	0.813316	39.9346	0.0250409	1	7.40856e-06	0.000295858	1888	0.19924	1	0.957892	5.01908	0.19924	1	1	0.000251004	1	.	Trim28
Mouse Phenotype Single KO	MP:0004376	absent frontal bone	277	0.0249406	1	0.817278	3.6719	1.08935	4	0.000322294	0.00118343	494	0.00661623	1	0.12157	4.01526	0.996199	4	5	0.00100402	0.8	.,.,.,.	Gtf2ird1,Hspg2,Tcof1,Wdr19
Mouse Phenotype Single KO	MP:0009699	hyperchylomicronemia	278	0.0250002	1	0.816282	8.25637	0.242237	2	7.16678e-05	0.000591716	892	0.0396885	1	0.403871	5.01908	0.39848	2	2	0.000502008	1	.,.	Lmf1,Plvap
Mouse Phenotype Single KO	MP:0003954	abnormal Reichert's membrane morphology	279	0.0251201	1	0.81726	2.18376	4.12134	9	0.00121933	0.00266272	1193	0.0803566	1	0.611397	1.88215	3.18784	6	16	0.00150602	0.375	.,.,.,.,.,.,.,.,.	Abi1,Dad1,Dag1,Htt,Slc31a1,Smad4
Mouse Phenotype Single KO	MP:0004230	abnormal embryonic erythrocyte morphology	280	0.025217	1	0.817482	1.65768	11.4618	19	0.00339106	0.0056213	1164	0.0728584	1	0.568158	1.57742	6.9734	11	35	0.00276104	0.314286	.,.,.,.,.,.,.,.,.,.,.,.,.,.,.,.,.,.,.	Arid3a,Brd1,Ddrgk1,Fen1,Irf2bp2,Ldb1,Myb,Myc,Socs3,Tgfb1,Zfpm1
Mouse Phenotype Single KO	MP:0010309	increased mesothelioma incidence	281	0.0254901	1	0.823393	4.81133	0.623528	3	0.000184476	0.000887574	768	0.0268957	1	0.317881	3.76431	0.796959	3	4	0.000753012	0.75	.,.,.	Bap1,Kras,Rint1
Mouse Phenotype Single KO	MP:0013924	abnormal dural venous sinus morphology	282	0.0258633	1	0.832485	38.1629	0.0262035	1	7.75251e-06	0.000295858	1888	0.19924	1	0.957892	5.01908	0.19924	1	1	0.000251004	1	.	4933434E20Rik
Mouse Phenotype Single KO	MP:0013937	absent lobe of thyroid gland	282	0.0258633	1	0.832485	38.1629	0.0262035	1	7.75251e-06	0.000295858	1888	0.19924	1	0.957892	5.01908	0.19924	1	1	0.000251004	1	.	4933434E20Rik
Mouse Phenotype Single KO	MP:0020011	increased bone mineral density of femur	284	0.0259892	1	0.830648	8.08412	0.247399	2	7.31949e-05	0.000591716	1888	0.19924	1	0.957892	5.01908	0.19924	1	1	0.000251004	1	.,.	Cxxc5
Mouse Phenotype Single KO	MP:0013149	macrodactyly	284	0.0259892	1	0.830648	8.08412	0.247399	2	7.31949e-05	0.000591716	1888	0.19924	1	0.957892	5.01908	0.19924	1	1	0.000251004	1	.,.	Cxxc5
Mouse Phenotype Single KO	MP:0009592	increased Leydig cell tumor incidence	286	0.0260395	1	0.826435	8.07562	0.247659	2	7.32719e-05	0.000591716	1320	0.103257	1	0.710048	3.34605	0.597719	2	3	0.000502008	0.666667	.,.	Men1,Nbn
Mouse Phenotype Single KO	MP:0008987	abnormal liver lobule morphology	287	0.0261732	1	0.827783	1.31071	44.2509	58	0.013092	0.0171598	253	0.000232575	1	0.00834419	1.57576	34.2692	54	172	0.0135542	0.313953	.,.,.,.,.,.,.,.,.,.,.,.,.,.,.,.,.,.,.,.,.,.,.,.,.,.,.,.,.,.,.,.,.,.,.,.,.,.,.,.,.,.,.,.,.,.,.,.,.,.,.,.,.,.,.,.,.,.	4933434E20Rik,Abl1,Acox1,Actn4,Adcy9,Agl,Alms1,Atg5,Atp7b,Birc6,Bpnt1,Cdkn1b,Coro1c,Cyp11a1,Foxo6,Gsk3b,Gtf2ird1,Hspg2,Iqgap2,Jarid2,Jun,Kif1bp,Kmt2b,Lgals3,Lif,Lipa,Myb,Ncoa6,Neu1,Notch1,Npc1,Pemt,Phip,Pkd1,Ppara,Prkag1,Raf1,Rb1,Rela,Rpgrip1l,Scp2,Setd5,Skp2,Slc20a1,Slc22a5,Smg9,Sod2,Trim37,Tsc1,Twist2,Uaca,Vps54,Wasf1,Zdhhc13
Mouse Phenotype Single KO	MP:0014080	fused small intestinal villi	288	0.0264358	1	0.833185	37.3255	0.0267914	1	7.92644e-06	0.000295858	1888	0.19924	1	0.957892	5.01908	0.19924	1	1	0.000251004	1	.	Crb3
Mouse Phenotype Single KO	MP:0003496	increased thyroid adenoma incidence	289	0.0264641	1	0.831194	3.03169	1.64924	5	0.000487942	0.00147929	1054	0.0573149	1	0.493593	3.01145	0.996199	3	5	0.000753012	0.6	.,.,.,.,.	Men1,Nbn,Pten
Mouse Phenotype Single KO	MP:0010281	increased nervous system tumor incidence	290	0.02656	1	0.831327	1.73448	9.22465	16	0.00272919	0.00473373	443	0.00421029	1	0.0862682	2.10477	6.17643	13	31	0.00326305	0.419355	.,.,.,.,.,.,.,.,.,.,.,.,.,.,.,.	Aip,Cdkn1b,Cdkn2c,Foxo3,Lig4,Men1,Msh2,Nf1,Prdm2,Ptch1,Rb1,Rint1,Trim37
Mouse Phenotype Single KO	MP:0006283	increased medulloblastoma incidence	291	0.0270304	1	0.843145	3.5794	1.11751	4	0.000330623	0.00118343	1054	0.0573149	1	0.493593	3.01145	0.996199	3	5	0.000753012	0.6	.,.,.,.	Lig4,Ptch1,Trim37
Mouse Phenotype Single KO	MP:0011141	increased lung endothelial cell apoptosis	292	0.0270745	1	0.841629	7.90604	0.252971	2	7.48435e-05	0.000591716	1320	0.103257	1	0.710048	3.34605	0.597719	2	3	0.000502008	0.666667	.,.	Id1,Psen2
Mouse Phenotype Single KO	MP:0009568	abnormal red blood cell deformability	293	0.0271833	1	0.842127	7.88878	0.253524	2	7.50072e-05	0.000591716	1320	0.103257	1	0.710048	3.34605	0.597719	2	3	0.000502008	0.666667	.,.	Kcnn4,Prkag1
Mouse Phenotype Single KO	MP:0005060	accumulation of giant lysosomes in kidney/renal tubule cells	294	0.0273741	1	0.845154	3.00399	1.66445	5	0.000492441	0.00147929	1028	0.0555503	1	0.490496	2.50954	1.59392	4	8	0.00100402	0.5	.,.,.,.,.	Lgmn,Lyst,Neu1,Rab8a
Mouse Phenotype Single KO	MP:0012107	enhanced exercise endurance	295	0.0276382	1	0.850414	3.55414	1.12545	4	0.000332973	0.00118343	2353	0.259769	1	1	1.67302	1.79316	3	9	0.000753012	0.333333	.,.,.,.	Adrb2,Myoz1,Slc25a25
Mouse Phenotype Single KO	MP:0013691	decreased CD5-positive Ly6C-positive T cell number	296	0.0279963	1	0.858521	3.53958	1.13008	4	0.000334342	0.00118343	768	0.0268957	1	0.317881	3.76431	0.796959	3	4	0.000753012	0.75	.,.,.,.	Ifnar1,Prkab1,Ube3c
Mouse Phenotype Single KO	MP:0003742	narrow head	297	0.0280116	1	0.856097	4.63592	0.647121	3	0.000191456	0.000887574	528	0.00790436	1	0.135886	5.01908	0.597719	3	3	0.000753012	1	.,.,.	2700049A03Rik,Gtf2i,Gtf2ird1
Mouse Phenotype Single KO	MP:0013383	increased sebaceous gland adenoma incidence	298	0.0282993	1	0.86199	7.71751	0.259151	2	7.66719e-05	0.000591716	2870	0.358791	1	1	2.50954	0.39848	1	2	0.000251004	0.5	.,.	Ppard
Mouse Phenotype Single KO	MP:0010287	increased reproductive system tumor incidence	299	0.0283055	1	0.859295	1.48581	18.8449	28	0.00557542	0.00828402	159	1.08588e-05	0.0985657	0.00061991	2.32365	10.759	25	54	0.0062751	0.462963	.,.,.,.,.,.,.,.,.,.,.,.,.,.,.,.,.,.,.,.,.,.,.,.,.,.,.,.	Acpp,Atm,Bap1,Cdk5rap2,Cdkn1b,Cdkn2c,E2f1,Fen1,Foxo3,Fzr1,Mcm9,Men1,Msh2,Msh6,Nbn,Pten,Rfwd2,Rint1,Sf1,Sirt2,Smad4,Stk11,Tom1l2,Trim37,Tsc1
Mouse Phenotype Single KO	MP:0001653	gastric necrosis	300	0.0283707	1	0.858402	7.7069	0.259508	2	7.67774e-05	0.000591716	2870	0.358791	1	1	2.50954	0.39848	1	2	0.000251004	0.5	.,.	Tgfb1
Mouse Phenotype Single KO	MP:0013673	increased mature NK cell number	301	0.0288302	1	0.869406	7.63954	0.261796	2	7.74544e-05	0.000591716	1320	0.103257	1	0.710048	3.34605	0.597719	2	3	0.000502008	0.666667	.,.	Pclaf,Zscan10
Mouse Phenotype Single KO	MP:0010290	increased muscle tumor incidence	302	0.0288838	1	0.868139	2.96035	1.68899	5	0.000499701	0.00147929	1028	0.0555503	1	0.490496	2.50954	1.59392	4	8	0.00100402	0.5	.,.,.,.,.	Ptch1,Rint1,Trp53bp2,Tsc1
Mouse Phenotype Single KO	MP:0008552	abnormal circulating tumor necrosis factor level	303	0.0289257	1	0.866529	1.4828	18.8832	28	0.00558676	0.00828402	3415	0.43415	1	1	1.05162	20.9202	22	105	0.00552209	0.209524	.,.,.,.,.,.,.,.,.,.,.,.,.,.,.,.,.,.,.,.,.,.,.,.,.,.,.,.	Adam17,Apba3,Arrb2,Brd2,Clic4,Egr1,Fos,Foxo1,Hnrnpd,Ifngr1,Irak4,Ldlr,Lgmn,Lif,Nfe2l2,Nfkbib,Parp1,Peli1,Rc3h1,Rhbdf2,Sod1,Tbc1d23
Mouse Phenotype Single KO	MP:0009831	abnormal sperm midpiece morphology	304	0.0290797	1	0.868279	1.78947	7.82356	14	0.00231466	0.00414201	949	0.0422418	1	0.404034	1.59698	8.76655	14	44	0.00351406	0.318182	.,.,.,.,.,.,.,.,.,.,.,.,.,.	Brwd1,Ccnyl1,Cnot7,Gopc,Gpx4,Nup210l,Odf1,Odf2,Pip5k1a,Ppp1cc,Rxrb,Slc26a8,Smap2,Tmf1
Mouse Phenotype Single KO	MP:0012540	abnormal lamina terminalis morphology	305	0.0291127	1	0.866412	4.56575	0.657066	3	0.000194398	0.000887574	1748	0.179618	1	0.932719	2.50954	0.796959	2	4	0.000502008	0.5	.,.,.	Casp9,Cdon
Mouse Phenotype Single KO	MP:0001202	skin photosensitivity	306	0.0301194	1	0.893443	4.50461	0.665985	3	0.000197037	0.000887574	1569	0.146692	1	0.848646	2.15103	1.39468	3	7	0.000753012	0.428571	.,.,.	Polh,Trove2,Uros
Mouse Phenotype Single KO	MP:0012113	decreased inner cell mass proliferation	307	0.0303229	1	0.896549	1.82431	7.12597	13	0.00210828	0.00384615	348	0.00147684	1	0.0385209	2.40916	4.981	12	25	0.00301205	0.48	.,.,.,.,.,.,.,.,.,.,.,.,.	Cops5,Gins4,Hsd17b12,Mis18a,Nbn,Palb2,Paxip1,Recql4,Smad4,Smg6,Sprtn,Stat3
Mouse Phenotype Single KO	MP:0013504	increased embryonic tissue cell apoptosis	308	0.030457	1	0.897593	1.32317	38.5437	51	0.0114035	0.0150888	157	1.0385e-05	0.0942649	0.000600414	1.8767	22.9126	43	115	0.0107932	0.373913	.,.,.,.,.,.,.,.,.,.,.,.,.,.,.,.,.,.,.,.,.,.,.,.,.,.,.,.,.,.,.,.,.,.,.,.,.,.,.,.,.,.,.,.,.,.,.,.,.,.,.	Aifm1,Apex1,Brd2,Cenpj,Chd1,Chd8,Cops5,Ctcf,Dad1,Daxx,Dhx9,Dnmt1,Dot1l,Eloa,Gclc,Gins4,Gng5,Hif1a,Htt,Kdm2a,Mapk14,Mcm10,Mga,Mis18a,Nabp2,Notch2,Npm1,Paxip1,Prickle1,Raf1,Rbx1,Rev3l,Rheb,Smg1,Suz12,Topbp1,Tpt1,Tsc1,Txn2,Ubr5,Vegfa,Wee1,Xrcc2
Mouse Phenotype Single KO	MP:0009166	abnormal pancreatic islet number	309	0.0305572	1	0.897629	1.93763	5.67705	11	0.0016796	0.00325444	1836	0.186161	1	0.92036	1.4639	4.78176	7	24	0.00175703	0.291667	.,.,.,.,.,.,.,.,.,.,.	Akt2,Bad,Brd2,Ctf1,E2f1,Pkd1,Sertad1
Mouse Phenotype Single KO	MP:0013633	decreased femur maximal load	310	0.030572	1	0.895166	7.39811	0.270339	2	7.9982e-05	0.000591716	892	0.0396885	1	0.403871	5.01908	0.39848	2	2	0.000502008	1	.,.	Clec11a,Ppib
Mouse Phenotype Single KO	MP:0000706	small thymus	311	0.0307549	1	0.897628	1.20928	86.0016	104	0.0254443	0.0307692	68	2.57795e-08	0.000234	3.44118e-06	1.75564	48.4153	85	243	0.0213353	0.349794	.,.,.,.,.,.,.,.,.,.,.,.,.,.,.,.,.,.,.,.,.,.,.,.,.,.,.,.,.,.,.,.,.,.,.,.,.,.,.,.,.,.,.,.,.,.,.,.,.,.,.,.,.,.,.,.,.,.,.,.,.,.,.,.,.,.,.,.,.,.,.,.,.,.,.,.,.,.,.,.,.,.,.,.,.,.,.,.,.,.,.,.,.,.,.,.,.,.,.,.,.,.,.,.	Abl1,Aff1,Arhgap1,Arhgap5,Atm,Atr,Bad,Cacybp,Carm1,Cbfb,Cbx4,Ccnd3,Cd2ap,Cd3e,Cdk6,Chd7,Ctsd,Dad1,Dck,Ets1,Ewsr1,Fen1,Foxh1,Fubp1,Gabpa,Gfi1,Gnas,Hectd3,Htra2,Inpp5d,Jarid2,Jmjd6,Kat6a,Kmt2e,Lat,Lbr,Lck,Lig4,Map3k14,Mdc1,Mdm2,Nbn,Nhej1,Notch3,Pclaf,Phf20,Pigv,Pikfyve,Pknox1,Ppm1d,Prkch,Ptpn2,Ptprc,Qrich1,Rag1,Rag2,Recql4,Relb,Rhoh,Rora,Rpl22,Rpl27a,Rrm2b,Runx1,Setd5,Sgpl1,Smad3,Socs1,Sp3,Sp4,Spop…
Mouse Phenotype Single KO	MP:0003401	enlarged tail bud	312	0.0308572	1	0.897728	7.36053	0.27172	2	8.03904e-05	0.000591716	1320	0.103257	1	0.710048	3.34605	0.597719	2	3	0.000502008	0.666667	.,.	Brca1,Tbx6
Mouse Phenotype Single KO	MP:0005158	ovary hypoplasia	313	0.0310851	1	0.901467	3.42283	1.16862	4	0.000345747	0.00118343	768	0.0268957	1	0.317881	3.76431	0.796959	3	4	0.000753012	0.75	.,.,.,.	Cbfa2t2,Fancc,Sh2b1
Mouse Phenotype Single KO	MP:0002404	increased intestinal adenoma incidence	314	0.0311633	1	0.900858	1.86931	6.41947	12	0.00189925	0.0035503	727	0.0227212	1	0.283687	2.11329	3.78556	8	19	0.00200803	0.421053	.,.,.,.,.,.,.,.,.,.,.,.	Apc,Ctnnb1,Men1,Msh6,Pold1,Smad4,Stk11,Tcf7
Mouse Phenotype Single KO	MP:0011000	abnormal allogrooming behavior	315	0.0312766	1	0.901261	4.43759	0.676043	3	0.000200013	0.000887574	2399	0.261154	1	0.988116	2.00763	0.996199	2	5	0.000502008	0.4	.,.,.	Dvl1,Itpr3
Mouse Phenotype Single KO	MP:0000689	abnormal spleen morphology	316	0.0314237	1	0.902636	1.11942	239.411	268	0.0708316	0.0792899	47	6.24245e-10	5.66628e-06	1.20559e-07	1.44769	156.802	227	787	0.0569779	0.288437	.,.,.,.,.,.,.,.,.,.,.,.,.,.,.,.,.,.,.,.,.,.,.,.,.,.,.,.,.,.,.,.,.,.,.,.,.,.,.,.,.,.,.,.,.,.,.,.,.,.,.,.,.,.,.,.,.,.,.,.,.,.,.,.,.,.,.,.,.,.,.,.,.,.,.,.,.,.,.,.,.,.,.,.,.,.,.,.,.,.,.,.,.,.,.,.,.,.,.,.,.,.,.,.,.,.,.,.,.,.,.,.,.,.,.,.,.,.,.,.,.,.,.,.,.,.,.,.,.,.,.,.,.,.,.,.,.,.,.,.,.,.,.,.,.,.,.,.,.,.,.,.,.,.,.,.,.,.,.,.,.,.,.,.,.,.,.,.,.,.,.,.,.,.,.,.,.,.,.,.,.,.,.,.,.,.,.,.,.,.,.,.,.,.,.,.,.,.,.,.…	Abcc10,Abl1,Adh5,Adpgk,Akap12,Akap13,Ap1b1,Apc,Arhgap1,Arid3a,Arid4a,Asah1,Asb1,Asxl1,Atl2,Atm,Atr,B4galt1,Bbc3,Bcl10,Bcl2l11,Bhlhe40,Bicdl1,Blnk,Bmf,Bnip3l,Cacybp,Cbfa2t3,Cbfb,Ccdc124,Ccne1,Cd24a,Cd2ap,Cdk6,Cdkn1b,Cdkn2c,Chd2,Cog6,Ctsd,Cxcr4,Dbnl,Dck,Ddost,Dedd,Def6,Dgcr2,Dhfr,Diaph1,Dnaic1,Dock10,Dtx1,Dusp6,E2f2,Egr1,Eme1,Entpd1,Epas1,Eps15,Esrra,Etnk1,Ets1,Ewsr1,Fen1,Fnip1,Fos,Foxh1,Foxo3,Fubp…
Mouse Phenotype Single KO	MP:0003667	increased hemangiosarcoma incidence	317	0.0317902	1	0.910284	1.86349	6.43952	12	0.00190518	0.0035503	651	0.0168278	1	0.234633	2.00763	4.981	10	25	0.00251004	0.4	.,.,.,.,.,.,.,.,.,.,.,.	Cdkn2c,Foxo3,Kras,Msh2,Prdm2,Prdx1,Ptch1,Trp53bp2,Tsc1,Tusc2
Mouse Phenotype Single KO	MP:0004794	increased anti-nuclear antigen antibody level	318	0.0319354	1	0.911565	1.45815	19.8882	29	0.00588408	0.00857988	824	0.031583	1	0.347911	1.4513	16.5369	24	83	0.0060241	0.289157	.,.,.,.,.,.,.,.,.,.,.,.,.,.,.,.,.,.,.,.,.,.,.,.,.,.,.,.,.	Bcl2l11,Bhlhe40,Blnk,Def6,Dtx1,E2f2,Fen1,Grk6,Ikzf3,Lat,Lbr,Lig4,Mfge8,Nfe2l2,Pgap3,Prkcd,Ptprc,Rc3h1,Tbc1d10c,Tnip1,Tpp2,Trove2,Tusc2,Was
Mouse Phenotype Single KO	MP:0012743	increased inner cell mass apoptosis	319	0.031979	1	0.909948	7.21763	0.277099	2	8.1982e-05	0.000591716	892	0.0396885	1	0.403871	5.01908	0.39848	2	2	0.000502008	1	.,.	Gins4,Mga
Mouse Phenotype Single KO	MP:0003674	oxidative stress	320	0.0322266	1	0.914128	1.41966	23.2449	33	0.0068772	0.00976331	405	0.00283629	1	0.063568	1.62074	19.127	31	96	0.00778112	0.322917	.,.,.,.,.,.,.,.,.,.,.,.,.,.,.,.,.,.,.,.,.,.,.,.,.,.,.,.,.,.,.,.,.	Afg3l2,Aifm1,Ass1,Atm,Atp7a,Camk2d,Clp1,Fth1,Gclm,Gpx4,Jun,Ldlr,Lgals3,Msra,Msrb1,Nfe2l1,Nfe2l2,Pclaf,Pgam5,Pon2,Qdpr,Ralbp1,Selenof,Shc1,Sod1,Sod2,Sqstm1,Trp53inp1,Usp10,Wrn,Xpc
Mouse Phenotype Single KO	MP:0008010	increased gastric adenocarcinoma incidence	321	0.0323118	1	0.913688	7.17668	0.27868	2	8.24498e-05	0.000591716	3554	0.486558	1	1	1.67302	0.597719	1	3	0.000251004	0.333333	.,.	Tgfb1
Mouse Phenotype Single KO	MP:0013987	absent intrahepatic inferior vena cava segment	322	0.0323823	1	0.912838	7.16808	0.279015	2	8.25487e-05	0.000591716	1320	0.103257	1	0.710048	3.34605	0.597719	2	3	0.000502008	0.666667	.,.	1700067K01Rik,Rpgrip1l
Mouse Phenotype Single KO	MP:0008803	abnormal placental labyrinth vasculature morphology	323	0.0325457	1	0.914604	1.44546	20.7546	30	0.00614041	0.00887574	450	0.0043624	1	0.0879945	1.67302	14.943	25	75	0.0062751	0.333333	.,.,.,.,.,.,.,.,.,.,.,.,.,.,.,.,.,.,.,.,.,.,.,.,.,.,.,.,.,.	Birc6,Ddx3x,Dph3,Ern1,Fzd5,Fzr1,Ggnbp2,Map2k1,Map3k3,Mapk14,Mapk7,Myh9,Ncoa6,Palb2,Raf1,Rbpj,Rgcc,Rictor,Senp1,Socs3,Ss18,Stk11,Ubp1,Wasf2,Wnk1
Mouse Phenotype Single KO	MP:0013647	abnormal CD11b-high dendritic cell number	324	0.0329397	1	0.922821	2.54847	2.35435	6	0.000696555	0.00177515	1028	0.0555503	1	0.490496	2.50954	1.59392	4	8	0.00100402	0.5	.,.,.,.,.,.	Ikzf3,Pclaf,Trappc9,Ube2g1
Mouse Phenotype Single KO	MP:0011192	decreased embryonic epiblast cell proliferation	325	0.0331696	1	0.926403	2.84978	1.75452	5	0.000519089	0.00147929	843	0.0328843	1	0.354082	2.86804	1.39468	4	7	0.00100402	0.571429	.,.,.,.,.	Gtf2i,Smad4,Tpt1,Wee1
Mouse Phenotype Single KO	MP:0014040	increased cellular sensitivity to DNA damaging agents	326	0.0331756	1	0.923728	2.33746	2.99471	7	0.000886008	0.00207101	2179	0.203361	1	0.847136	1.67302	2.39088	4	12	0.00100402	0.333333	.,.,.,.,.,.,.	Atr,Chd2,Fancc,Fen1
Mouse Phenotype Single KO	MP:0013267	first pharyngeal arch hypoplasia	327	0.0332414	1	0.922728	29.5803	0.0338063	1	1.00018e-05	0.000295858	1888	0.19924	1	0.957892	5.01908	0.19924	1	1	0.000251004	1	.	Gng5
Mouse Phenotype Single KO	MP:0010958	abnormal tricarboxylic acid cycle	328	0.0332517	1	0.920201	4.33045	0.69277	3	0.000204961	0.000887574	2143	0.201377	1	0.852965	1.88215	1.59392	3	8	0.000753012	0.375	.,.,.	Mterf2,Park7,Sod2
Mouse Phenotype Single KO	MP:0010243	increased kidney copper level	329	0.0334568	1	0.923062	7.04044	0.284073	2	8.40453e-05	0.000591716	892	0.0396885	1	0.403871	5.01908	0.39848	2	2	0.000502008	1	.,.	Atp7a,Atp7b
Mouse Phenotype Single KO	MP:0013751	increased cystadenoma incidence	330	0.0335464	1	0.922729	7.03008	0.284492	2	8.41692e-05	0.000591716	1320	0.103257	1	0.710048	3.34605	0.597719	2	3	0.000502008	0.666667	.,.	Rint1,Tsc1
Mouse Phenotype Single KO	MP:0013874	abnormal ductus venosus topology	331	0.0337326	1	0.925049	7.00866	0.285361	2	8.44264e-05	0.000591716	892	0.0396885	1	0.403871	5.01908	0.39848	2	2	0.000502008	1	.,.	Kif1bp,Setd5
Mouse Phenotype Single KO	MP:0001168	abnormal prostate gland epithelium morphology	332	0.0337419	1	0.922516	2.18034	3.66915	8	0.00108555	0.00236686	2321	0.250298	1	0.978869	1.54433	2.59012	4	13	0.00100402	0.307692	.,.,.,.,.,.,.,.	Acpp,Mxi1,Nrtn,Pten
Mouse Phenotype Single KO	MP:0010736	abnormal extraembryonic ectoderm morphology	333	0.034565	1	0.942182	1.83909	6.52498	12	0.00193047	0.0035503	550	0.00969729	1	0.160041	2.25858	3.9848	9	20	0.00225904	0.45	.,.,.,.,.,.,.,.,.,.,.,.	Acvr1b,Arc,Chd1,Cul3,Dag1,Nbn,Pou2f1,Ppp1r8,Trim33
Mouse Phenotype Single KO	MP:0010618	enlarged mitral valve	334	0.0348103	1	0.946027	4.25168	0.705604	3	0.000208759	0.000887574	892	0.0396885	1	0.403871	5.01908	0.39848	2	2	0.000502008	1	.,.,.	Ptpn11,Smad6
Mouse Phenotype Single KO	MP:0003396	abnormal embryonic hematopoiesis	335	0.0352348	1	0.954706	1.40079	24.272	34	0.00718105	0.0100592	222	0.000120887	1	0.00494274	2.13775	10.759	23	54	0.00577309	0.425926	.,.,.,.,.,.,.,.,.,.,.,.,.,.,.,.,.,.,.,.,.,.,.,.,.,.,.,.,.,.,.,.,.,.	Arid3a,Birc6,Brd1,Casp8,Cbfb,Ddrgk1,Fen1,Irf2bp2,Klf6,Ldb1,Myb,Myc,Ncoa6,Npm1,Plcg1,Rapgef2,Runx1,Socs3,Tgfb1,Ubc,Zfat,Zfp36l2,Zfpm1
Mouse Phenotype Single KO	MP:0004207	increased squamous cell carcinoma incidence	336	0.0354879	1	0.958701	1.83141	6.55231	12	0.00193856	0.0035503	630	0.0143918	1	0.207356	1.97178	5.57872	11	28	0.00276104	0.392857	.,.,.,.,.,.,.,.,.,.,.,.	Bap1,Ddb2,Kras,Msh2,Pold1,Polh,Rint1,Ssbp2,Tiam1,Trp53bp2,Tusc2
Mouse Phenotype Single KO	MP:0001841	decreased level of surface class I molecules	337	0.0358676	1	0.966083	3.26773	1.22409	4	0.000362157	0.00118343	2353	0.259769	1	1	1.67302	1.79316	3	9	0.000753012	0.333333	.,.,.,.	Stat1,Tap1,Tapbp
Mouse Phenotype Single KO	MP:0002224	abnormal spleen size	338	0.0362481	1	0.973445	1.13492	179.748	204	0.0531798	0.060355	65	1.84213e-08	0.00016721	2.57247e-06	1.47876	114.961	170	577	0.0426707	0.294627	.,.,.,.,.,.,.,.,.,.,.,.,.,.,.,.,.,.,.,.,.,.,.,.,.,.,.,.,.,.,.,.,.,.,.,.,.,.,.,.,.,.,.,.,.,.,.,.,.,.,.,.,.,.,.,.,.,.,.,.,.,.,.,.,.,.,.,.,.,.,.,.,.,.,.,.,.,.,.,.,.,.,.,.,.,.,.,.,.,.,.,.,.,.,.,.,.,.,.,.,.,.,.,.,.,.,.,.,.,.,.,.,.,.,.,.,.,.,.,.,.,.,.,.,.,.,.,.,.,.,.,.,.,.,.,.,.,.,.,.,.,.,.,.,.,.,.,.,.,.,.,.,.,.,.,.,.,.,.,.,.,.,.,.,.,.,.,.,.,.,.,.,.,.,.,.,.,.,.,.,.,.,.,.,.,.,.,.,.,.,.,.,.,.,.,.,.,.,.,.…	Abcc10,Abl1,Adh5,Akap13,Ap1b1,Arhgap1,Arid4a,Asah1,Asb1,Asxl1,Atl2,Atm,Atr,B4galt1,Bcl2l11,Bhlhe40,Bicdl1,Blnk,Bmf,Bnip3l,Cacybp,Cbfa2t3,Ccdc124,Ccne1,Cd2ap,Cdk6,Cdkn1b,Cdkn2c,Chd2,Cxcr4,Dbnl,Dck,Ddost,Dedd,Def6,Dhfr,Diaph1,Dnaic1,Dtx1,Dusp6,E2f2,Egr1,Epas1,Ets1,Ewsr1,Fen1,Fnip1,Foxo3,Fubp1,Gba,Gfpt1,Git2,Gpi1,Grk6,Hectd3,Hk1,Hmga1,Htra2,Ifngr1,Ikzf3,Il10rb,Il2ra,Ing1,Ing2,Inpp5d,Invs,Irf8,Itfg2,…
Mouse Phenotype Single KO	MP:0008932	abnormal embryonic tissue physiology	339	0.0365995	1	0.97998	1.21188	77.5658	94	0.0229484	0.0278106	77	6.30663e-08	0.000572452	7.43445e-06	1.74392	47.0206	82	236	0.0205823	0.347458	.,.,.,.,.,.,.,.,.,.,.,.,.,.,.,.,.,.,.,.,.,.,.,.,.,.,.,.,.,.,.,.,.,.,.,.,.,.,.,.,.,.,.,.,.,.,.,.,.,.,.,.,.,.,.,.,.,.,.,.,.,.,.,.,.,.,.,.,.,.,.,.,.,.,.,.,.,.,.,.,.,.,.,.,.,.,.,.,.,.,.,.,.,.	Aatf,Adamts20,Aifm1,Apex1,Bptf,Brd2,Cenpj,Cfl1,Chd1,Chd7,Chd8,Cops5,Ctcf,Dab2,Dad1,Daxx,Dhx9,Dnmt1,Dot1l,Eloa,Ezh2,Frs2,Gclc,Gins1,Gins4,Gng5,Grb2,Hif1a,Hsd17b12,Htt,Invs,Jun,Kdm2a,Lemd2,Mapk14,Max,Mcm10,Mga,Mis18a,Nabp2,Nbn,Ncapg2,Notch2,Npm1,Odc1,Palb2,Paxip1,Pdpk1,Pold1,Prickle1,Prpf19,Raf1,Rbm19,Rbx1,Recql4,Rev3l,Rheb,Sbds,Smad4,Smarca5,Smg1,Smg6,Sprtn,Stat3,Suz12,Taf10,Tardbp,Tcof1,Topbp1,Tp…
Mouse Phenotype Single KO	MP:0009064	oviduct atrophy	340	0.0368401	1	0.983523	26.6413	0.0375356	1	1.11052e-05	0.000295858	1888	0.19924	1	0.957892	5.01908	0.19924	1	1	0.000251004	1	.	Safb
Mouse Phenotype Single KO	MP:0003700	abnormal oviduct transport	340	0.0368401	1	0.983523	26.6413	0.0375356	1	1.11052e-05	0.000295858	1888	0.19924	1	0.957892	5.01908	0.19924	1	1	0.000251004	1	.	Safb
Mouse Phenotype Single KO	MP:0012735	abnormal response to exercise	342	0.0369364	1	0.980327	6.66596	0.300032	2	8.87667e-05	0.000591716	2870	0.358791	1	1	2.50954	0.39848	1	2	0.000251004	0.5	.,.	Ppard
Mouse Phenotype Single KO	MP:0013528	thyroid cyst	343	0.0372103	1	0.984718	26.3712	0.0379201	1	1.1219e-05	0.000295858	1888	0.19924	1	0.957892	5.01908	0.19924	1	1	0.000251004	1	.	Men1
Mouse Phenotype Single KO	MP:0010390	increased adrenocortical adenoma incidence	343	0.0372103	1	0.984718	26.3712	0.0379201	1	1.1219e-05	0.000295858	1888	0.19924	1	0.957892	5.01908	0.19924	1	1	0.000251004	1	.	Men1
Mouse Phenotype Single KO	MP:0003495	increased parathyroid adenoma incidence	343	0.0372103	1	0.984718	26.3712	0.0379201	1	1.1219e-05	0.000295858	1888	0.19924	1	0.957892	5.01908	0.19924	1	1	0.000251004	1	.	Men1
Mouse Phenotype Single KO	MP:0003394	increased cardiac output	346	0.0374246	1	0.9818	2.27554	3.07619	7	0.000910116	0.00207101	562	0.0102184	1	0.165039	3.13692	1.59392	5	8	0.00125502	0.625	.,.,.,.,.,.,.	Gipc1,Klf3,Kras,Mlycd,Raf1
Mouse Phenotype Single KO	MP:0001674	abnormal germ layer development	347	0.0375875	1	0.983232	1.28109	45.274	58	0.0133947	0.0171598	60	5.59284e-09	5.07662e-05	8.46104e-07	2.14525	24.7057	53	124	0.0133032	0.427419	.,.,.,.,.,.,.,.,.,.,.,.,.,.,.,.,.,.,.,.,.,.,.,.,.,.,.,.,.,.,.,.,.,.,.,.,.,.,.,.,.,.,.,.,.,.,.,.,.,.,.,.,.,.,.,.,.,.	Apc,Aph1a,Axin1,Bptf,Chd1,Chd8,Crb2,Cstf2,Ctnnb1,Dad1,Daxx,Dhx9,Drap1,E4f1,Epb41l5,Foxh1,Gpx4,Grb2,Hand1,Hira,Hnrnpu,Htt,Max,Mbtps1,Mtch2,Myh9,Nr5a2,Nsd1,Palb2,Pdpk1,Ppp1r8,Pprc1,Prkci,Ptk2,Ptpn11,Rac1,Rangap1,Rnf2,Slc31a1,Smad4,Supt20,Tbx6,Tln1,Tpt1,Trim28,Trim33,Ugdh,Uhrf1,Vcl,Vps26a,Wasl,Xrcc1,Zbtb17
Mouse Phenotype Single KO	MP:0010968	decreased compact bone area	348	0.0378569	1	0.987434	1.86964	5.88349	11	0.00174068	0.00325444	807	0.0294688	1	0.33146	2.3165	2.59012	6	13	0.00150602	0.461539	.,.,.,.,.,.,.,.,.,.,.	Ankrd11,Klf10,Notch2,Ppib,Thra,Wwox
Mouse Phenotype Single KO	MP:0030058	erythrodontia	349	0.0378664	1	0.984852	25.9056	0.0386018	1	1.14206e-05	0.000295858	1888	0.19924	1	0.957892	5.01908	0.19924	1	1	0.000251004	1	.	Uros
Mouse Phenotype Single KO	MP:0008043	abnormal NK cell number	350	0.0379983	1	0.985458	1.29273	41.7721	54	0.0123586	0.0159763	284	0.000411996	1	0.0131679	1.62382	27.0966	44	136	0.0110442	0.323529	.,.,.,.,.,.,.,.,.,.,.,.,.,.,.,.,.,.,.,.,.,.,.,.,.,.,.,.,.,.,.,.,.,.,.,.,.,.,.,.,.,.,.,.,.,.,.,.,.,.,.,.,.,.	2810408A11Rik,Apc,Atf2,Bap1,Bcl2l11,Cnot4,Cog6,Comt,Cxcr4,Ets1,Foxo3,Hbs1l,Ifnar1,Ifngr1,Ikzf3,Il15ra,Inpp5d,Irf1,Itgb7,Kmt2e,Lif,Nadk2,Nat10,Pclaf,Pibf1,Ptprc,Rag1,Rhbdd3,Rhoh,Sap130,Setd5,Slc38a10,Tcf3,Tmem127,Tmem42,Trappc9,Tusc2,Txnip,Ube2g1,Uhrf1,Vps13a,Was,Zeb1,Zscan10
Mouse Phenotype Single KO	MP:0003952	abnormal copper level	351	0.0381634	1	0.98692	3.20208	1.24919	4	0.000369583	0.00118343	1028	0.0555503	1	0.490496	2.50954	1.59392	4	8	0.00100402	0.5	.,.,.,.	Atox1,Atp7a,Atp7b,Slc31a1
Mouse Phenotype Single KO	MP:0003657	abnormal erythrocyte osmotic lysis	352	0.0383058	1	0.987789	1.93418	5.17016	10	0.00152963	0.00295858	1410	0.106212	1	0.683747	1.55764	5.77796	9	29	0.00225904	0.310345	.,.,.,.,.,.,.,.,.,.	Bnip3l,Cd24a,Dmtn,Gpi1,Kcnn4,Nek1,Pfkm,Prkab1,Slc11a2
Mouse Phenotype Single KO	MP:0012197	impaired myofibroblast differentiation	353	0.0385627	1	0.991597	25.4287	0.0393257	1	1.16348e-05	0.000295858	1888	0.19924	1	0.957892	5.01908	0.19924	1	1	0.000251004	1	.	Nbeal2
Mouse Phenotype Single KO	MP:0003223	decreased cardiomyocyte apoptosis	354	0.0386563	1	0.991197	2.73055	1.83113	5	0.000541755	0.00147929	454	0.00458337	1	0.0916372	3.58506	1.39468	5	7	0.00125502	0.714286	.,.,.,.,.	Bach1,Bnip3,Mapk8,Mapk9,Ptpn11
Mouse Phenotype Single KO	MP:0003060	increased aerobic running capacity	355	0.0387195	1	0.99002	6.49389	0.307982	2	9.11189e-05	0.000591716	4168	0.588872	1	1	1.25477	0.796959	1	4	0.000251004	0.25	.,.	Slc25a25
Mouse Phenotype Single KO	MP:0013967	abnormal infrahyoid muscle connection	356	0.0387518	1	0.988063	2.72866	1.8324	5	0.000542131	0.00147929	1209	0.0845946	1	0.635124	2.2307	1.79316	4	9	0.00100402	0.444444	.,.,.,.,.	4933434E20Rik,Actn4,Pdzk1,Trappc9
Mouse Phenotype Single KO	MP:0003225	axonal dystrophy	357	0.0391947	1	0.996556	2.11434	3.78369	8	0.00111944	0.00236686	760	0.0260871	1	0.311569	2.19585	3.18784	7	16	0.00175703	0.4375	.,.,.,.,.,.,.,.	Atp8a2,Chp1,Ctsd,Hgs,Pla2g6,Slc12a6,Sptbn4
Mouse Phenotype Single KO	MP:0008989	abnormal liver sinusoid morphology	358	0.0392854	1	0.996071	1.47433	16.9569	25	0.00501683	0.00739645	340	0.00127229	1	0.0339665	1.86191	12.3529	23	62	0.00577309	0.370968	.,.,.,.,.,.,.,.,.,.,.,.,.,.,.,.,.,.,.,.,.,.,.,.,.	4933434E20Rik,Actn4,Adcy9,Coro1c,Cyp11a1,Foxo6,Hspg2,Jarid2,Kif1bp,Lipa,Myb,Neu1,Notch1,Prkag1,Raf1,Rb1,Rpgrip1l,Setd5,Slc20a1,Smg9,Trim37,Uaca,Zdhhc13
Mouse Phenotype Single KO	MP:0002943	abnormal lactate dehydrogenase level	359	0.0395273	1	0.999414	1.59352	11.2957	18	0.00334194	0.00532544	867	0.0350245	1	0.366687	1.63412	8.56731	14	43	0.00351406	0.325581	.,.,.,.,.,.,.,.,.,.,.,.,.,.,.,.,.,.	Agpat3,Bbc3,Bcr,Elk4,Epc1,Fto,Ift20,Nf1,Nfe2l2,Pfkm,Prdx1,Slc1a3,Uaca,Zscan10
Mouse Phenotype Single KO	MP:0012059	thick diaphragm muscle	360	0.0395441	1	0.997062	6.41826	0.311611	2	9.21925e-05	0.000591716	892	0.0396885	1	0.403871	5.01908	0.39848	2	2	0.000502008	1	.,.	Kif7,Sgcg
Mouse Phenotype Single KO	MP:0011738	anasarca	361	0.0400578	1	1	24.4607	0.0408819	1	1.20953e-05	0.000295858	1888	0.19924	1	0.957892	5.01908	0.19924	1	1	0.000251004	1	.	Bpnt1
Mouse Phenotype Single KO	MP:0003762	abnormal immune organ physiology	362	0.0400831	1	1	1.29137	41.0416	53	0.0121425	0.0156805	418	0.00336041	1	0.0729724	1.5095	26.4989	40	133	0.0100402	0.300752	.,.,.,.,.,.,.,.,.,.,.,.,.,.,.,.,.,.,.,.,.,.,.,.,.,.,.,.,.,.,.,.,.,.,.,.,.,.,.,.,.,.,.,.,.,.,.,.,.,.,.,.,.	Abl1,Akap13,Bcl2l11,Birc6,Casp9,Cbx4,Ccne1,Cdk6,Crlf2,Dtx1,Eef1e1,Ets1,Faim,Fyn,Ifngr1,Il15ra,Ing1,Itfg2,Itpkb,Klf13,Lat,Lck,Lig1,Mdm2,Ndrg1,Nfe2l2,Nhej1,Nr3c1,Orai1,Ptpn2,Ptprc,Rnf8,Runx1,Smad3,Stat3,Stub1,Tgfb1,Twsg1,Vdr,Was
Mouse Phenotype Single KO	MP:0012252	abnormal septum transversum morphology	363	0.0402245	1	1	6.35762	0.314583	2	9.3072e-05	0.000591716	892	0.0396885	1	0.403871	5.01908	0.39848	2	2	0.000502008	1	.,.	Mapk7,Ptpn12
Mouse Phenotype Single KO	MP:0000228	abnormal thrombopoiesis	364	0.0409416	1	1	2.41484	2.48463	6	0.000735099	0.00177515	587	0.0114133	1	0.176488	2.73768	2.19164	6	11	0.00150602	0.545454	.,.,.,.,.,.	Bnip3l,C1galt1,Myh9,Npm1,Pgm3,Stim1
Mouse Phenotype Single KO	MP:0010178	increased number of Howell-Jolly bodies	365	0.0411919	1	1	2.41115	2.48844	6	0.000736223	0.00177515	978	0.0496284	1	0.46061	2.2814	2.19164	5	11	0.00125502	0.454545	.,.,.,.,.,.	Asxl1,Cbfa2t3,Myb,Nfe2l2,Sin3b
Mouse Phenotype Single KO	MP:0012246	abnormal hepatic cord morphology	366	0.0414245	1	1	6.25432	0.319779	2	9.46092e-05	0.000591716	2399	0.261154	1	0.988116	2.00763	0.996199	2	5	0.000502008	0.4	.,.	Arf6,Notch1
Mouse Phenotype Single KO	MP:0003951	abnormal copper homeostasis	367	0.0416564	1	1	3.11098	1.28577	4	0.000380405	0.00118343	1209	0.0845946	1	0.635124	2.2307	1.79316	4	9	0.00100402	0.444444	.,.,.,.	Atox1,Atp7a,Atp7b,Slc31a1
Mouse Phenotype Single KO	MP:0009167	increased pancreatic islet number	368	0.0417933	1	1	2.40239	2.49751	6	0.000738908	0.00177515	1447	0.119486	1	0.749531	2.00763	1.9924	4	10	0.00100402	0.4	.,.,.,.,.,.	Akt2,Bad,Brd2,Ctf1
Mouse Phenotype Single KO	MP:0011877	absent liver	369	0.0418933	1	1	6.21516	0.321794	2	9.52052e-05	0.000591716	1320	0.103257	1	0.710048	3.34605	0.597719	2	3	0.000502008	0.666667	.,.	Icmt,Npm1
Mouse Phenotype Single KO	MP:0004952	increased spleen weight	370	0.0419778	1	1	1.31351	35.0207	46	0.0103612	0.0136095	317	0.000754829	1	0.0216138	1.64418	23.1118	38	116	0.00953815	0.327586	.,.,.,.,.,.,.,.,.,.,.,.,.,.,.,.,.,.,.,.,.,.,.,.,.,.,.,.,.,.,.,.,.,.,.,.,.,.,.,.,.,.,.,.,.,.	Asah1,Bcl2l11,Ccne1,Cdkn1b,Dbnl,Dck,Diaph1,Dusp6,E2f2,Egr1,Epas1,Gba,Gpi1,Grk6,Hk1,Il10rb,Inpp5d,Kcnn4,Klf3,Lgmn,Lipa,Mark2,Mfge8,Myc,Nfe2l2,Npm1,Pfkm,Pgm3,Prdx1,Prdx2,Prkab1,Rc3h1,Relb,Slc11a2,Slc20a1,Tnip1,Ulk1,Zfpm1
Mouse Phenotype Single KO	MP:0003984	embryonic growth retardation	371	0.0423526	1	1	1.13979	156.169	178	0.046204	0.0526627	25	4.21483e-14	3.8258e-10	1.53032e-11	1.74624	91.0526	159	457	0.0399096	0.347921	.,.,.,.,.,.,.,.,.,.,.,.,.,.,.,.,.,.,.,.,.,.,.,.,.,.,.,.,.,.,.,.,.,.,.,.,.,.,.,.,.,.,.,.,.,.,.,.,.,.,.,.,.,.,.,.,.,.,.,.,.,.,.,.,.,.,.,.,.,.,.,.,.,.,.,.,.,.,.,.,.,.,.,.,.,.,.,.,.,.,.,.,.,.,.,.,.,.,.,.,.,.,.,.,.,.,.,.,.,.,.,.,.,.,.,.,.,.,.,.,.,.,.,.,.,.,.,.,.,.,.,.,.,.,.,.,.,.,.,.,.,.,.,.,.,.,.,.,.,.,.,.,.,.,.,.,.,.,.,.,.,.,.,.,.,.,.,.,.,.,.,.,.,.,.,.,.,.	2410089E03Rik,Abi1,Actb,Aff4,Akap13,Anapc15,Anapc4,Apex1,Aplp2,Arc,Arid3b,Arnt,Axin1,Bap1,Bptf,Brca1,Brd1,Brd2,C1galt1c1,Casc3,Ccm2,Cops5,Csk,Csnk2b,Ctnnb1,Dad1,Dars,Daxx,Ddx3x,Derl1,Diaph3,Dot1l,Dph3,Dyrk1a,Eloa,Ep300,Ern1,Ezh2,Fbxw7,Fdft1,Fen1,Foxh1,Foxo1,Frs2,Fzr1,Gclc,Glmn,Gtf2i,Gtf2ird1,H2-Oa,H3f3b,Hand1,Hdac1,Hic2,Hif1a,Hira,Hnrnpu,Hsd17b12,Hspd1,Ift57,Ipmk,Jun,Kdm2a,Kmt2b,Kras,Lig1,Lig3,Lo…
Mouse Phenotype Single KO	MP:0008180	abnormal marginal zone B cell morphology	372	0.0424877	1	1	1.40982	21.2793	30	0.00629565	0.00887574	655	0.017226	1	0.238718	1.49995	17.3339	26	87	0.0065261	0.298851	.,.,.,.,.,.,.,.,.,.,.,.,.,.,.,.,.,.,.,.,.,.,.,.,.,.,.,.,.,.	Adpgk,Arid3a,Bcl10,Bcl2l11,Blnk,Cog6,Dock10,Dtx1,Eps15,Fnip1,Git2,Ikzf3,Irf8,Maml1,Map3k14,Mfng,Nfkbib,Notch2,Parp14,Prkcd,Ptpn2,Rela,Sash3,Stk4,Was,Zeb1
Mouse Phenotype Single KO	MP:0009832	abnormal sperm mitochondrial sheath morphology	373	0.0426473	1	1	1.89698	5.27153	10	0.00155962	0.00295858	818	0.0296011	1	0.328471	1.85892	5.37948	10	27	0.00251004	0.37037	.,.,.,.,.,.,.,.,.,.	Ccnyl1,Cnot7,Gopc,Gpx4,Odf1,Ppp1cc,Rxrb,Slc26a8,Smap2,Tmf1
Mouse Phenotype Single KO	MP:0004501	increased incidence of tumors by UV-induction	374	0.0429669	1	1	3.0792	1.29904	4	0.000384331	0.00118343	1028	0.0555503	1	0.490496	2.50954	1.59392	4	8	0.00100402	0.5	.,.,.,.	Ddb2,E2f1,Polh,Xpc
Mouse Phenotype Single KO	MP:0011078	increased macrophage cytokine production	375	0.0430791	1	1	3.07654	1.30016	4	0.000384664	0.00118343	2399	0.261154	1	0.988116	2.00763	0.996199	2	5	0.000502008	0.4	.,.,.,.	Atg16l1,Fos
Mouse Phenotype Single KO	MP:0010359	increased liver free fatty acids level	376	0.0430839	1	1	22.707	0.0440393	1	1.30294e-05	0.000295858	2870	0.358791	1	1	2.50954	0.39848	1	2	0.000251004	0.5	.	Kmt2b
Mouse Phenotype Single KO	MP:0008012	duodenum polyps	377	0.0432532	1	1	6.10521	0.327589	2	9.69199e-05	0.000591716	1320	0.103257	1	0.710048	3.34605	0.597719	2	3	0.000502008	0.666667	.,.	Smad4,Stk11
Mouse Phenotype Single KO	MP:0014178	increased brain apoptosis	378	0.0434451	1	1	1.89058	5.28938	10	0.0015649	0.00295858	353	0.00152312	1	0.0391652	2.64162	3.78556	10	19	0.00251004	0.526316	.,.,.,.,.,.,.,.,.,.	Atp7a,Bcl10,Cep63,Htra2,Icmt,Katnb1,Lig4,Magoh,Pnkp,Vac14
Mouse Phenotype Single KO	MP:0010645	failure of conotruncal ridge closure	379	0.044083	1	1	2.3703	2.53133	6	0.000748914	0.00177515	892	0.0396885	1	0.403871	5.01908	0.39848	2	2	0.000502008	1	.,.,.,.,.,.	Sox4,Ssr1
Mouse Phenotype Single KO	MP:0003707	increased cell nucleus count	380	0.0440943	1	1	2.063	3.87785	8	0.00114729	0.00236686	659	0.0176557	1	0.243188	2.34224	2.9886	7	15	0.00175703	0.466667	.,.,.,.,.,.,.,.	Birc5,Daxx,Fzr1,Glrx3,Katnb1,Sept7,Ttyh1
Mouse Phenotype Single KO	MP:0011080	increased macrophage apoptosis	381	0.0440979	1	1	3.05272	1.31031	4	0.000387665	0.00118343	1273	0.0979174	1	0.698191	2.50954	1.19544	3	6	0.000753012	0.5	.,.,.,.	Fos,Lgals3,Slc29a3
Mouse Phenotype Single KO	MP:0008844	decreased subcutaneous adipose tissue amount	382	0.0442129	1	1	1.42309	19.6754	28	0.00582113	0.00828402	747	0.0245198	1	0.297947	1.5126	14.5445	22	73	0.00552209	0.30137	.,.,.,.,.,.,.,.,.,.,.,.,.,.,.,.,.,.,.,.,.,.,.,.,.,.,.,.	Acacb,Angptl2,Arhgap5,Atm,B4galt1,Brca1,C1qtnf1,Cdkal1,Chd2,Cisd2,Cnot3,Fabp5,Lbr,Lipa,Mapk8,Ppard,Ptpn11,Sertad2,Sqstm1,Ssfa2,Tgfb1,Twist2
Mouse Phenotype Single KO	MP:0005090	increased double-negative T cell number	383	0.0443121	1	1	1.38	23.9131	33	0.00707489	0.00976331	321	0.000843553	1	0.0238534	1.88215	12.7514	24	64	0.0060241	0.375	.,.,.,.,.,.,.,.,.,.,.,.,.,.,.,.,.,.,.,.,.,.,.,.,.,.,.,.,.,.,.,.,.	Asxl1,Atm,Bcl10,Bcl2l11,Bhlhe40,Ccnd3,Cd3e,Cdk6,Dck,Ets1,Lat,Maml1,Mapk14,Phf20,Pknox1,Ptprc,Rag1,Rag2,Rhoh,Tcf12,Tcf3,Tcf4,Tpp2,Vav1
Mouse Phenotype Single KO	MP:0004126	thin hypodermis	384	0.0443306	1	1	6.0217	0.332132	2	9.8264e-05	0.000591716	4168	0.588872	1	1	1.25477	0.796959	1	4	0.000251004	0.25	.,.	Ppard
Mouse Phenotype Single KO	MP:0010613	abnormal mitral valve anulus morphology	385	0.0445253	1	1	21.9555	0.0455466	1	1.34753e-05	0.000295858	1888	0.19924	1	0.957892	5.01908	0.19924	1	1	0.000251004	1	.	Pdlim7
Mouse Phenotype Single KO	MP:0010621	abnormal tricuspid valve anulus morphology	385	0.0445253	1	1	21.9555	0.0455466	1	1.34753e-05	0.000295858	1888	0.19924	1	0.957892	5.01908	0.19924	1	1	0.000251004	1	.	Pdlim7
Mouse Phenotype Single KO	MP:0008801	abnormal erythroid progenitor cell morphology	387	0.0449262	1	1	1.311	34.325	45	0.0101553	0.0133136	167	1.64615e-05	0.149421	0.000894734	2.00763	16.9354	34	85	0.00853414	0.4	.,.,.,.,.,.,.,.,.,.,.,.,.,.,.,.,.,.,.,.,.,.,.,.,.,.,.,.,.,.,.,.,.,.,.,.,.,.,.,.,.,.,.,.,.	Arid3a,Arid4a,Asxl1,Brd1,Cbfa2t3,Ccne1,Chd2,Dck,Ddrgk1,Dhfr,Fzr1,Irf2bp2,Kat6a,Klf13,Kmt2a,Lif,Lig1,Myb,Myc,Ncoa6,Nr3c1,Picalm,Pknox1,Prkab1,Ptpn2,Rapgef2,Runx1,Sac3d1,Senp1,Sh2b3,Sin3b,Slc20a1,Sp3,Zfpm1
Mouse Phenotype Single KO	MP:0002794	lenticonus	388	0.0449997	1	1	21.7187	0.0460434	1	1.36223e-05	0.000295858	1888	0.19924	1	0.957892	5.01908	0.19924	1	1	0.000251004	1	.	Gnpat
Mouse Phenotype Single KO	MP:0009797	abnormal mismatch repair	389	0.0450984	1	1	3.82763	0.783775	3	0.000231886	0.000887574	1054	0.0573149	1	0.493593	3.01145	0.996199	3	5	0.000753012	0.6	.,.,.	Msh2,Msh3,Tdg
Mouse Phenotype Single KO	MP:0006379	abnormal spermatocyte morphology	390	0.0451988	1	1	1.58969	10.6939	17	0.00316389	0.00502959	1862	0.192495	1	0.938387	1.27758	10.9582	14	55	0.00351406	0.254545	.,.,.,.,.,.,.,.,.,.,.,.,.,.,.,.,.	Atm,Ccdc155,Cep63,Cul4a,Dazap1,Dnaja1,Ehd1,Gmcl1,Hspa4,Limk2,Mybl1,Rnf8,Sgpl1,Tex14
Mouse Phenotype Single KO	MP:0008944	decreased sensitivity to induced cell death	391	0.0456309	1	1	1.39176	22.2739	31	0.00658991	0.0091716	488	0.00638334	1	0.118733	1.62957	15.3415	25	77	0.0062751	0.324675	.,.,.,.,.,.,.,.,.,.,.,.,.,.,.,.,.,.,.,.,.,.,.,.,.,.,.,.,.,.,.	Antxr1,Apaf1,Apex1,Atm,Bbc3,Casp3,Casp9,Chek2,Dab2ip,Ddb2,Dusp6,Faf1,Hint1,Hsf1,Jun,Mdm2,Nbn,Ndrg1,Per2,Rad51d,Raf1,Shc1,Stat1,Trim27,Ucp2
Mouse Phenotype Single KO	MP:0010537	tumor regression	392	0.0459273	1	1	3.7991	0.78966	3	0.000233627	0.000887574	1748	0.179618	1	0.932719	2.50954	0.796959	2	4	0.000502008	0.5	.,.,.	Id1,Stat1
Mouse Phenotype Single KO	MP:0008193	abnormal marginal zone B cell physiology	393	0.0460703	1	1	3.79426	0.790669	3	0.000233926	0.000887574	1569	0.146692	1	0.848646	2.15103	1.39468	3	7	0.000753012	0.428571	.,.,.	Bcl10,Sash3,Zfp318
Mouse Phenotype Single KO	MP:0000703	abnormal thymus morphology	394	0.0462182	1	1	1.14488	139.752	160	0.0413468	0.0473373	56	2.95508e-09	2.68233e-05	4.78987e-07	1.61505	80.4929	130	404	0.0326305	0.321782	.,.,.,.,.,.,.,.,.,.,.,.,.,.,.,.,.,.,.,.,.,.,.,.,.,.,.,.,.,.,.,.,.,.,.,.,.,.,.,.,.,.,.,.,.,.,.,.,.,.,.,.,.,.,.,.,.,.,.,.,.,.,.,.,.,.,.,.,.,.,.,.,.,.,.,.,.,.,.,.,.,.,.,.,.,.,.,.,.,.,.,.,.,.,.,.,.,.,.,.,.,.,.,.,.,.,.,.,.,.,.,.,.,.,.,.,.,.,.,.,.,.,.,.,.,.,.,.,.,.,.,.,.,.,.,.,.,.,.,.,.,.,.,.,.,.,.,.,.,.,.,.,.,.,.,.,.,.,.,.	Abcc10,Abl1,Adrm1,Aff1,Arhgap1,Arhgap5,Asah1,Asxl1,Atg16l1,Atg5,Atm,Atr,Bad,Bcl10,Bhlhe40,Cacybp,Carm1,Casp3,Cbfb,Cbx4,Ccnd3,Cd2ap,Cd3e,Cdk6,Cdkn1b,Cdkn2c,Chd7,Crkl,Ctsd,Cxcr4,Dad1,Dck,Dmtf1,Dusp5,E2f1,Ece1,Elk4,Ep300,Errfi1,Ets1,Ewsr1,Fen1,Fos,Foxh1,Fubp1,Gabpa,Gata3,Gfi1,Gnai2,Gnas,Hectd3,Htra2,Id3,Ing1,Inpp5d,Irf1,Itpkb,Jarid2,Jmjd6,Kat6a,Klf13,Kmt2e,Lat,Lbr,Lck,Lig4,Maml1,Map3k14,Mdc1,Mdm2,My…
Mouse Phenotype Single KO	MP:0003708	binucleate	395	0.0462661	1	1	2.3414	2.56257	6	0.000758155	0.00177515	562	0.0102184	1	0.165039	3.13692	1.59392	5	8	0.00125502	0.625	.,.,.,.,.,.	Birc5,Daxx,Fzr1,Glrx3,Katnb1
Mouse Phenotype Single KO	MP:0003570	increased uterus leiomyoma incidence	396	0.0471175	1	1	5.81908	0.343697	2	0.000101685	0.000591716	1320	0.103257	1	0.710048	3.34605	0.597719	2	3	0.000502008	0.666667	.,.	Rint1,Tsc1
Mouse Phenotype Single KO	MP:0008805	decreased circulating amylase level	397	0.0471981	1	1	1.9379	4.6442	9	0.00137402	0.00266272	1139	0.0700571	1	0.558304	1.74577	4.58252	8	23	0.00200803	0.347826	.,.,.,.,.,.,.,.,.	Cisd2,Gna11,Mib2,Pitx3,Prkab1,Relb,Slc38a10,Wbp2
Mouse Phenotype Single KO	MP:0013322	squamous metaplasia of prostate gland	398	0.0483586	1	1	20.1748	0.0495667	1	1.46647e-05	0.000295858	1888	0.19924	1	0.957892	5.01908	0.19924	1	1	0.000251004	1	.	Rarg
Mouse Phenotype Single KO	MP:0013321	squamous metaplasia of seminal vesicles	398	0.0483586	1	1	20.1748	0.0495667	1	1.46647e-05	0.000295858	1888	0.19924	1	0.957892	5.01908	0.19924	1	1	0.000251004	1	.	Rarg
Mouse Phenotype Single KO	MP:0002006	neoplasm	400	0.0485855	1	1	1.12357	182.455	205	0.0539807	0.0606509	69	2.6936e-08	0.000244498	3.54345e-06	1.46963	116.356	171	584	0.0429217	0.292808	.,.,.,.,.,.,.,.,.,.,.,.,.,.,.,.,.,.,.,.,.,.,.,.,.,.,.,.,.,.,.,.,.,.,.,.,.,.,.,.,.,.,.,.,.,.,.,.,.,.,.,.,.,.,.,.,.,.,.,.,.,.,.,.,.,.,.,.,.,.,.,.,.,.,.,.,.,.,.,.,.,.,.,.,.,.,.,.,.,.,.,.,.,.,.,.,.,.,.,.,.,.,.,.,.,.,.,.,.,.,.,.,.,.,.,.,.,.,.,.,.,.,.,.,.,.,.,.,.,.,.,.,.,.,.,.,.,.,.,.,.,.,.,.,.,.,.,.,.,.,.,.,.,.,.,.,.,.,.,.,.,.,.,.,.,.,.,.,.,.,.,.,.,.,.,.,.,.,.,.,.,.,.,.,.,.,.,.,.,.,.,.,.,.,.,.,.,.,.,.…	Acox1,Acpp,Actb,Actn4,Adam9,Aip,Antxr1,Apc,Apex1,Arid4a,Arl6ip5,Asxl1,Atf2,Atm,Atr,Bad,Bap1,Blnk,Bmf,Brca1,Cacfd1,Cbx7,Ccm2l,Ccndbp1,Cd160,Cdk5rap2,Cdkn1b,Cdkn2c,Chd2,Chek2,Chfr,Cmip,Coro1c,Ctnnb1,Ddb2,Dmtf1,Dnmt1,Dot1l,Dusp5,E2f1,Eef1e1,Egr1,Eif2s2,Errfi1,Fancm,Fen1,Fhit,Fos,Foxo3,Fzr1,Ggta1,Gnai2,Gtf2ird1,Hint1,Hivep3,Hmga1,Hmgn1,Id1,Ifnar1,Ifngr1,Ikzf3,Ing1,Ing2,Inpp5d,Iqgap2,Irf1,Irf8,Kdm4c,K…
Mouse Phenotype Single KO	MP:0013876	absent ductus venosus valve	401	0.0486646	1	1	1.73983	6.89723	12	0.0020406	0.0035503	543	0.00866232	1	0.144803	2.18221	4.58252	10	23	0.00251004	0.434783	.,.,.,.,.,.,.,.,.,.,.,.	1700067K01Rik,4933434E20Rik,Actn4,Adcy9,Atg16l1,Coro1c,Rpgrip1l,Setd5,Smg9,Trappc9
Mouse Phenotype Single KO	MP:0010930	decreased osteoid thickness	402	0.048688	1	1	20.0349	0.0499128	1	1.47671e-05	0.000295858	1888	0.19924	1	0.957892	5.01908	0.19924	1	1	0.000251004	1	.	Naca
Mouse Phenotype Single KO	MP:0011112	lethality during fetal growth through weaning, incomplete penetrance	403	0.0490255	1	1	2.30701	2.60076	6	0.000769457	0.00177515	1209	0.0845946	1	0.635124	2.2307	1.79316	4	9	0.00100402	0.444444	.,.,.,.,.,.	Cpeb4,Dazap1,Kmt2b,Kmt2e
Mouse Phenotype Single KO	MP:0004079	abnormal putamen morphology	404	0.0495987	1	1	19.6577	0.0508706	1	1.50505e-05	0.000295858	1888	0.19924	1	0.957892	5.01908	0.19924	1	1	0.000251004	1	.	Hsf1
Mouse Phenotype Single KO	MP:0009769	abnormal meiotic spindle assembly checkpoint	404	0.0495987	1	1	19.6577	0.0508706	1	1.50505e-05	0.000295858	1888	0.19924	1	0.957892	5.01908	0.19924	1	1	0.000251004	1	.	Hsf1
Mouse Phenotype Single KO	MP:0000245	abnormal erythropoiesis	406	0.0497152	1	1	1.28184	39.0064	50	0.0115403	0.0147929	127	2.05999e-06	0.0186985	0.000147232	1.98	21.7171	43	109	0.0107932	0.394495	.,.,.,.,.,.,.,.,.,.,.,.,.,.,.,.,.,.,.,.,.,.,.,.,.,.,.,.,.,.,.,.,.,.,.,.,.,.,.,.,.,.,.,.,.,.,.,.,.,.	Arid3a,Brd1,Cbfa2t3,Ccne1,Cdk5rap2,Chd2,Cpeb4,Egr1,Hk1,Inpp5d,Irf8,Jarid2,Jmjd6,Kat6a,Katnb1,Klf13,Lig1,Mapk14,Mfsd7b,Myb,Nfe2l1,Nprl3,Pgm3,Picalm,Pim1,Pknox1,Pou2f1,Prdx2,Prkab1,Ptpn2,Ptprc,Rapgef2,Rb1,Relb,Runx1,Safb,Senp1,Slc19a2,Slc20a1,Sp3,Ulk1,Uros,Zfpm1
Mouse Phenotype Single KO	MP:0003706	abnormal cell nucleus count	407	0.0497902	1	1	1.9175	4.6936	9	0.00138864	0.00266272	578	0.0106514	1	0.167271	2.36192	3.38708	8	17	0.00200803	0.470588	.,.,.,.,.,.,.,.,.	Birc5,Cdk1,Daxx,Fzr1,Glrx3,Katnb1,Sept7,Ttyh1
Mouse Phenotype Single KO	MP:0009287	decreased abdominal fat pad weight	408	0.0500317	1	1	2.00846	3.98314	8	0.00117844	0.00236686	562	0.0102184	1	0.165039	3.13692	1.59392	5	8	0.00125502	0.625	.,.,.,.,.,.,.,.	Cdkal1,Klf3,Npc1,Nr2c2,Ppard
Mouse Phenotype Single KO	MP:0008570	lipidosis	409	0.0500676	1	1	2.92553	1.36727	4	0.000404518	0.00118343	3797	0.494479	1	1	1.25477	1.59392	2	8	0.000502008	0.25	.,.,.,.	Chd2,Npc1
Mouse Phenotype Single KO	MP:0005068	abnormal NK cell morphology	410	0.050178	1	1	1.26221	44.3667	56	0.0131263	0.0165681	298	0.000503133	1	0.0153253	1.59226	28.8898	46	145	0.0115462	0.317241	.,.,.,.,.,.,.,.,.,.,.,.,.,.,.,.,.,.,.,.,.,.,.,.,.,.,.,.,.,.,.,.,.,.,.,.,.,.,.,.,.,.,.,.,.,.,.,.,.,.,.,.,.,.,.,.	2810408A11Rik,Apc,Atf2,Bap1,Bcl2l11,Cnot4,Cog6,Comt,Cxcr4,Ets1,Foxo3,Gfi1,Hbs1l,Ifnar1,Ifngr1,Ikzf3,Il15ra,Inpp5d,Irf1,Itgb2,Itgb7,Kmt2e,Lif,Nadk2,Nat10,Pclaf,Pibf1,Ptprc,Rag1,Rhbdd3,Rhoh,Sap130,Setd5,Slc38a10,Tcf3,Tmem127,Tmem42,Trappc9,Tusc2,Txnip,Ube2g1,Uhrf1,Vps13a,Was,Zeb1,Zscan10
Mouse Phenotype Single KO	MP:0020009	abnormal bone mineral density of femur	411	0.0502315	1	1	2.29266	2.61705	6	0.000774274	0.00177515	1447	0.119486	1	0.749531	2.00763	1.9924	4	10	0.00100402	0.4	.,.,.,.,.,.	Clec11a,Cxxc5,Ppard,Ppib
Mouse Phenotype Single KO	MP:0006321	increased myocardial fiber number	412	0.0508494	1	1	3.64269	0.823566	3	0.000243659	0.000887574	768	0.0268957	1	0.317881	3.76431	0.796959	3	4	0.000753012	0.75	.,.,.	Abl1,Cdkn1b,Kras
Mouse Phenotype Single KO	MP:0004061	papillary muscle hypoplasia	413	0.0510164	1	1	19.0973	0.0523634	1	1.54921e-05	0.000295858	1888	0.19924	1	0.957892	5.01908	0.19924	1	1	0.000251004	1	.	Mospd3
Mouse Phenotype Single KO	MP:0030048	sloping forehead	414	0.0511906	1	1	5.55317	0.360155	2	0.000106555	0.000591716	892	0.0396885	1	0.403871	5.01908	0.39848	2	2	0.000502008	1	.,.	Atr,Cenpj
Mouse Phenotype Single KO	MP:0013958	decreased small intestine length	415	0.0513436	1	1	18.9724	0.0527082	1	1.55941e-05	0.000295858	1888	0.19924	1	0.957892	5.01908	0.19924	1	1	0.000251004	1	.	Thra
Mouse Phenotype Single KO	MP:0006039	decreased mitochondrial fission	416	0.0514338	1	1	18.9382	0.0528033	1	1.56223e-05	0.000295858	1888	0.19924	1	0.957892	5.01908	0.19924	1	1	0.000251004	1	.	Ucp2
Mouse Phenotype Single KO	MP:0002123	abnormal definitive hematopoiesis	417	0.051778	1	1	1.10793	225.645	250	0.066759	0.0739645	35	4.00435e-12	3.63475e-08	1.0385e-09	1.54266	138.073	213	693	0.0534639	0.307359	.,.,.,.,.,.,.,.,.,.,.,.,.,.,.,.,.,.,.,.,.,.,.,.,.,.,.,.,.,.,.,.,.,.,.,.,.,.,.,.,.,.,.,.,.,.,.,.,.,.,.,.,.,.,.,.,.,.,.,.,.,.,.,.,.,.,.,.,.,.,.,.,.,.,.,.,.,.,.,.,.,.,.,.,.,.,.,.,.,.,.,.,.,.,.,.,.,.,.,.,.,.,.,.,.,.,.,.,.,.,.,.,.,.,.,.,.,.,.,.,.,.,.,.,.,.,.,.,.,.,.,.,.,.,.,.,.,.,.,.,.,.,.,.,.,.,.,.,.,.,.,.,.,.,.,.,.,.,.,.,.,.,.,.,.,.,.,.,.,.,.,.,.,.,.,.,.,.,.,.,.,.,.,.,.,.,.,.,.,.,.,.,.,.,.,.,.,.,.,.…	Abl1,Adam17,Aff1,Akap13,Arid3a,Arid4a,Asxl1,Atm,Avpr1a,B4galt1,Bad,Bcl10,Bcl2l11,Bcr,Bhlhe40,Bhlhe41,Birc6,Blnk,Bmf,Bnip3l,Brd1,C1galt1,Carm1,Cbfa2t3,Cbfb,Ccnd3,Ccne1,Cd24a,Cd3d,Cd3e,Cd9,Cdk5rap2,Cdk6,Cdkn1b,Chd2,Cpeb4,Crlf2,Ctsd,Cxcr4,Dck,Ddrgk1,Def6,Dhfr,Diaph1,Diaph3,Dock10,E2f1,E2f2,Egr1,Elf1,Elk4,Ep400,Eps15,Ern1,Esrra,Ets1,Ewsr1,Fancc,Fen1,Fnip1,Fos,Fubp1,Fyn,Gata3,Gfi1,Git2,Hivep3,Hk1,Hmga…
Mouse Phenotype Single KO	MP:0013834	thin hypoglossal nerve	418	0.0521699	1	1	2.10882	3.31939	7	0.000982067	0.00207101	659	0.0176557	1	0.243188	2.34224	2.9886	7	15	0.00175703	0.466667	.,.,.,.,.,.,.	4933434E20Rik,Actn4,Cmip,Cog6,Cyp11a1,Kif1bp,Rpgrip1l
Mouse Phenotype Single KO	MP:0014149	abnormal lacrimal gland innervation pattern	419	0.0522342	1	1	18.6402	0.0536475	1	1.5872e-05	0.000295858	1888	0.19924	1	0.957892	5.01908	0.19924	1	1	0.000251004	1	.	Nrtn
Mouse Phenotype Single KO	MP:0009220	increased prostate gland adenocarcinoma incidence	420	0.0524002	1	1	2.8808	1.3885	4	0.000410799	0.00118343	1320	0.103257	1	0.710048	3.34605	0.597719	2	3	0.000502008	0.666667	.,.,.,.	Acpp,Pten
Mouse Phenotype Single KO	MP:0001247	dermal cysts	421	0.0524694	1	1	2.50181	1.99856	5	0.000591288	0.00147929	1028	0.0555503	1	0.490496	2.50954	1.59392	4	8	0.00100402	0.5	.,.,.,.,.	Apc,Ptch1,Rxra,Vdr
Mouse Phenotype Single KO	MP:0002879	increased cellular sensitivity to X-ray irradiation	422	0.0527475	1	1	3.58762	0.836209	3	0.000247399	0.000887574	3554	0.486558	1	1	1.67302	0.597719	1	3	0.000251004	0.333333	.,.,.	Chd2
Mouse Phenotype Single KO	MP:0005567	decreased circulating total protein level	423	0.0527993	1	1	1.45269	15.8328	23	0.00468424	0.00680473	1313	0.100108	1	0.692063	1.38457	11.5559	16	58	0.00401606	0.275862	.,.,.,.,.,.,.,.,.,.,.,.,.,.,.,.,.,.,.,.,.,.,.	Baz1b,Cenpj,Elk4,Ggnbp2,Gna11,Gse1,Kdm4b,Kif21b,Neu1,Pgam5,Plvap,Relb,Sema3f,Slc38a10,Usp54,Wwox
Mouse Phenotype Single KO	MP:0005059	lysosomal protein accumulation	424	0.0532373	1	1	2.09884	3.33518	7	0.00098674	0.00207101	659	0.0176557	1	0.243188	2.34224	2.9886	7	15	0.00175703	0.466667	.,.,.,.,.,.,.	Clcn6,Ctsd,Galns,Lgmn,Lyst,M6pr,Sc5d
Mouse Phenotype Single KO	MP:0009092	endometrium hyperplasia	425	0.053307	1	1	1.89155	4.758	9	0.00140769	0.00266272	1150	0.0714902	1	0.564275	2.09128	2.39088	5	12	0.00125502	0.416667	.,.,.,.,.,.,.,.,.	Brca1,Cdkn1b,Chd2,Errfi1,Pten
Mouse Phenotype Single KO	MP:0008109	abnormal small intestinal microvillus morphology	426	0.0537344	1	1	2.48446	2.01251	5	0.000595416	0.00147929	1447	0.119486	1	0.749531	2.00763	1.9924	4	10	0.00100402	0.4	.,.,.,.,.	Crb3,Ezr,Rab8a,Wasf1
Mouse Phenotype Single KO	MP:0005159	azoospermia	427	0.0539516	1	1	1.27406	39.2446	50	0.0116108	0.0147929	483	0.00590616	1	0.110994	1.42517	32.2769	46	162	0.0115462	0.283951	.,.,.,.,.,.,.,.,.,.,.,.,.,.,.,.,.,.,.,.,.,.,.,.,.,.,.,.,.,.,.,.,.,.,.,.,.,.,.,.,.,.,.,.,.,.,.,.,.,.	Adrm1,Aff4,Apaf1,Atm,Brca1,Bsg,Cdk2,Cdk4,Cep63,Cib1,Cks2,Cul4a,Ehd1,Fancm,Gnpat,Gtf2a1,Hmga1,Hsp90aa1,Hspbp1,Lhx3,Lmtk2,Msh5,Mybl1,Nanos3,Nup210l,Pank2,Patz1,Pin1,Ppp1cc,Prdm9,Ranbp1,Rnf8,Safb,Sbf1,Setx,Siah1a,Six5,Slc19a2,Slc4a2,Spo11,Stra8,Stx2,Tpst2,Ube2w,Vrk1,Ybx2
Mouse Phenotype Single KO	MP:0008557	abnormal interferon-alpha secretion	428	0.0547957	1	1	1.96951	4.06191	8	0.00120175	0.00236686	3163	0.379561	1	1	1.20458	4.981	6	25	0.00150602	0.24	.,.,.,.,.,.,.,.	Ifnar1,Irak4,Irf1,Irf9,Mapk14,Peli1
Mouse Phenotype Single KO	MP:0013836	abnormal hypoglossal nerve topology	429	0.0549773	1	1	1.9681	4.06483	8	0.00120261	0.00236686	992	0.0502667	1	0.459951	1.95186	3.58632	7	18	0.00175703	0.388889	.,.,.,.,.,.,.,.	4933434E20Rik,Actn4,Atg16l1,Dhx35,Rpgrip1l,Setd5,Smg9
Mouse Phenotype Single KO	MP:0000704	abnormal thymus development	430	0.0550197	1	1	1.87956	4.78835	9	0.00141667	0.00266272	393	0.0024998	1	0.0577372	2.65716	3.38708	9	17	0.00225904	0.529412	.,.,.,.,.,.,.,.,.	Cbx4,Crkl,Ece1,Jmjd6,Kat6a,Rc3h1,Rpl22,Twsg1,Zeb1
Mouse Phenotype Single KO	MP:0008839	absent acrosome	431	0.0550668	1	1	2.83256	1.41215	4	0.000417795	0.00118343	1028	0.0555503	1	0.490496	2.50954	1.59392	4	8	0.00100402	0.5	.,.,.,.	Gopc,Rxrb,Tbc1d20,Tmf1
Mouse Phenotype Single KO	MP:0013140	excessive vocalization	432	0.0556373	1	1	5.29674	0.37759	2	0.000111713	0.000591716	2870	0.358791	1	1	2.50954	0.39848	1	2	0.000251004	0.5	.,.	Itpr3
Mouse Phenotype Single KO	MP:0003705	abnormal hypodermis morphology	433	0.0560933	1	1	1.3313	27.0413	36	0.00800037	0.0106509	969	0.0459592	1	0.430518	1.36441	20.5217	28	103	0.00702811	0.271845	.,.,.,.,.,.,.,.,.,.,.,.,.,.,.,.,.,.,.,.,.,.,.,.,.,.,.,.,.,.,.,.,.,.,.,.	Acacb,Angptl2,Arhgap1,Arhgap5,Atm,B4galt1,Brca1,C1qtnf1,Cdkal1,Chd2,Cisd2,Cnot3,Ewsr1,Fabp5,Gnas,Lbr,Lef1,Lipa,Lztfl1,Mapk8,Mcoln1,Ppard,Ptpn11,Sertad2,Sqstm1,Ssfa2,Tgfb1,Twist2
Mouse Phenotype Single KO	MP:0011975	neuronal cytoplasmic inclusions	434	0.0566727	1	1	3.48159	0.861674	3	0.000254933	0.000887574	768	0.0268957	1	0.317881	3.76431	0.796959	3	4	0.000753012	0.75	.,.,.	Atxn3,Epg5,Vapb
Mouse Phenotype Single KO	MP:0010163	hemolysis	435	0.0567876	1	1	1.79862	5.55983	10	0.00164492	0.00295858	1606	0.147998	1	0.836473	1.45715	6.17643	9	31	0.00225904	0.290323	.,.,.,.,.,.,.,.,.,.	Bnip3l,Cd24a,Dmtn,Gpi1,Kcnn4,Nek1,Pfkm,Prkab1,Slc11a2
Mouse Phenotype Single KO	MP:0009531	increased parotid gland size	436	0.0569628	1	1	17.0506	0.058649	1	1.73518e-05	0.000295858	1888	0.19924	1	0.957892	5.01908	0.19924	1	1	0.000251004	1	.	Kcnn4
Mouse Phenotype Single KO	MP:0001838	defective intracellular transport of class I molecules	437	0.0573651	1	1	16.9274	0.0590758	1	1.7478e-05	0.000295858	2870	0.358791	1	1	2.50954	0.39848	1	2	0.000251004	0.5	.	Tap1
Mouse Phenotype Single KO	MP:0011808	abnormal myoblast differentiation	438	0.0575422	1	1	5.19607	0.384907	2	0.000113878	0.000591716	1748	0.179618	1	0.932719	2.50954	0.796959	2	4	0.000502008	0.5	.,.	Kmt2a,Mapk14
Mouse Phenotype Single KO	MP:0010887	pale lung	439	0.0580845	1	1	2.78131	1.43817	4	0.000425494	0.00118343	494	0.00661623	1	0.12157	4.01526	0.996199	4	5	0.00100402	0.8	.,.,.,.	Adam17,Creb1,Errfi1,Ptges3
Mouse Phenotype Single KO	MP:0008021	increased blastoma incidence	440	0.058245	1	1	2.77868	1.43953	4	0.000425898	0.00118343	2143	0.201377	1	0.852965	1.88215	1.59392	3	8	0.000753012	0.375	.,.,.,.	Lig4,Ptch1,Trim37
Mouse Phenotype Single KO	MP:0008037	abnormal T cell morphology	441	0.058424	1	1	1.10119	237.016	261	0.0701232	0.0772189	54	1.54879e-09	1.40583e-05	2.60339e-07	1.43676	156.602	225	786	0.0564759	0.28626	.,.,.,.,.,.,.,.,.,.,.,.,.,.,.,.,.,.,.,.,.,.,.,.,.,.,.,.,.,.,.,.,.,.,.,.,.,.,.,.,.,.,.,.,.,.,.,.,.,.,.,.,.,.,.,.,.,.,.,.,.,.,.,.,.,.,.,.,.,.,.,.,.,.,.,.,.,.,.,.,.,.,.,.,.,.,.,.,.,.,.,.,.,.,.,.,.,.,.,.,.,.,.,.,.,.,.,.,.,.,.,.,.,.,.,.,.,.,.,.,.,.,.,.,.,.,.,.,.,.,.,.,.,.,.,.,.,.,.,.,.,.,.,.,.,.,.,.,.,.,.,.,.,.,.,.,.,.,.,.,.,.,.,.,.,.,.,.,.,.,.,.,.,.,.,.,.,.,.,.,.,.,.,.,.,.,.,.,.,.,.,.,.,.,.,.,.,.,.,.…	2810408A11Rik,4933434E20Rik,9430015G10Rik,Abhd17a,Abl1,Acsl3,Adpgk,Adrm1,Aff1,Apc,Apoo,Arhgdib,Arid1b,Arid4a,Asxl1,Atf2,Atm,Bad,Bap1,Bbc3,Bcl10,Bcl2l11,Bhlhe40,Bhlhe41,Blnk,Bmf,Brpf1,Cacybp,Carm1,Casc4,Casp3,Cbfb,Ccnd3,Cd3d,Cd3e,Cdk6,Cdkal1,Cdkn1b,Cdkn2c,Cds2,Cenpj,Chd2,Cnot4,Cog6,Crlf2,Ctsd,Cxcr4,Cystm1,Dap,Dck,Dctn1,Ddhd1,Ddit3,Ddrgk1,Ddx42,Def6,Dennd4c,Denr,Dgka,Diaph1,Dmtf1,Dntt,Dock10,Dusp5,…
Mouse Phenotype Single KO	MP:0008301	adrenal medulla hyperplasia	442	0.0592498	1	1	5.10995	0.391393	2	0.000115797	0.000591716	892	0.0396885	1	0.403871	5.01908	0.39848	2	2	0.000502008	1	.,.	Cdkn1b,Vav2
Mouse Phenotype Single KO	MP:0009370	decreased theca cell number	443	0.0594251	1	1	2.75958	1.4495	4	0.000428845	0.00118343	892	0.0396885	1	0.403871	5.01908	0.39848	2	2	0.000502008	1	.,.,.,.	Sgpl1,Wwox
Mouse Phenotype Single KO	MP:0013648	increased CD11b-high dendritic cell number	444	0.0601718	1	1	2.40302	2.08072	5	0.000615597	0.00147929	1273	0.0979174	1	0.698191	2.50954	1.19544	3	6	0.000753012	0.5	.,.,.,.,.	Ikzf3,Trappc9,Ube2g1
Mouse Phenotype Single KO	MP:0008753	abnormal osteocyte morphology	445	0.0606175	1	1	1.84294	4.88351	9	0.00144483	0.00266272	1508	0.128136	1	0.771278	1.79253	2.78936	5	14	0.00125502	0.357143	.,.,.,.,.,.,.,.,.	Cxxc5,Ifngr1,Klf10,Naca,Suco
Mouse Phenotype Single KO	MP:0013971	blood in lymph vessels	446	0.0606328	1	1	1.54977	10.3241	16	0.00305447	0.00473373	342	0.0012809	1	0.0339964	2.26668	6.17643	14	31	0.00351406	0.451613	.,.,.,.,.,.,.,.,.,.,.,.,.,.,.,.	1700067K01Rik,4933434E20Rik,Actn4,Adcy9,Atg16l1,Coro1c,Kif1bp,Myo9a,Npat,Ogdh,Pdzk1,Setd5,Smg9,Trappc9
Mouse Phenotype Single KO	MP:0008945	hyperchromic macrocytic anemia	447	0.0612239	1	1	15.8284	0.0631777	1	1.86916e-05	0.000295858	1888	0.19924	1	0.957892	5.01908	0.19924	1	1	0.000251004	1	.	Mfsd7b
Mouse Phenotype Single KO	MP:0011276	increased tail pigmentation	448	0.0612311	1	1	2.73123	1.46454	4	0.000433297	0.00118343	1655	0.159404	1	0.874267	1.82512	2.19164	4	11	0.00100402	0.363636	.,.,.,.	Gna11,Nf1,Rpl27a,Rps19
Mouse Phenotype Single KO	MP:0009223	increased uterus carcinoma incidence	449	0.06125	1	1	3.36955	0.890328	3	0.000263411	0.000887574	1888	0.19924	1	0.957892	5.01908	0.19924	1	1	0.000251004	1	.,.,.	Pten
Mouse Phenotype Single KO	MP:0014123	abnormal amylin secretion	450	0.0613554	1	1	5.00874	0.399302	2	0.000118137	0.000591716	3554	0.486558	1	1	1.67302	0.597719	1	3	0.000251004	0.333333	.,.	Rai1
Mouse Phenotype Single KO	MP:0012096	decreased Reichert's membrane thickness	451	0.0615302	1	1	15.747	0.063504	1	1.87882e-05	0.000295858	1888	0.19924	1	0.957892	5.01908	0.19924	1	1	0.000251004	1	.	Slc31a1
Mouse Phenotype Single KO	MP:0003850	abnormal thymocyte activation	452	0.0616705	1	1	1.77047	5.64821	10	0.00167107	0.00295858	550	0.00969729	1	0.160041	2.25858	3.9848	9	20	0.00225904	0.45	.,.,.,.,.,.,.,.,.,.	Cdk6,Dtx1,Fyn,Itpkb,Lat,Lck,Orai1,Ptprc,Was
Mouse Phenotype Single KO	MP:0013392	Meibomian gland inflammation	453	0.0618763	1	1	4.98449	0.401244	2	0.000118711	0.000591716	1888	0.19924	1	0.957892	5.01908	0.19924	1	1	0.000251004	1	.,.	Sod1
Mouse Phenotype Single KO	MP:0008182	decreased marginal zone B cell number	454	0.0633163	1	1	1.46337	13.6671	20	0.00404353	0.00591716	557	0.00980331	1	0.159757	1.7029	11.1574	19	56	0.00476908	0.339286	.,.,.,.,.,.,.,.,.,.,.,.,.,.,.,.,.,.,.,.	Arid3a,Bcl10,Blnk,Cog6,Dock10,Dtx1,Fnip1,Git2,Ikzf3,Maml1,Map3k14,Notch2,Parp14,Ptpn2,Rela,Sash3,Stk4,Was,Zeb1
Mouse Phenotype Single KO	MP:0001788	periorbital edema	455	0.0635319	1	1	2.15619	2.78268	6	0.000823279	0.00177515	454	0.00458337	1	0.0916372	3.58506	1.39468	5	7	0.00125502	0.714286	.,.,.,.,.,.	Neu1,Nfatc3,Nfkbiz,Ptpn14,Rad23b
[truncated: 49 more rows]

## Sheet: GO Dynamic
# GREAT version 4.0.4	Species assembly: mm9	Association rule: Basal+extension: 5000 bp upstream, 1000 bp downstream, 1000000 bp max extension, curated regulatory domains included
[truncated: 507 more rows]

[truncated: 1 more sheets: MPSK Dynamic]
