# Supplementary material for: Comprehensive genomic features indicative for Notch responsiveness
Source: Nucleic Acids Res. 2024 Apr 22;52(9):5179–94. doi: 10.1093/nar/gkae292 (PMC11109962; doi:10.1093/nar/gkae292)
Supplement: gkae292_Supplemental_Files [file gkae292_supplemental_files.zip › Table_S7_new.xlsx]

## Sheet: All_clusters of enhancers_Rose
chr18	60868062	61152205	.	0	.
chr17	47638249	47750014	.	0	.
chr18	82626553	82738348	.	0	.
chr10	80725072	80858869	.	0	.
chr2	26292648	26464040	.	0	.
chr14	26212329	26462268	.	0	.
chr10	79406223	79636694	.	0	.
chr19	58301408	58557383	.	0	.
chr11	67930149	68156001	.	0	.
chr11	115464044	115584599	.	0	.
chr11	5075281	5198851	.	0	.
chr5	66214569	66361294	.	0	.
chr13	28676510	28977306	.	0	.
chr1	43499080	43673147	.	0	.
chr15	95544474	95756506	.	0	.
chr3	78863362	79100494	.	0	.
chr11	52037950	52186078	.	0	.
chr15	78486873	78642048	.	0	.
chr10	20746696	20882173	.	0	.
chr15	36291016	36429724	.	0	.
chr11	115243264	115376558	.	0	.
chr10	80001590	80171163	.	0	.
chr15	80315901	80463189	.	0	.
chr13	52879026	53025354	.	0	.
chr11	51614367	51782430	.	0	.
chr1	191551603	191707694	.	0	.
chr10	39088884	39260035	.	0	.
chr6	52747609	52922790	.	0	.
chr6	133984568	134194714	.	0	.
chr13	37913523	38040949	.	0	.
chr12	83258893	83425102	.	0	.
chr15	58789913	58924622	.	0	.
chr8	73030105	73204756	.	0	.
chr2	29235406	29422024	.	0	.
chr17	28334685	28488625	.	0	.
chr11	116056075	116257130	.	0	.
chr4	132598540	132757960	.	0	.
chr2	101815487	101979194	.	0	.
chr11	59967941	60071924	.	0	.
chr15	93317423	93427424	.	0	.
chr6	146351677	146472104	.	0	.
chr5	115460381	115584851	.	0	.
chr11	98299451	98427132	.	0	.
chr15	80808087	80941677	.	0	.
chr11	106500951	106651288	.	0	.
chr15	66586730	66738071	.	0	.
chr18	85017982	85063860	.	0	.
chr17	53697976	53748837	.	0	.
chr8	74232372	74284577	.	0	.
chr7	29338916	29391232	.	0	.
chr8	75167621	75220912	.	0	.
chr16	18370561	18427190	.	0	.
chr12	55356520	55420005	.	0	.
chr3	60272357	60338735	.	0	.
chr18	50128781	50198367	.	0	.
chr1	39952255	40022871	.	0	.
chr8	124372724	124444157	.	0	.
chr9	32276853	32349439	.	0	.
chr9	112064134	112138507	.	0	.
chr2	33563852	33639568	.	0	.
chr11	120432435	120509741	.	0	.
chr3	104402635	104482015	.	0	.
chr10	79225011	79304568	.	0	.
chr7	108458573	108541770	.	0	.
chr7	80437987	80522529	.	0	.
chr11	57764980	57851176	.	0	.
chr7	87973538	88065913	.	0	.
chr10	28260385	28353528	.	0	.
chr9	50211028	50305576	.	0	.
chr5	142842537	142940584	.	0	.
chr8	107778212	107880048	.	0	.
chr11	53549429	53673775	.	0	.
chr15	85997364	86141346	.	0	.
chr12	17647921	17800067	.	0	.
chr16	5340923	5474053	.	0	.
chr7	139847969	140005833	.	0	.
chr2	29474639	29541373	.	0	.
chr5	136964765	137051155	.	0	.
chr17	28578310	28665043	.	0	.
chr15	78377773	78469573	.	0	.
chr10	85756837	85857646	.	0	.
chr9	121206252	121308964	.	0	.
chr1	167710326	167789186	.	0	.
chr4	45772845	45876371	.	0	.
chr15	76437235	76555265	.	0	.
chr9	107423477	107549133	.	0	.
chr7	134324525	134452419	.	0	.
chr12	81292696	81401944	.	0	.
chr11	117095059	117220946	.	0	.
chr12	56443927	56575059	.	0	.
chr11	35027349	35220499	.	0	.
chr8	126754359	126870478	.	0	.
chr2	103406471	103559886	.	0	.
chr19	4092799	4204712	.	0	.
chr17	27104927	27224273	.	0	.
chr2	163452489	163576281	.	0	.
chr6	118869251	119013104	.	0	.
chr19	6256944	6402070	.	0	.
chr17	46729310	46920585	.	0	.
chr15	85772598	85865754	.	0	.
chr15	63789018	63892442	.	0	.
chr5	139489468	139595102	.	0	.
chr9	60594700	60705618	.	0	.
chr7	80661663	80772971	.	0	.
chr10	41238391	41368083	.	0	.
chr16	10655699	10786624	.	0	.
chr5	124603266	124747018	.	0	.
chr15	86155568	86245294	.	0	.
chr4	106580020	106684682	.	0	.
chr15	74722863	74905907	.	0	.
chr15	78702334	78767185	.	0	.
chr2	172697711	172776426	.	0	.
chr15	93727478	93806278	.	0	.
chr1	185817513	185897836	.	0	.
chr15	85881659	85962220	.	0	.
chr2	68699100	68820248	.	0	.
chr6	54687132	54817814	.	0	.
chr5	64968600	65106285	.	0	.
chr5	125582915	125660248	.	0	.
chr11	100666629	100760943	.	0	.
chr4	129215213	129325243	.	0	.
chr2	35261352	35372313	.	0	.
chr9	44848998	44962713	.	0	.
chr15	97535579	97680337	.	0	.
chr11	117515148	117711987	.	0	.
chr6	71657454	71752399	.	0	.
chr4	59790563	59914455	.	0	.
chr19	46518011	46607957	.	0	.
chr6	113392032	113483272	.	0	.
chr15	76252330	76345465	.	0	.
chr11	88459019	88555157	.	0	.
chr11	86609244	86749325	.	0	.
chr18	82275000	82352899	.	0	.
chr14	79641187	79735880	.	0	.
chr7	129453003	129551210	.	0	.
chr3	8695198	8804550	.	0	.
chr16	96046552	96167882	.	0	.
chr11	76258235	76326052	.	0	.
chr2	3620386	3689667	.	0	.
chr6	142857019	142926615	.	0	.
chr11	78770093	78843266	.	0	.
chr5	121096847	121177385	.	0	.
chr8	73276149	73365941	.	0	.
chr2	11522140	11612315	.	0	.
chr13	13608615	13704122	.	0	.
chr5	140670187	140767566	.	0	.
chr8	74050589	74158937	.	0	.
chr8	122788591	122898292	.	0	.
chr4	129409510	129520349	.	0	.
chr8	11469513	11589398	.	0	.
chr11	118058961	118135427	.	0	.
chr4	132494039	132582639	.	0	.
chr5	137074103	137171353	.	0	.
chr11	115738536	115836921	.	0	.
chr6	94550971	94650966	.	0	.
chr11	4086294	4218582	.	0	.
chr11	11524049	11667240	.	0	.
chr13	63337318	63432862	.	0	.
chr7	29704754	29749116	.	0	.
chr11	115125921	115191579	.	0	.
chr5	36856734	36925177	.	0	.
chr18	5319245	5391145	.	0	.
chr6	114805239	114880089	.	0	.
chr10	20904852	20980678	.	0	.
chr7	89003728	89079724	.	0	.
chr15	80502361	80582446	.	0	.
chr2	35672788	35763304	.	0	.
chr10	110942669	111039096	.	0	.
chr3	8817763	8924875	.	0	.
chr19	5786591	5895110	.	0	.
chr15	79173266	79245466	.	0	.
chr12	102195378	102268059	.	0	.
chr17	27686200	27772851	.	0	.
chr18	35965272	36054733	.	0	.
chr1	52169956	52259450	.	0	.
chr8	87294978	87396843	.	0	.
chr11	115000326	115109182	.	0	.
chr6	41063075	41186023	.	0	.
chr4	132925583	132981240	.	0	.
chr11	32432662	32488353	.	0	.
chr5	44314759	44388160	.	0	.
chr9	44986782	45061012	.	0	.
chr5	134734428	134809937	.	0	.
chr13	23608200	23688350	.	0	.
chr13	23774000	23857292	.	0	.
chr15	85458478	85542965	.	0	.
chr2	33657893	33743646	.	0	.
chr8	125503118	125590680	.	0	.
chr2	153084361	153180040	.	0	.
chr11	113330999	113427569	.	0	.
chr7	52304541	52411234	.	0	.
chr5	108113182	108222542	.	0	.
chr12	108344768	108467925	.	0	.
chr4	119680266	119776483	.	0	.
chr2	169942683	170048925	.	0	.
chr17	56394786	56505571	.	0	.
chr15	100471975	100585284	.	0	.
chr1	194929372	194958925	.	0	.
chr11	59908266	59951678	.	0	.
chr6	99309114	99353396	.	0	.
chr10	59806856	59854426	.	0	.
chr19	3898414	3951905	.	0	.
chr11	88918615	88977388	.	0	.
chr2	26152086	26212895	.	0	.
chr15	73415573	73476786	.	0	.
chr8	122301672	122365013	.	0	.
chr8	108119957	108184745	.	0	.
chr15	77617168	77682122	.	0	.
chr5	108349930	108417457	.	0	.
chr13	12552351	12621182	.	0	.
chr17	32294610	32363702	.	0	.
chr2	153283749	153355464	.	0	.
chr6	121133702	121206034	.	0	.
chr2	167443598	167524272	.	0	.
chr14	122390105	122474048	.	0	.
chr11	86351329	86438351	.	0	.
chr2	34754535	34845511	.	0	.
chr9	14644598	14745158	.	0	.
chr9	62188426	62223812	.	0	.
chr11	68844979	68888607	.	0	.
chr5	120566161	120615465	.	0	.
chr2	168391549	168441566	.	0	.
chr7	82704648	82757193	.	0	.
chr7	127978591	128031169	.	0	.
chr5	140250316	140303271	.	0	.
chr19	9104522	9157609	.	0	.
chr11	98209627	98262802	.	0	.
chr1	193212816	193272378	.	0	.
chr2	28437751	28497546	.	0	.
chr9	69266924	69328153	.	0	.
chr4	117899854	117964280	.	0	.
chr8	86563334	86631089	.	0	.
chr3	88161690	88229786	.	0	.
chr6	33434374	33506237	.	0	.
chr11	96797663	96869829	.	0	.
chr15	98392034	98466158	.	0	.
chr5	73581324	73658093	.	0	.
chr1	140021152	140100583	.	0	.
chr6	67044235	67145683	.	0	.
chr9	44034058	44083391	.	0	.
chr11	116663454	116715989	.	0	.
chr17	73566850	73624293	.	0	.
chr9	32501790	32559996	.	0	.
chr15	79100349	79159477	.	0	.
chr11	95193760	95257987	.	0	.
chr9	65371288	65436295	.	0	.
chr1	33619177	33688255	.	0	.
chr14	64990342	65060800	.	0	.
chr5	44562639	44636299	.	0	.
chr15	96423080	96497164	.	0	.
chr14	26512598	26589044	.	0	.
chr11	95381754	95458573	.	0	.
chr2	93553226	93631887	.	0	.
chr9	60956947	61035764	.	0	.
chr3	130796442	130881810	.	0	.
chr4	132779086	132864601	.	0	.
chr12	108967148	109053896	.	0	.
chr15	76017799	76104719	.	0	.
chr3	130567546	130654555	.	0	.
chr2	29897662	29996039	.	0	.
chr5	149762663	149866015	.	0	.
chr4	151542114	151589316	.	0	.
chr15	72966096	73016134	.	0	.
chr10	59417852	59472713	.	0	.
chr5	108456005	108512301	.	0	.
chr10	59332631	59401937	.	0	.
chr11	22699451	22773606	.	0	.
chr2	35505008	35585586	.	0	.
chr15	66902693	66986052	.	0	.
chr2	121439476	121525394	.	0	.
chr7	87756937	87843193	.	0	.
chr5	114270630	114359633	.	0	.
chr2	101373750	101466849	.	0	.
chr7	87170920	87269074	.	0	.
chr15	63146269	63249912	.	0	.
chr7	30193381	30307161	.	0	.
chr10	126467250	126582565	.	0	.
chr13	48930416	48974500	.	0	.
chr11	97261619	97305898	.	0	.
chr16	87692407	87738721	.	0	.
chr1	169172047	169219496	.	0	.
chr11	57457937	57506306	.	0	.
chr18	65047045	65096807	.	0	.
chr5	138112148	138162728	.	0	.
chr7	71034271	71085222	.	0	.
chr4	107219189	107271492	.	0	.
chr11	77576713	77629672	.	0	.
chr15	80627157	80680241	.	0	.
chr8	122074006	122129141	.	0	.
chr17	28937026	28992740	.	0	.
chr11	119770212	119827159	.	0	.
chr15	81820473	81878638	.	0	.
chr1	36881441	36940368	.	0	.
chr15	63072206	63131619	.	0	.
chr7	135016451	135079659	.	0	.
chr15	66759535	66823763	.	0	.
chr17	12659017	12724973	.	0	.
chr6	119427786	119494742	.	0	.
chr7	134119074	134187228	.	0	.
chr9	65042718	65116544	.	0	.
chr12	112651319	112725509	.	0	.
chr2	167119898	167194755	.	0	.
chr19	8993212	9076354	.	0	.
chr3	95694319	95777520	.	0	.
chr3	9752117	9866491	.	0	.
chr1	157047838	157098945	.	0	.
chr7	30022513	30078593	.	0	.
chr16	94431934	94490725	.	0	.
chr15	39715829	39776163	.	0	.
chr1	123323383	123387339	.	0	.
chr15	96103038	96176860	.	0	.
chr5	139390436	139468041	.	0	.
chr6	124807271	124886993	.	0	.
chr19	5338220	5434819	.	0	.
chr7	28375947	28406419	.	0	.
chr6	108453474	108487607	.	0	.
chr5	125785875	125823243	.	0	.
chr15	37977090	38015161	.	0	.
chr11	121383477	121423319	.	0	.
chr17	31194637	31234787	.	0	.
chr14	26648822	26689297	.	0	.
chr10	42547049	42589028	.	0	.
chr6	99574346	99617028	.	0	.
chr2	31290010	31333428	.	0	.
chr12	74795644	74839651	.	0	.
chr6	91625015	91670197	.	0	.
chr11	54574563	54621280	.	0	.
chr7	87908643	87956707	.	0	.
chr11	33929869	33979298	.	0	.
chr8	127470121	127520345	.	0	.
chr2	25306706	25357710	.	0	.
chr8	72653803	72704935	.	0	.
chr15	6523262	6575891	.	0	.
chr19	7043912	7097222	.	0	.
chr17	29255666	29309547	.	0	.
chr2	60665311	60719824	.	0	.
chr2	73273927	73329071	.	0	.
chr2	27140342	27196108	.	0	.
chr8	122703008	122759011	.	0	.
chr16	94352427	94408771	.	0	.
chr13	34167266	34224469	.	0	.
chr4	6822807	6880666	.	0	.
chr14	75289674	75349204	.	0	.
chr17	51917081	51976783	.	0	.
chr17	27917271	27977487	.	0	.
chr2	121891977	121953321	.	0	.
chr2	71982868	72044746	.	0	.
chr11	114053001	114119322	.	0	.
chr5	123747314	123814287	.	0	.
chr4	46596307	46663687	.	0	.
chr5	123463861	123533754	.	0	.
chr9	53184543	53259263	.	0	.
chr4	144783962	144859072	.	0	.
chr1	139771139	139849759	.	0	.
chr1	36956755	36997108	.	0	.
chrX	156110058	156152037	.	0	.
chr2	34329330	34375549	.	0	.
chr10	115970264	116020515	.	0	.
chr7	135511272	135562355	.	0	.
chr19	32786039	32838292	.	0	.
chr7	133467561	133521889	.	0	.
chr17	26697448	26753788	.	0	.
chr6	125165197	125221687	.	0	.
chr9	64281853	64340408	.	0	.
chr9	66406098	66465075	.	0	.
chr15	79704412	79765853	.	0	.
chr2	31992838	32056849	.	0	.
chr12	88116575	88181668	.	0	.
chr9	114638940	114705219	.	0	.
chr19	57141715	57213972	.	0	.
chr2	166445181	166518134	.	0	.
chr7	121280066	121355480	.	0	.
chr11	74991765	75068314	.	0	.
chr14	30780211	30857082	.	0	.
chr15	101995225	102078454	.	0	.
chr9	71823953	71907379	.	0	.
chr1	93075997	93161277	.	0	.
chr9	72182975	72270211	.	0	.
chr17	35117259	35208063	.	0	.
chr19	3974920	4065827	.	0	.
chr17	45685340	45779919	.	0	.
chr2	165806876	165872358	.	0	.
chr4	137009354	137074965	.	0	.
chr9	118608947	118675320	.	0	.
chr17	84361713	84438594	.	0	.
chr3	103536654	103614311	.	0	.
chr11	100406597	100490425	.	0	.
chr2	166306624	166394828	.	0	.
chr5	104175920	104267943	.	0	.
chr11	3179994	3275526	.	0	.
chr15	103039496	103136400	.	0	.
chr11	117732372	117831986	.	0	.
chr17	87681507	87787006	.	0	.
chr11	98543060	98671948	.	0	.
chr19	6979202	6997325	.	0	.
chr7	6090045	6108731	.	0	.
chr15	79962955	79985297	.	0	.
chr1	173696677	173719648	.	0	.
chr2	91470051	91494346	.	0	.
chr4	102431450	102455891	.	0	.
chr7	146395933	146420802	.	0	.
chr11	78344793	78369720	.	0	.
chr15	78808802	78834186	.	0	.
chr8	126695291	126720979	.	0	.
chr4	132453856	132479719	.	0	.
chr17	34763326	34790308	.	0	.
chr2	160556721	160584620	.	0	.
chr16	32501250	32530414	.	0	.
chr5	139318514	139348162	.	0	.
chr13	22113280	22143482	.	0	.
chr2	92022802	92053646	.	0	.
chr7	107993452	108025046	.	0	.
chr14	22318406	22350146	.	0	.
chr19	44573040	44606973	.	0	.
chr7	148249475	148283507	.	0	.
chr9	21329704	21363891	.	0	.
chr12	82960537	82995572	.	0	.
chr14	122296640	122331869	.	0	.
chr4	139129655	139165188	.	0	.
chr7	53142455	53179637	.	0	.
chr5	36100564	36138190	.	0	.
chr2	93003169	93040885	.	0	.
chr14	23000198	23038072	.	0	.
chr5	113579792	113618017	.	0	.
chr9	44286971	44325590	.	0	.
chr10	28204916	28243805	.	0	.
chr15	80742194	80781405	.	0	.
chr10	19302302	19341660	.	0	.
chr5	36786600	36826797	.	0	.
chr18	15183322	15223641	.	0	.
chr7	56636088	56677078	.	0	.
chr7	125386102	125427203	.	0	.
chr10	117518558	117559758	.	0	.
chr10	78025703	78066997	.	0	.
chr2	26069639	26110947	.	0	.
chr1	135279191	135321024	.	0	.
chr10	110591795	110633640	.	0	.
chr17	24657112	24700807	.	0	.
chr11	96302585	96346422	.	0	.
chr15	8360936	8406516	.	0	.
chr1	88383188	88428846	.	0	.
chr2	92094082	92140757	.	0	.
chr8	72332127	72379879	.	0	.
chr11	88223381	88272749	.	0	.
chr3	101471274	101521247	.	0	.
chr17	25344838	25395357	.	0	.
chr3	88967174	89018056	.	0	.
chr1	182311445	182362504	.	0	.
chr1	74327960	74379920	.	0	.
chr15	93997494	94049733	.	0	.
chr4	46496665	46549062	.	0	.
chr6	70760940	70813571	.	0	.
chr10	74560619	74613674	.	0	.
chr8	23543303	23597340	.	0	.
chr16	32148921	32203389	.	0	.
chr1	182243826	182298387	.	0	.
chr3	107009257	107064939	.	0	.
chr16	32058987	32115459	.	0	.
chr9	20749122	20807946	.	0	.
chr8	123239067	123298163	.	0	.
chr17	86677139	86738163	.	0	.
chr11	75727770	75790810	.	0	.
chr10	120847921	120870764	.	0	.
chr18	5083302	5107970	.	0	.
chr8	129169590	129197530	.	0	.
chr5	148229588	148259880	.	0	.
chr11	115918398	115950227	.	0	.
chr16	10521618	10553944	.	0	.
chr11	97832132	97864550	.	0	.
chr10	122346373	122379380	.	0	.
chr9	72282907	72316300	.	0	.
chr2	71681580	71717272	.	0	.
chr5	149709582	149745636	.	0	.
chr15	34816667	34853162	.	0	.
chr17	52012582	52049332	.	0	.
chr6	91042324	91079187	.	0	.
chr19	47957512	47995049	.	0	.
chr9	96834613	96872521	.	0	.
chr7	53825171	53863591	.	0	.
chr2	26009340	26047818	.	0	.
chr19	41949021	41988175	.	0	.
chrX	45777020	45816292	.	0	.
chr4	140139851	140179328	.	0	.
chr9	71920725	71960420	.	0	.
chr9	43819085	43858964	.	0	.
chr6	41443423	41483526	.	0	.
chr1	64891367	64931480	.	0	.
chr5	24474599	24514856	.	0	.
chr15	73554389	73595187	.	0	.
chr1	60802206	60843346	.	0	.
chr6	115906795	115949673	.	0	.
chr19	12866239	12910936	.	0	.
chr4	122897538	122942531	.	0	.
chr2	168632918	168679359	.	0	.
chr12	55286876	55333583	.	0	.
chr8	121932418	121979845	.	0	.
chr10	79688823	79736881	.	0	.
chr17	34307938	34356130	.	0	.
chr4	47286017	47335502	.	0	.
chr7	20114088	20164545	.	0	.
chr4	100839969	100891062	.	0	.
chr7	106250915	106302602	.	0	.
chr1	6396616	6448858	.	0	.
chr11	69178379	69233556	.	0	.
chr5	64680243	64735874	.	0	.
chr4	107448292	107504484	.	0	.
chr18	82397511	82453951	.	0	.
chr8	86690250	86747229	.	0	.
chr11	75344085	75402377	.	0	.
chr7	71101501	71159948	.	0	.
chr13	28593099	28651702	.	0	.
chr6	34853944	34913431	.	0	.
chr5	143638828	143700778	.	0	.
chr9	77755488	77817652	.	0	.
chr2	11081055	11144460	.	0	.
chr19	46665872	46730069	.	0	.
chr5	136610368	136675318	.	0	.
chr2	25014721	25085005	.	0	.
chr11	69690682	69762536	.	0	.
chr2	92262935	92335309	.	0	.
chr17	34021236	34093760	.	0	.
chr7	85927552	86013077	.	0	.
chr17	32477880	32567507	.	0	.
chr8	74188745	74205708	.	0	.
chr11	119532171	119552997	.	0	.
chr17	35651171	35672113	.	0	.
chr14	28032193	28053201	.	0	.
chr14	41759756	41780846	.	0	.
chr6	140562818	140585057	.	0	.
chr8	60053452	60075869	.	0	.
chr4	149362729	149386396	.	0	.
chr8	90806877	90830585	.	0	.
chr1	59007194	59030996	.	0	.
chr5	3397199	3421253	.	0	.
chr14	27391380	27415736	.	0	.
chr4	133419423	133444452	.	0	.
chr11	5031978	5057104	.	0	.
chr18	38069970	38095163	.	0	.
chr17	83598454	83624142	.	0	.
chr9	37037368	37063613	.	0	.
chr7	85857381	85884193	.	0	.
chr4	118777625	118804606	.	0	.
chr3	126353320	126380499	.	0	.
chr9	122178895	122206314	.	0	.
chr5	36699575	36727320	.	0	.
chr3	106875918	106904062	.	0	.
chrX	45478219	45506864	.	0	.
chr7	133827215	133856119	.	0	.
chr5	136913351	136942324	.	0	.
chr15	37693012	37722199	.	0	.
chr5	136859161	136888400	.	0	.
chr17	66444280	66474656	.	0	.
chr1	129188050	129218591	.	0	.
chr5	24227750	24258986	.	0	.
chr12	77938419	77970437	.	0	.
chr12	87284249	87316632	.	0	.
chr10	76972672	77005273	.	0	.
chr5	141092374	141125469	.	0	.
chr5	122160317	122193747	.	0	.
chr8	122918602	122952092	.	0	.
chr10	28384413	28418095	.	0	.
chr6	116208834	116242547	.	0	.
chr8	109657274	109691678	.	0	.
chr7	52238959	52273774	.	0	.
chr17	87195610	87230553	.	0	.
chr1	162205285	162240294	.	0	.
chr15	81676173	81711229	.	0	.
chr3	103655892	103691524	.	0	.
chr5	64878476	64914757	.	0	.
chr9	69859823	69896494	.	0	.
chr19	47502320	47539351	.	0	.
chr13	99659907	99697096	.	0	.
chr6	125081399	125118947	.	0	.
chr10	80199490	80237325	.	0	.
chr17	57036652	57075027	.	0	.
chr11	78639733	78678625	.	0	.
chr4	151602608	151641872	.	0	.
chr4	133360663	133399963	.	0	.
chr15	36134036	36173400	.	0	.
chr18	75159620	75199040	.	0	.
chr3	51869977	51909658	.	0	.
chr10	41909677	41949720	.	0	.
chr4	140675443	140715694	.	0	.
chr18	80864999	80905520	.	0	.
chr9	21920808	21962027	.	0	.
chr11	69793218	69834989	.	0	.
chr15	79906396	79948461	.	0	.
chr13	91641269	91683426	.	0	.
chr18	5122800	5164973	.	0	.
chr11	120533867	120576045	.	0	.
chr1	158321616	158364313	.	0	.
chr9	63544685	63587402	.	0	.
chr9	64643561	64686324	.	0	.
chr19	6043278	6086115	.	0	.
chr6	127941399	127985615	.	0	.
chr1	54939219	54983562	.	0	.
chr5	137932558	137977179	.	0	.
chr9	44107706	44152812	.	0	.
chr11	79857587	79903867	.	0	.
chr12	71202925	71249672	.	0	.
chr4	46812595	46859404	.	0	.
chr3	87931407	87978366	.	0	.
chr8	74998190	75045792	.	0	.
chr6	119986011	120033806	.	0	.
chr17	56573102	56621138	.	0	.
chr3	106251629	106299811	.	0	.
chr14	122095121	122144084	.	0	.
chr11	46185228	46235913	.	0	.
chr11	119463759	119515007	.	0	.
chr1	90502743	90555313	.	0	.
chr17	25960244	26013052	.	0	.
chr3	95427662	95481999	.	0	.
chr11	117990977	118045397	.	0	.
chr11	5367229	5424021	.	0	.
chr3	68441998	68513254	.	0	.
chr15	12133266	12163553	.	0	.
chr19	3318150	3353872	.	0	.
chr1	158834126	158870621	.	0	.
chr16	18443961	18481692	.	0	.
chr11	115988685	116029471	.	0	.
chr13	49435681	49476691	.	0	.
chr6	136849610	136892505	.	0	.
chr7	107609099	107652282	.	0	.
chr2	172843486	172888445	.	0	.
chr1	193322031	193367092	.	0	.
chr14	21584770	21630044	.	0	.
chr8	73889958	73936123	.	0	.
chr6	83360357	83407009	.	0	.
chr15	63265421	63313215	.	0	.
chr5	138180079	138229599	.	0	.
chr11	88357917	88408824	.	0	.
chr1	92949181	93000368	.	0	.
chr11	119245953	119298236	.	0	.
chr15	99250798	99305634	.	0	.
chr7	25150006	25204938	.	0	.
chr8	124801311	124856590	.	0	.
chr15	79549975	79605551	.	0	.
chr11	88285691	88341447	.	0	.
chr9	96645174	96701332	.	0	.
chr14	55668142	55725636	.	0	.
chr11	98767991	98826402	.	0	.
chr12	110132073	110192049	.	0	.
chr1	39450228	39511204	.	0	.
chr11	86766276	86827848	.	0	.
chr11	114135511	114198024	.	0	.
chr17	84540603	84606478	.	0	.
chr17	73456593	73524133	.	0	.
chr4	135406177	135477169	.	0	.
chr7	17366099	17437434	.	0	.
chr2	32390027	32463059	.	0	.
chr8	114045331	114120881	.	0	.
chr13	51843335	51920474	.	0	.
chr7	75391248	75469641	.	0	.
chr9	71391912	71471557	.	0	.
chr6	41203101	41224479	.	0	.
chr10	116541228	116564051	.	0	.
chr2	75422777	75446709	.	0	.
chr7	109096923	109124047	.	0	.
chr2	168330166	168357974	.	0	.
chr13	24683062	24710898	.	0	.
chr11	97346936	97374798	.	0	.
chr10	127757684	127785784	.	0	.
chr4	125911298	125940142	.	0	.
chr2	127135613	127164620	.	0	.
chr2	30092053	30122856	.	0	.
chr2	102071264	102102662	.	0	.
chr12	108582148	108614208	.	0	.
chr2	157562619	157595110	.	0	.
chr16	33684005	33716874	.	0	.
chr17	73266581	73299472	.	0	.
chr8	87489269	87522482	.	0	.
chr16	76340911	76374770	.	0	.
chr7	148743849	148777892	.	0	.
chr5	112705036	112739119	.	0	.
chr18	5590851	5625642	.	0	.
chr4	63035900	63071590	.	0	.
chr11	117847829	117883634	.	0	.
chr2	163622194	163658103	.	0	.
chr11	113592051	113627996	.	0	.
chr11	54644670	54680969	.	0	.
chr10	79355838	79392833	.	0	.
chr11	21063197	21101259	.	0	.
chr2	71189756	71228244	.	0	.
chr19	45592817	45631670	.	0	.
chr9	55922609	55961791	.	0	.
chr15	79488680	79528062	.	0	.
chr8	122997402	123038632	.	0	.
chr7	35010813	35052409	.	0	.
chr10	60183684	60225325	.	0	.
chr8	130882100	130924719	.	0	.
chr1	130480294	130523001	.	0	.
chr7	4593127	4637189	.	0	.
chr7	26404486	26449325	.	0	.
chr19	3422618	3467616	.	0	.
chr16	18218117	18263716	.	0	.
chr8	108206832	108252598	.	0	.
chr11	51877110	51923078	.	0	.
chr6	124660888	124707169	.	0	.
chr6	34098268	34144946	.	0	.
chr12	87342458	87389194	.	0	.
chr5	34505952	34552981	.	0	.
chr8	73984793	74032015	.	0	.
chr15	80047027	80095379	.	0	.
chr8	75240985	75290108	.	0	.
chr14	32200316	32249663	.	0	.
chr12	88200457	88251261	.	0	.
chr3	137613279	137664297	.	0	.
chr17	88929002	88982053	.	0	.
chr9	66721026	66774472	.	0	.
chr16	30586970	30640456	.	0	.
chr11	8448645	8502958	.	0	.
chr11	51418849	51473357	.	0	.
chr10	110506526	110561465	.	0	.
chr12	107782231	107838877	.	0	.
chr11	86169657	86226466	.	0	.
chr17	56928029	56986930	.	0	.
chr7	104835932	104898668	.	0	.
chr11	57981536	58044669	.	0	.
chr11	107390056	107456535	.	0	.
chr4	133800440	133868326	.	0	.
chr3	105559982	105628122	.	0	.
chr11	108075883	108144441	.	0	.
chr12	15802975	15824606	.	0	.
chr15	36187149	36214017	.	0	.
chr10	77750235	77779656	.	0	.
chr18	62309787	62340096	.	0	.
chr9	21407277	21439331	.	0	.
chr11	107306563	107341473	.	0	.
chr11	118181644	118217252	.	0	.
chr8	122434452	122471384	.	0	.
chr8	108618574	108655737	.	0	.
chr10	61768145	61805488	.	0	.
chr5	34161192	34198548	.	0	.
chr10	42385989	42423490	.	0	.
chr5	148149016	148186756	.	0	.
chr2	30970319	31008367	.	0	.
chr8	123055882	123094906	.	0	.
chr11	77296481	77335565	.	0	.
chr17	35299893	35341779	.	0	.
chr18	21092336	21134802	.	0	.
chr3	84610382	84653157	.	0	.
chr5	139892678	139936407	.	0	.
chr14	120674885	120718736	.	0	.
chr13	104822666	104866529	.	0	.
chr11	119695026	119738978	.	0	.
chr1	183767980	183811933	.	0	.
chr9	58079949	58124350	.	0	.
chr7	20496274	20541942	.	0	.
chr15	100207780	100253975	.	0	.
chr2	167750173	167796429	.	0	.
chr15	85214937	85261415	.	0	.
chr11	116973392	117019912	.	0	.
chr1	75206777	75254925	.	0	.
chr9	48323389	48372038	.	0	.
chr16	31002275	31051912	.	0	.
chr18	35885299	35937479	.	0	.
chr17	52403300	52459936	.	0	.
chr7	29120587	29178752	.	0	.
chr6	117813112	117871345	.	0	.
chr5	111960159	112021163	.	0	.
chr7	16579007	16641116	.	0	.
chr7	148599021	148661383	.	0	.
chr7	150968550	151032652	.	0	.
chr7	120384571	120449254	.	0	.
chr9	50132204	50197283	.	0	.
chr2	173228138	173295676	.	0	.
chr1	134915873	134984360	.	0	.
chr12	83098772	83171034	.	0	.
chr10	59013104	59086418	.	0	.
chr16	33003579	33077501	.	0	.
chr15	84131971	84163145	.	0	.
chr2	29560020	29595652	.	0	.
chr5	122734357	122772373	.	0	.
chr9	114328927	114367961	.	0	.
chr1	129101175	129140393	.	0	.
chr7	28256106	28295623	.	0	.
chr16	32643658	32683279	.	0	.
chr11	30059769	30099390	.	0	.
chr5	139614502	139655521	.	0	.
chr19	41086909	41129492	.	0	.
chr5	92891406	92935438	.	0	.
chr6	142796961	142841802	.	0	.
chr9	71707994	71753931	.	0	.
chr11	59733378	59782958	.	0	.
chr7	17563756	17613702	.	0	.
chr7	80259342	80309839	.	0	.
chr11	103078861	103129503	.	0	.
chr7	86407353	86458127	.	0	.
chr11	115850918	115902660	.	0	.
chr18	33098451	33150267	.	0	.
chr10	127845896	127898457	.	0	.
chr17	31616153	31669244	.	0	.
chr14	32301474	32354901	.	0	.
chr2	169490038	169544141	.	0	.
chr6	145037384	145092249	.	0	.
chr14	61313269	61370349	.	0	.
chr4	47013269	47070552	.	0	.
chr6	127383534	127442065	.	0	.
chr7	29551188	29611804	.	0	.
chr7	30092458	30155061	.	0	.
chr5	123560361	123623513	.	0	.
chr5	114999890	115064135	.	0	.
chr19	44319819	44386367	.	0	.
chr6	29160005	29227107	.	0	.
chr19	34226842	34296215	.	0	.
chr12	81419883	81490073	.	0	.
chr13	93403745	93474061	.	0	.
chr11	106348826	106432802	.	0	.
chr10	41725196	41810056	.	0	.
chr7	135667117	135683260	.	0	.
chr7	120986796	121003337	.	0	.
chr9	75243940	75263130	.	0	.
chr17	6968677	6988300	.	0	.
chr4	128468964	128489412	.	0	.
chr1	195157037	195177493	.	0	.
chr1	137611471	137632212	.	0	.
chr12	35823175	35844407	.	0	.
chr11	69377958	69399682	.	0	.
chr4	155433894	155455983	.	0	.
chr11	118258812	118281099	.	0	.
chr10	79886278	79908983	.	0	.
chr19	7366938	7390135	.	0	.
chr12	52788170	52811723	.	0	.
chr11	6445968	6469902	.	0	.
chr3	88887765	88911926	.	0	.
chr1	13277557	13303021	.	0	.
chr15	102221082	102246590	.	0	.
chr4	107153513	107179076	.	0	.
chr12	81963039	81988718	.	0	.
chr7	73320357	73346340	.	0	.
chr15	42329709	42356508	.	0	.
chr1	74282515	74309453	.	0	.
chr15	99063629	99090955	.	0	.
chr12	103520461	103548341	.	0	.
chr5	147861305	147889875	.	0	.
chr4	137411517	137440252	.	0	.
chr16	30664631	30693484	.	0	.
chr7	149561077	149590153	.	0	.
chr4	122504045	122533297	.	0	.
chr8	130021686	130051811	.	0	.
chr1	93497683	93528340	.	0	.
chr7	88475396	88506089	.	0	.
chr11	109207689	109239083	.	0	.
chr4	100906795	100938210	.	0	.
chr4	144882596	144914258	.	0	.
chr11	33808878	33840591	.	0	.
chr2	172981588	173013447	.	0	.
chr18	15279356	15311460	.	0	.
chr8	91189330	91221723	.	0	.
chr3	104349029	104381795	.	0	.
chr10	129748474	129781282	.	0	.
chr3	10009620	10042621	.	0	.
chr1	153865924	153899007	.	0	.
chr6	4433887	4466982	.	0	.
chr1	54892632	54926054	.	0	.
chr8	126578863	126612454	.	0	.
chr14	69873037	69907190	.	0	.
chr9	14345533	14379836	.	0	.
chr7	133310390	133344746	.	0	.
chr7	26163943	26198326	.	0	.
chr6	125015868	125050531	.	0	.
chr10	40214147	40249010	.	0	.
chr11	74641976	74677115	.	0	.
chr6	136411922	136447064	.	0	.
chr8	125065524	125100812	.	0	.
chr17	6390444	6426611	.	0	.
chr3	142002756	142038941	.	0	.
chr5	31189109	31225317	.	0	.
chr5	108045677	108082384	.	0	.
chr11	100920988	100957802	.	0	.
chr2	31600703	31637780	.	0	.
chr17	31956679	31993791	.	0	.
chr17	36105884	36143341	.	0	.
chr6	136467272	136504862	.	0	.
chr17	29716474	29754623	.	0	.
chr9	57477429	57515995	.	0	.
chr10	59725520	59764217	.	0	.
chr5	106044759	106083852	.	0	.
chr4	140478270	140518054	.	0	.
chr6	120851383	120891331	.	0	.
chr19	46110803	46151007	.	0	.
chr17	35455178	35495736	.	0	.
chr7	29209375	29250021	.	0	.
chr15	82155830	82196771	.	0	.
chr6	48656156	48697622	.	0	.
chr11	31899539	31941168	.	0	.
chr3	152574647	152616391	.	0	.
chr15	81556374	81598270	.	0	.
chr11	120681872	120724460	.	0	.
chr17	24832671	24876402	.	0	.
chr19	44450214	44494074	.	0	.
chr12	85327548	85371931	.	0	.
chr19	53494745	53540054	.	0	.
chr11	100774461	100820105	.	0	.
chr7	13593755	13640169	.	0	.
chr11	97561048	97607619	.	0	.
chr1	194985559	195035499	.	0	.
chr7	73253747	73307715	.	0	.
chr11	70458799	70514443	.	0	.
chr12	85503251	85560403	.	0	.
chr7	52437897	52495165	.	0	.
chr7	16858279	16916053	.	0	.
chr15	76124697	76182929	.	0	.
chr5	122654520	122715351	.	0	.
chr19	6515666	6577209	.	0	.
chr2	166600676	166667901	.	0	.
chr12	101947173	102018527	.	0	.
chrX	47949501	47974962	.	0	.
chr17	28129640	28169026	.	0	.
chr11	97660330	97701080	.	0	.
chr9	120364273	120405525	.	0	.
chr11	100563408	100606974	.	0	.
chr16	55929861	55975646	.	0	.
chr5	125913957	125961493	.	0	.
chr11	54746020	54796871	.	0	.
chr7	52106037	52157415	.	0	.
chr9	110539921	110592848	.	0	.
chr9	42226948	42280425	.	0	.
chr1	167605736	167661347	.	0	.
chr7	133892125	133948194	.	0	.
chr5	115956696	116015763	.	0	.
chr7	52935874	52997795	.	0	.
chr2	152592616	152657438	.	0	.
chr3	103181260	103246897	.	0	.
chr7	134220267	134287064	.	0	.
chr2	6587878	6655042	.	0	.
chr8	26201450	26269525	.	0	.
chr15	83376481	83446726	.	0	.
chr17	12917030	12987296	.	0	.
chr9	44761225	44832716	.	0	.
chr2	27219513	27294305	.	0	.
chr14	79880193	79963417	.	0	.
chr11	120298318	120382199	.	0	.
chr8	72442296	72528516	.	0	.
chr6	71257353	71346154	.	0	.
