# Supplementary material for: Comprehensive genomic features indicative for Notch responsiveness
Source: Nucleic Acids Res. 2024 Apr 22;52(9):5179–94. doi: 10.1093/nar/gkae292 (PMC11109962; doi:10.1093/nar/gkae292)
Supplement: gkae292_Supplemental_Files [file gkae292_supplemental_files.zip › Table_S8.xlsx]

## Sheet: Static
MOTIF_INDEX	MOTIF_SOURCE	MOTIF_ID	ALT_ID	CONSENSUS	WIDTH	SITES	E-VALUE	E-VALUE_SOURCE	MOST_SIMILAR_MOTIF_SOURCE	MOST_SIMILAR_MOTIF	URL
1	MEME	GGGGGCGGGGC	MEME-1	GGGGGCGGGGC	11	1695	2.4e-34	MEME	db/JASPAR/JASPAR2018_CORE_vertebrates_non-redundant.meme	MA0079.3 (SP1)	http://jaspar2018.genereg.net/matrix/MA0079.3
2	MEME	TGGGAA	MEME-2	TGGGAA	6	2620	5.2e-34	MEME	db/JASPAR/JASPAR2018_CORE_vertebrates_non-redundant.meme	MA1116.1 (RBPJ)	http://jaspar2018.genereg.net/matrix/MA1116.1
3	STREME	1-GGGGGCGGGGCSDGG	STREME-1	GGGGGCGGGGCSDGG	15	2560	3.8e-32	STREME	db/JASPAR/JASPAR2018_CORE_vertebrates_non-redundant.meme	MA0079.3 (SP1)	http://jaspar2018.genereg.net/matrix/MA0079.3
4	MEME	RGAGGRAGDGAGRGA	MEME-3	RGAGGRAGDGAGRGA	15	755	4.5e-22	MEME	db/JASPAR/JASPAR2018_CORE_vertebrates_non-redundant.meme	MA0528.1 (ZNF263)	http://jaspar2018.genereg.net/matrix/MA0528.1
5	STREME	2-CGTGGGAA	STREME-2	CGTGGGAA	8	2637	1e-16	STREME	db/JASPAR/JASPAR2018_CORE_vertebrates_non-redundant.meme	MA1116.1 (RBPJ)	http://jaspar2018.genereg.net/matrix/MA1116.1
6	STREME	3-RRCCAATSRGMR	STREME-3	RRCCAATSRGMR	12	656	2.9e-15	STREME	db/JASPAR/JASPAR2018_CORE_vertebrates_non-redundant.meme	MA0060.3 (NFYA)	http://jaspar2018.genereg.net/matrix/MA0060.3
7	STREME	4-SYGCGCATGCGCRS	STREME-4	SYGCGCATGCGCRS	14	537	4.3e-10	STREME	db/EUKARYOTE/jolma2013.meme	NRF1_full	http://floresta.eead.csic.es/footprintdb/index.php?db=HumanTF:1.0&motif=NRF1_full
8	STREME	5-GCCGCCGCCGCCGC	STREME-5	GCCGCCGCCGCCGC	14	655	1.7e-06	STREME	db/JASPAR/JASPAR2018_CORE_vertebrates_non-redundant.meme	MA1100.1 (ASCL1)	http://jaspar2018.genereg.net/matrix/MA1100.1
9	STREME	6-RTGACGTCAY	STREME-6	RTGACGTCAY	10	480	8.2e-05	STREME	db/JASPAR/JASPAR2018_CORE_vertebrates_non-redundant.meme	MA0018.3 (CREB1)	http://jaspar2018.genereg.net/matrix/MA0018.3
10	STREME	7-CCCCGCCCC	STREME-7	CCCCGCCCC	9	1578	9.6e-05	STREME	db/JASPAR/JASPAR2018_CORE_vertebrates_non-redundant.meme	MA0079.3 (SP1)	http://jaspar2018.genereg.net/matrix/MA0079.3
11	STREME	8-CACGTGAY	STREME-8	CACGTGAY	8	306	0.00015	STREME	db/JASPAR/JASPAR2018_CORE_vertebrates_non-redundant.meme	MA0831.2 (TFE3)	http://jaspar2018.genereg.net/matrix/MA0831.2
12	STREME	9-CCASCAGRGGGCGCB	STREME-9	CCASCAGRGGGCGCB	15	232	0.00015	STREME	db/JASPAR/JASPAR2018_CORE_vertebrates_non-redundant.meme	MA0139.1 (CTCF)	http://jaspar2018.genereg.net/matrix/MA0139.1
13	MEME	TGGGAGTTGTAGTYC	MEME-4	TGGGAGTTGTAGTYC	15	126	0.00033	MEME
14	STREME	10-CCGGAAGTGV	STREME-10	10-CCGGAAGTGV	10	606	0.00057	STREME	db/JASPAR/JASPAR2018_CORE_vertebrates_non-redundant.meme	MA0062.2 (Gabpa)	http://jaspar2018.genereg.net/matrix/MA0062.2
15	STREME	11-NVTGASTCABN	STREME-11	11-NVTGASTCABN	11	312	0.00088	STREME	db/MOUSE/uniprobe_mouse.meme	UP00103_2 (Jundm2_secondary)	http://the_brain.bwh.harvard.edu/uniprobe/details2.php?id=00103
16	STREME	12-CTTCCTCTTCCY	STREME-12	12-CTTCCTCTTCCY	12	299	0.0028	STREME	db/EUKARYOTE/jolma2013.meme	SPIB_DBD	http://floresta.eead.csic.es/footprintdb/index.php?db=HumanTF:1.0&motif=SPIB_DBD
17	STREME	13-YAMTYACC	STREME-13	13-YAMTYACC	8	276	0.003	STREME
18	STREME	14-CTGGGA	STREME-14	14-CTGGGA	6	1633	0.003	STREME
19	STREME	15-GRACTACAACTCCCR	STREME-15	15-GRACTACAACTCCCR	15	202	0.0036	STREME
20	STREME	16-CAAGATGGCGGC	STREME-16	16-CAAGATGGCGGC	12	190	0.0094	STREME	db/JASPAR/JASPAR2018_CORE_vertebrates_non-redundant.meme	MA0095.2 (YY1)	http://jaspar2018.genereg.net/matrix/MA0095.2
21	STREME	17-CCATGGCAACC	STREME-17	17-CCATGGCAACC	11	178	0.0094	STREME	db/EUKARYOTE/jolma2013.meme	RFX5_DBD_2	http://floresta.eead.csic.es/footprintdb/index.php?db=HumanTF:1.0&motif=RFX5_DBD_2
22	STREME	18-CTGCCAAGAAC	STREME-18	18-CTGCCAAGAAC	11	390	0.01	STREME	db/JASPAR/JASPAR2018_CORE_vertebrates_non-redundant.meme	MA0161.2 (NFIC)	http://jaspar2018.genereg.net/matrix/MA0161.2
23	STREME	19-ATWTAAATANA	STREME-19	19-ATWTAAATANA	11	101	0.017	STREME
24	STREME	20-GACCCGGAAGCTG	STREME-20	20-GACCCGGAAGCTG	13	75	0.019	STREME	db/JASPAR/JASPAR2018_CORE_vertebrates_non-redundant.meme	MA0136.2 (ELF5)	http://jaspar2018.genereg.net/matrix/MA0136.2
25	STREME	21-GACTACA	STREME-21	21-GACTACA	7	80	0.019	STREME
26	STREME	22-AAAACAA	STREME-22	22-AAAACAA	7	751	0.022	STREME	db/JASPAR/JASPAR2018_CORE_vertebrates_non-redundant.meme	MA1152.1 (SOX15)	http://jaspar2018.genereg.net/matrix/MA1152.1
27	STREME	23-CAGCCCCGGGA	STREME-23	23-CAGCCCCGGGA	11	159	0.024	STREME	db/MOUSE/uniprobe_mouse.meme	UP00102_1 (Zic1_primary)	http://the_brain.bwh.harvard.edu/uniprobe/details2.php?id=00102
28	STREME	24-TCTCGCGAGANYT	STREME-24	24-TCTCGCGAGANYT	13	78	0.031	STREME	db/JASPAR/JASPAR2018_CORE_vertebrates_non-redundant.meme	MA0527.1 (ZBTB33)	http://jaspar2018.genereg.net/matrix/MA0527.1
29	STREME	25-CTCCCTCYCTCCCTC	STREME-25	25-CTCCCTCYCTCCCTC	15	125	0.032	STREME	db/JASPAR/JASPAR2018_CORE_vertebrates_non-redundant.meme	MA0528.1 (ZNF263)	http://jaspar2018.genereg.net/matrix/MA0528.1
30	STREME	26-CGTCATC	STREME-26	26-CGTCATC	7	117	0.032	STREME	db/JASPAR/JASPAR2018_CORE_vertebrates_non-redundant.meme	MA0605.1 (Atf3)	http://jaspar2018.genereg.net/matrix/MA0605.1
31	STREME	27-ATTGGCTG	STREME-27	27-ATTGGCTG	8	83	0.032	STREME
32	STREME	28-AAGTCAC	STREME-28	28-AAGTCAC	7	361	0.037	STREME
33	STREME	29-AGGAGGTGGAG	STREME-29	29-AGGAGGTGGAG	11	161	0.043	STREME	db/JASPAR/JASPAR2018_CORE_vertebrates_non-redundant.meme	MA0528.1 (ZNF263)	http://jaspar2018.genereg.net/matrix/MA0528.1
34	STREME	30-CTCCTCCC	STREME-30	30-CTCCTCCC	8	437	0.048	STREME	db/MOUSE/uniprobe_mouse.meme	UP00070_2 (Gcm1_secondary)	http://the_brain.bwh.harvard.edu/uniprobe/details2.php?id=00070
# MEME-ChIP (Motif Analysis of Large Nucleotide Datasets): Version 5.3.3 released on Sun Feb 7 15:39:52 2021 -0800
# The format of this file is described at http://localhost:8080//doc/meme-chip-output-format.html
# meme-chip -oc . -time 240 -ccut 100 -dna -order 2 -minw 6 -maxw 15 -db db/JASPAR/JASPAR2018_CORE_vertebrates_non-redundant.meme -db db/MOUSE/uniprobe_mouse.meme -db db/EUKARYOTE/jolma2013.meme -meme-mod zoops -meme-nmotifs 10 -meme-searchsize 100000 -streme-pvt 0.05 -streme-totallength 4000000 -centrimo-score 5.0 -centrimo-ethresh 10.0 Summits_Static.fasta

## Sheet: Dynamic
MOTIF_INDEX	MOTIF_SOURCE	MOTIF_ID	ALT_ID	CONSENSUS	WIDTH	SITES	E-VALUE	E-VALUE_SOURCE	MOST_SIMILAR_MOTIF_SOURCE	MOST_SIMILAR_MOTIF	URL
1	MEME	KTTCCCASRVN	MEME-1	KTTCCCASRVN	11	2246	1.2e-585	MEME	db/JASPAR/JASPAR2018_CORE_vertebrates_non-redundant.meme	MA1116.1 (RBPJ)	http://jaspar2018.genereg.net/matrix/MA1116.1
2	STREME	1-BYSTGGGAAMN	STREME-1	BYSTGGGAAMN	11	1823	6e-31	STREME	db/JASPAR/JASPAR2018_CORE_vertebrates_non-redundant.meme	MA1116.1 (RBPJ)	http://jaspar2018.genereg.net/matrix/MA1116.1
3	MEME	NCCACATTCC	MEME-2	NCCACATTCC	10	276	1.1e-23	MEME	db/JASPAR/JASPAR2018_CORE_vertebrates_non-redundant.meme	MA1121.1 (TEAD2)	http://jaspar2018.genereg.net/matrix/MA1121.1
4	MEME	GTYTRTTTCCAGGCA	MEME-3	GTYTRTTTCCAGGCA	15	51	1.7e-22	MEME	db/JASPAR/JASPAR2018_CORE_vertebrates_non-redundant.meme	MA0519.1 (Stat5a::Stat5b)	http://jaspar2018.genereg.net/matrix/MA0519.1
5	MEME	BWGCCYCAGGS	MEME-4	BWGCCYCAGGS	11	196	4.1e-13	MEME	db/JASPAR/JASPAR2018_CORE_vertebrates_non-redundant.meme	MA0814.1 (TFAP2C(var.2))	http://jaspar2018.genereg.net/matrix/MA0814.1
6	STREME	2-WGGAATGYRR	STREME-2	WGGAATGYRR	10	186	6.3e-05	STREME	db/JASPAR/JASPAR2018_CORE_vertebrates_non-redundant.meme	MA1121.1 (TEAD2)	http://jaspar2018.genereg.net/matrix/MA1121.1
7	STREME	3-WCTTGGCA	STREME-3	WCTTGGCA	8	327	0.00027	STREME	db/JASPAR/JASPAR2018_CORE_vertebrates_non-redundant.meme	MA0161.2 (NFIC)	http://jaspar2018.genereg.net/matrix/MA0161.2
8	MEME	AVMARRAAAARAAAW	MEME-6	AVMARRAAAARAAAW	15	74	0.00032	MEME	db/JASPAR/JASPAR2018_CORE_vertebrates_non-redundant.meme	MA1125.1 (ZNF384)	http://jaspar2018.genereg.net/matrix/MA1125.1
9	MEME	AGCAGTKACAGGCCT	MEME-5	AGCAGTKACAGGCCT	15	15	0.00051	MEME	db/MOUSE/uniprobe_mouse.meme	UP00203_1 (Pknox1_2364.2)	http://the_brain.bwh.harvard.edu/uniprobe/details2.php?id=00203
10	STREME	4-NNVTGASTCABNN	STREME-4	NNVTGASTCABNN	13	251	0.00061	STREME	db/JASPAR/JASPAR2018_CORE_vertebrates_non-redundant.meme	MA0478.1 (FOSL2)	http://jaspar2018.genereg.net/matrix/MA0478.1
11	STREME	5-CCTGGGGCAA	STREME-5	CCTGGGGCAA	10	123	0.01	STREME	db/MOUSE/uniprobe_mouse.meme	UP00010_1 (Tcfap2b_primary)	http://the_brain.bwh.harvard.edu/uniprobe/details2.php?id=00010
12	STREME	6-TGACMTCA	STREME-6	TGACMTCA	8	121	0.014	STREME	db/EUKARYOTE/jolma2013.meme	RORA_DBD_1	http://floresta.eead.csic.es/footprintdb/index.php?db=HumanTF:1.0&motif=RORA_DBD_1
13	STREME	7-AGGAAGTAGAR	STREME-7	AGGAAGTAGAR	11	79	0.034	STREME
# MEME-ChIP (Motif Analysis of Large Nucleotide Datasets): Version 5.3.3 released on Sun Feb 7 15:39:52 2021 -0800
# The format of this file is described at http://localhost:8080//doc/meme-chip-output-format.html
# meme-chip -oc . -time 240 -ccut 100 -dna -order 2 -minw 6 -maxw 15 -db db/JASPAR/JASPAR2018_CORE_vertebrates_non-redundant.meme -db db/MOUSE/uniprobe_mouse.meme -db db/EUKARYOTE/jolma2013.meme -meme-mod zoops -meme-nmotifs 10 -meme-searchsize 100000 -streme-pvt 0.05 -streme-totallength 4000000 -centrimo-score 5.0 -centrimo-ethresh 10.0 Summits_Down.fasta
