# Supplementary material for: Comprehensive genomic features indicative for Notch responsiveness
Source: Nucleic Acids Res. 2024 Apr 22;52(9):5179–94. doi: 10.1093/nar/gkae292 (PMC11109962; doi:10.1093/nar/gkae292)
Supplement: gkae292_Supplemental_Files [file gkae292_supplemental_files.zip › Table_S9.xlsx]

## Sheet: Static
MOTIF_INDEX	MOTIF_SOURCE	MOTIF_ID	ALT_ID	CONSENSUS	WIDTH	SITES	E-VALUE	E-VALUE_SOURCE	MOST_SIMILAR_MOTIF_SOURCE	MOST_SIMILAR_MOTIF	URL
1	MEME	BTTCCCASGSB	MEME-1	BTTCCCASGSB	11	3707	8.0e-334	MEME	db/JASPAR/JASPAR2018_CORE_vertebrates_non-redundant.meme	MA1116.1 (RBPJ)	http://jaspar2018.genereg.net/matrix/MA1116.1
2	STREME	1-KTTCCCACGV	STREME-1	KTTCCCACGV	10	3120	9e-46	STREME	db/JASPAR/JASPAR2018_CORE_vertebrates_non-redundant.meme	MA1116.1 (RBPJ)	http://jaspar2018.genereg.net/matrix/MA1116.1
3	MEME	SGGRGGMGGSGGCGG	MEME-4	SGGRGGMGGSGGCGG	15	332	1.4e-16	MEME	db/JASPAR/JASPAR2018_CORE_vertebrates_non-redundant.meme	MA0079.3 (SP1)	http://jaspar2018.genereg.net/matrix/MA0079.3
4	MEME	YGGGAVWTGTAGTYC	MEME-2	YGGGAVWTGTAGTYC	15	60	2.6e-16	MEME	db/EUKARYOTE/jolma2013.meme	SOX8_full_2	http://floresta.eead.csic.es/footprintdb/index.php?db=HumanTF:1.0&motif=SOX8_full_2
5	MEME	TTTTTTKTTTKTTTT	MEME-3	TTTTTTKTTTKTTTT	15	83	1.4e-11	MEME	db/JASPAR/JASPAR2018_CORE_vertebrates_non-redundant.meme	MA1125.1 (ZNF384)	http://jaspar2018.genereg.net/matrix/MA1125.1
6	STREME	2-GCCCCGCCCCCN	STREME-2	GCCCCGCCCCCN	12	623	4.7e-09	STREME	db/JASPAR/JASPAR2018_CORE_vertebrates_non-redundant.meme	MA0516.1 (SP2)	http://jaspar2018.genereg.net/matrix/MA0516.1
7	STREME	3-VTGASTCAB	STREME-3	VTGASTCAB	9	417	3e-08	STREME	db/JASPAR/JASPAR2018_CORE_vertebrates_non-redundant.meme	MA0478.1 (FOSL2)	http://jaspar2018.genereg.net/matrix/MA0478.1
8	MEME	GGGGGCGGGGC	MEME-7	GGGGGCGGGGC	11	374	9.2e-05	MEME	db/JASPAR/JASPAR2018_CORE_vertebrates_non-redundant.meme	MA0079.3 (SP1)	http://jaspar2018.genereg.net/matrix/MA0079.3
9	MEME	TGASTCAY	MEME-5	TGASTCAY	8	357	0.00028	MEME	db/JASPAR/JASPAR2018_CORE_vertebrates_non-redundant.meme	MA1144.1 (FOSL2::JUND)	http://jaspar2018.genereg.net/matrix/MA1144.1
10	STREME	4-VTGACGTCAC	STREME-4	VTGACGTCAC	10	371	0.00037	STREME	db/JASPAR/JASPAR2018_CORE_vertebrates_non-redundant.meme	MA0018.3 (CREB1)	http://jaspar2018.genereg.net/matrix/MA0018.3
11	STREME	5-DRTTGYRCAAYH	STREME-5	DRTTGYRCAAYH	12	183	0.00041	STREME	db/JASPAR/JASPAR2018_CORE_vertebrates_non-redundant.meme	MA0837.1 (CEBPE)	http://jaspar2018.genereg.net/matrix/MA0837.1
12	STREME	6-WGCCYNRGGCW	STREME-6	WGCCYNRGGCW	11	553	0.001	STREME	db/EUKARYOTE/jolma2013.meme	TFAP2C_full_3	http://floresta.eead.csic.es/footprintdb/index.php?db=HumanTF:1.0&motif=TFAP2C_full_3
13	STREME	7-ACTACAACTCCCRG	STREME-7	ACTACAACTCCCRG	14	119	0.0016	STREME
14	STREME	8-GCGCVTGCGCAST	STREME-8	GCGCVTGCGCAST	13	170	0.0056	STREME	db/JASPAR/JASPAR2018_CORE_vertebrates_non-redundant.meme	MA0506.1 (NRF1)	http://jaspar2018.genereg.net/matrix/MA0506.1
15	STREME	9-RGCCAATSRGVR	STREME-9	RGCCAATSRGVR	12	194	0.0061	STREME	db/JASPAR/JASPAR2018_CORE_vertebrates_non-redundant.meme	MA0060.3 (NFYA)	http://jaspar2018.genereg.net/matrix/MA0060.3
16	STREME	10-AGGAATGTG	STREME-10	10-AGGAATGTG	9	148	0.0061	STREME	db/JASPAR/JASPAR2018_CORE_vertebrates_non-redundant.meme	MA0090.2 (TEAD1)	http://jaspar2018.genereg.net/matrix/MA0090.2
17	STREME	11-CAAGATGGCGGCV	STREME-11	11-CAAGATGGCGGCV	13	74	0.015	STREME	db/JASPAR/JASPAR2018_CORE_vertebrates_non-redundant.meme	MA0095.2 (YY1)	http://jaspar2018.genereg.net/matrix/MA0095.2
18	STREME	12-CACTTCCGCTTCC	STREME-12	12-CACTTCCGCTTCC	13	70	0.015	STREME	db/EUKARYOTE/jolma2013.meme	ETV6_full_1	http://floresta.eead.csic.es/footprintdb/index.php?db=HumanTF:1.0&motif=ETV6_full_1
19	STREME	13-ATAAACA	STREME-13	13-ATAAACA	7	126	0.019	STREME	db/JASPAR/JASPAR2018_CORE_vertebrates_non-redundant.meme	MA0040.1 (Foxq1)	http://jaspar2018.genereg.net/matrix/MA0040.1
20	STREME	14-CTCCTCCC	STREME-14	14-CTCCTCCC	8	251	0.019	STREME	db/MOUSE/uniprobe_mouse.meme	UP00070_2 (Gcm1_secondary)	http://the_brain.bwh.harvard.edu/uniprobe/details2.php?id=00070
21	STREME	15-ACTTCCGGYG	STREME-15	15-ACTTCCGGYG	10	49	0.031	STREME	db/EUKARYOTE/jolma2013.meme	ELK1_full_2	http://floresta.eead.csic.es/footprintdb/index.php?db=HumanTF:1.0&motif=ELK1_full_2
22	STREME	16-CCCGCCCC	STREME-16	16-CCCGCCCC	8	238	0.034	STREME	db/MOUSE/uniprobe_mouse.meme	UP00043_2 (Bcl6b_secondary)	http://the_brain.bwh.harvard.edu/uniprobe/details2.php?id=00043
23	STREME	17-GMGGCGGMGGCKG	STREME-17	17-GMGGCGGMGGCKG	13	271	0.034	STREME	db/JASPAR/JASPAR2018_CORE_vertebrates_non-redundant.meme	MA0146.2 (Zfx)	http://jaspar2018.genereg.net/matrix/MA0146.2
24	STREME	18-CTGGGA	STREME-18	18-CTGGGA	6	851	0.046	STREME
# MEME-ChIP (Motif Analysis of Large Nucleotide Datasets): Version 5.3.3 released on Sun Feb 7 15:39:52 2021 -0800
# The format of this file is described at http://localhost:8080//doc/meme-chip-output-format.html
# meme-chip -oc . -time 240 -ccut 100 -dna -order 2 -minw 6 -maxw 15 -db db/JASPAR/JASPAR2018_CORE_vertebrates_non-redundant.meme -db db/MOUSE/uniprobe_mouse.meme -db db/EUKARYOTE/jolma2013.meme -meme-mod zoops -meme-nmotifs 10 -meme-searchsize 100000 -streme-pvt 0.05 -streme-totallength 4000000 -centrimo-score 5.0 -centrimo-ethresh 10.0 Summits_Static.fasta

## Sheet: Dynamic
MOTIF_INDEX	MOTIF_SOURCE	MOTIF_ID	ALT_ID	CONSENSUS	WIDTH	SITES	E-VALUE	E-VALUE_SOURCE	MOST_SIMILAR_MOTIF_SOURCE	MOST_SIMILAR_MOTIF	URL
1	MEME	BYSTGGGAAM	MEME-1	BYSTGGGAAM	10	1894	4.1e-706	MEME	db/JASPAR/JASPAR2018_CORE_vertebrates_non-redundant.meme	MA1116.1 (RBPJ)	http://jaspar2018.genereg.net/matrix/MA1116.1
2	MEME	VMTGASTCABH	MEME-2	VMTGASTCABH	11	373	5.3e-85	MEME	db/JASPAR/JASPAR2018_CORE_vertebrates_non-redundant.meme	MA0476.1 (FOS)	http://jaspar2018.genereg.net/matrix/MA0476.1
3	STREME	1-SYSTGGGAAM	STREME-1	SYSTGGGAAM	10	1607	3e-28	STREME	db/JASPAR/JASPAR2018_CORE_vertebrates_non-redundant.meme	MA1116.1 (RBPJ)	http://jaspar2018.genereg.net/matrix/MA1116.1
4	MEME	KGCCYSAGGSY	MEME-3	KGCCYSAGGSY	11	276	1.8e-24	MEME	db/EUKARYOTE/jolma2013.meme	TFAP2C_full_3	http://floresta.eead.csic.es/footprintdb/index.php?db=HumanTF:1.0&motif=TFAP2C_full_3
5	MEME	CATTCCWD	MEME-4	CATTCCWD	8	167	3.2e-06	MEME	db/JASPAR/JASPAR2018_CORE_vertebrates_non-redundant.meme	MA1121.1 (TEAD2)	http://jaspar2018.genereg.net/matrix/MA1121.1
6	STREME	2-NVTGASTCABN	STREME-2	NVTGASTCABN	11	330	6.5e-05	STREME	db/MOUSE/uniprobe_mouse.meme	UP00103_2 (Jundm2_secondary)	http://the_brain.bwh.harvard.edu/uniprobe/details2.php?id=00103
7	MEME	TTYTTKTTTTTTTTT	MEME-5	TTYTTKTTTTTTTTT	15	28	0.0017	MEME	db/JASPAR/JASPAR2018_CORE_vertebrates_non-redundant.meme	MA1125.1 (ZNF384)	http://jaspar2018.genereg.net/matrix/MA1125.1
8	STREME	3-AAACSAC	STREME-3	AAACSAC	7	146	0.012	STREME	db/JASPAR/JASPAR2018_CORE_vertebrates_non-redundant.meme	MA0002.2 (RUNX1)	http://jaspar2018.genereg.net/matrix/MA0002.2
9	STREME	4-ACAATRR	STREME-4	ACAATRR	7	275	0.013	STREME	db/EUKARYOTE/jolma2013.meme	SOX9_DBD	http://floresta.eead.csic.es/footprintdb/index.php?db=HumanTF:1.0&motif=SOX9_DBD
10	STREME	5-CAAGTCA	STREME-5	CAAGTCA	7	77	0.019	STREME
11	STREME	6-TGCCAA	STREME-6	TGCCAA	6	186	0.049	STREME	db/JASPAR/JASPAR2018_CORE_vertebrates_non-redundant.meme	MA0670.1 (NFIA)	http://jaspar2018.genereg.net/matrix/MA0670.1
# MEME-ChIP (Motif Analysis of Large Nucleotide Datasets): Version 5.3.3 released on Sun Feb 7 15:39:52 2021 -0800
# The format of this file is described at http://localhost:8080//doc/meme-chip-output-format.html
# meme-chip -oc . -time 240 -ccut 100 -dna -order 2 -minw 6 -maxw 15 -db db/JASPAR/JASPAR2018_CORE_vertebrates_non-redundant.meme -db db/MOUSE/uniprobe_mouse.meme -db db/EUKARYOTE/jolma2013.meme -meme-mod zoops -meme-nmotifs 10 -meme-searchsize 100000 -streme-pvt 0.05 -streme-totallength 4000000 -centrimo-score 5.0 -centrimo-ethresh 10.0 Summits_Down.fasta
